# Supplementary material for: Systemic Effects of Hemorrhagic Snake Venom Metalloproteinases: Untargeted Peptidomics to Explore the Pathodegradome of Plasma Proteins
Source: Toxins (Basel). 2021 Oct 28;13(11):764. doi: 10.3390/toxins13110764 (PMC8622078; doi:10.3390/toxins13110764)
Supplement: Supplementary file 1 [file toxins-13-00764-s001.zip]

Archive with 9 entries (9 files):
- Supplementary table 1 Analysis of P(W) peptide fraction by LC-MS_MS_Mascot_TPP.xlsx
- Supplementary table 2 Analysis of P(W) peptide fraction by LC-MS_MS_PEAKS.xls
- Supplementary table 3 Analysis of P(Alb-D) peptide fraction by LC-MS_MS_Mascot_TPP.xlsx
- Supplementary table 4 Analysis of P(Alb-D) peptide fraction by LC-MS_MS_PEAKS.xls
- Supplementary table 5 Analysis of P(20-MAP-D) peptide fraction by LC-MS_MS_Mascot_TPP.xlsx
- Supplementary table 6 Analysis of P(20-MAP-D) peptide fraction by LC-MS_MS_PEAKS.xls
- Supplementary table 7 Analysis of P(LAP-E)  peptide fraction by LC-MS_MS_Mascot_TPP.xlsx
- Supplementary table 8 Analysis of P(LAP-E) peptide fraction by LC-MS_MS_PEAKS.xls
- Supplementary table 9 Analysis of fibrinogen degradation by LC-MS_MS_PEAKS.xls
