# Supplementary material for: Systemic Effects of Hemorrhagic Snake Venom Metalloproteinases: Untargeted Peptidomics to Explore the Pathodegradome of Plasma Proteins
Source: Toxins (Basel). 2021 Oct 28;13(11):764. doi: 10.3390/toxins13110764 (PMC8622078; doi:10.3390/toxins13110764)
Supplement: Supplementary file 1 [file toxins-13-00764-s001.zip › Supplementary table 1 Analysis of P(W) peptide fraction by LC-MS_MS_Mascot_TPP.xlsx]

## Sheet: P(W)
Supplementary table 1. Peptides identified by LC-MS/MS analysis of the peptide fraction of P(W) after incubation with HF3. Identification by Mascot/TPP.
Sample	Protein ID	Protein description	Protein probability_Protein Prophet (FDR ≤ 1%)	Peptide	Assumed charge (z)	Mzratio	Peptide probability_Protein Prophet (FDR ≤ 1%)	ionscore
Control 1	sp|P01023|A2MG_HUMAN	Alpha-2-macroglobulin	0.9998	R.VGFYESDVM[147.04]GR.G	2	638.291	1	48.7
Control 1	sp|P01023|A2MG_HUMAN	Alpha-2-macroglobulin	0.9998	R.VGFYESDVMGR.G	2	630.294	0.7834	16.13
Control 1	sp|Q96IY4|CBPB2_HUMAN	Carboxypeptidase B2	0.9968	A.FQSGQVLAALPR.T	2	643.868	1	58.49
Control 1	sp|P01024|CO3_HUMAN	Complement C3	1	L.HWESASLL.R	2	471.741	1	43.38
Control 1	sp|P01024|CO3_HUMAN	Complement C3	1	R.IHWESASLL.R	2	528.284	1	45.12
Control 1	sp|P02671|FIBA_HUMAN	Fibrinogen alpha chain	1	A.DSGEGDFLAEGGGVR.G	2	733.335	1	74.05
Control 1	sp|P02671|FIBA_HUMAN	Fibrinogen alpha chain	1	D.SGEGDFLAEGGGVR.G	2	675.822	1	76.59
Control 1	sp|P02671|FIBA_HUMAN	Fibrinogen alpha chain	1	D.SGEGDFLAEGGGVR.G	2	675.822	0.9993	34.34
Control 1	sp|P02671|FIBA_HUMAN	Fibrinogen alpha chain	1	E.GDFLAEGGGVR.G	2	539.274	0.9493	21.98
Control 1	sp|P02671|FIBA_HUMAN	Fibrinogen alpha chain	1	E.GDFLAEGGGVR.G	2	539.274	0.9779	23.93
Control 1	sp|P02671|FIBA_HUMAN	Fibrinogen alpha chain	1	G.DFLAEGGGVR.G	2	510.763	0.9855	24.84
Control 1	sp|P02671|FIBA_HUMAN	Fibrinogen alpha chain	1	G.DFLAEGGGVR.G	2	510.763	0.9969	28.92
Control 1	sp|P02671|FIBA_HUMAN	Fibrinogen alpha chain	1	G.EGDFLAEGGGVR.G	2	603.795	0.9867	25.32
Control 1	sp|P02671|FIBA_HUMAN	Fibrinogen alpha chain	1	M.KPVPDLVPGNF.K	2	591.833	0.988	22.52
Control 1	sp|P02671|FIBA_HUMAN	Fibrinogen alpha chain	1	S.GEGDFLAEGGGVR.G	2	632.306	1	50.17
Control 1	sp|P02671|FIBA_HUMAN	Fibrinogen alpha chain	1	T.ADSGEGDFLAEGGGVR.G	2	768.854	1	93.22
Control 1	sp|P01042|KNG1_HUMAN	Kininogen-1	0.9844	K.RPPGFSPF.R	2	452.741	0.9961	28.14
Control 1	sp|P00734|THRB_HUMAN	Prothrombin	1	A.TSEYQTFFNPR.T	2	695.329	1	62.86
Control 1	sp|P00734|THRB_HUMAN	Prothrombin	1	R.TATSEYQTFFNPR.T	2	781.372	1	89.51
Control 1	sp|P00734|THRB_HUMAN	Prothrombin	1	R.TATSEYQTFFNPR.T	2	781.372	1	75.06
Control 1	sp|P00734|THRB_HUMAN	Prothrombin	1	S.EYQTFFNPR.T	2	601.289	0.9932	26.12
Control 1	sp|P00734|THRB_HUMAN	Prothrombin	1	T.ATSEYQTFFNPR.T	2	730.848	1	52.36
Control 1	sp|P00734|THRB_HUMAN	Prothrombin	1	T.SEYQTFFNPR.T	2	644.805	1	46.65
Treated 1	sp|P01009|A1AT_HUMAN	Alpha-1-antitrypsin	0.9999	P.LFM[147.04]GKVVNPTQ.K	2	625.338	0.9853	27.61
Treated 1	sp|P08697|A2AP_HUMAN	Alpha-2-antiplasmin	1	F.GPDLKLVPP.M	2	468.286	0.9926	23.93
Treated 1	sp|P08697|A2AP_HUMAN	Alpha-2-antiplasmin	1	F.GPDLKLVPP.M	2	468.286	0.9915	35.34
Treated 1	sp|P08697|A2AP_HUMAN	Alpha-2-antiplasmin	1	K.LFGPDLKLVPP.M	2	598.362	0.9988	33.69
Treated 1	sp|P08697|A2AP_HUMAN	Alpha-2-antiplasmin	1	K.LFGPDLKLVPP.M	2	598.362	0.9987	32.77
Treated 1	sp|P08697|A2AP_HUMAN	Alpha-2-antiplasmin	1	K.LFGPDLKLVPP.M	2	598.362	0.991	22.54
Treated 1	sp|P08697|A2AP_HUMAN	Alpha-2-antiplasmin	1	L.FGPDLKLVPP.M	2	541.82	0.9923	24.71
Treated 1	sp|P08697|A2AP_HUMAN	Alpha-2-antiplasmin	1	L.LKLGNQEPGGQTA.L	2	656.85	0.9992	44.16
Treated 1	sp|P08697|A2AP_HUMAN	Alpha-2-antiplasmin	1	L.TLLKLGNQEPGGQTA.L	2	763.916	0.9993	62.02
Treated 1	sp|P08697|A2AP_HUMAN	Alpha-2-antiplasmin	1	P.LTLLKLGNQEPGGQTA.L	2	820.458	0.9999	65.66
Treated 1	sp|P08697|A2AP_HUMAN	Alpha-2-antiplasmin	1	P.LTLLKLGNQEPGGQTA.L	2	820.458	0.9999	79.76
Treated 1	sp|P08697|A2AP_HUMAN	Alpha-2-antiplasmin	1	T.LLKLGNQEPGGQTA.L	2	713.392	0.9957	39.25
Treated 1	sp|P08697|A2AP_HUMAN	Alpha-2-antiplasmin	1	T.LLKLGNQEPGGQTA.L	2	713.392	0.9997	51.48
Treated 1	sp|P02765|FETUA_HUMAN	Alpha-2-HS-glycoprotein	1	D.LRHTFM[147.04]GVVS.L	2	581.809	0.9961	35.46
Treated 1	sp|P02765|FETUA_HUMAN	Alpha-2-HS-glycoprotein	1	D.LRHTFM[147.04]GVVS.L	2	581.809	0.993	32.28
Treated 1	sp|P02765|FETUA_HUMAN	Alpha-2-HS-glycoprotein	1	D.LRHTFM[147.04]GVVSLGSPSGE.V	3	597.304	0.9926	29.54
Treated 1	sp|P02765|FETUA_HUMAN	Alpha-2-HS-glycoprotein	1	D.LRHTFMGVVS.L	2	573.812	0.9972	43.5
Treated 1	sp|P02765|FETUA_HUMAN	Alpha-2-HS-glycoprotein	1	D.LRHTFMGVVSLGSPSGE.V	3	591.972	0.9946	32.13
Treated 1	sp|P02765|FETUA_HUMAN	Alpha-2-HS-glycoprotein	1	G.APGLPPAGSPPDSHV.L	2	699.858	0.9985	41.08
Treated 1	sp|P02765|FETUA_HUMAN	Alpha-2-HS-glycoprotein	1	G.APGLPPAGSPPDSHV.L	2	699.858	0.9962	39.55
Treated 1	sp|P02765|FETUA_HUMAN	Alpha-2-HS-glycoprotein	1	G.APGLPPAGSPPDSHV.L	2	699.858	0.9954	39.93
Treated 1	sp|P02765|FETUA_HUMAN	Alpha-2-HS-glycoprotein	1	G.APGLPPAGSPPDSHV.L	2	699.858	0.9936	32.96
Treated 1	sp|P02765|FETUA_HUMAN	Alpha-2-HS-glycoprotein	1	G.APGLPPAGSPPDSHV.L	2	699.858	0.9917	31.81
Treated 1	sp|P02765|FETUA_HUMAN	Alpha-2-HS-glycoprotein	1	G.APGLPPAGSPPDSHVL.L	2	756.4	0.9963	35.43
Treated 1	sp|P02765|FETUA_HUMAN	Alpha-2-HS-glycoprotein	1	H.VLLAAPPGH.Q	2	437.765	0.9995	43.17
Treated 1	sp|P02765|FETUA_HUMAN	Alpha-2-HS-glycoprotein	1	H.VLLAAPPGH.Q	2	437.765	0.9995	42.91
Treated 1	sp|P02765|FETUA_HUMAN	Alpha-2-HS-glycoprotein	1	H.VLLAAPPGHQ.L	2	501.794	0.9865	41.16
Treated 1	sp|P02765|FETUA_HUMAN	Alpha-2-HS-glycoprotein	1	H.VLLAAPPGHQL.H	2	558.336	0.9898	26.1
Treated 1	sp|P02765|FETUA_HUMAN	Alpha-2-HS-glycoprotein	1	H.VLLAAPPGHQL.H	2	558.336	0.9896	26.14
Treated 1	sp|P02765|FETUA_HUMAN	Alpha-2-HS-glycoprotein	1	H.VLLAAPPGHQLH.R	3	418.246	0.9952	24.59
Treated 1	sp|P02765|FETUA_HUMAN	Alpha-2-HS-glycoprotein	1	H.VLLAAPPGHQLH.R	2	626.866	0.9937	35.62
Treated 1	sp|P02765|FETUA_HUMAN	Alpha-2-HS-glycoprotein	1	H.VLLAAPPGHQLH.R	3	418.246	0.998	27.96
Treated 1	sp|P02765|FETUA_HUMAN	Alpha-2-HS-glycoprotein	1	H.VLLAAPPGHQLH.R	2	626.866	0.9965	35.64
Treated 1	sp|P02765|FETUA_HUMAN	Alpha-2-HS-glycoprotein	1	L.GAPGLPPAGSPPDSHV.L	2	728.369	0.9997	61.44
Treated 1	sp|P02765|FETUA_HUMAN	Alpha-2-HS-glycoprotein	1	L.GAPGLPPAGSPPDSHV.L	2	728.369	0.9991	57.69
Treated 1	sp|P02765|FETUA_HUMAN	Alpha-2-HS-glycoprotein	1	L.GAPGLPPAGSPPDSHV.L	2	728.369	0.9994	58.34
Treated 1	sp|P02765|FETUA_HUMAN	Alpha-2-HS-glycoprotein	1	L.GAPGLPPAGSPPDSHV.L	2	728.369	0.9977	57.31
Treated 1	sp|P02765|FETUA_HUMAN	Alpha-2-HS-glycoprotein	1	L.GAPGLPPAGSPPDSHV.L	2	728.369	0.9994	50.78
Treated 1	sp|P02765|FETUA_HUMAN	Alpha-2-HS-glycoprotein	1	L.RHTFM[147.04]GVVS.L	2	525.267	0.9997	55.79
Treated 1	sp|P02765|FETUA_HUMAN	Alpha-2-HS-glycoprotein	1	L.RHTFMGV.V	2	424.22	0.9955	34.25
Treated 1	sp|P02765|FETUA_HUMAN	Alpha-2-HS-glycoprotein	1	P.LGAPGLPPAGSPPDSH.V	2	735.377	0.9927	32.27
Treated 1	sp|P02765|FETUA_HUMAN	Alpha-2-HS-glycoprotein	1	P.LGAPGLPPAGSPPDSH.V	2	735.377	0.9964	48.65
Treated 1	sp|P02765|FETUA_HUMAN	Alpha-2-HS-glycoprotein	1	P.LGAPGLPPAGSPPDSH.V	3	490.587	0.988	29.21
Treated 1	sp|P02765|FETUA_HUMAN	Alpha-2-HS-glycoprotein	1	P.LGAPGLPPAGSPPDSH.V	2	735.377	0.9993	49.81
Treated 1	sp|P02765|FETUA_HUMAN	Alpha-2-HS-glycoprotein	1	P.LGAPGLPPAGSPPDSH.V	2	735.377	0.9964	46.64
Treated 1	sp|P02765|FETUA_HUMAN	Alpha-2-HS-glycoprotein	1	P.LGAPGLPPAGSPPDSH.V	2	735.377	0.9901	46.94
Treated 1	sp|P02765|FETUA_HUMAN	Alpha-2-HS-glycoprotein	1	P.LGAPGLPPAGSPPDSH.V	2	735.377	0.9989	43.68
Treated 1	sp|P02765|FETUA_HUMAN	Alpha-2-HS-glycoprotein	1	P.LGAPGLPPAGSPPDSH.V	2	735.377	0.9995	49.21
Treated 1	sp|P02765|FETUA_HUMAN	Alpha-2-HS-glycoprotein	1	P.LGAPGLPPAGSPPDSHV.L	3	523.61	0.9937	26.53
Treated 1	sp|P02765|FETUA_HUMAN	Alpha-2-HS-glycoprotein	1	P.LGAPGLPPAGSPPDSHV.L	2	784.911	0.9993	46.68
Treated 1	sp|P02765|FETUA_HUMAN	Alpha-2-HS-glycoprotein	1	P.LGAPGLPPAGSPPDSHV.L	3	523.61	0.9966	41.35
Treated 1	sp|P02765|FETUA_HUMAN	Alpha-2-HS-glycoprotein	1	P.LGAPGLPPAGSPPDSHV.L	2	784.911	0.9992	46.95
Treated 1	sp|P02765|FETUA_HUMAN	Alpha-2-HS-glycoprotein	1	P.LGAPGLPPAGSPPDSHV.L	3	523.61	0.9966	31.66
Treated 1	sp|P02765|FETUA_HUMAN	Alpha-2-HS-glycoprotein	1	P.LGAPGLPPAGSPPDSHV.L	2	784.911	0.9993	46.72
Treated 1	sp|P02765|FETUA_HUMAN	Alpha-2-HS-glycoprotein	1	P.LGAPGLPPAGSPPDSHV.L	3	523.61	0.9968	32.97
Treated 1	sp|P02765|FETUA_HUMAN	Alpha-2-HS-glycoprotein	1	P.LGAPGLPPAGSPPDSHV.L	2	784.911	0.9993	46.85
Treated 1	sp|P02765|FETUA_HUMAN	Alpha-2-HS-glycoprotein	1	P.LGAPGLPPAGSPPDSHV.L	3	523.61	0.996	30.53
Treated 1	sp|P02765|FETUA_HUMAN	Alpha-2-HS-glycoprotein	1	P.LGAPGLPPAGSPPDSHV.L	2	784.911	0.9988	42.55
Treated 1	sp|P02765|FETUA_HUMAN	Alpha-2-HS-glycoprotein	1	P.LGAPGLPPAGSPPDSHV.L	3	523.61	0.9905	24.05
Treated 1	sp|P02765|FETUA_HUMAN	Alpha-2-HS-glycoprotein	1	P.LGAPGLPPAGSPPDSHV.L	2	784.911	0.9995	48.96
Treated 1	sp|P02765|FETUA_HUMAN	Alpha-2-HS-glycoprotein	1	P.LGAPGLPPAGSPPDSHV.L	2	784.911	0.9933	33.75
Treated 1	sp|P02765|FETUA_HUMAN	Alpha-2-HS-glycoprotein	1	P.LGAPGLPPAGSPPDSHV.L	2	784.911	0.9884	36.02
Treated 1	sp|P02765|FETUA_HUMAN	Alpha-2-HS-glycoprotein	1	P.LGAPGLPPAGSPPDSHV.L	2	784.911	0.9962	35.88
Treated 1	sp|P02765|FETUA_HUMAN	Alpha-2-HS-glycoprotein	1	P.LGAPGLPPAGSPPDSHVL.L	2	841.453	0.999	48.53
Treated 1	sp|P02765|FETUA_HUMAN	Alpha-2-HS-glycoprotein	1	P.LGAPGLPPAGSPPDSHVL.L	3	561.304	0.9958	29.41
Treated 1	sp|P02765|FETUA_HUMAN	Alpha-2-HS-glycoprotein	1	P.LGAPGLPPAGSPPDSHVL.L	2	841.453	0.999	48.43
Treated 1	sp|P02765|FETUA_HUMAN	Alpha-2-HS-glycoprotein	1	P.LGAPGLPPAGSPPDSHVL.L	3	561.304	0.9958	29.24
Treated 1	sp|P02765|FETUA_HUMAN	Alpha-2-HS-glycoprotein	1	P.LGAPGLPPAGSPPDSHVL.L	2	841.453	0.9994	51.91
Treated 1	sp|P02765|FETUA_HUMAN	Alpha-2-HS-glycoprotein	1	P.LGAPGLPPAGSPPDSHVL.L	3	561.304	0.9917	27.52
Treated 1	sp|P02765|FETUA_HUMAN	Alpha-2-HS-glycoprotein	1	P.LGAPGLPPAGSPPDSHVL.L	2	841.453	0.9986	45.79
Treated 1	sp|P02765|FETUA_HUMAN	Alpha-2-HS-glycoprotein	1	P.LGAPGLPPAGSPPDSHVL.L	2	841.453	0.9985	43.89
Treated 1	sp|P02765|FETUA_HUMAN	Alpha-2-HS-glycoprotein	1	P.LGAPGLPPAGSPPDSHVL.L	2	841.453	0.9984	45.77
Treated 1	sp|P02765|FETUA_HUMAN	Alpha-2-HS-glycoprotein	1	P.LGAPGLPPAGSPPDSHVL.L	2	841.453	0.999	47.64
Treated 1	sp|P02765|FETUA_HUMAN	Alpha-2-HS-glycoprotein	1	P.LGAPGLPPAGSPPDSHVL.L	2	841.453	0.9993	46.32
Treated 1	sp|P02765|FETUA_HUMAN	Alpha-2-HS-glycoprotein	1	P.LGAPGLPPAGSPPDSHVL.L	2	841.453	0.9949	34.39
Treated 1	sp|P02765|FETUA_HUMAN	Alpha-2-HS-glycoprotein	1	R.HTFM[147.04]GVVS.L	2	447.217	0.992	31.44
Treated 1	sp|P02765|FETUA_HUMAN	Alpha-2-HS-glycoprotein	1	R.HTFM[147.04]GVVSLGSPSGE.V	2	760.86	0.9996	51.65
Treated 1	sp|P02765|FETUA_HUMAN	Alpha-2-HS-glycoprotein	1	R.HTFM[147.04]GVVSLGSPSGE.V	2	760.86	0.9996	52.46
Treated 1	sp|P02765|FETUA_HUMAN	Alpha-2-HS-glycoprotein	1	R.HTFMGVVS.L	2	439.219	0.9934	32.37
Treated 1	sp|P02765|FETUA_HUMAN	Alpha-2-HS-glycoprotein	1	R.HTFMGVVS.L	2	439.219	0.9958	48.8
Treated 1	sp|P02765|FETUA_HUMAN	Alpha-2-HS-glycoprotein	1	T.FMGVVSLGSPSGE.V	2	633.809	0.9996	50.17
Treated 1	sp|P02765|FETUA_HUMAN	Alpha-2-HS-glycoprotein	1	V.LLAAPPGHQ.L	2	452.26	0.9994	45.1
Treated 1	sp|P02765|FETUA_HUMAN	Alpha-2-HS-glycoprotein	1	V.LLAAPPGHQ.L	2	452.26	0.9969	37.83
Treated 1	sp|P02765|FETUA_HUMAN	Alpha-2-HS-glycoprotein	1	V.LLAAPPGHQL.H	2	508.802	0.9984	38.51
Treated 1	sp|P02765|FETUA_HUMAN	Alpha-2-HS-glycoprotein	1	V.LLAAPPGHQLH.R	2	577.331	0.9988	38.27
Treated 1	sp|P02765|FETUA_HUMAN	Alpha-2-HS-glycoprotein	1	V.LLAAPPGHQLH.R	2	577.331	0.9997	56.31
Treated 1	sp|P02765|FETUA_HUMAN	Alpha-2-HS-glycoprotein	1	Y.DLRHTFM[147.04]GVVS.L	2	639.323	0.9969	37.78
Treated 1	sp|P02765|FETUA_HUMAN	Alpha-2-HS-glycoprotein	1	Y.DLRHTFMGVVS.L	2	631.325	0.9997	54.82
Treated 1	sp|P01023|A2MG_HUMAN	Alpha-2-macroglobulin	1	G.LRVGFYESDV.M	2	592.805	0.9921	48.75
Treated 1	sp|P01023|A2MG_HUMAN	Alpha-2-macroglobulin	1	R.VGFYESDVMGRGHAR.L	4	420.955	0.9849	17.59
Treated 1	sp|P02647|APOA1_HUMAN	Apolipoprotein A-I	1	D.LRQGLLPVLES.F	2	612.873	0.9936	26.14
Treated 1	sp|P02647|APOA1_HUMAN	Apolipoprotein A-I	1	D.LRQGLLPVLES.F	2	612.873	0.9894	22.08
Treated 1	sp|P02647|APOA1_HUMAN	Apolipoprotein A-I	1	D.LRQGLLPVLESF.K	2	686.407	0.9977	34.43
Treated 1	sp|P02647|APOA1_HUMAN	Apolipoprotein A-I	1	E.LQEKLSPLG.E	2	492.794	0.9858	23.28
Treated 1	sp|P02647|APOA1_HUMAN	Apolipoprotein A-I	1	F.LSALEEYTKKLNTQ.-	2	819.445	0.9877	27.42
Treated 1	sp|P02647|APOA1_HUMAN	Apolipoprotein A-I	1	F.LSALEEYTKKLNTQ.-	3	546.632	0.993	23.38
Treated 1	sp|P02647|APOA1_HUMAN	Apolipoprotein A-I	1	F.LSALEEYTKKLNTQ.-	2	819.445	0.9995	42.22
Treated 1	sp|P02647|APOA1_HUMAN	Apolipoprotein A-I	1	L.RQGLLPVLES.F	2	556.331	0.9968	33.96
Treated 1	sp|P02647|APOA1_HUMAN	Apolipoprotein A-I	1	R.VKDLATVYVDV.L	2	611.344	0.9964	35
Treated 1	sp|P02652|APOA2_HUMAN	Apolipoprotein A-II	1	F.LSYFVELGTQPAT.Q	2	713.371	0.9998	57.5
Treated 1	sp|P02652|APOA2_HUMAN	Apolipoprotein A-II	1	F.LSYFVELGTQPATQ.-	2	777.4	0.9916	30.08
Treated 1	sp|P02652|APOA2_HUMAN	Apolipoprotein A-II	1	F.LSYFVELGTQPATQ.-	2	777.4	0.9999	57.41
Treated 1	sp|P02652|APOA2_HUMAN	Apolipoprotein A-II	1	K.KAGTELVNF.L	2	489.77	0.987	26.98
Treated 1	sp|P02652|APOA2_HUMAN	Apolipoprotein A-II	1	L.SYFVELGTQPAT.Q	2	656.828	0.9933	32.13
Treated 1	sp|P02652|APOA2_HUMAN	Apolipoprotein A-II	1	L.SYFVELGTQPATQ.-	2	720.858	0.9954	30.88
Treated 1	sp|P02652|APOA2_HUMAN	Apolipoprotein A-II	1	Q.TVTDYGKDL.M	2	506.257	0.9952	32.94
Treated 1	sp|P02652|APOA2_HUMAN	Apolipoprotein A-II	1	Y.FQTVTDYGKDL.M	2	643.821	0.9992	46.04
Treated 1	sp|P02652|APOA2_HUMAN	Apolipoprotein A-II	1	Y.FQTVTDYGKDL.M	2	643.821	0.9991	44.56
Treated 1	sp|P02652|APOA2_HUMAN	Apolipoprotein A-II	1	Y.FQTVTDYGKDLM[147.04].E	2	717.338	0.9916	31.76
Treated 1	sp|P02652|APOA2_HUMAN	Apolipoprotein A-II	1	Y.FVELGTQPAT.Q	2	531.781	0.999	45.65
Treated 1	sp|P02652|APOA2_HUMAN	Apolipoprotein A-II	1	Y.FVELGTQPATQ.-	2	595.81	1	67.1
Treated 1	sp|P02652|APOA2_HUMAN	Apolipoprotein A-II	1	Y.FVELGTQPATQ.-	2	595.81	1	68.57
Treated 1	sp|P06727|APOA4_HUMAN	Apolipoprotein A-IV	1	D.LQKKLVPFATE.L	3	425.258	0.9874	16.83
Treated 1	sp|P06727|APOA4_HUMAN	Apolipoprotein A-IV	1	D.LQKKLVPFATE.L	2	637.383	0.9981	34.22
Treated 1	sp|P06727|APOA4_HUMAN	Apolipoprotein A-IV	1	E.LQQRLEPYADQ.L	2	680.85	0.995	34.98
Treated 1	sp|P06727|APOA4_HUMAN	Apolipoprotein A-IV	1	K.LNHQLEGLTFQ.M	2	650.342	0.9991	44.6
Treated 1	sp|P06727|APOA4_HUMAN	Apolipoprotein A-IV	1	R.LAPLAEDVRGN.L	2	577.816	0.9968	60.33
Treated 1	sp|P02654|APOC1_HUMAN	Apolipoprotein C-I	1	G.TPDVSSALDK.L	2	516.768	0.9984	40.37
Treated 1	sp|P02655|APOC2_HUMAN	Apolipoprotein C-II	1	A.M[147.04]STYTGIFTDQVLS.V	2	789.875	0.9981	40.81
Treated 1	sp|P02655|APOC2_HUMAN	Apolipoprotein C-II	1	N.LYEKTYLPAVDEK.L	3	523.614	0.9883	25.05
Treated 1	sp|P02655|APOC2_HUMAN	Apolipoprotein C-II	1	Q.VLSVLKGEE.-	2	487.286	0.988	23.45
Treated 1	sp|P02655|APOC2_HUMAN	Apolipoprotein C-II	1	S.LSSYWESAKTAA.Q	2	657.326	0.9988	47.89
Treated 1	sp|P02655|APOC2_HUMAN	Apolipoprotein C-II	1	S.LSSYWESAKTAAQN.L	2	778.377	0.9992	56.75
Treated 1	sp|P02655|APOC2_HUMAN	Apolipoprotein C-II	1	S.LSSYWESAKTAAQN.L	2	778.377	0.9963	43.76
Treated 1	sp|P02655|APOC2_HUMAN	Apolipoprotein C-II	1	T.FLTQVKES.L	2	476.265	0.9876	37.01
Treated 1	sp|P02656|APOC3_HUMAN	Apolipoprotein C-III	1	A.LSSVQESQVAQQARGW.V	2	887.452	0.9998	62.23
Treated 1	sp|P02656|APOC3_HUMAN	Apolipoprotein C-III	1	A.LSSVQESQVAQQARGW.V	3	591.97	0.9965	33.5
Treated 1	sp|P02656|APOC3_HUMAN	Apolipoprotein C-III	1	E.SQVAQQARGWVTDG.F	2	751.875	0.9996	53.82
Treated 1	sp|P02656|APOC3_HUMAN	Apolipoprotein C-III	1	K.FSEFWDLDPEVRPTSA.V	2	948.448	0.9963	38.88
Treated 1	sp|P02656|APOC3_HUMAN	Apolipoprotein C-III	1	K.FSEFWDLDPEVRPTSA.V	2	948.448	0.9984	41.71
Treated 1	sp|P02656|APOC3_HUMAN	Apolipoprotein C-III	1	L.SSVQESQVAQQARGW.V	2	830.909	0.9999	63.94
Treated 1	sp|P02656|APOC3_HUMAN	Apolipoprotein C-III	1	S.LKDYWSTVKDK.F	3	461.585	0.9964	29.79
Treated 1	sp|P02656|APOC3_HUMAN	Apolipoprotein C-III	1	S.QVAQQARGWVTDG.F	2	708.359	0.9994	47.61
Treated 1	sp|P02656|APOC3_HUMAN	Apolipoprotein C-III	1	S.VQESQVAQQARGW.V	2	743.877	0.9929	39.41
Treated 1	sp|P02649|APOE_HUMAN	Apolipoprotein E	1	K.VQAAVGTSAAPVPSDNH.-	2	810.906	1	69.73
Treated 1	sp|P02649|APOE_HUMAN	Apolipoprotein E	1	R.LGPLVEQGR.V	2	484.784	0.9868	22.84
Treated 1	sp|P02649|APOE_HUMAN	Apolipoprotein E	1	R.LGPLVEQGR.V	2	484.784	0.9977	42.27
Treated 1	sp|Q13790|APOF_HUMAN	Apolipoprotein F	1	A.IIKSYDLDPGAGS.L	2	668.347	0.9969	37.35
Treated 1	sp|Q13790|APOF_HUMAN	Apolipoprotein F	1	A.IIKSYDLDPGAGS.L	2	668.347	0.9974	44.99
Treated 1	sp|O14791|APOL1_HUMAN	Apolipoprotein L1	1	K.LNILNNNYKILQADQEL.-	2	1008.55	0.9994	44.91
Treated 1	sp|O14791|APOL1_HUMAN	Apolipoprotein L1	1	K.LTDVAPVSFF.L	2	548.294	0.9968	34.24
Treated 1	sp|O14791|APOL1_HUMAN	Apolipoprotein L1	1	R.GVKLTDVAPVSFF.L	2	690.386	0.9971	35.16
Treated 1	sp|O14791|APOL1_HUMAN	Apolipoprotein L1	1	Y.LVYESKH.L	2	438.239	0.9945	35.14
Treated 1	sp|P10909|CLUS_HUMAN	Clusterin	1	A.FQHPPTEF.L	2	501.741	0.9908	28.64
Treated 1	sp|P10909|CLUS_HUMAN	Clusterin	1	A.QQAMDIHFHSPA.F	2	691.323	0.9927	41.73
Treated 1	sp|P10909|CLUS_HUMAN	Clusterin	1	H.FSRASSIIDEL.F	2	619.329	0.9973	50.31
Treated 1	sp|P10909|CLUS_HUMAN	Clusterin	1	H.M[147.04]LDVMQDH.F	2	502.716	0.9868	23.37
Treated 1	sp|P10909|CLUS_HUMAN	Clusterin	1	H.M[147.04]LDVMQDH.F	2	502.716	0.9962	29.74
Treated 1	sp|P10909|CLUS_HUMAN	Clusterin	1	K.FMETVAEKA.L	2	513.256	0.9994	45.77
Treated 1	sp|P10909|CLUS_HUMAN	Clusterin	1	K.FMETVAEKAL.Q	2	569.798	0.9993	45.47
Treated 1	sp|P10909|CLUS_HUMAN	Clusterin	1	L.M[147.04]PFSPYEPLN.F	2	605.78	0.9988	41.35
Treated 1	sp|P10909|CLUS_HUMAN	Clusterin	1	P.FYFWM[147.04]NGDRIDS.L	2	783.842	0.9939	31.26
Treated 1	sp|P10909|CLUS_HUMAN	Clusterin	1	R.SLM[147.04]PFSPYEPLN.F	2	705.838	0.9991	44.81
Treated 1	sp|P10909|CLUS_HUMAN	Clusterin	1	R.SLM[147.04]PFSPYEPLN.F	2	705.838	0.9985	42.84
Treated 1	sp|P10909|CLUS_HUMAN	Clusterin	1	R.SLM[147.04]PFSPYEPLNFHA.M	2	883.42	0.9993	47.37
Treated 1	sp|P10909|CLUS_HUMAN	Clusterin	1	R.SLMPFSPYEPLN.F	2	697.841	0.9954	35.19
Treated 1	sp|P10909|CLUS_HUMAN	Clusterin	1	R.SLMPFSPYEPLN.F	2	697.841	0.9987	42.75
Treated 1	sp|P10909|CLUS_HUMAN	Clusterin	1	S.LM[147.04]PFSPYEPLN.F	2	662.322	0.996	35.7
Treated 1	sp|P10909|CLUS_HUMAN	Clusterin	1	Y.FWM[147.04]NGDRIDS.L	2	628.776	0.995	35.27
Treated 1	sp|P10909|CLUS_HUMAN	Clusterin	1	Y.FWMNGDRIDS.L	2	620.778	0.9995	46.49
Treated 1	sp|P00736|C1R_HUMAN	Complement C1r subcomponent	1	F.YTKVLNYVDW.L	2	650.836	0.9926	31.87
Treated 1	sp|P09871|C1S_HUMAN	Complement C1s subcomponent	1	A.LINEYWVLTAAH.V	2	715.381	0.9971	37.52
Treated 1	sp|P09871|C1S_HUMAN	Complement C1s subcomponent	1	R.LKAARLPV.A	2	434.296	0.9905	18.53
Treated 1	sp|P09871|C1S_HUMAN	Complement C1s subcomponent	1	R.LKAARLPVAP.L	2	518.341	0.9994	39.18
Treated 1	sp|P01024|CO3_HUMAN	Complement C3	1	E.LNLDVSLQLPSR.S	2	677.892	0.9999	66.89
Treated 1	sp|P01024|CO3_HUMAN	Complement C3	1	E.LNLDVSLQLPSR.S	2	677.892	0.9998	71.3
Treated 1	sp|P01024|CO3_HUMAN	Complement C3	1	E.LNLDVSLQLPSRSS.K	2	764.924	0.9986	44.4
Treated 1	sp|P01024|CO3_HUMAN	Complement C3	1	G.FTVTAEGKGQGT.L	2	598.305	0.996	42.69
Treated 1	sp|P01024|CO3_HUMAN	Complement C3	1	G.FTVTAEGKGQGTLS.V	2	698.363	0.9898	32.03
Treated 1	sp|P01024|CO3_HUMAN	Complement C3	1	L.LLQGTPVAQ.M	2	463.773	0.9984	34.66
Treated 1	sp|P01024|CO3_HUMAN	Complement C3	1	L.NLDVSLQLPSR.S	2	621.35	0.9973	46.18
Treated 1	sp|P01024|CO3_HUMAN	Complement C3	1	R.ILLQGTPVAQ.M	2	520.315	0.9993	38.49
Treated 1	sp|P01024|CO3_HUMAN	Complement C3	1	T.LSVVTMYH.A	2	475.248	0.9999	68.98
Treated 1	sp|P0C0L4|CO4A_HUMAN	Complement C4-A	1	E.LQFSLGSK.L	2	440.254	0.999	52.45
Treated 1	sp|P0C0L4|CO4A_HUMAN	Complement C4-A	1	E.LQFSLGSKIN.V	2	553.818	0.9956	31.32
Treated 1	sp|P0C0L4|CO4A_HUMAN	Complement C4-A	1	E.LQFSLGSKIN.V	2	553.818	0.9996	50.95
Treated 1	sp|P0C0L4|CO4A_HUMAN	Complement C4-A	1	E.LVYELNPLDHR.G	2	684.871	0.9899	29.38
Treated 1	sp|P0C0L4|CO4A_HUMAN	Complement C4-A	1	E.LVYELNPLDHR.G	3	456.916	0.996	29.15
Treated 1	sp|P0C0L4|CO4A_HUMAN	Complement C4-A	1	E.LVYELNPLDHRG.R	2	713.382	0.9988	42.85
Treated 1	sp|P0C0L4|CO4A_HUMAN	Complement C4-A	1	E.LVYELNPLDHRG.R	3	475.924	0.9959	28.95
Treated 1	sp|P0C0L4|CO4A_HUMAN	Complement C4-A	1	E.LVYELNPLDHRG.R	2	713.382	0.998	39.28
Treated 1	sp|P0C0L4|CO4A_HUMAN	Complement C4-A	1	E.LVYELNPLDHRG.R	3	475.924	0.9949	26.99
Treated 1	sp|P0C0L4|CO4A_HUMAN	Complement C4-A	1	E.LVYELNPLDHRGR.T	3	527.957	0.996	28.93
Treated 1	sp|P0C0L4|CO4A_HUMAN	Complement C4-A	1	E.LVYELNPLDHRGR.T	3	527.957	0.9967	31.38
Treated 1	sp|P0C0L4|CO4A_HUMAN	Complement C4-A	1	E.LVYELNPLDHRGRT.L	4	421.482	0.9958	18.16
Treated 1	sp|P0C0L4|CO4A_HUMAN	Complement C4-A	1	L.QFSLGSKIN.V	2	497.276	0.9992	43.7
Treated 1	sp|P0C0L4|CO4A_HUMAN	Complement C4-A	1	L.VYELNPLD.H	2	481.749	0.9967	36.15
Treated 1	sp|P0C0L4|CO4A_HUMAN	Complement C4-A	1	L.VYELNPLDHR.G	3	419.222	0.9914	27.74
Treated 1	sp|P0C0L4|CO4A_HUMAN	Complement C4-A	1	L.VYELNPLDHRG.R	2	656.84	0.9923	36.31
Treated 1	sp|P0C0L4|CO4A_HUMAN	Complement C4-A	1	P.LQPVTPLQ.L	2	448.27	0.9874	30.24
Treated 1	sp|P0C0L4|CO4A_HUMAN	Complement C4-A	1	Q.FSLGSKIN.V	2	433.246	0.9852	31.43
Treated 1	sp|P0C0L4|CO4A_HUMAN	Complement C4-A	1	V.YELNPLDHRG.R	2	607.306	0.9976	43.92
Treated 1	sp|P08603|CFAH_HUMAN	Complement factor H	1	E.IMENYNIALR.W	2	618.828	0.9997	52.74
Treated 1	sp|P02671|FIBA_HUMAN	Fibrinogen alpha chain	1	A.AFFDTASTGKTFPG.F	2	723.853	0.9858	29.39
Treated 1	sp|P02671|FIBA_HUMAN	Fibrinogen alpha chain	1	A.AFFDTASTGKTFPG.F	2	723.853	0.9998	60.31
Treated 1	sp|P02671|FIBA_HUMAN	Fibrinogen alpha chain	1	A.AFFDTASTGKTFPGFFSP.M	2	962.963	0.9999	64.71
Treated 1	sp|P02671|FIBA_HUMAN	Fibrinogen alpha chain	1	A.AFFDTASTGKTFPGFFSP.M	2	962.963	0.9991	51.8
Treated 1	sp|P02671|FIBA_HUMAN	Fibrinogen alpha chain	1	A.FFDTASTGK.T	2	487.239	0.9994	54.69
Treated 1	sp|P02671|FIBA_HUMAN	Fibrinogen alpha chain	1	A.FFDTASTGKTFPG.F	2	688.334	0.9992	54.23
Treated 1	sp|P02671|FIBA_HUMAN	Fibrinogen alpha chain	1	A.FFDTASTGKTFPG.F	2	688.334	0.9997	53.49
Treated 1	sp|P02671|FIBA_HUMAN	Fibrinogen alpha chain	1	A.FFDTASTGKTFPG.F	2	688.334	0.9997	52.88
Treated 1	sp|P02671|FIBA_HUMAN	Fibrinogen alpha chain	1	A.FFDTASTGKTFPG.F	2	688.334	0.9977	38.68
Treated 1	sp|P02671|FIBA_HUMAN	Fibrinogen alpha chain	1	A.FFDTASTGKTFPG.F	2	688.334	0.9926	32.19
Treated 1	sp|P02671|FIBA_HUMAN	Fibrinogen alpha chain	1	A.FFDTASTGKTFPGF.F	2	761.868	0.9943	34.23
Treated 1	sp|P02671|FIBA_HUMAN	Fibrinogen alpha chain	1	A.FFDTASTGKTFPGF.F	2	761.868	0.9999	66.92
Treated 1	sp|P02671|FIBA_HUMAN	Fibrinogen alpha chain	1	A.FFDTASTGKTFPGF.F	2	761.868	0.9989	44.17
Treated 1	sp|P02671|FIBA_HUMAN	Fibrinogen alpha chain	1	A.FFDTASTGKTFPGFF.S	2	835.402	0.9999	66.68
Treated 1	sp|P02671|FIBA_HUMAN	Fibrinogen alpha chain	1	A.FFDTASTGKTFPGFF.S	2	835.402	0.9999	75.14
Treated 1	sp|P02671|FIBA_HUMAN	Fibrinogen alpha chain	1	A.FFDTASTGKTFPGFF.S	2	835.402	0.9999	66.28
Treated 1	sp|P02671|FIBA_HUMAN	Fibrinogen alpha chain	1	A.FFDTASTGKTFPGFF.S	2	835.402	0.9993	49.38
Treated 1	sp|P02671|FIBA_HUMAN	Fibrinogen alpha chain	1	A.FFDTASTGKTFPGFFSP.M	2	927.445	0.9998	58.49
Treated 1	sp|P02671|FIBA_HUMAN	Fibrinogen alpha chain	1	A.FFDTASTGKTFPGFFSP.M	3	618.632	0.9942	29.69
Treated 1	sp|P02671|FIBA_HUMAN	Fibrinogen alpha chain	1	A.FFDTASTGKTFPGFFSP.M	2	927.445	0.9995	53.56
Treated 1	sp|P02671|FIBA_HUMAN	Fibrinogen alpha chain	1	A.FFDTASTGKTFPGFFSP.M	2	927.445	0.9996	52.96
Treated 1	sp|P02671|FIBA_HUMAN	Fibrinogen alpha chain	1	A.FFDTASTGKTFPGFFSP.M	2	927.445	0.9931	33.81
Treated 1	sp|P02671|FIBA_HUMAN	Fibrinogen alpha chain	1	A.FFDTASTGKTFPGFFSP.M	2	927.445	0.9989	46.7
Treated 1	sp|P02671|FIBA_HUMAN	Fibrinogen alpha chain	1	A.FFDTASTGKTFPGFFSP.M	2	927.445	0.999	45.59
Treated 1	sp|P02671|FIBA_HUMAN	Fibrinogen alpha chain	1	A.FFDTASTGKTFPGFFSPM.L	2	992.965	0.9982	43.27
Treated 1	sp|P02671|FIBA_HUMAN	Fibrinogen alpha chain	1	A.FFDTASTGKTFPGFFSPM[147.04].L	2	1000.96	0.9999	73.04
Treated 1	sp|P02671|FIBA_HUMAN	Fibrinogen alpha chain	1	A.FFDTASTGKTFPGFFSPM[147.04].L	2	1000.96	0.9996	50.92
Treated 1	sp|P02671|FIBA_HUMAN	Fibrinogen alpha chain	1	A.STGKTFPGF.F	2	471.244	0.9963	33.42
Treated 1	sp|P02671|FIBA_HUMAN	Fibrinogen alpha chain	1	A.STGKTFPGFF.S	2	544.778	0.9956	34.11
Treated 1	sp|P02671|FIBA_HUMAN	Fibrinogen alpha chain	1	A.STGKTFPGFF.S	2	544.778	0.9939	32.45
Treated 1	sp|P02671|FIBA_HUMAN	Fibrinogen alpha chain	1	A.STGKTFPGFF.S	2	544.778	0.9871	28.54
Treated 1	sp|P02671|FIBA_HUMAN	Fibrinogen alpha chain	1	A.STGKTFPGFFSP.M	2	636.821	0.9981	39.29
Treated 1	sp|P02671|FIBA_HUMAN	Fibrinogen alpha chain	1	A.STGKTFPGFFSP.M	2	636.821	0.9988	43.13
Treated 1	sp|P02671|FIBA_HUMAN	Fibrinogen alpha chain	1	A.STGKTFPGFFSP.M	2	636.821	0.9994	47.62
Treated 1	sp|P02671|FIBA_HUMAN	Fibrinogen alpha chain	1	A.STGKTFPGFFSP.M	2	636.821	0.9996	48.9
Treated 1	sp|P02671|FIBA_HUMAN	Fibrinogen alpha chain	1	A.STGKTFPGFFSPM[147.04].L	2	710.338	0.9981	39.47
Treated 1	sp|P02671|FIBA_HUMAN	Fibrinogen alpha chain	1	D.FLAEGGGVR.G	2	453.25	0.9957	35.92
Treated 1	sp|P02671|FIBA_HUMAN	Fibrinogen alpha chain	1	D.FLAEGGGVR.G	2	453.25	0.9963	38.98
Treated 1	sp|P02671|FIBA_HUMAN	Fibrinogen alpha chain	1	D.LGTLSGIGTLDG.F	2	552.305	0.9936	32.05
Treated 1	sp|P02671|FIBA_HUMAN	Fibrinogen alpha chain	1	D.LGTLSGIGTLDG.F	2	552.305	0.9964	34.87
Treated 1	sp|P02671|FIBA_HUMAN	Fibrinogen alpha chain	1	D.LGTLSGIGTLDGFR.H	2	703.889	0.991	30.35
Treated 1	sp|P02671|FIBA_HUMAN	Fibrinogen alpha chain	1	D.LGTLSGIGTLDGFR.H	2	703.889	0.9999	67.68
Treated 1	sp|P02671|FIBA_HUMAN	Fibrinogen alpha chain	1	D.LGTLSGIGTLDGFR.H	2	703.889	0.9965	35.09
Treated 1	sp|P02671|FIBA_HUMAN	Fibrinogen alpha chain	1	D.TASTGKTFPGFFSP.M	2	722.863	0.9986	41.97
Treated 1	sp|P02671|FIBA_HUMAN	Fibrinogen alpha chain	1	D.TASTGKTFPGFFSP.M	2	722.863	0.9982	40.25
Treated 1	sp|P02671|FIBA_HUMAN	Fibrinogen alpha chain	1	E.WKALTDMPQ.M	2	545.277	0.9891	30.4
Treated 1	sp|P02671|FIBA_HUMAN	Fibrinogen alpha chain	1	F.DTASTGKTFPGF.F	2	614.8	0.9988	42.41
Treated 1	sp|P02671|FIBA_HUMAN	Fibrinogen alpha chain	1	F.DTASTGKTFPGFF.S	2	688.334	0.9996	50.63
Treated 1	sp|P02671|FIBA_HUMAN	Fibrinogen alpha chain	1	F.DTASTGKTFPGFF.S	2	688.334	0.9996	52.15
Treated 1	sp|P02671|FIBA_HUMAN	Fibrinogen alpha chain	1	F.DTASTGKTFPGFF.S	2	688.334	0.9955	35.06
Treated 1	sp|P02671|FIBA_HUMAN	Fibrinogen alpha chain	1	F.DTASTGKTFPGFFSP.M	2	780.376	0.9999	68.89
Treated 1	sp|P02671|FIBA_HUMAN	Fibrinogen alpha chain	1	F.DTASTGKTFPGFFSP.M	2	780.376	0.9999	68.85
Treated 1	sp|P02671|FIBA_HUMAN	Fibrinogen alpha chain	1	F.DTASTGKTFPGFFSP.M	2	780.376	0.9998	62.42
Treated 1	sp|P02671|FIBA_HUMAN	Fibrinogen alpha chain	1	F.DTASTGKTFPGFFSPM.L	2	845.897	0.998	39.78
Treated 1	sp|P02671|FIBA_HUMAN	Fibrinogen alpha chain	1	F.DTASTGKTFPGFFSPM[147.04].L	2	853.894	0.9999	64.71
Treated 1	sp|P02671|FIBA_HUMAN	Fibrinogen alpha chain	1	F.FDTASTGKTFPG.F	2	614.8	0.9953	37.88
Treated 1	sp|P02671|FIBA_HUMAN	Fibrinogen alpha chain	1	F.FDTASTGKTFPG.F	2	614.8	0.9997	52.96
Treated 1	sp|P02671|FIBA_HUMAN	Fibrinogen alpha chain	1	F.FDTASTGKTFPG.F	2	614.8	0.9989	41.87
Treated 1	sp|P02671|FIBA_HUMAN	Fibrinogen alpha chain	1	F.FDTASTGKTFPGF.F	2	688.334	0.9998	58.59
Treated 1	sp|P02671|FIBA_HUMAN	Fibrinogen alpha chain	1	F.FDTASTGKTFPGFF.S	2	761.868	0.9994	47.44
Treated 1	sp|P02671|FIBA_HUMAN	Fibrinogen alpha chain	1	F.FDTASTGKTFPGFF.S	2	761.868	0.9999	84.47
Treated 1	sp|P02671|FIBA_HUMAN	Fibrinogen alpha chain	1	F.FDTASTGKTFPGFF.S	2	761.868	0.9999	72.5
Treated 1	sp|P02671|FIBA_HUMAN	Fibrinogen alpha chain	1	F.FDTASTGKTFPGFF.S	2	761.868	0.9998	57.12
Treated 1	sp|P02671|FIBA_HUMAN	Fibrinogen alpha chain	1	F.FDTASTGKTFPGFFSP.M	2	853.911	0.9998	64.87
Treated 1	sp|P02671|FIBA_HUMAN	Fibrinogen alpha chain	1	F.FDTASTGKTFPGFFSP.M	2	853.911	0.9999	74.54
Treated 1	sp|P02671|FIBA_HUMAN	Fibrinogen alpha chain	1	F.FDTASTGKTFPGFFSP.M	2	853.911	0.9999	65.27
Treated 1	sp|P02671|FIBA_HUMAN	Fibrinogen alpha chain	1	F.FDTASTGKTFPGFFSP.M	2	853.911	0.9971	38.61
Treated 1	sp|P02671|FIBA_HUMAN	Fibrinogen alpha chain	1	F.FDTASTGKTFPGFFSPM.L	2	919.431	0.9944	34.48
Treated 1	sp|P02671|FIBA_HUMAN	Fibrinogen alpha chain	1	F.FDTASTGKTFPGFFSPM[147.04].L	2	927.428	0.9999	75.66
Treated 1	sp|P02671|FIBA_HUMAN	Fibrinogen alpha chain	1	F.FDTASTGKTFPGFFSPM[147.04].L	2	927.428	0.9968	37.48
Treated 1	sp|P02671|FIBA_HUMAN	Fibrinogen alpha chain	1	G.KTFPGFFSP.M	2	514.27	0.9951	32.2
Treated 1	sp|P02671|FIBA_HUMAN	Fibrinogen alpha chain	1	G.TLSGIGTLDGFR.H	2	618.837	0.999	42.98
Treated 1	sp|P02671|FIBA_HUMAN	Fibrinogen alpha chain	1	G.TLSGIGTLDGFR.H	2	618.837	0.9998	58.02
Treated 1	sp|P02671|FIBA_HUMAN	Fibrinogen alpha chain	1	G.TLSGIGTLDGFR.H	2	618.837	0.9994	46.37
Treated 1	sp|P02671|FIBA_HUMAN	Fibrinogen alpha chain	1	K.MKPVPDLVPGN.F	2	583.819	0.9944	32.13
Treated 1	sp|P02671|FIBA_HUMAN	Fibrinogen alpha chain	1	K.MKPVPDLVPGN.F	2	583.819	0.9967	34.45
Treated 1	sp|P02671|FIBA_HUMAN	Fibrinogen alpha chain	1	L.GTLSGIGTLDG.F	2	495.763	0.9965	36.51
Treated 1	sp|P02671|FIBA_HUMAN	Fibrinogen alpha chain	1	L.GTLSGIGTLDGFR.H	2	647.347	0.9975	37.75
Treated 1	sp|P02671|FIBA_HUMAN	Fibrinogen alpha chain	1	L.IKM[147.04]KPVPDLVPGN.F	3	475.273	0.9974	25.86
Treated 1	sp|P02671|FIBA_HUMAN	Fibrinogen alpha chain	1	L.IKM[147.04]KPVPDLVPGN.F	2	712.406	0.9957	30.51
Treated 1	sp|P02671|FIBA_HUMAN	Fibrinogen alpha chain	1	L.IKM[147.04]KPVPDLVPGN.F	3	475.273	0.9929	21.39
Treated 1	sp|P02671|FIBA_HUMAN	Fibrinogen alpha chain	1	L.IKMKPVPDLVPGN.F	2	704.409	0.9973	32.96
Treated 1	sp|P02671|FIBA_HUMAN	Fibrinogen alpha chain	1	L.IKMKPVPDLVPGN.F	3	469.942	0.9971	23.95
Treated 1	sp|P02671|FIBA_HUMAN	Fibrinogen alpha chain	1	L.IKMKPVPDLVPGN.F	2	704.409	0.9933	27.88
Treated 1	sp|P02671|FIBA_HUMAN	Fibrinogen alpha chain	1	L.KMKPVPDLVPGN.F	2	647.867	0.9899	27.13
Treated 1	sp|P02671|FIBA_HUMAN	Fibrinogen alpha chain	1	L.SGIGTLDGFR.H	2	511.771	0.9998	54.42
Treated 1	sp|P02671|FIBA_HUMAN	Fibrinogen alpha chain	1	L.SGIGTLDGFR.H	2	511.771	0.999	53.97
Treated 1	sp|P02671|FIBA_HUMAN	Fibrinogen alpha chain	1	L.SGIGTLDGFR.H	2	511.771	0.9998	63.66
Treated 1	sp|P02671|FIBA_HUMAN	Fibrinogen alpha chain	1	M.KPVPDLVPGN.F	2	518.299	0.9862	24.77
Treated 1	sp|P02671|FIBA_HUMAN	Fibrinogen alpha chain	1	N.FKSQLQKVPPEWKA.L	4	422.242	0.988	9.67
Treated 1	sp|P02671|FIBA_HUMAN	Fibrinogen alpha chain	1	P.LIKM[147.04]KPVPDLVPGN.F	3	512.968	0.9933	19.75
Treated 1	sp|P02671|FIBA_HUMAN	Fibrinogen alpha chain	1	P.LIKM[147.04]KPVPDLVPGN.F	2	768.948	0.998	41.71
Treated 1	sp|P02671|FIBA_HUMAN	Fibrinogen alpha chain	1	P.LIKM[147.04]KPVPDLVPGN.F	2	768.948	0.9931	26.79
Treated 1	sp|P02671|FIBA_HUMAN	Fibrinogen alpha chain	1	P.LIKMKPVPDLVPGN.F	3	507.636	0.9934	18.68
Treated 1	sp|P02671|FIBA_HUMAN	Fibrinogen alpha chain	1	P.LIKMKPVPDLVPGN.F	2	760.951	0.9977	32.06
Treated 1	sp|P02671|FIBA_HUMAN	Fibrinogen alpha chain	1	P.LIKMKPVPDLVPGN.F	3	507.636	0.9975	24.02
Treated 1	sp|P02671|FIBA_HUMAN	Fibrinogen alpha chain	1	P.LIKMKPVPDLVPGN.F	2	760.951	0.9995	41.06
Treated 1	sp|P02671|FIBA_HUMAN	Fibrinogen alpha chain	1	P.LIKMKPVPDLVPGN.F	3	507.636	0.9938	18.79
Treated 1	sp|P02671|FIBA_HUMAN	Fibrinogen alpha chain	1	P.LIKMKPVPDLVPGN.F	2	760.951	0.9996	44.94
Treated 1	sp|P02671|FIBA_HUMAN	Fibrinogen alpha chain	1	Q.FTSSTSYNRGDST.F	2	711.814	0.9998	63.18
Treated 1	sp|P02671|FIBA_HUMAN	Fibrinogen alpha chain	1	Q.FTSSTSYNRGDSTFE.S	2	849.87	0.9948	35.91
Treated 1	sp|P02671|FIBA_HUMAN	Fibrinogen alpha chain	1	Q.LQKVPPEW.K	2	498.783	0.9964	31.26
Treated 1	sp|P02671|FIBA_HUMAN	Fibrinogen alpha chain	1	Q.LQKVPPEWKA.L	2	598.349	0.9989	43.25
Treated 1	sp|P02671|FIBA_HUMAN	Fibrinogen alpha chain	1	Q.LQKVPPEWKA.L	2	598.349	0.9951	28.15
Treated 1	sp|P02671|FIBA_HUMAN	Fibrinogen alpha chain	1	Q.LQKVPPEWKA.L	2	598.349	0.9892	24.03
Treated 1	sp|P02671|FIBA_HUMAN	Fibrinogen alpha chain	1	Q.LQKVPPEWKA.L	2	598.349	0.9907	25.48
Treated 1	sp|P02671|FIBA_HUMAN	Fibrinogen alpha chain	1	Q.LQKVPPEWKALTDMPQ.M	3	627.672	0.9881	24.22
Treated 1	sp|P02671|FIBA_HUMAN	Fibrinogen alpha chain	1	S.GIGTLDGFR.H	2	468.255	0.9876	28.6
Treated 1	sp|P02671|FIBA_HUMAN	Fibrinogen alpha chain	1	S.LTTNIMEILRGD.F	2	688.37	0.9986	42.22
Treated 1	sp|P02671|FIBA_HUMAN	Fibrinogen alpha chain	1	S.SHHPGIAEFP.S	2	546.271	0.9952	41.9
Treated 1	sp|P02671|FIBA_HUMAN	Fibrinogen alpha chain	1	S.SHHPGIAEFPS.R	2	589.787	0.9978	39.07
Treated 1	sp|P02671|FIBA_HUMAN	Fibrinogen alpha chain	1	S.SHHPGIAEFPSR.G	3	445.561	0.9955	30.33
Treated 1	sp|P02671|FIBA_HUMAN	Fibrinogen alpha chain	1	S.SHHPGIAEFPSRG.K	3	464.568	0.9955	29.61
Treated 1	sp|P02671|FIBA_HUMAN	Fibrinogen alpha chain	1	S.SSHHPGIAEFPSR.G	3	474.572	0.993	26.17
Treated 1	sp|P02671|FIBA_HUMAN	Fibrinogen alpha chain	1	S.TGKTFPGFFSP.M	2	593.304	0.9972	40.58
Treated 1	sp|P02671|FIBA_HUMAN	Fibrinogen alpha chain	1	S.TGKTFPGFFSP.M	2	593.304	0.9992	47.37
Treated 1	sp|P02671|FIBA_HUMAN	Fibrinogen alpha chain	1	S.TGKTFPGFFSP.M	2	593.304	0.9993	50.92
Treated 1	sp|P02671|FIBA_HUMAN	Fibrinogen alpha chain	1	S.TGKTFPGFFSPM[147.04].L	2	666.822	0.9909	30.78
Treated 1	sp|P02671|FIBA_HUMAN	Fibrinogen alpha chain	1	T.ASTGKTFPGF.F	2	506.762	0.9861	27.21
Treated 1	sp|P02671|FIBA_HUMAN	Fibrinogen alpha chain	1	T.ASTGKTFPGF.F	2	506.762	0.997	35.5
Treated 1	sp|P02671|FIBA_HUMAN	Fibrinogen alpha chain	1	T.ASTGKTFPGFF.S	2	580.297	0.9973	36.71
Treated 1	sp|P02671|FIBA_HUMAN	Fibrinogen alpha chain	1	T.ASTGKTFPGFF.S	2	580.297	0.9992	44.86
Treated 1	sp|P02671|FIBA_HUMAN	Fibrinogen alpha chain	1	T.ASTGKTFPGFFSP.M	2	672.339	0.9978	38.71
Treated 1	sp|P02671|FIBA_HUMAN	Fibrinogen alpha chain	1	T.ASTGKTFPGFFSP.M	2	672.339	0.9997	53.89
Treated 1	sp|P02671|FIBA_HUMAN	Fibrinogen alpha chain	1	T.ASTGKTFPGFFSP.M	2	672.339	0.9998	55
Treated 1	sp|P02671|FIBA_HUMAN	Fibrinogen alpha chain	1	T.ASTGKTFPGFFSP.M	2	672.339	0.9993	45.72
Treated 1	sp|P02671|FIBA_HUMAN	Fibrinogen alpha chain	1	T.ASTGKTFPGFFSPM[147.04].L	2	745.857	0.9998	57.65
Treated 1	sp|P02671|FIBA_HUMAN	Fibrinogen alpha chain	1	T.FEEVSGNVSPGTR.R	2	689.837	0.9988	43.01
Treated 1	sp|P02671|FIBA_HUMAN	Fibrinogen alpha chain	1	T.GKTFPGFF.S	2	450.738	0.9946	30.89
Treated 1	sp|P02671|FIBA_HUMAN	Fibrinogen alpha chain	1	T.GKTFPGFFSP.M	2	542.781	0.992	30
Treated 1	sp|P02671|FIBA_HUMAN	Fibrinogen alpha chain	1	T.LSGIGTLDGFR.H	2	568.313	0.9975	46.33
Treated 1	sp|P02671|FIBA_HUMAN	Fibrinogen alpha chain	1	T.LSGIGTLDGFR.H	2	568.313	0.9936	31.03
Treated 1	sp|P02671|FIBA_HUMAN	Fibrinogen alpha chain	1	T.LSGIGTLDGFR.H	2	568.313	0.996	34.4
Treated 1	sp|P02671|FIBA_HUMAN	Fibrinogen alpha chain	1	T.LSGIGTLDGFR.H	2	568.313	0.9981	55.87
Treated 1	sp|P02671|FIBA_HUMAN	Fibrinogen alpha chain	1	T.LSGIGTLDGFR.H	2	568.313	0.998	48.85
Treated 1	sp|P02671|FIBA_HUMAN	Fibrinogen alpha chain	1	T.LSGIGTLDGFR.H	2	568.313	0.9981	56.11
Treated 1	sp|P02671|FIBA_HUMAN	Fibrinogen alpha chain	1	T.WKPGSSGPGSTGS.W	2	602.787	0.9993	45.86
Treated 1	sp|P02671|FIBA_HUMAN	Fibrinogen alpha chain	1	V.PPEWKALTDM[147.04]P.Q	2	650.82	0.9955	35.14
Treated 1	sp|P02675|FIBB_HUMAN	Fibrinogen beta chain	1	L.RPAPPPISGGGY.R	2	584.813	0.9999	58.84
Treated 1	sp|P02675|FIBB_HUMAN	Fibrinogen beta chain	1	L.RPAPPPISGGGY.R	2	584.813	0.9987	72.59
Treated 1	sp|P02675|FIBB_HUMAN	Fibrinogen beta chain	1	L.RPAPPPISGGGY.R	2	584.813	0.9998	61.26
Treated 1	sp|P02675|FIBB_HUMAN	Fibrinogen beta chain	1	L.RPAPPPISGGGYR.A	3	442.245	0.9959	39.06
Treated 1	sp|P02675|FIBB_HUMAN	Fibrinogen beta chain	1	L.RPAPPPISGGGYR.A	2	662.864	0.9955	32.78
Treated 1	sp|P02675|FIBB_HUMAN	Fibrinogen beta chain	1	P.SLRPAPPPISGGGY.R	2	684.871	0.9997	53
Treated 1	sp|P02675|FIBB_HUMAN	Fibrinogen beta chain	1	P.SLRPAPPPISGGGY.R	2	684.871	0.9999	65.34
Treated 1	sp|P02675|FIBB_HUMAN	Fibrinogen beta chain	1	P.SLRPAPPPISGGGY.R	2	684.871	0.9999	65.29
Treated 1	sp|P02675|FIBB_HUMAN	Fibrinogen beta chain	1	P.SLRPAPPPISGGGYR.A	2	762.922	0.9909	33.29
Treated 1	sp|P02675|FIBB_HUMAN	Fibrinogen beta chain	1	P.SLRPAPPPISGGGYR.A	3	508.95	0.9942	27.71
Treated 1	sp|P02675|FIBB_HUMAN	Fibrinogen beta chain	1	R.PAPPPISGGGY.R	2	506.762	0.9997	61.14
Treated 1	sp|P02675|FIBB_HUMAN	Fibrinogen beta chain	1	R.PAPPPISGGGY.R	2	506.762	0.9998	66.84
Treated 1	sp|P02675|FIBB_HUMAN	Fibrinogen beta chain	1	R.PAPPPISGGGYR.A	2	584.813	0.9993	48.19
Treated 1	sp|P02675|FIBB_HUMAN	Fibrinogen beta chain	1	R.PAPPPISGGGYR.A	2	584.813	0.9997	51.1
Treated 1	sp|P02675|FIBB_HUMAN	Fibrinogen beta chain	1	S.LRPAPPPISGGG.Y	2	559.823	0.9992	42.6
Treated 1	sp|P02675|FIBB_HUMAN	Fibrinogen beta chain	1	S.LRPAPPPISGGG.Y	2	559.823	0.9995	46.28
Treated 1	sp|P02675|FIBB_HUMAN	Fibrinogen beta chain	1	S.LRPAPPPISGGGY.R	2	641.355	0.999	58.17
Treated 1	sp|P02675|FIBB_HUMAN	Fibrinogen beta chain	1	S.LRPAPPPISGGGY.R	2	641.355	0.9998	73.41
Treated 1	sp|P02675|FIBB_HUMAN	Fibrinogen beta chain	1	S.LRPAPPPISGGGY.R	2	641.355	0.9999	76.72
Treated 1	sp|P02675|FIBB_HUMAN	Fibrinogen beta chain	1	S.LRPAPPPISGGGY.R	2	641.355	0.9999	68.58
Treated 1	sp|P02675|FIBB_HUMAN	Fibrinogen beta chain	1	S.LRPAPPPISGGGY.R	2	641.355	0.9995	46.55
Treated 1	sp|P02675|FIBB_HUMAN	Fibrinogen beta chain	1	S.LRPAPPPISGGGYR.A	3	479.94	0.9903	20.94
Treated 1	sp|P02675|FIBB_HUMAN	Fibrinogen beta chain	1	S.LRPAPPPISGGGYR.A	3	479.94	0.9883	23.74
Treated 1	sp|P02675|FIBB_HUMAN	Fibrinogen beta chain	1	S.LRPAPPPISGGGYR.A	3	479.94	0.9888	22.75
Treated 1	sp|P02751|FINC_HUMAN	Fibronectin	1	G.IQLPGTSGQQPSVGQ.Q	2	748.893	0.9966	36.43
Treated 1	sp|P02751|FINC_HUMAN	Fibronectin	1	G.IQLPGTSGQQPSVGQ.Q	2	748.893	0.9855	29.85
Treated 1	sp|P02751|FINC_HUMAN	Fibronectin	1	G.IQLPGTSGQQPSVGQQ.M	2	812.922	0.9993	49.38
Treated 1	sp|P02751|FINC_HUMAN	Fibronectin	1	N.LHGPEILDVPSTVQKTPF.V	3	660.029	0.9961	38.21
Treated 1	sp|P02751|FINC_HUMAN	Fibronectin	1	Q.LVTLPHPN.L	2	445.762	0.9855	25.92
Treated 1	sp|P02751|FINC_HUMAN	Fibronectin	1	T.TSSGSGPFTDVRAA.V	2	676.83	0.999	46.08
Treated 1	sp|P02751|FINC_HUMAN	Fibronectin	1	T.TSSGSGPFTDVRAA.V	2	676.83	0.995	34.47
Treated 1	sp|P06396|GELS_HUMAN	Gelsolin	0.9998	H.IANVERVPFDAA.T	2	651.35	0.9867	28.27
Treated 1	sp|P06396|GELS_HUMAN	Gelsolin	0.9998	H.IANVERVPFDAAT.L	2	701.874	0.9988	44.13
Treated 1	sp|P06396|GELS_HUMAN	Gelsolin	0.9998	K.HVVPNEVVVQR.L	3	425.913	0.9873	17.88
Treated 1	sp|P06396|GELS_HUMAN	Gelsolin	0.9998	L.SSHIANVERVPFDAAT.L	2	857.435	0.9921	32.95
Treated 1	sp|P06396|GELS_HUMAN	Gelsolin	0.9998	N.VERVPFDAAT.L	2	552.792	0.9978	42.19
Treated 1	sp|P04196|HRG_HUMAN	Histidine-rich glycoprotein	1	D.HSHGPPLPQGPPPLLP.M	3	547.638	0.9958	28.37
Treated 1	sp|P04196|HRG_HUMAN	Histidine-rich glycoprotein	1	D.HSHGPPLPQGPPPLLP.M	2	820.953	0.989	32.87
Treated 1	sp|P04196|HRG_HUMAN	Histidine-rich glycoprotein	1	H.GPPLPQGPPPLLP.M	2	640.378	0.9969	33.57
Treated 1	sp|P04196|HRG_HUMAN	Histidine-rich glycoprotein	1	H.GPPLPQGPPPLLP.M	2	640.378	0.9962	30.98
Treated 1	sp|P04196|HRG_HUMAN	Histidine-rich glycoprotein	1	H.SHGPPLPQGPPP.L	2	590.813	0.9916	30.48
Treated 1	sp|P04196|HRG_HUMAN	Histidine-rich glycoprotein	1	H.SHGPPLPQGPPPLLP.M	2	752.423	0.9964	34.78
Treated 1	sp|P04196|HRG_HUMAN	Histidine-rich glycoprotein	1	H.SHGPPLPQGPPPLLP.M	2	752.423	0.986	37.2
Treated 1	sp|P04196|HRG_HUMAN	Histidine-rich glycoprotein	1	H.SHGPPLPQGPPPLLP.M	2	752.423	0.9877	28.52
Treated 1	sp|P04196|HRG_HUMAN	Histidine-rich glycoprotein	1	S.HGPPLPQGPPPLLP.M	2	708.908	0.998	36.23
Treated 1	sp|P04196|HRG_HUMAN	Histidine-rich glycoprotein	1	S.HGPPLPQGPPPLLP.M	2	708.908	0.9963	32.6
Treated 1	sp|P01871|IGHM_HUMAN	Ig mu chain C region	1	Q.ATGFSPRQIQVSW.L	2	738.887	0.9894	31.99
Treated 1	sp|P01871|IGHM_HUMAN	Ig mu chain C region	1	Q.ATGFSPRQIQVSW.L	2	738.887	0.9967	37.15
Treated 1	sp|P19827|ITIH1_HUMAN	Inter-alpha-trypsin inhibitor heavy chain H1	1	H.LTVNPQSKVTFQ.L	2	681.379	0.9965	35.34
Treated 1	sp|P19827|ITIH1_HUMAN	Inter-alpha-trypsin inhibitor heavy chain H1	1	H.VLFRPTVSQQ.Q	2	587.837	0.9862	29.8
Treated 1	sp|P19827|ITIH1_HUMAN	Inter-alpha-trypsin inhibitor heavy chain H1	1	H.VLFRPTVSQQ.Q	2	587.837	0.9983	38.79
Treated 1	sp|P19827|ITIH1_HUMAN	Inter-alpha-trypsin inhibitor heavy chain H1	1	L.VLFGTRVQS.W	2	503.792	0.989	26.75
Treated 1	sp|P19827|ITIH1_HUMAN	Inter-alpha-trypsin inhibitor heavy chain H1	1	Q.LQGFYSQVAKP.L	2	619.336	0.996	34.05
Treated 1	sp|P19827|ITIH1_HUMAN	Inter-alpha-trypsin inhibitor heavy chain H1	1	Q.LQGFYSQVAKP.L	2	619.336	0.9985	39.47
Treated 1	sp|P19823|ITIH2_HUMAN	Inter-alpha-trypsin inhibitor heavy chain H2	1	A.LLRAIFILNEAN.N	2	693.913	0.9963	30.28
Treated 1	sp|P19823|ITIH2_HUMAN	Inter-alpha-trypsin inhibitor heavy chain H2	1	A.LLRAIFILNEANN.L	2	750.934	0.9895	27.82
Treated 1	sp|P19823|ITIH2_HUMAN	Inter-alpha-trypsin inhibitor heavy chain H2	1	A.LLRAIFILNEANN.L	2	750.934	0.9999	83.87
Treated 1	sp|P19823|ITIH2_HUMAN	Inter-alpha-trypsin inhibitor heavy chain H2	1	A.LLRAIFILNEANNLG.L	2	835.987	0.9978	34.28
Treated 1	sp|P19823|ITIH2_HUMAN	Inter-alpha-trypsin inhibitor heavy chain H2	1	D.LISATKTQVAD.A	2	573.826	0.9991	43.04
Treated 1	sp|P19823|ITIH2_HUMAN	Inter-alpha-trypsin inhibitor heavy chain H2	1	E.IVVAGKFDPA.K	2	508.796	0.9872	27.71
Treated 1	sp|P19823|ITIH2_HUMAN	Inter-alpha-trypsin inhibitor heavy chain H2	1	G.LLDPNSVSL.L	2	479.27	0.9892	32.53
Treated 1	sp|P19823|ITIH2_HUMAN	Inter-alpha-trypsin inhibitor heavy chain H2	1	H.FFAPDNLDPIPKN.L	2	744.384	0.9999	66.67
Treated 1	sp|P19823|ITIH2_HUMAN	Inter-alpha-trypsin inhibitor heavy chain H2	1	H.FFAPDNLDPIPKNILF.V	2	931.002	0.9962	36.08
Treated 1	sp|P19823|ITIH2_HUMAN	Inter-alpha-trypsin inhibitor heavy chain H2	1	H.FSVIDFNQNIR.T	2	676.855	0.9997	61.89
Treated 1	sp|P19823|ITIH2_HUMAN	Inter-alpha-trypsin inhibitor heavy chain H2	1	H.FSVIDFNQNIR.T	2	676.855	0.9997	54.52
Treated 1	sp|P19823|ITIH2_HUMAN	Inter-alpha-trypsin inhibitor heavy chain H2	1	H.VSFKPTVAQ.Q	2	488.781	0.9941	30.68
Treated 1	sp|P19823|ITIH2_HUMAN	Inter-alpha-trypsin inhibitor heavy chain H2	1	K.KFYNQVSTP.L	2	542.281	0.9924	30.31
Treated 1	sp|P19823|ITIH2_HUMAN	Inter-alpha-trypsin inhibitor heavy chain H2	1	K.KFYNQVSTPL.L	2	598.823	0.9982	38.27
Treated 1	sp|P19823|ITIH2_HUMAN	Inter-alpha-trypsin inhibitor heavy chain H2	1	L.IILVSDGDPTVGE.L	2	657.847	0.9964	35.06
Treated 1	sp|P19823|ITIH2_HUMAN	Inter-alpha-trypsin inhibitor heavy chain H2	1	L.IILVSDGDPTVGE.L	2	657.847	0.998	38.83
Treated 1	sp|P19823|ITIH2_HUMAN	Inter-alpha-trypsin inhibitor heavy chain H2	1	L.IILVSDGDPTVGELK.L	2	778.436	0.9944	31.85
Treated 1	sp|P19823|ITIH2_HUMAN	Inter-alpha-trypsin inhibitor heavy chain H2	1	L.KKFYNQVSTPL.L	2	662.87	0.9861	26.21
Treated 1	sp|P19823|ITIH2_HUMAN	Inter-alpha-trypsin inhibitor heavy chain H2	1	L.LRAIFILNEAN.N	2	637.371	0.9998	51.16
Treated 1	sp|P19823|ITIH2_HUMAN	Inter-alpha-trypsin inhibitor heavy chain H2	1	L.LRAIFILNEANN.L	2	694.392	0.9999	78.39
Treated 1	sp|P19823|ITIH2_HUMAN	Inter-alpha-trypsin inhibitor heavy chain H2	1	L.LRAIFILNEANN.L	2	694.392	0.9998	53.17
Treated 1	sp|P19823|ITIH2_HUMAN	Inter-alpha-trypsin inhibitor heavy chain H2	1	L.LRAIFILNEANNLG.L	2	779.445	0.9998	55.43
Treated 1	sp|P19823|ITIH2_HUMAN	Inter-alpha-trypsin inhibitor heavy chain H2	1	L.LRAIFILNEANNLG.L	2	779.445	0.9999	66.06
Treated 1	sp|P19823|ITIH2_HUMAN	Inter-alpha-trypsin inhibitor heavy chain H2	1	L.LRAIFILNEANNLG.L	2	779.445	0.9999	77.74
Treated 1	sp|P19823|ITIH2_HUMAN	Inter-alpha-trypsin inhibitor heavy chain H2	1	L.RAIFILNEANN.L	2	637.85	0.9918	40.1
Treated 1	sp|P19823|ITIH2_HUMAN	Inter-alpha-trypsin inhibitor heavy chain H2	1	L.RAIFILNEANNLG.L	2	722.903	0.9999	79.89
Treated 1	sp|P19823|ITIH2_HUMAN	Inter-alpha-trypsin inhibitor heavy chain H2	1	N.FHNYFGGSE.L	2	529.226	0.9993	50.72
Treated 1	sp|P19823|ITIH2_HUMAN	Inter-alpha-trypsin inhibitor heavy chain H2	1	N.FHNYFGGSEI.V	2	585.768	0.9917	30.37
Treated 1	sp|P19823|ITIH2_HUMAN	Inter-alpha-trypsin inhibitor heavy chain H2	1	N.LGLLDPNSVSL.L	2	564.323	0.9987	39.89
Treated 1	sp|P19823|ITIH2_HUMAN	Inter-alpha-trypsin inhibitor heavy chain H2	1	N.NFHNYFGGSEI.V	2	642.79	0.9981	37.62
Treated 1	sp|P19823|ITIH2_HUMAN	Inter-alpha-trypsin inhibitor heavy chain H2	1	N.VVFDVQIPKGA.F	2	586.841	0.9989	40.74
Treated 1	sp|P19823|ITIH2_HUMAN	Inter-alpha-trypsin inhibitor heavy chain H2	1	Q.LKKFYNQVSTP.L	2	662.87	0.9977	37.58
Treated 1	sp|P19823|ITIH2_HUMAN	Inter-alpha-trypsin inhibitor heavy chain H2	1	Q.LKKFYNQVSTPL.L	2	719.413	0.9901	26.57
Treated 1	sp|P19823|ITIH2_HUMAN	Inter-alpha-trypsin inhibitor heavy chain H2	1	Q.LLAERSLAPTAA.A	2	606.855	0.9913	28.3
Treated 1	sp|P19823|ITIH2_HUMAN	Inter-alpha-trypsin inhibitor heavy chain H2	1	Q.LLAERSLAPTAA.A	2	606.855	0.9983	44.89
Treated 1	sp|P19823|ITIH2_HUMAN	Inter-alpha-trypsin inhibitor heavy chain H2	1	R.AIFILNEANN.L	2	559.8	0.9876	29.28
Treated 1	sp|P19823|ITIH2_HUMAN	Inter-alpha-trypsin inhibitor heavy chain H2	1	R.AIFILNEANNLG.L	2	644.852	0.9996	49.76
Treated 1	sp|P19823|ITIH2_HUMAN	Inter-alpha-trypsin inhibitor heavy chain H2	1	R.SILQMSLDHH.L	2	590.797	0.9947	35.89
Treated 1	sp|P19823|ITIH2_HUMAN	Inter-alpha-trypsin inhibitor heavy chain H2	1	R.YIEKIQPSGGTNINEAL.L	2	923.985	0.9998	63.34
Treated 1	sp|P19823|ITIH2_HUMAN	Inter-alpha-trypsin inhibitor heavy chain H2	1	S.LIILVSDGDPTVGE.L	2	714.389	0.9997	52.12
Treated 1	sp|P19823|ITIH2_HUMAN	Inter-alpha-trypsin inhibitor heavy chain H2	1	S.VIDFNQNIR.T	2	559.805	0.9965	56.1
Treated 1	sp|P19823|ITIH2_HUMAN	Inter-alpha-trypsin inhibitor heavy chain H2	1	S.VIDFNQNIR.T	2	559.805	0.9931	40.27
Treated 1	sp|P19823|ITIH2_HUMAN	Inter-alpha-trypsin inhibitor heavy chain H2	1	S.VITATSANTQL.V	2	559.81	0.9994	48.57
Treated 1	sp|P19823|ITIH2_HUMAN	Inter-alpha-trypsin inhibitor heavy chain H2	1	S.VITATSANTQLV.L	2	609.344	0.9932	31.08
Treated 1	sp|P19823|ITIH2_HUMAN	Inter-alpha-trypsin inhibitor heavy chain H2	1	S.VITATSANTQLVLE.T	2	730.408	0.9996	51.4
Treated 1	sp|P19823|ITIH2_HUMAN	Inter-alpha-trypsin inhibitor heavy chain H2	1	S.VITATSANTQLVLET.L	2	780.932	0.9994	53.11
Treated 1	sp|P19823|ITIH2_HUMAN	Inter-alpha-trypsin inhibitor heavy chain H2	1	S.VITATSANTQLVLETLA.Q	2	872.992	0.9997	59.6
Treated 1	sp|P19823|ITIH2_HUMAN	Inter-alpha-trypsin inhibitor heavy chain H2	1	Y.FGGSEIVVAGKFDPA.K	2	747.389	0.9978	39.52
Treated 1	sp|P19823|ITIH2_HUMAN	Inter-alpha-trypsin inhibitor heavy chain H2	1	Y.FVHFFAPDNLDPIPKN.L	3	624.324	0.9977	41.01
Treated 1	sp|P19823|ITIH2_HUMAN	Inter-alpha-trypsin inhibitor heavy chain H2	1	Y.LTINQLLAER.S	2	585.85	0.9997	64.8
Treated 1	sp|P19823|ITIH2_HUMAN	Inter-alpha-trypsin inhibitor heavy chain H2	1	Y.LTINQLLAER.S	2	585.85	0.9998	67.7
Treated 1	sp|Q06033|ITIH3_HUMAN	Inter-alpha-trypsin inhibitor heavy chain H3	1	A.ILDLTQNTYQH.F	2	673.345	0.9995	49.69
Treated 1	sp|Q14624|ITIH4_HUMAN	Inter-alpha-trypsin inhibitor heavy chain H4	1	A.VEEVTQNNFR.L	2	618.308	0.9965	45.15
Treated 1	sp|Q14624|ITIH4_HUMAN	Inter-alpha-trypsin inhibitor heavy chain H4	1	K.LQDRGPDVLTAT.V	2	643.345	0.9979	38.84
Treated 1	sp|Q14624|ITIH4_HUMAN	Inter-alpha-trypsin inhibitor heavy chain H4	1	L.GLPGPPDVPDHA.A	2	586.295	0.9994	46.19
Treated 1	sp|Q14624|ITIH4_HUMAN	Inter-alpha-trypsin inhibitor heavy chain H4	1	M.NFRPGVLS.S	2	445.252	0.9913	30.19
Treated 1	sp|Q14624|ITIH4_HUMAN	Inter-alpha-trypsin inhibitor heavy chain H4	1	P.IQAPSAILPLPGQSVER.L	2	888.508	0.9998	58.16
Treated 1	sp|Q14624|ITIH4_HUMAN	Inter-alpha-trypsin inhibitor heavy chain H4	1	P.IQAPSAILPLPGQSVER.L	2	888.508	0.9964	33.1
Treated 1	sp|Q14624|ITIH4_HUMAN	Inter-alpha-trypsin inhibitor heavy chain H4	1	Q.LGLPGPPDVPDHA.A	2	642.837	0.9997	55.09
Treated 1	sp|Q14624|ITIH4_HUMAN	Inter-alpha-trypsin inhibitor heavy chain H4	1	Q.LGLPGPPDVPDHA.A	2	642.837	0.997	34.88
Treated 1	sp|Q14624|ITIH4_HUMAN	Inter-alpha-trypsin inhibitor heavy chain H4	1	R.LLFKGSEM[147.04].V	2	470.748	0.9946	31.58
Treated 1	sp|Q14624|ITIH4_HUMAN	Inter-alpha-trypsin inhibitor heavy chain H4	1	R.LLFKGSEM[147.04].V	2	470.748	0.9993	44.23
Treated 1	sp|Q14624|ITIH4_HUMAN	Inter-alpha-trypsin inhibitor heavy chain H4	1	R.M[147.04]NFRPGV.L	2	418.712	0.9972	34.35
Treated 1	sp|Q14624|ITIH4_HUMAN	Inter-alpha-trypsin inhibitor heavy chain H4	1	R.M[147.04]NFRPGVLSS.R	2	562.286	0.9989	42.11
Treated 1	sp|Q14624|ITIH4_HUMAN	Inter-alpha-trypsin inhibitor heavy chain H4	1	R.M[147.04]NFRPGVLSS.R	2	562.286	0.9944	33
Treated 1	sp|Q14624|ITIH4_HUMAN	Inter-alpha-trypsin inhibitor heavy chain H4	1	R.MNFRPGV.L	2	410.714	0.9896	27.91
Treated 1	sp|Q14624|ITIH4_HUMAN	Inter-alpha-trypsin inhibitor heavy chain H4	1	R.MNFRPGVL.S	2	467.256	0.9946	32.1
Treated 1	sp|Q14624|ITIH4_HUMAN	Inter-alpha-trypsin inhibitor heavy chain H4	1	R.MNFRPGVLS.S	2	510.772	0.9899	30.36
Treated 1	sp|Q14624|ITIH4_HUMAN	Inter-alpha-trypsin inhibitor heavy chain H4	1	R.MNFRPGVLS.S	2	510.772	0.9934	32.35
Treated 1	sp|Q14624|ITIH4_HUMAN	Inter-alpha-trypsin inhibitor heavy chain H4	1	R.MNFRPGVLSS.R	2	554.288	0.9965	36.71
Treated 1	sp|Q14624|ITIH4_HUMAN	Inter-alpha-trypsin inhibitor heavy chain H4	1	R.PGVLSSRQLGLPGPPDVPDHA.A	3	703.71	0.9927	27.15
Treated 1	sp|Q14624|ITIH4_HUMAN	Inter-alpha-trypsin inhibitor heavy chain H4	1	R.QLGLPGPPDVPDH.A	2	671.347	0.9909	30.67
Treated 1	sp|Q14624|ITIH4_HUMAN	Inter-alpha-trypsin inhibitor heavy chain H4	1	R.QLGLPGPPDVPDHA.A	2	706.866	0.9998	53.84
Treated 1	sp|Q14624|ITIH4_HUMAN	Inter-alpha-trypsin inhibitor heavy chain H4	1	R.QLGLPGPPDVPDHA.A	2	706.866	0.9998	56.76
Treated 1	sp|Q14624|ITIH4_HUMAN	Inter-alpha-trypsin inhibitor heavy chain H4	1	R.QLGLPGPPDVPDHAA.Y	2	742.385	0.9892	30.88
Treated 1	sp|Q14624|ITIH4_HUMAN	Inter-alpha-trypsin inhibitor heavy chain H4	1	R.QLGLPGPPDVPDHAA.Y	2	742.385	0.9993	45.29
Treated 1	sp|P01042|KNG1_HUMAN	Kininogen-1	1	A.YIDIQLR.L	2	460.767	0.9858	30.62
Treated 1	sp|P01042|KNG1_HUMAN	Kininogen-1	1	L.MKRPPGFSPF.R	2	582.309	0.9981	39.84
Treated 1	sp|P01042|KNG1_HUMAN	Kininogen-1	1	L.MKRPPGFSPFR.S	3	440.575	0.9886	26.52
Treated 1	sp|P01042|KNG1_HUMAN	Kininogen-1	1	P.PGFSPFR.S	2	404.215	0.9975	36.29
Treated 1	sp|P01042|KNG1_HUMAN	Kininogen-1	1	R.AQRQVVAGLNF.R	2	601.84	0.9999	59.05
Treated 1	sp|P01042|KNG1_HUMAN	Kininogen-1	1	R.PPGFSPFR.S	2	452.741	0.992	31.34
Treated 1	sp|P01042|KNG1_HUMAN	Kininogen-1	1	R.PPGFSPFR.S	2	452.741	0.9986	41.12
Treated 1	sp|P01042|KNG1_HUMAN	Kininogen-1	1	R.QVVAGLNFR.L	2	502.292	0.9938	29.98
Treated 1	sp|P36955|PEDF_HUMAN	Pigment epithelium-derived factor	1	H.LTFPLDYH.L	2	503.26	0.9973	39.15
Treated 1	sp|P36955|PEDF_HUMAN	Pigment epithelium-derived factor	1	K.LQSLFDSPDFSK.L	2	692.347	0.9911	32.01
Treated 1	sp|P36955|PEDF_HUMAN	Pigment epithelium-derived factor	1	R.IVFEKKL.R	2	438.785	0.9896	18.51
Treated 1	sp|P00734|THRB_HUMAN	Prothrombin	1	A.TSEYQTFFNPR.T	2	695.329	0.9998	57.85
Treated 1	sp|P00734|THRB_HUMAN	Prothrombin	1	E.LLESYIDGR.L	2	533.286	0.9992	53.06
Treated 1	sp|P00734|THRB_HUMAN	Prothrombin	1	E.LLESYIDGR.L	2	533.286	0.9994	53.57
Treated 1	sp|P00734|THRB_HUMAN	Prothrombin	1	E.YQTFFNPR.T	2	536.768	0.999	44.55
Treated 1	sp|P00734|THRB_HUMAN	Prothrombin	1	K.LKKPVAFSDY.L	2	584.328	0.9901	33.94
Treated 1	sp|P00734|THRB_HUMAN	Prothrombin	1	K.SPFNNRWYQM[147.04]G.L	2	708.316	0.9929	30.54
Treated 1	sp|P00734|THRB_HUMAN	Prothrombin	1	K.SPFNNRWYQMG.L	2	700.318	0.9931	30.9
Treated 1	sp|P00734|THRB_HUMAN	Prothrombin	1	K.WIQKVIDQFGE.-	2	681.86	0.9928	28.16
Treated 1	sp|P00734|THRB_HUMAN	Prothrombin	1	N.VGKGQPSVLQ.V	2	506.797	0.9963	34.04
Treated 1	sp|P00734|THRB_HUMAN	Prothrombin	1	N.VGKGQPSVLQVVNLP.L	2	767.955	0.9998	55.44
Treated 1	sp|P00734|THRB_HUMAN	Prothrombin	1	N.VGKGQPSVLQVVNLP.L	2	767.955	0.9998	58.6
Treated 1	sp|P00734|THRB_HUMAN	Prothrombin	1	N.VGKGQPSVLQVVNLP.L	2	767.955	0.9998	58.33
Treated 1	sp|P00734|THRB_HUMAN	Prothrombin	1	Q.VTVAMTPR.S	2	437.748	0.9992	50.12
Treated 1	sp|P00734|THRB_HUMAN	Prothrombin	1	Q.VTVAMTPRSEGSSV.N	2	710.863	0.9912	32.41
Treated 1	sp|P00734|THRB_HUMAN	Prothrombin	1	R.TATSEYQTFFNPR.T	2	781.372	0.9998	61.67
Treated 1	sp|P00734|THRB_HUMAN	Prothrombin	1	R.TATSEYQTFFNPR.T	2	781.372	0.9999	89.5
Treated 1	sp|P00734|THRB_HUMAN	Prothrombin	1	R.TATSEYQTFFNPR.T	2	781.372	0.9998	97.78
Treated 1	sp|P00734|THRB_HUMAN	Prothrombin	1	S.EYQTFFNPR.T	2	601.289	0.9967	35.09
Treated 1	sp|P00734|THRB_HUMAN	Prothrombin	1	T.ATSEYQTFFNPR.T	2	730.848	0.9999	64.84
Treated 1	sp|P00734|THRB_HUMAN	Prothrombin	1	T.WTANVGKGQPSVLQ.V	2	742.9	0.9953	33.96
Treated 1	sp|P00734|THRB_HUMAN	Prothrombin	1	T.WTANVGKGQPSVLQ.V	2	742.9	0.99	30.88
Treated 1	sp|P00734|THRB_HUMAN	Prothrombin	1	Y.QTFFNPR.T	2	455.236	0.9982	38.38
Treated 1	sp|P00734|THRB_HUMAN	Prothrombin	1	Y.QTFFNPR.T	2	455.236	0.9994	46.5
Treated 1	sp|P02766|TTHY_HUMAN	Transthyretin	1	A.INVAVHVFR.K	2	527.815	0.9879	36.55
Treated 1	sp|P02766|TTHY_HUMAN	Transthyretin	1	A.LLSPYSYSTTAVVTNPKE.-	2	985.513	0.9997	111.94
Treated 1	sp|P02766|TTHY_HUMAN	Transthyretin	1	A.LLSPYSYSTTAVVTNPKE.-	3	657.345	0.9963	29.34
Treated 1	sp|P02766|TTHY_HUMAN	Transthyretin	1	A.LLSPYSYSTTAVVTNPKE.-	2	985.513	0.9998	107.35
Treated 1	sp|P02766|TTHY_HUMAN	Transthyretin	1	A.VRGSPAINVAVH.V	3	407.238	0.9961	28.33
Treated 1	sp|P02766|TTHY_HUMAN	Transthyretin	1	A.VRGSPAINVAVHVF.K	3	489.283	0.9914	20.37
Treated 1	sp|P04004|VTNC_HUMAN	Vitronectin	1	K.LIRDVWGIEGPIDAA.F	2	812.942	0.9998	54.68
Treated 1	sp|P04004|VTNC_HUMAN	Vitronectin	1	L.IRDVWGIEGPIDAA.F	2	756.4	0.9903	31.17
Treated 1	sp|P04004|VTNC_HUMAN	Vitronectin	1	L.SAVFEHF.A	2	418.704	0.9936	31.84
Treated 1	sp|P04004|VTNC_HUMAN	Vitronectin	1	L.SAVFEHFAM[147.04].M	2	527.741	0.997	34.79
Treated 1	sp|P04004|VTNC_HUMAN	Vitronectin	1	R.IYISGM[147.04]APRP.S	2	560.798	0.9851	28.03
Treated 1	sp|P04004|VTNC_HUMAN	Vitronectin	1	R.IYISGM[147.04]APRPS.L	2	604.314	0.9998	59.23
Treated 1	sp|P04004|VTNC_HUMAN	Vitronectin	1	R.IYISGM[147.04]APRPSL.A	2	660.857	0.9993	46.67
Treated 1	sp|P04004|VTNC_HUMAN	Vitronectin	1	R.IYISGM[147.04]APRPSL.A	2	660.857	0.9877	30.58
Treated 1	sp|P04004|VTNC_HUMAN	Vitronectin	1	R.IYISGM[147.04]APRPSLA.K	2	696.375	0.9993	46.31
Treated 1	sp|P04004|VTNC_HUMAN	Vitronectin	1	R.IYISGMAPRPS.L	2	596.317	0.9986	52.08
Treated 1	sp|P04004|VTNC_HUMAN	Vitronectin	1	R.IYISGMAPRPS.L	2	596.317	0.998	52.76
Treated 1	sp|P04004|VTNC_HUMAN	Vitronectin	1	R.IYISGMAPRPSL.A	2	652.859	0.9997	59.41
Treated 1	sp|P04004|VTNC_HUMAN	Vitronectin	1	R.IYISGMAPRPSLA.K	2	688.378	0.9996	53.76
Treated 1	sp|P04004|VTNC_HUMAN	Vitronectin	1	R.IYISGMAPRPSLA.K	2	688.378	0.9888	29.49
Treated 1	sp|P04004|VTNC_HUMAN	Vitronectin	1	S.LSAVFEHFA.M	2	510.765	0.9976	47.11
Treated 1	sp|P04004|VTNC_HUMAN	Vitronectin	1	S.LSAVFEHFA.M	2	510.765	0.9982	39.58
Treated 1	sp|P04004|VTNC_HUMAN	Vitronectin	1	S.LSAVFEHFAM[147.04].M	2	584.283	0.9985	40.07
Treated 1	sp|P04004|VTNC_HUMAN	Vitronectin	1	S.LSAVFEHFAM[147.04].M	2	584.283	0.9981	39.2
Control 2	sp|Q96IY4|CBPB2_HUMAN	Carboxypeptidase B2	0.9973	A.FQSGQVLAALPR.T	2	643.868	1	42.91
Control 2	sp|P01024|CO3_HUMAN	Complement C3	1	L.HWESASLL.R	2	471.741	1	43.44
Control 2	sp|P01024|CO3_HUMAN	Complement C3	1	R.IHWESASLL.R	2	528.284	1	47.7
Control 2	sp|P02671|FIBA_HUMAN	Fibrinogen alpha chain	1	A.DSGEGDFLAEGGGVR.G	2	733.335	1	73.64
Control 2	sp|P02671|FIBA_HUMAN	Fibrinogen alpha chain	1	A.FFDTASTGKTFPG.F	2	688.334	0.996	30.92
Control 2	sp|P02671|FIBA_HUMAN	Fibrinogen alpha chain	1	A.FFDTASTGKTFPGFFSP.M	2	927.445	0.9981	47.42
Control 2	sp|P02671|FIBA_HUMAN	Fibrinogen alpha chain	1	D.SGEGDFLAEGGGVR.G	2	675.822	1	70.42
Control 2	sp|P02671|FIBA_HUMAN	Fibrinogen alpha chain	1	D.SGEGDFLAEGGGVR.G	2	675.822	0.9979	32.67
Control 2	sp|P02671|FIBA_HUMAN	Fibrinogen alpha chain	1	E.GDFLAEGGGVR.G	2	539.274	0.9989	35.78
Control 2	sp|P02671|FIBA_HUMAN	Fibrinogen alpha chain	1	E.GDFLAEGGGVR.G	2	539.274	0.9985	33.81
Control 2	sp|P02671|FIBA_HUMAN	Fibrinogen alpha chain	1	G.DFLAEGGGVR.G	2	510.763	0.9942	29.38
Control 2	sp|P02671|FIBA_HUMAN	Fibrinogen alpha chain	1	K.M[147.04]KPVPDLVPGNFK.S	2	729.399	0.9947	29.52
Control 2	sp|P02671|FIBA_HUMAN	Fibrinogen alpha chain	1	K.MKPVPDLVPGNF.K	2	657.354	0.9946	28.81
Control 2	sp|P02671|FIBA_HUMAN	Fibrinogen alpha chain	1	M.KPVPDLVPGNF.K	2	591.833	0.9977	29.36
Control 2	sp|P02671|FIBA_HUMAN	Fibrinogen alpha chain	1	M.KPVPDLVPGNF.K	2	591.833	0.9995	34.16
Control 2	sp|P02671|FIBA_HUMAN	Fibrinogen alpha chain	1	M.KPVPDLVPGNFK.S	2	655.881	1	54.01
Control 2	sp|P02671|FIBA_HUMAN	Fibrinogen alpha chain	1	M.KPVPDLVPGNFK.S	3	437.59	0.9879	15.21
Control 2	sp|P02671|FIBA_HUMAN	Fibrinogen alpha chain	1	P.VPDLVPGNFK.S	2	543.307	0.9998	37.22
Control 2	sp|P02671|FIBA_HUMAN	Fibrinogen alpha chain	1	S.GEGDFLAEGGGVR.G	2	632.306	1	50.03
Control 2	sp|P02671|FIBA_HUMAN	Fibrinogen alpha chain	1	S.GEGDFLAEGGGVR.G	2	632.306	0.9995	46.58
Control 2	sp|P02671|FIBA_HUMAN	Fibrinogen alpha chain	1	T.ADSGEGDFLAEGGGVR.G	2	768.854	0.9987	33.51
Control 2	sp|P02671|FIBA_HUMAN	Fibrinogen alpha chain	1	T.ADSGEGDFLAEGGGVR.G	2	768.854	1	88.69
Control 2	sp|P02675|FIBB_HUMAN	Fibrinogen beta chain	1	S.LRPAPPPISGGGY.R	2	641.355	1	42.89
Control 2	sp|Q96M98|PACRG_HUMAN	Parkin coregulated gene protein	0.9891	G.N[115.03]KILPVLPQ.L	2	511.82	0.997	21.09
Control 2	sp|P00734|THRB_HUMAN	Prothrombin	1	A.TSEYQTFFNPR.T	2	695.329	1	66.71
Control 2	sp|P00734|THRB_HUMAN	Prothrombin	1	R.TATSEYQTFFNPR.T	2	781.372	1	84.7
Control 2	sp|P00734|THRB_HUMAN	Prothrombin	1	R.TATSEYQTFFNPR.T	2	781.372	1	103.09
Control 2	sp|P00734|THRB_HUMAN	Prothrombin	1	T.ATSEYQTFFNPR.T	2	730.848	1	77.68
Treated 2	sp|P15880|RS2_HUMAN	40S ribosomal protein S2	0.9973	G.TGIVSAPVP.K	2	420.749	0.9777	24.65
Treated 2	sp|P08697|A2AP_HUMAN	Alpha-2-antiplasmin	1	F.GPDLKLVPP.M	2	468.286	0.9909	37.27
Treated 2	sp|P08697|A2AP_HUMAN	Alpha-2-antiplasmin	1	K.LFGPDLKLVPP.M	2	598.362	0.9977	29.73
Treated 2	sp|P08697|A2AP_HUMAN	Alpha-2-antiplasmin	1	K.LFGPDLKLVPP.M	2	598.362	0.999	32.72
Treated 2	sp|P08697|A2AP_HUMAN	Alpha-2-antiplasmin	1	K.LFGPDLKLVPP.M	2	598.362	0.9993	35.72
Treated 2	sp|P08697|A2AP_HUMAN	Alpha-2-antiplasmin	1	K.LFGPDLKLVPP.M	2	598.362	0.9964	25.38
Treated 2	sp|P08697|A2AP_HUMAN	Alpha-2-antiplasmin	1	L.LKLGNQEPGGQTA.L	2	656.85	0.9973	35.68
Treated 2	sp|P08697|A2AP_HUMAN	Alpha-2-antiplasmin	1	L.TLLKLGNQEPGGQTA.L	2	763.916	0.9995	46.29
Treated 2	sp|P08697|A2AP_HUMAN	Alpha-2-antiplasmin	1	L.TLLKLGNQEPGGQTA.L	2	763.916	0.9996	48.61
Treated 2	sp|P08697|A2AP_HUMAN	Alpha-2-antiplasmin	1	P.LTLLKLGNQEPGG.Q	2	670.386	0.9767	20.28
Treated 2	sp|P08697|A2AP_HUMAN	Alpha-2-antiplasmin	1	P.LTLLKLGNQEPGGQTA.L	2	820.458	1	81.83
Treated 2	sp|P08697|A2AP_HUMAN	Alpha-2-antiplasmin	1	P.LTLLKLGNQEPGGQTA.L	2	820.458	1	85
Treated 2	sp|P08697|A2AP_HUMAN	Alpha-2-antiplasmin	1	T.LLKLGNQEPGGQTA.L	2	713.392	0.9998	49.33
Treated 2	sp|P08697|A2AP_HUMAN	Alpha-2-antiplasmin	1	T.LLKLGNQEPGGQTA.L	2	713.392	0.9998	53.26
Treated 2	sp|P02765|FETUA_HUMAN	Alpha-2-HS-glycoprotein	1	D.LRHTFM[147.04]GVVS.L	2	581.809	0.996	37.34
Treated 2	sp|P02765|FETUA_HUMAN	Alpha-2-HS-glycoprotein	1	D.LRHTFM[147.04]GVVS.L	2	581.809	0.9953	33.51
Treated 2	sp|P02765|FETUA_HUMAN	Alpha-2-HS-glycoprotein	1	D.LRHTFM[147.04]GVVSLGSPSGE.V	3	597.304	0.9975	32.75
Treated 2	sp|P02765|FETUA_HUMAN	Alpha-2-HS-glycoprotein	1	D.LRHTFMGVVS.L	2	573.812	0.9954	32.06
Treated 2	sp|P02765|FETUA_HUMAN	Alpha-2-HS-glycoprotein	1	D.LRHTFMGVVS.L	2	573.812	0.9984	43.51
Treated 2	sp|P02765|FETUA_HUMAN	Alpha-2-HS-glycoprotein	1	D.LRHTFMGVVS.L	2	573.812	0.9966	36.12
Treated 2	sp|P02765|FETUA_HUMAN	Alpha-2-HS-glycoprotein	1	D.LRHTFMGVVSLGSPSGE.V	3	591.972	0.9973	40.44
Treated 2	sp|P02765|FETUA_HUMAN	Alpha-2-HS-glycoprotein	1	F.MGVVSLGSPSGE.V	2	560.275	0.9994	43.93
Treated 2	sp|P02765|FETUA_HUMAN	Alpha-2-HS-glycoprotein	1	G.APGLPPAGSPPDSHV.L	2	699.858	0.9996	49.61
Treated 2	sp|P02765|FETUA_HUMAN	Alpha-2-HS-glycoprotein	1	G.APGLPPAGSPPDSHV.L	2	699.858	0.9976	36.45
Treated 2	sp|P02765|FETUA_HUMAN	Alpha-2-HS-glycoprotein	1	G.APGLPPAGSPPDSHV.L	2	699.858	0.998	37.12
Treated 2	sp|P02765|FETUA_HUMAN	Alpha-2-HS-glycoprotein	1	G.APGLPPAGSPPDSHV.L	2	699.858	0.9991	41.86
Treated 2	sp|P02765|FETUA_HUMAN	Alpha-2-HS-glycoprotein	1	G.APGLPPAGSPPDSHVL.L	2	756.4	0.9959	34.82
Treated 2	sp|P02765|FETUA_HUMAN	Alpha-2-HS-glycoprotein	1	G.APGLPPAGSPPDSHVL.L	2	756.4	0.9964	34.41
Treated 2	sp|P02765|FETUA_HUMAN	Alpha-2-HS-glycoprotein	1	G.APGLPPAGSPPDSHVL.L	2	756.4	0.9843	26.6
Treated 2	sp|P02765|FETUA_HUMAN	Alpha-2-HS-glycoprotein	1	H.VLLAAPPGH.Q	2	437.765	0.9994	42.98
Treated 2	sp|P02765|FETUA_HUMAN	Alpha-2-HS-glycoprotein	1	H.VLLAAPPGH.Q	2	437.765	0.9992	42.94
Treated 2	sp|P02765|FETUA_HUMAN	Alpha-2-HS-glycoprotein	1	H.VLLAAPPGH.Q	2	437.765	0.9995	42.66
Treated 2	sp|P02765|FETUA_HUMAN	Alpha-2-HS-glycoprotein	1	H.VLLAAPPGHQ.L	2	501.794	0.9968	42.17
Treated 2	sp|P02765|FETUA_HUMAN	Alpha-2-HS-glycoprotein	1	H.VLLAAPPGHQ.L	2	501.794	0.985	25.66
Treated 2	sp|P02765|FETUA_HUMAN	Alpha-2-HS-glycoprotein	1	H.VLLAAPPGHQL.H	2	558.336	0.9854	24.69
Treated 2	sp|P02765|FETUA_HUMAN	Alpha-2-HS-glycoprotein	1	H.VLLAAPPGHQL.H	2	558.336	0.9936	31.49
Treated 2	sp|P02765|FETUA_HUMAN	Alpha-2-HS-glycoprotein	1	H.VLLAAPPGHQL.H	2	558.336	0.9926	25.96
Treated 2	sp|P02765|FETUA_HUMAN	Alpha-2-HS-glycoprotein	1	H.VLLAAPPGHQLH.R	2	626.866	0.9959	35.49
Treated 2	sp|P02765|FETUA_HUMAN	Alpha-2-HS-glycoprotein	1	H.VLLAAPPGHQLH.R	3	418.246	0.9977	28.23
Treated 2	sp|P02765|FETUA_HUMAN	Alpha-2-HS-glycoprotein	1	H.VLLAAPPGHQLH.R	2	626.866	0.9819	21.65
Treated 2	sp|P02765|FETUA_HUMAN	Alpha-2-HS-glycoprotein	1	L.GAPGLPPAGSPPDSHV.L	2	728.369	0.9997	60.45
Treated 2	sp|P02765|FETUA_HUMAN	Alpha-2-HS-glycoprotein	1	L.GAPGLPPAGSPPDSHV.L	2	728.369	0.9998	64.96
Treated 2	sp|P02765|FETUA_HUMAN	Alpha-2-HS-glycoprotein	1	L.GAPGLPPAGSPPDSHV.L	2	728.369	0.9997	61.43
Treated 2	sp|P02765|FETUA_HUMAN	Alpha-2-HS-glycoprotein	1	L.GAPGLPPAGSPPDSHV.L	2	728.369	0.9983	47.78
Treated 2	sp|P02765|FETUA_HUMAN	Alpha-2-HS-glycoprotein	1	L.GAPGLPPAGSPPDSHV.L	2	728.369	0.9967	36.1
Treated 2	sp|P02765|FETUA_HUMAN	Alpha-2-HS-glycoprotein	1	L.RHTFM[147.04]GVVS.L	2	525.267	0.9942	43.1
Treated 2	sp|P02765|FETUA_HUMAN	Alpha-2-HS-glycoprotein	1	L.RHTFMGVVS.L	2	517.27	0.9928	41.87
Treated 2	sp|P02765|FETUA_HUMAN	Alpha-2-HS-glycoprotein	1	P.LGAPGLPPAGSPPDS.H	2	666.847	0.974	25.02
Treated 2	sp|P02765|FETUA_HUMAN	Alpha-2-HS-glycoprotein	1	P.LGAPGLPPAGSPPDSH.V	2	735.377	0.9999	61.45
Treated 2	sp|P02765|FETUA_HUMAN	Alpha-2-HS-glycoprotein	1	P.LGAPGLPPAGSPPDSH.V	2	735.377	0.9999	59.11
Treated 2	sp|P02765|FETUA_HUMAN	Alpha-2-HS-glycoprotein	1	P.LGAPGLPPAGSPPDSH.V	2	735.377	0.9999	59.64
Treated 2	sp|P02765|FETUA_HUMAN	Alpha-2-HS-glycoprotein	1	P.LGAPGLPPAGSPPDSH.V	2	735.377	0.9994	45.79
Treated 2	sp|P02765|FETUA_HUMAN	Alpha-2-HS-glycoprotein	1	P.LGAPGLPPAGSPPDSH.V	2	735.377	0.9998	54.21
Treated 2	sp|P02765|FETUA_HUMAN	Alpha-2-HS-glycoprotein	1	P.LGAPGLPPAGSPPDSH.V	2	735.377	0.9999	56.78
Treated 2	sp|P02765|FETUA_HUMAN	Alpha-2-HS-glycoprotein	1	P.LGAPGLPPAGSPPDSH.V	2	735.377	0.9998	51.56
Treated 2	sp|P02765|FETUA_HUMAN	Alpha-2-HS-glycoprotein	1	P.LGAPGLPPAGSPPDSHV.L	2	784.911	0.9997	52.67
Treated 2	sp|P02765|FETUA_HUMAN	Alpha-2-HS-glycoprotein	1	P.LGAPGLPPAGSPPDSHV.L	3	523.61	0.9925	47.01
Treated 2	sp|P02765|FETUA_HUMAN	Alpha-2-HS-glycoprotein	1	P.LGAPGLPPAGSPPDSHV.L	2	784.911	0.9996	47.6
Treated 2	sp|P02765|FETUA_HUMAN	Alpha-2-HS-glycoprotein	1	P.LGAPGLPPAGSPPDSHV.L	3	523.61	0.9973	29.4
Treated 2	sp|P02765|FETUA_HUMAN	Alpha-2-HS-glycoprotein	1	P.LGAPGLPPAGSPPDSHV.L	2	784.911	0.9998	53.45
Treated 2	sp|P02765|FETUA_HUMAN	Alpha-2-HS-glycoprotein	1	P.LGAPGLPPAGSPPDSHV.L	3	523.61	0.9964	41.71
Treated 2	sp|P02765|FETUA_HUMAN	Alpha-2-HS-glycoprotein	1	P.LGAPGLPPAGSPPDSHV.L	2	784.911	0.9999	60.24
Treated 2	sp|P02765|FETUA_HUMAN	Alpha-2-HS-glycoprotein	1	P.LGAPGLPPAGSPPDSHV.L	3	523.61	0.9974	32.6
Treated 2	sp|P02765|FETUA_HUMAN	Alpha-2-HS-glycoprotein	1	P.LGAPGLPPAGSPPDSHV.L	2	784.911	0.9994	47.2
Treated 2	sp|P02765|FETUA_HUMAN	Alpha-2-HS-glycoprotein	1	P.LGAPGLPPAGSPPDSHV.L	3	523.61	0.9967	28.77
Treated 2	sp|P02765|FETUA_HUMAN	Alpha-2-HS-glycoprotein	1	P.LGAPGLPPAGSPPDSHV.L	2	784.911	0.9997	49.07
Treated 2	sp|P02765|FETUA_HUMAN	Alpha-2-HS-glycoprotein	1	P.LGAPGLPPAGSPPDSHV.L	2	784.911	0.9973	35.91
Treated 2	sp|P02765|FETUA_HUMAN	Alpha-2-HS-glycoprotein	1	P.LGAPGLPPAGSPPDSHV.L	2	784.911	0.9983	38.52
Treated 2	sp|P02765|FETUA_HUMAN	Alpha-2-HS-glycoprotein	1	P.LGAPGLPPAGSPPDSHV.L	2	784.911	0.9871	27.99
Treated 2	sp|P02765|FETUA_HUMAN	Alpha-2-HS-glycoprotein	1	P.LGAPGLPPAGSPPDSHV.L	2	784.911	0.984	27.41
Treated 2	sp|P02765|FETUA_HUMAN	Alpha-2-HS-glycoprotein	1	P.LGAPGLPPAGSPPDSHV.L	2	784.911	0.9953	32.98
Treated 2	sp|P02765|FETUA_HUMAN	Alpha-2-HS-glycoprotein	1	P.LGAPGLPPAGSPPDSHV.L	2	784.911	0.9889	29.01
Treated 2	sp|P02765|FETUA_HUMAN	Alpha-2-HS-glycoprotein	1	P.LGAPGLPPAGSPPDSHV.L	2	784.911	0.9991	42.75
Treated 2	sp|P02765|FETUA_HUMAN	Alpha-2-HS-glycoprotein	1	P.LGAPGLPPAGSPPDSHV.L	2	784.911	0.9779	25.18
Treated 2	sp|P02765|FETUA_HUMAN	Alpha-2-HS-glycoprotein	1	P.LGAPGLPPAGSPPDSHVL.L	2	841.453	0.9985	43.9
Treated 2	sp|P02765|FETUA_HUMAN	Alpha-2-HS-glycoprotein	1	P.LGAPGLPPAGSPPDSHVL.L	3	561.304	0.9976	36.35
Treated 2	sp|P02765|FETUA_HUMAN	Alpha-2-HS-glycoprotein	1	P.LGAPGLPPAGSPPDSHVL.L	2	841.453	0.9991	45.84
Treated 2	sp|P02765|FETUA_HUMAN	Alpha-2-HS-glycoprotein	1	P.LGAPGLPPAGSPPDSHVL.L	3	561.304	0.9963	39.19
Treated 2	sp|P02765|FETUA_HUMAN	Alpha-2-HS-glycoprotein	1	P.LGAPGLPPAGSPPDSHVL.L	2	841.453	0.9986	45.48
Treated 2	sp|P02765|FETUA_HUMAN	Alpha-2-HS-glycoprotein	1	P.LGAPGLPPAGSPPDSHVL.L	3	561.304	0.9969	28.61
Treated 2	sp|P02765|FETUA_HUMAN	Alpha-2-HS-glycoprotein	1	P.LGAPGLPPAGSPPDSHVL.L	2	841.453	0.9996	55.6
Treated 2	sp|P02765|FETUA_HUMAN	Alpha-2-HS-glycoprotein	1	P.LGAPGLPPAGSPPDSHVL.L	2	841.453	0.9997	55.55
Treated 2	sp|P02765|FETUA_HUMAN	Alpha-2-HS-glycoprotein	1	P.LGAPGLPPAGSPPDSHVL.L	3	561.304	0.9946	23.68
Treated 2	sp|P02765|FETUA_HUMAN	Alpha-2-HS-glycoprotein	1	P.LGAPGLPPAGSPPDSHVL.L	2	841.453	0.9992	48.3
Treated 2	sp|P02765|FETUA_HUMAN	Alpha-2-HS-glycoprotein	1	P.LGAPGLPPAGSPPDSHVL.L	2	841.453	0.9989	52.47
Treated 2	sp|P02765|FETUA_HUMAN	Alpha-2-HS-glycoprotein	1	P.LGAPGLPPAGSPPDSHVL.L	2	841.453	0.9992	44.71
Treated 2	sp|P02765|FETUA_HUMAN	Alpha-2-HS-glycoprotein	1	P.LGAPGLPPAGSPPDSHVL.L	2	841.453	0.9998	53.63
Treated 2	sp|P02765|FETUA_HUMAN	Alpha-2-HS-glycoprotein	1	P.LGAPGLPPAGSPPDSHVL.L	2	841.453	0.9988	42.24
Treated 2	sp|P02765|FETUA_HUMAN	Alpha-2-HS-glycoprotein	1	P.LGAPGLPPAGSPPDSHVL.L	2	841.453	0.9933	31.99
Treated 2	sp|P02765|FETUA_HUMAN	Alpha-2-HS-glycoprotein	1	R.HTFM[147.04]GVVS.L	2	447.217	0.9947	35.4
Treated 2	sp|P02765|FETUA_HUMAN	Alpha-2-HS-glycoprotein	1	R.HTFM[147.04]GVVSLGSPSGE.V	2	760.86	0.9996	47.62
Treated 2	sp|P02765|FETUA_HUMAN	Alpha-2-HS-glycoprotein	1	R.HTFM[147.04]GVVSLGSPSGE.V	2	760.86	0.9997	59.74
Treated 2	sp|P02765|FETUA_HUMAN	Alpha-2-HS-glycoprotein	1	R.HTFMGVVS.L	2	439.219	0.9983	38.54
Treated 2	sp|P02765|FETUA_HUMAN	Alpha-2-HS-glycoprotein	1	R.HTFMGVVS.L	2	439.219	0.9987	53.35
Treated 2	sp|P02765|FETUA_HUMAN	Alpha-2-HS-glycoprotein	1	R.HTFMGVVSLGSPSGE.V	2	752.863	0.9963	34.51
Treated 2	sp|P02765|FETUA_HUMAN	Alpha-2-HS-glycoprotein	1	R.HTFMGVVSLGSPSGE.V	2	752.863	0.9993	45.93
Treated 2	sp|P02765|FETUA_HUMAN	Alpha-2-HS-glycoprotein	1	T.FMGVVSLGSPSGE.V	2	633.809	0.9998	53.26
Treated 2	sp|P02765|FETUA_HUMAN	Alpha-2-HS-glycoprotein	1	V.LLAAPPGHQ.L	2	452.26	0.9996	53.27
Treated 2	sp|P02765|FETUA_HUMAN	Alpha-2-HS-glycoprotein	1	V.LLAAPPGHQ.L	2	452.26	0.9987	49.52
Treated 2	sp|P02765|FETUA_HUMAN	Alpha-2-HS-glycoprotein	1	V.LLAAPPGHQL.H	2	508.802	0.9948	45.13
Treated 2	sp|P02765|FETUA_HUMAN	Alpha-2-HS-glycoprotein	1	V.LLAAPPGHQLH.R	2	577.331	0.9997	56.41
Treated 2	sp|P02765|FETUA_HUMAN	Alpha-2-HS-glycoprotein	1	V.LLAAPPGHQLH.R	2	577.331	0.9997	56.42
Treated 2	sp|P02765|FETUA_HUMAN	Alpha-2-HS-glycoprotein	1	V.LLAAPPGHQLH.R	2	577.331	0.9989	38.76
Treated 2	sp|P02765|FETUA_HUMAN	Alpha-2-HS-glycoprotein	1	V.LLAAPPGHQLHR.A	3	437.257	0.9816	14.09
Treated 2	sp|P02765|FETUA_HUMAN	Alpha-2-HS-glycoprotein	1	Y.DLRHTFM[147.04]GVVS.L	2	639.323	0.9972	35.61
Treated 2	sp|P02765|FETUA_HUMAN	Alpha-2-HS-glycoprotein	1	Y.DLRHTFMGVVS.L	3	421.219	0.9837	18.34
Treated 2	sp|P02765|FETUA_HUMAN	Alpha-2-HS-glycoprotein	1	Y.DLRHTFMGVVS.L	2	631.325	0.9985	39.27
Treated 2	sp|P02765|FETUA_HUMAN	Alpha-2-HS-glycoprotein	1	Y.DLRHTFMGVVS.L	3	421.219	0.9864	19.25
Treated 2	sp|P02647|APOA1_HUMAN	Apolipoprotein A-I	1	A.LEDLRQGLLP.V	2	577.336	0.9957	30.95
Treated 2	sp|P02647|APOA1_HUMAN	Apolipoprotein A-I	1	D.LRQGLLPVL.E	2	504.836	0.9763	21.69
Treated 2	sp|P02647|APOA1_HUMAN	Apolipoprotein A-I	1	D.LRQGLLPVLES.F	2	612.873	0.9744	20.23
Treated 2	sp|P02647|APOA1_HUMAN	Apolipoprotein A-I	1	D.LRQGLLPVLES.F	2	612.873	0.9844	17.85
Treated 2	sp|P02647|APOA1_HUMAN	Apolipoprotein A-I	1	D.LRQGLLPVLESF.K	2	686.407	0.9913	26.33
Treated 2	sp|P02647|APOA1_HUMAN	Apolipoprotein A-I	1	D.LRQGLLPVLESF.K	2	686.407	0.9998	49.8
Treated 2	sp|P02647|APOA1_HUMAN	Apolipoprotein A-I	1	D.LRQGLLPVLESF.K	2	686.407	0.9944	27.27
Treated 2	sp|P02647|APOA1_HUMAN	Apolipoprotein A-I	1	E.LQEKLSPLG.E	2	492.794	0.9745	19.04
Treated 2	sp|P02647|APOA1_HUMAN	Apolipoprotein A-I	1	E.LQEKLSPLGEE.M	2	621.836	0.9993	50.99
Treated 2	sp|P02647|APOA1_HUMAN	Apolipoprotein A-I	1	F.LSALEEYTKKLNTQ.-	2	819.445	0.9995	45.07
Treated 2	sp|P02647|APOA1_HUMAN	Apolipoprotein A-I	1	F.LSALEEYTKKLNTQ.-	3	546.632	0.9855	17.86
Treated 2	sp|P02647|APOA1_HUMAN	Apolipoprotein A-I	1	F.LSALEEYTKKLNTQ.-	2	819.445	0.9999	66.17
Treated 2	sp|P02647|APOA1_HUMAN	Apolipoprotein A-I	1	F.LSALEEYTKKLNTQ.-	3	546.632	0.9885	19.22
Treated 2	sp|P02647|APOA1_HUMAN	Apolipoprotein A-I	1	K.PALEDLRQGLLP.V	2	661.381	0.9922	34.04
Treated 2	sp|P02647|APOA1_HUMAN	Apolipoprotein A-I	1	L.RQGLLPVLES.F	2	556.331	0.9966	32.49
Treated 2	sp|P02647|APOA1_HUMAN	Apolipoprotein A-I	1	N.LKLLDNWDSVTST.F	2	746.392	0.9987	40.62
Treated 2	sp|P02647|APOA1_HUMAN	Apolipoprotein A-I	1	P.VLESFKVSF.L	2	528.296	0.9975	32.26
Treated 2	sp|P02647|APOA1_HUMAN	Apolipoprotein A-I	1	Q.FEGSALGKQLN.L	2	582.31	0.9984	38.77
Treated 2	sp|P02647|APOA1_HUMAN	Apolipoprotein A-I	1	Q.LNLKLLDNWDSVTST.F	2	859.956	0.9876	29.09
Treated 2	sp|P02647|APOA1_HUMAN	Apolipoprotein A-I	1	R.QGLLPVLES.F	2	478.281	0.9976	39.42
Treated 2	sp|P02647|APOA1_HUMAN	Apolipoprotein A-I	1	R.QGLLPVLESF.K	2	551.815	0.9748	22.48
Treated 2	sp|P02647|APOA1_HUMAN	Apolipoprotein A-I	1	R.QGLLPVLESFK.V	2	615.862	0.993	26.56
Treated 2	sp|P02647|APOA1_HUMAN	Apolipoprotein A-I	1	R.VKDLATVYVDV.L	2	611.344	0.9996	49.2
Treated 2	sp|P02647|APOA1_HUMAN	Apolipoprotein A-I	1	R.VKDLATVYVDV.L	2	611.344	0.9981	34.65
Treated 2	sp|P02647|APOA1_HUMAN	Apolipoprotein A-I	1	S.FLSALEEYTK.K	2	600.815	0.9908	27.61
Treated 2	sp|P02652|APOA2_HUMAN	Apolipoprotein A-II	1	F.LSYFVELGTQP.A	2	627.328	0.9994	44.95
Treated 2	sp|P02652|APOA2_HUMAN	Apolipoprotein A-II	1	F.LSYFVELGTQPA.T	2	662.847	0.9998	51.53
Treated 2	sp|P02652|APOA2_HUMAN	Apolipoprotein A-II	1	F.LSYFVELGTQPAT.Q	2	713.371	0.9999	57
Treated 2	sp|P02652|APOA2_HUMAN	Apolipoprotein A-II	1	F.LSYFVELGTQPATQ.-	2	777.4	0.9965	42.82
Treated 2	sp|P02652|APOA2_HUMAN	Apolipoprotein A-II	1	F.LSYFVELGTQPATQ.-	2	777.4	0.9999	60.81
Treated 2	sp|P02652|APOA2_HUMAN	Apolipoprotein A-II	1	F.LSYFVELGTQPATQ.-	2	777.4	0.999	41.53
Treated 2	sp|P02652|APOA2_HUMAN	Apolipoprotein A-II	1	F.QTVTDYGKDL.M	2	570.287	0.9884	27.39
Treated 2	sp|P02652|APOA2_HUMAN	Apolipoprotein A-II	1	K.KAGTELVNF.L	2	489.77	0.9801	24.35
Treated 2	sp|P02652|APOA2_HUMAN	Apolipoprotein A-II	1	L.IKKAGTELVNF.L	2	610.36	0.9843	21.46
Treated 2	sp|P02652|APOA2_HUMAN	Apolipoprotein A-II	1	L.IKKAGTELVNF.L	3	407.242	0.9816	12
Treated 2	sp|P02652|APOA2_HUMAN	Apolipoprotein A-II	1	L.KKAGTELVNF.L	2	553.818	0.9763	21.34
Treated 2	sp|P02652|APOA2_HUMAN	Apolipoprotein A-II	1	L.SYFVELGTQP.A	2	570.786	0.9846	27.04
Treated 2	sp|P02652|APOA2_HUMAN	Apolipoprotein A-II	1	L.SYFVELGTQPAT.Q	2	656.828	0.9997	49.02
Treated 2	sp|P02652|APOA2_HUMAN	Apolipoprotein A-II	1	L.SYFVELGTQPATQ.-	2	720.858	0.9996	48.76
Treated 2	sp|P02652|APOA2_HUMAN	Apolipoprotein A-II	1	L.TPLIKKAGTELVNF.L	2	765.952	0.9951	27.32
Treated 2	sp|P02652|APOA2_HUMAN	Apolipoprotein A-II	1	L.TPLIKKAGTELVNF.L	3	510.97	0.9819	12.23
Treated 2	sp|P02652|APOA2_HUMAN	Apolipoprotein A-II	1	N.FLSYFVELGTQPAT.Q	2	786.905	0.9859	27.84
Treated 2	sp|P02652|APOA2_HUMAN	Apolipoprotein A-II	1	N.FLSYFVELGTQPAT.Q	2	786.905	0.9997	50.85
Treated 2	sp|P02652|APOA2_HUMAN	Apolipoprotein A-II	1	N.FLSYFVELGTQPATQ.-	2	850.934	0.9999	58.84
Treated 2	sp|P02652|APOA2_HUMAN	Apolipoprotein A-II	1	P.LIKKAGTELVNF.L	2	666.902	0.9964	27.58
Treated 2	sp|P02652|APOA2_HUMAN	Apolipoprotein A-II	1	Q.LTPLIKKAGTELVNF.L	2	822.494	0.9769	17.87
Treated 2	sp|P02652|APOA2_HUMAN	Apolipoprotein A-II	1	Q.TVTDYGKDL.M	2	506.257	0.9971	38.37
Treated 2	sp|P02652|APOA2_HUMAN	Apolipoprotein A-II	1	S.LVSQYFQTVTDYGKDL.M	2	938.974	0.9999	62.68
Treated 2	sp|P02652|APOA2_HUMAN	Apolipoprotein A-II	1	Y.FQTVTDYGKDL.M	2	643.821	0.9997	50.69
Treated 2	sp|P02652|APOA2_HUMAN	Apolipoprotein A-II	1	Y.FQTVTDYGKDL.M	2	643.821	0.9995	46.19
Treated 2	sp|P02652|APOA2_HUMAN	Apolipoprotein A-II	1	Y.FQTVTDYGKDLM.E	2	709.341	0.9868	30.23
Treated 2	sp|P02652|APOA2_HUMAN	Apolipoprotein A-II	1	Y.FQTVTDYGKDLM[147.04].E	2	717.338	0.9903	29.62
Treated 2	sp|P02652|APOA2_HUMAN	Apolipoprotein A-II	1	Y.FVELGTQPAT.Q	2	531.781	0.9994	44.59
Treated 2	sp|P02652|APOA2_HUMAN	Apolipoprotein A-II	1	Y.FVELGTQPATQ.-	2	595.81	0.9999	64.93
Treated 2	sp|P02652|APOA2_HUMAN	Apolipoprotein A-II	1	Y.FVELGTQPATQ.-	2	595.81	0.9999	59.56
Treated 2	sp|P06727|APOA4_HUMAN	Apolipoprotein A-IV	1	D.LQKKLVPFATE.L	2	637.383	0.9996	41.58
Treated 2	sp|P06727|APOA4_HUMAN	Apolipoprotein A-IV	1	K.LNHQLEGLTFQ.M	2	650.342	0.9998	53.32
Treated 2	sp|P06727|APOA4_HUMAN	Apolipoprotein A-IV	1	K.LNHQLEGLTFQ.M	2	650.342	0.9999	56.91
Treated 2	sp|P06727|APOA4_HUMAN	Apolipoprotein A-IV	1	N.FNKALVQQ.M	2	474.273	0.9815	39.68
Treated 2	sp|P06727|APOA4_HUMAN	Apolipoprotein A-IV	1	Q.LNALFQDKLGE.V	2	624.339	0.9992	44.32
Treated 2	sp|P06727|APOA4_HUMAN	Apolipoprotein A-IV	1	R.LAPLAEDVRGN.L	2	577.816	0.9962	47.94
Treated 2	sp|P02655|APOC2_HUMAN	Apolipoprotein C-II	1	A.M[147.04]STYTGIFTDQV.L	2	689.817	0.9968	33.8
Treated 2	sp|P02655|APOC2_HUMAN	Apolipoprotein C-II	1	A.M[147.04]STYTGIFTDQVLS.V	2	789.875	0.9997	51.56
Treated 2	sp|P02655|APOC2_HUMAN	Apolipoprotein C-II	1	A.M[147.04]STYTGIFTDQVLS.V	2	789.875	0.9998	53.18
Treated 2	sp|P02655|APOC2_HUMAN	Apolipoprotein C-II	1	A.MSTYTGIFTDQ.V	2	632.286	0.9784	23.25
Treated 2	sp|P02655|APOC2_HUMAN	Apolipoprotein C-II	1	A.MSTYTGIFTDQV.L	2	681.82	0.9921	29.67
Treated 2	sp|P02655|APOC2_HUMAN	Apolipoprotein C-II	1	F.LTQVKESLSSY.W	2	627.836	0.9996	46.15
Treated 2	sp|P02655|APOC2_HUMAN	Apolipoprotein C-II	1	M.STYTGIFTDQ.V	2	566.765	0.9765	25.52
Treated 2	sp|P02655|APOC2_HUMAN	Apolipoprotein C-II	1	M.STYTGIFTDQV.L	2	616.3	0.9998	53.3
Treated 2	sp|P02655|APOC2_HUMAN	Apolipoprotein C-II	1	M.STYTGIFTDQVLS.V	2	716.358	0.9979	37.66
Treated 2	sp|P02655|APOC2_HUMAN	Apolipoprotein C-II	1	N.LYEKTYLPAVDEK.L	3	523.614	0.9869	21.41
Treated 2	sp|P02655|APOC2_HUMAN	Apolipoprotein C-II	1	N.LYEKTYLPAVDEK.L	2	784.918	0.9994	44.87
Treated 2	sp|P02655|APOC2_HUMAN	Apolipoprotein C-II	1	S.LSSYWESAKTAAQN.L	2	778.377	0.9999	57.12
Treated 2	sp|P02655|APOC2_HUMAN	Apolipoprotein C-II	1	S.LSSYWESAKTAAQN.L	2	778.377	1	70.51
Treated 2	sp|P02655|APOC2_HUMAN	Apolipoprotein C-II	1	S.TYTGIFTDQV.L	2	572.784	0.9998	53.74
Treated 2	sp|P02655|APOC2_HUMAN	Apolipoprotein C-II	1	S.TYTGIFTDQVLS.V	2	672.842	0.9762	25.35
Treated 2	sp|P02655|APOC2_HUMAN	Apolipoprotein C-II	1	T.FLTQVKESLSSY.W	2	701.371	0.9962	35.69
Treated 2	sp|P02655|APOC2_HUMAN	Apolipoprotein C-II	1	Y.TGIFTDQV.L	2	440.728	0.9878	29.54
Treated 2	sp|P02656|APOC3_HUMAN	Apolipoprotein C-III	1	A.LSSVQESQVAQQARGW.V	2	887.452	0.9999	67.97
Treated 2	sp|P02656|APOC3_HUMAN	Apolipoprotein C-III	1	A.LSSVQESQVAQQARGW.V	3	591.97	0.9955	26.25
Treated 2	sp|P02656|APOC3_HUMAN	Apolipoprotein C-III	1	A.LSSVQESQVAQQARGW.V	2	887.452	0.9999	68.61
Treated 2	sp|P02656|APOC3_HUMAN	Apolipoprotein C-III	1	A.LSSVQESQVAQQARGWVTDG.F	2	1073.53	0.9993	46.4
Treated 2	sp|P02656|APOC3_HUMAN	Apolipoprotein C-III	1	A.LSSVQESQVAQQARGWVTDG.F	2	1073.53	0.9999	65.3
Treated 2	sp|P02656|APOC3_HUMAN	Apolipoprotein C-III	1	E.FWDLDPEVRPTSA.V	2	766.876	0.987	30.15
Treated 2	sp|P02656|APOC3_HUMAN	Apolipoprotein C-III	1	E.SQVAQQARGWVTDG.F	2	751.875	0.9999	61
Treated 2	sp|P02656|APOC3_HUMAN	Apolipoprotein C-III	1	E.SQVAQQARGWVTDG.F	2	751.875	0.9996	48.12
Treated 2	sp|P02656|APOC3_HUMAN	Apolipoprotein C-III	1	G.FSSLKDYWST.V	2	617.297	0.9956	32.58
Treated 2	sp|P02656|APOC3_HUMAN	Apolipoprotein C-III	1	G.FSSLKDYWST.V	2	617.297	0.997	34.76
Treated 2	sp|P02656|APOC3_HUMAN	Apolipoprotein C-III	1	K.FSEFWDLDPEVRPTS.A	2	912.929	0.9988	48.07
Treated 2	sp|P02656|APOC3_HUMAN	Apolipoprotein C-III	1	K.FSEFWDLDPEVRPTSA.V	2	948.448	0.9998	53.92
Treated 2	sp|P02656|APOC3_HUMAN	Apolipoprotein C-III	1	K.FSEFWDLDPEVRPTSA.V	2	948.448	0.9997	51.93
Treated 2	sp|P02656|APOC3_HUMAN	Apolipoprotein C-III	1	K.FSEFWDLDPEVRPTSAVA.A	2	1033.5	0.9973	40.17
Treated 2	sp|P02656|APOC3_HUMAN	Apolipoprotein C-III	1	K.FSEFWDLDPEVRPTSAVAA.-	2	1069.02	0.9895	35.88
Treated 2	sp|P02656|APOC3_HUMAN	Apolipoprotein C-III	1	L.SSVQESQVAQQARGW.V	2	830.909	0.9999	62.1
Treated 2	sp|P02656|APOC3_HUMAN	Apolipoprotein C-III	1	Q.ARGWVTDG.F	2	431.218	0.9822	29.84
Treated 2	sp|P02656|APOC3_HUMAN	Apolipoprotein C-III	1	S.QVAQQARGW.V	2	522.277	0.99	36.3
Treated 2	sp|P02656|APOC3_HUMAN	Apolipoprotein C-III	1	S.QVAQQARGWVTDG.F	2	708.359	0.9998	54.14
Treated 2	sp|P02649|APOE_HUMAN	Apolipoprotein E	1	K.VQAAVGTSAAPVPSDNH.-	2	810.906	0.9998	54.05
Treated 2	sp|P02649|APOE_HUMAN	Apolipoprotein E	1	K.VQAAVGTSAAPVPSDNH.-	2	810.906	0.9999	69.49
Treated 2	sp|P02649|APOE_HUMAN	Apolipoprotein E	1	P.LVEDMQRQWAG.L	2	666.826	0.9876	28.12
Treated 2	sp|P02649|APOE_HUMAN	Apolipoprotein E	1	R.LGPLVEQGR.V	2	484.784	0.9977	45.67
Treated 2	sp|Q13790|APOF_HUMAN	Apolipoprotein F	1	A.IIKSYDLDPGAGS.L	2	668.347	0.998	37.66
Treated 2	sp|Q13790|APOF_HUMAN	Apolipoprotein F	1	A.IIKSYDLDPGAGS.L	2	668.347	0.9993	45.07
Treated 2	sp|Q13790|APOF_HUMAN	Apolipoprotein F	1	A.VHNVVQLLPGVGT.F	2	666.889	0.9988	35.92
Treated 2	sp|Q13790|APOF_HUMAN	Apolipoprotein F	1	A.VHNVVQLLPGVGTFYN.L	2	878.977	0.991	31.55
Treated 2	sp|Q13790|APOF_HUMAN	Apolipoprotein F	1	Q.AVHNVVQLLPGVGTFYN.L	2	914.495	0.9941	38.58
Treated 2	sp|O14791|APOL1_HUMAN	Apolipoprotein L1	1	G.VKLTDVAPVSF.F	2	588.341	0.9738	20.68
Treated 2	sp|O14791|APOL1_HUMAN	Apolipoprotein L1	1	K.LNILNNNYK.L	2	553.308	0.9768	24.41
Treated 2	sp|O14791|APOL1_HUMAN	Apolipoprotein L1	1	K.LNILNNNYK.L	2	553.308	0.9796	24.45
Treated 2	sp|O14791|APOL1_HUMAN	Apolipoprotein L1	1	K.LNILNNNYKILQADQEL.-	2	1008.55	0.9999	79.79
Treated 2	sp|O14791|APOL1_HUMAN	Apolipoprotein L1	1	K.LTDVAPVSFF.L	2	548.294	0.9995	44.76
Treated 2	sp|O14791|APOL1_HUMAN	Apolipoprotein L1	1	L.LLLLTDNEAWNG.F	2	679.855	0.9799	25.65
Treated 2	sp|O14791|APOL1_HUMAN	Apolipoprotein L1	1	N.ILNNNYKILQADQEL.-	2	894.982	0.9996	48.52
Treated 2	sp|O14791|APOL1_HUMAN	Apolipoprotein L1	1	N.LLLLLTDNEAWNG.F	2	736.397	0.996	33.01
Treated 2	sp|O14791|APOL1_HUMAN	Apolipoprotein L1	1	R.GVKLTDVAPVSFF.L	2	690.386	0.9998	50.5
Treated 2	sp|P10909|CLUS_HUMAN	Clusterin	1	A.FQHPPTEF.L	2	501.741	0.9917	27.31
Treated 2	sp|P10909|CLUS_HUMAN	Clusterin	1	A.FQHPPTEF.L	2	501.741	0.9916	27.17
Treated 2	sp|P10909|CLUS_HUMAN	Clusterin	1	A.QQAMDIHFHSPA.F	3	461.218	0.9922	21.68
Treated 2	sp|P10909|CLUS_HUMAN	Clusterin	1	F.FTREPQDTYHYLP.F	3	556.269	0.9782	17.72
Treated 2	sp|P10909|CLUS_HUMAN	Clusterin	1	F.YFWMNGDRIDS.L	2	702.31	0.9905	26.23
Treated 2	sp|P10909|CLUS_HUMAN	Clusterin	1	H.FSRASSIIDEL.F	2	619.329	0.9973	50.25
Treated 2	sp|P10909|CLUS_HUMAN	Clusterin	1	H.FSRASSIIDEL.F	2	619.329	0.995	38.01
Treated 2	sp|P10909|CLUS_HUMAN	Clusterin	1	H.M[147.04]LDVMQDH.F	2	502.716	0.9987	38.43
Treated 2	sp|P10909|CLUS_HUMAN	Clusterin	1	H.M[147.04]LDVMQDH.F	2	502.716	0.9961	28.73
Treated 2	sp|P10909|CLUS_HUMAN	Clusterin	1	H.MLDVM[147.04]QDH.F	2	502.716	0.997	34.41
Treated 2	sp|P10909|CLUS_HUMAN	Clusterin	1	K.FMETVAEKA.L	2	513.256	0.9996	50.16
Treated 2	sp|P10909|CLUS_HUMAN	Clusterin	1	K.FMETVAEKAL.Q	2	569.798	0.9995	44.72
Treated 2	sp|P10909|CLUS_HUMAN	Clusterin	1	L.M[147.04]PFSPYEPLN.F	2	605.78	0.9969	33.55
Treated 2	sp|P10909|CLUS_HUMAN	Clusterin	1	L.MPFSPYEPLN.F	2	597.783	0.9967	33.53
Treated 2	sp|P10909|CLUS_HUMAN	Clusterin	1	L.MPFSPYEPLNFHA.M	2	775.365	0.9978	56.13
Treated 2	sp|P10909|CLUS_HUMAN	Clusterin	1	P.FYFWM[147.04]NGDRIDS.L	2	783.842	0.9974	33.31
Treated 2	sp|P10909|CLUS_HUMAN	Clusterin	1	P.FYFWMNGDRIDS.L	2	775.844	0.9885	27.92
Treated 2	sp|P10909|CLUS_HUMAN	Clusterin	1	Q.LNEQFNWVSR.L	2	646.827	0.9999	60.54
Treated 2	sp|P10909|CLUS_HUMAN	Clusterin	1	Q.LNEQFNWVSR.L	2	646.827	0.9962	34.34
Treated 2	sp|P10909|CLUS_HUMAN	Clusterin	1	R.SLM[147.04]PFSPYEP.L	2	592.274	0.9912	27.63
Treated 2	sp|P10909|CLUS_HUMAN	Clusterin	1	R.SLM[147.04]PFSPYEPLN.F	2	705.838	0.9904	29.16
Treated 2	sp|P10909|CLUS_HUMAN	Clusterin	1	R.SLM[147.04]PFSPYEPLN.F	2	705.838	0.9997	49.1
Treated 2	sp|P10909|CLUS_HUMAN	Clusterin	1	R.SLM[147.04]PFSPYEPLN.F	2	705.838	0.9995	47.65
Treated 2	sp|P10909|CLUS_HUMAN	Clusterin	1	R.SLM[147.04]PFSPYEPLN.F	2	705.838	0.9953	33.06
Treated 2	sp|P10909|CLUS_HUMAN	Clusterin	1	R.SLM[147.04]PFSPYEPLN.F	2	705.838	0.9981	38.08
Treated 2	sp|P10909|CLUS_HUMAN	Clusterin	1	R.SLM[147.04]PFSPYEPLN.F	2	705.838	0.9962	34.32
Treated 2	sp|P10909|CLUS_HUMAN	Clusterin	1	R.SLM[147.04]PFSPYEPLN.F	2	705.838	0.9965	34.26
Treated 2	sp|P10909|CLUS_HUMAN	Clusterin	1	R.SLM[147.04]PFSPYEPLN.F	2	705.838	0.9973	35.58
Treated 2	sp|P10909|CLUS_HUMAN	Clusterin	1	R.SLM[147.04]PFSPYEPLN.F	2	705.838	0.9766	24.92
Treated 2	sp|P10909|CLUS_HUMAN	Clusterin	1	R.SLM[147.04]PFSPYEPLNFHA.M	2	883.42	0.9957	34.48
Treated 2	sp|P10909|CLUS_HUMAN	Clusterin	1	R.SLM[147.04]PFSPYEPLNFHA.M	2	883.42	0.9992	43.71
Treated 2	sp|P10909|CLUS_HUMAN	Clusterin	1	R.SLMPFSPYEP.L	2	584.277	0.9938	30.36
Treated 2	sp|P10909|CLUS_HUMAN	Clusterin	1	R.SLMPFSPYEPLN.F	2	697.841	0.9919	30.49
Treated 2	sp|P10909|CLUS_HUMAN	Clusterin	1	R.SLMPFSPYEPLN.F	2	697.841	0.9999	59.76
Treated 2	sp|P10909|CLUS_HUMAN	Clusterin	1	R.SLMPFSPYEPLN.F	2	697.841	0.9988	40.73
Treated 2	sp|P10909|CLUS_HUMAN	Clusterin	1	R.SLMPFSPYEPLNFHA.M	2	875.423	0.985	28.69
Treated 2	sp|P10909|CLUS_HUMAN	Clusterin	1	R.SLMPFSPYEPLNFHA.M	2	875.423	0.9999	69.94
Treated 2	sp|P10909|CLUS_HUMAN	Clusterin	1	S.LLEQLNEQFNWVSR.L	2	888.461	0.9999	63.34
Treated 2	sp|P10909|CLUS_HUMAN	Clusterin	1	S.LM[147.04]PFSPYEPLNFHA.M	2	839.904	0.9816	27.11
Treated 2	sp|P10909|CLUS_HUMAN	Clusterin	1	V.VVKLFDSDPIT.V	2	617.344	0.9958	32.86
Treated 2	sp|P10909|CLUS_HUMAN	Clusterin	1	Y.FWM[147.04]NGDRIDS.L	2	628.776	0.9752	21.56
Treated 2	sp|P10909|CLUS_HUMAN	Clusterin	1	Y.FWMNGDRIDS.L	2	620.778	0.9998	50.41
Treated 2	sp|P00488|F13A_HUMAN	Coagulation factor XIII A chain	1	F.LNVTSVHL.F	2	441.76	0.9869	31.45
Treated 2	sp|P00488|F13A_HUMAN	Coagulation factor XIII A chain	1	R.GVNLQEFLNVTSVHL.F	2	835.453	0.9976	35.84
Treated 2	sp|P00736|C1R_HUMAN	Complement C1r subcomponent	1	F.YTKVLNYVDW.L	2	650.836	0.9996	46.48
Treated 2	sp|P00736|C1R_HUMAN	Complement C1r subcomponent	1	R.GGGALLGDRWILTAA.H	2	735.911	0.9976	34.6
Treated 2	sp|P09871|C1S_HUMAN	Complement C1s subcomponent	1	A.LINEYWVLTAAH.V	2	715.381	0.9997	49.37
Treated 2	sp|P09871|C1S_HUMAN	Complement C1s subcomponent	1	R.LKAARLPVAP.L	2	518.341	0.9876	26.36
Treated 2	sp|P09871|C1S_HUMAN	Complement C1s subcomponent	1	T.MYVGSTSVQTSR.L	2	658.323	0.9935	31.5
Treated 2	sp|P01024|CO3_HUMAN	Complement C3	1	E.LNLDVSLQLPSR.S	2	677.892	0.9999	67.5
Treated 2	sp|P01024|CO3_HUMAN	Complement C3	1	E.LNLDVSLQLPSR.S	2	677.892	1	73.74
Treated 2	sp|P01024|CO3_HUMAN	Complement C3	1	E.LNLDVSLQLPSR.S	2	677.892	0.9966	31.27
Treated 2	sp|P01024|CO3_HUMAN	Complement C3	1	E.LNLDVSLQLPSRSS.K	2	764.924	0.9997	49.92
Treated 2	sp|P01024|CO3_HUMAN	Complement C3	1	E.TRILLQGTPVAQ.M	2	648.889	0.9753	19.13
Treated 2	sp|P01024|CO3_HUMAN	Complement C3	1	E.TRILLQGTPVAQ.M	2	648.889	0.9964	39.67
Treated 2	sp|P01024|CO3_HUMAN	Complement C3	1	G.FTVTAEGKGQGT.L	2	598.305	0.9964	49.83
Treated 2	sp|P01024|CO3_HUMAN	Complement C3	1	G.FTVTAEGKGQGT.L	2	598.305	0.996	50.16
Treated 2	sp|P01024|CO3_HUMAN	Complement C3	1	G.FTVTAEGKGQGTLS.V	2	698.363	0.9855	28.49
Treated 2	sp|P01024|CO3_HUMAN	Complement C3	1	L.LLQGTPVAQ.M	2	463.773	0.9989	39.43
Treated 2	sp|P01024|CO3_HUMAN	Complement C3	1	L.NLDVSLQLPSR.S	2	621.35	0.9987	42.79
Treated 2	sp|P01024|CO3_HUMAN	Complement C3	1	N.LDVSLQLPSR.S	2	564.328	0.9996	48.29
Treated 2	sp|P01024|CO3_HUMAN	Complement C3	1	R.IHWESAS.L	2	415.2	0.9927	37
Treated 2	sp|P01024|CO3_HUMAN	Complement C3	1	R.ILLQGTPVAQ.M	2	520.315	0.9949	26.23
Treated 2	sp|P01024|CO3_HUMAN	Complement C3	1	R.ILLQGTPVAQ.M	2	520.315	0.9888	21.78
Treated 2	sp|P01024|CO3_HUMAN	Complement C3	1	T.LSVVTMYH.A	2	475.248	0.9998	59.55
Treated 2	sp|P01024|CO3_HUMAN	Complement C3	1	T.LSVVTMYH.A	2	475.248	1	73
Treated 2	sp|P01024|CO3_HUMAN	Complement C3	1	T.RILLQGTPVAQ.M	2	598.365	0.998	29.32
Treated 2	sp|P0C0L4|CO4A_HUMAN	Complement C4-A	1	E.LQFSLGSK.L	2	440.254	0.9963	50.46
Treated 2	sp|P0C0L4|CO4A_HUMAN	Complement C4-A	1	E.LQFSLGSK.L	2	440.254	0.9994	58.76
Treated 2	sp|P0C0L4|CO4A_HUMAN	Complement C4-A	1	E.LQFSLGSKIN.V	2	553.818	0.9993	40.49
Treated 2	sp|P0C0L4|CO4A_HUMAN	Complement C4-A	1	E.LQFSLGSKIN.V	2	553.818	0.9997	53.14
Treated 2	sp|P0C0L4|CO4A_HUMAN	Complement C4-A	1	E.LQFSLGSKINV.K	2	603.352	0.9781	21.74
Treated 2	sp|P0C0L4|CO4A_HUMAN	Complement C4-A	1	E.LVYELNPLDHR.G	3	456.916	0.9959	24.16
Treated 2	sp|P0C0L4|CO4A_HUMAN	Complement C4-A	1	E.LVYELNPLDHR.G	2	684.871	0.9893	27.14
Treated 2	sp|P0C0L4|CO4A_HUMAN	Complement C4-A	1	E.LVYELNPLDHRG.R	2	713.382	0.9992	41.63
Treated 2	sp|P0C0L4|CO4A_HUMAN	Complement C4-A	1	E.LVYELNPLDHRG.R	3	475.924	0.9977	32.15
Treated 2	sp|P0C0L4|CO4A_HUMAN	Complement C4-A	1	E.LVYELNPLDHRG.R	2	713.382	0.9981	38.84
Treated 2	sp|P0C0L4|CO4A_HUMAN	Complement C4-A	1	E.LVYELNPLDHRGR.T	3	527.957	0.9936	21.76
Treated 2	sp|P0C0L4|CO4A_HUMAN	Complement C4-A	1	E.LVYELNPLDHRGR.T	3	527.957	0.9951	43.18
Treated 2	sp|P0C0L4|CO4A_HUMAN	Complement C4-A	1	E.LVYELNPLDHRGRT.L	3	561.64	0.9874	18.76
Treated 2	sp|P0C0L4|CO4A_HUMAN	Complement C4-A	1	L.QFSLGSKIN.V	2	497.276	0.9995	50.69
Treated 2	sp|P0C0L4|CO4A_HUMAN	Complement C4-A	1	L.QFSLGSKINV.K	2	546.81	0.9895	25.89
Treated 2	sp|P0C0L4|CO4A_HUMAN	Complement C4-A	1	L.VYELNPLDHR.G	2	628.329	0.9905	29.86
Treated 2	sp|P0C0L4|CO4A_HUMAN	Complement C4-A	1	L.VYELNPLDHRG.R	2	656.84	0.9987	41.08
Treated 2	sp|P0C0L4|CO4A_HUMAN	Complement C4-A	1	L.VYELNPLDHRGR.T	3	490.263	0.9918	21.45
Treated 2	sp|P0C0L4|CO4A_HUMAN	Complement C4-A	1	L.VYELNPLDHRGR.T	3	490.263	0.9876	19.55
Treated 2	sp|P0C0L4|CO4A_HUMAN	Complement C4-A	1	L.VYELNPLDHRGRT.L	3	523.945	0.9759	18.54
Treated 2	sp|P0C0L4|CO4A_HUMAN	Complement C4-A	1	P.LQPVTPLQ.L	2	448.27	0.9973	38.55
Treated 2	sp|P0C0L4|CO4A_HUMAN	Complement C4-A	1	Q.FSLGSKINVKVGGNSKGT.L	3	598.338	0.995	22.27
Treated 2	sp|P0C0L4|CO4A_HUMAN	Complement C4-A	1	R.TLEIPGNSDPNM[147.04]IPDGDFNSY.V	2	1156.51	0.9992	43.17
Treated 2	sp|P0C0L4|CO4A_HUMAN	Complement C4-A	1	R.TLEIPGNSDPNM[147.04]IPDGDFNSYVR.V	3	856.398	0.9751	28.69
Treated 2	sp|P0C0L4|CO4A_HUMAN	Complement C4-A	1	R.TLEIPGNSDPNM[147.04]IPDGDFNSYVR.V	2	1284.09	0.9999	59.1
Treated 2	sp|P0C0L4|CO4A_HUMAN	Complement C4-A	1	R.TLEIPGNSDPNMIPDGDFNSY.V	3	766.01	0.9928	31.32
Treated 2	sp|P0C0L4|CO4A_HUMAN	Complement C4-A	1	R.TLEIPGNSDPNMIPDGDFNSYVR.V	3	851.066	0.9766	21.85
Treated 2	sp|P0C0L4|CO4A_HUMAN	Complement C4-A	1	V.YELNPLDHRG.R	2	607.306	0.9801	26.3
Treated 2	sp|P0C0L4|CO4A_HUMAN	Complement C4-A	1	V.YELNPLDHRG.R	3	405.206	0.9958	24.71
Treated 2	sp|P0C0L4|CO4A_HUMAN	Complement C4-A	1	Y.VRVTASDPLDT.L	2	587.313	0.9964	33.65
Treated 2	sp|P02748|CO9_HUMAN	Complement component C9	1	K.LLRGTVIDVTDF.V	2	674.881	0.9987	37.42
Treated 2	sp|P02748|CO9_HUMAN	Complement component C9	1	P.VLISQKLSPIYNLVPVK.M	3	637.73	0.9902	8.26
Treated 2	sp|P08603|CFAH_HUMAN	Complement factor H	1	E.IMENYNIALR.W	2	618.828	0.9997	50.06
Treated 2	sp|P08603|CFAH_HUMAN	Complement factor H	1	T.LTGGNVFEYGVKA.V	2	677.858	0.993	39.04
Treated 2	sp|Q16610|ECM1_HUMAN	Extracellular matrix protein 1	0.9985	K.LLPAQLPAEK.E	2	540.331	0.9933	24.55
Treated 2	sp|Q86UX7|URP2_HUMAN	Fermitin family homolog 3	1	Q.HRPVILRLPN.R	2	607.882	0.9828	45.43
Treated 2	sp|Q86UX7|URP2_HUMAN	Fermitin family homolog 3	1	Q.HRPVILRLPN[115.03].R	2	608.374	0.9914	48.07
Treated 2	sp|P02671|FIBA_HUMAN	Fibrinogen alpha chain	1	A.AFFDTASTGKTFPG.F	2	723.853	0.9931	31.1
Treated 2	sp|P02671|FIBA_HUMAN	Fibrinogen alpha chain	1	A.AFFDTASTGKTFPG.F	2	723.853	0.9998	52.42
Treated 2	sp|P02671|FIBA_HUMAN	Fibrinogen alpha chain	1	A.AFFDTASTGKTFPGFFSP.M	2	962.963	0.9999	59.88
Treated 2	sp|P02671|FIBA_HUMAN	Fibrinogen alpha chain	1	A.AFFDTASTGKTFPGFFSP.M	2	962.963	0.9999	63.55
Treated 2	sp|P02671|FIBA_HUMAN	Fibrinogen alpha chain	1	A.FFDTASTGK.T	2	487.239	0.9992	52.22
Treated 2	sp|P02671|FIBA_HUMAN	Fibrinogen alpha chain	1	A.FFDTASTGKTF.P	2	611.297	0.9998	53.73
Treated 2	sp|P02671|FIBA_HUMAN	Fibrinogen alpha chain	1	A.FFDTASTGKTFPG.F	2	688.334	0.9925	30.21
Treated 2	sp|P02671|FIBA_HUMAN	Fibrinogen alpha chain	1	A.FFDTASTGKTFPG.F	2	688.334	0.9998	52.19
Treated 2	sp|P02671|FIBA_HUMAN	Fibrinogen alpha chain	1	A.FFDTASTGKTFPG.F	3	459.225	0.9823	18.91
Treated 2	sp|P02671|FIBA_HUMAN	Fibrinogen alpha chain	1	A.FFDTASTGKTFPG.F	2	688.334	0.9998	52.29
Treated 2	sp|P02671|FIBA_HUMAN	Fibrinogen alpha chain	1	A.FFDTASTGKTFPG.F	2	688.334	0.9999	69.31
Treated 2	sp|P02671|FIBA_HUMAN	Fibrinogen alpha chain	1	A.FFDTASTGKTFPG.F	2	688.334	0.9994	45.44
Treated 2	sp|P02671|FIBA_HUMAN	Fibrinogen alpha chain	1	A.FFDTASTGKTFPG.F	2	688.334	0.9992	42.59
Treated 2	sp|P02671|FIBA_HUMAN	Fibrinogen alpha chain	1	A.FFDTASTGKTFPG.F	2	688.334	0.9934	31
Treated 2	sp|P02671|FIBA_HUMAN	Fibrinogen alpha chain	1	A.FFDTASTGKTFPG.F	2	688.334	0.9934	39.12
Treated 2	sp|P02671|FIBA_HUMAN	Fibrinogen alpha chain	1	A.FFDTASTGKTFPG.F	2	688.334	0.9984	38.65
Treated 2	sp|P02671|FIBA_HUMAN	Fibrinogen alpha chain	1	A.FFDTASTGKTFPG.F	2	688.334	0.9795	25.74
Treated 2	sp|P02671|FIBA_HUMAN	Fibrinogen alpha chain	1	A.FFDTASTGKTFPG.F	2	688.334	0.9767	24.84
Treated 2	sp|P02671|FIBA_HUMAN	Fibrinogen alpha chain	1	A.FFDTASTGKTFPG.F	2	688.334	0.9776	25.29
Treated 2	sp|P02671|FIBA_HUMAN	Fibrinogen alpha chain	1	A.FFDTASTGKTFPG.F	2	688.334	0.9914	29.99
Treated 2	sp|P02671|FIBA_HUMAN	Fibrinogen alpha chain	1	A.FFDTASTGKTFPG.F	2	688.334	0.9883	28.5
Treated 2	sp|P02671|FIBA_HUMAN	Fibrinogen alpha chain	1	A.FFDTASTGKTFPG.F	2	688.334	0.9754	24.84
Treated 2	sp|P02671|FIBA_HUMAN	Fibrinogen alpha chain	1	A.FFDTASTGKTFPG.F	2	688.334	0.98	26.43
Treated 2	sp|P02671|FIBA_HUMAN	Fibrinogen alpha chain	1	A.FFDTASTGKTFPG.F	2	688.334	0.9785	27.45
Treated 2	sp|P02671|FIBA_HUMAN	Fibrinogen alpha chain	1	A.FFDTASTGKTFPGF.F	2	761.868	0.9993	44.68
Treated 2	sp|P02671|FIBA_HUMAN	Fibrinogen alpha chain	1	A.FFDTASTGKTFPGF.F	2	761.868	0.9999	67.12
Treated 2	sp|P02671|FIBA_HUMAN	Fibrinogen alpha chain	1	A.FFDTASTGKTFPGF.F	2	761.868	0.9999	59.9
Treated 2	sp|P02671|FIBA_HUMAN	Fibrinogen alpha chain	1	A.FFDTASTGKTFPGFF.S	2	835.402	0.9792	38.06
Treated 2	sp|P02671|FIBA_HUMAN	Fibrinogen alpha chain	1	A.FFDTASTGKTFPGFF.S	2	835.402	0.9999	64.94
Treated 2	sp|P02671|FIBA_HUMAN	Fibrinogen alpha chain	1	A.FFDTASTGKTFPGFF.S	2	835.402	1	73.64
Treated 2	sp|P02671|FIBA_HUMAN	Fibrinogen alpha chain	1	A.FFDTASTGKTFPGFF.S	2	835.402	1	76.13
Treated 2	sp|P02671|FIBA_HUMAN	Fibrinogen alpha chain	1	A.FFDTASTGKTFPGFF.S	2	835.402	0.9999	58.56
Treated 2	sp|P02671|FIBA_HUMAN	Fibrinogen alpha chain	1	A.FFDTASTGKTFPGFF.S	2	835.402	0.9999	68.08
Treated 2	sp|P02671|FIBA_HUMAN	Fibrinogen alpha chain	1	A.FFDTASTGKTFPGFF.S	2	835.402	0.9998	54.11
Treated 2	sp|P02671|FIBA_HUMAN	Fibrinogen alpha chain	1	A.FFDTASTGKTFPGFF.S	2	835.402	1	69.61
Treated 2	sp|P02671|FIBA_HUMAN	Fibrinogen alpha chain	1	A.FFDTASTGKTFPGFF.S	2	835.402	0.9991	42.97
Treated 2	sp|P02671|FIBA_HUMAN	Fibrinogen alpha chain	1	A.FFDTASTGKTFPGFF.S	2	835.402	0.9999	56.85
Treated 2	sp|P02671|FIBA_HUMAN	Fibrinogen alpha chain	1	A.FFDTASTGKTFPGFF.S	2	835.402	0.9971	38.81
Treated 2	sp|P02671|FIBA_HUMAN	Fibrinogen alpha chain	1	A.FFDTASTGKTFPGFF.S	2	835.402	0.9991	42.74
Treated 2	sp|P02671|FIBA_HUMAN	Fibrinogen alpha chain	1	A.FFDTASTGKTFPGFF.S	2	835.402	0.9969	35.86
Treated 2	sp|P02671|FIBA_HUMAN	Fibrinogen alpha chain	1	A.FFDTASTGKTFPGFF.S	2	835.402	0.9991	42.62
Treated 2	sp|P02671|FIBA_HUMAN	Fibrinogen alpha chain	1	A.FFDTASTGKTFPGFFSP.M	2	927.445	0.9985	40.75
Treated 2	sp|P02671|FIBA_HUMAN	Fibrinogen alpha chain	1	A.FFDTASTGKTFPGFFSP.M	3	618.632	0.9974	31.97
Treated 2	sp|P02671|FIBA_HUMAN	Fibrinogen alpha chain	1	A.FFDTASTGKTFPGFFSP.M	2	927.445	0.9998	53.03
Treated 2	sp|P02671|FIBA_HUMAN	Fibrinogen alpha chain	1	A.FFDTASTGKTFPGFFSP.M	3	618.632	0.997	34.45
Treated 2	sp|P02671|FIBA_HUMAN	Fibrinogen alpha chain	1	A.FFDTASTGKTFPGFFSP.M	2	927.445	0.9997	51.83
Treated 2	sp|P02671|FIBA_HUMAN	Fibrinogen alpha chain	1	A.FFDTASTGKTFPGFFSP.M	2	927.445	0.9995	48.84
Treated 2	sp|P02671|FIBA_HUMAN	Fibrinogen alpha chain	1	A.FFDTASTGKTFPGFFSP.M	2	927.445	0.9996	50.97
Treated 2	sp|P02671|FIBA_HUMAN	Fibrinogen alpha chain	1	A.FFDTASTGKTFPGFFSP.M	2	927.445	0.9999	57.12
Treated 2	sp|P02671|FIBA_HUMAN	Fibrinogen alpha chain	1	A.FFDTASTGKTFPGFFSP.M	2	927.445	0.9999	61.95
Treated 2	sp|P02671|FIBA_HUMAN	Fibrinogen alpha chain	1	A.FFDTASTGKTFPGFFSP.M	2	927.445	0.9998	56.28
Treated 2	sp|P02671|FIBA_HUMAN	Fibrinogen alpha chain	1	A.FFDTASTGKTFPGFFSP.M	2	927.445	0.9999	60.26
Treated 2	sp|P02671|FIBA_HUMAN	Fibrinogen alpha chain	1	A.FFDTASTGKTFPGFFSP.M	2	927.445	0.9997	53.51
Treated 2	sp|P02671|FIBA_HUMAN	Fibrinogen alpha chain	1	A.FFDTASTGKTFPGFFSP.M	2	927.445	0.9998	52.64
Treated 2	sp|P02671|FIBA_HUMAN	Fibrinogen alpha chain	1	A.FFDTASTGKTFPGFFSP.M	2	927.445	0.9999	62.67
Treated 2	sp|P02671|FIBA_HUMAN	Fibrinogen alpha chain	1	A.FFDTASTGKTFPGFFSP.M	2	927.445	0.9995	51.56
Treated 2	sp|P02671|FIBA_HUMAN	Fibrinogen alpha chain	1	A.FFDTASTGKTFPGFFSP.M	2	927.445	0.9961	51.12
Treated 2	sp|P02671|FIBA_HUMAN	Fibrinogen alpha chain	1	A.FFDTASTGKTFPGFFSP.M	2	927.445	0.9994	48.01
Treated 2	sp|P02671|FIBA_HUMAN	Fibrinogen alpha chain	1	A.FFDTASTGKTFPGFFSP.M	2	927.445	0.9994	48.66
Treated 2	sp|P02671|FIBA_HUMAN	Fibrinogen alpha chain	1	A.FFDTASTGKTFPGFFSP.M	2	927.445	0.9995	47.3
Treated 2	sp|P02671|FIBA_HUMAN	Fibrinogen alpha chain	1	A.FFDTASTGKTFPGFFSP.M	2	927.445	0.9991	46.91
Treated 2	sp|P02671|FIBA_HUMAN	Fibrinogen alpha chain	1	A.FFDTASTGKTFPGFFSP.M	2	927.445	0.9987	42.43
Treated 2	sp|P02671|FIBA_HUMAN	Fibrinogen alpha chain	1	A.FFDTASTGKTFPGFFSP.M	2	927.445	0.9972	38.51
Treated 2	sp|P02671|FIBA_HUMAN	Fibrinogen alpha chain	1	A.FFDTASTGKTFPGFFSP.M	2	927.445	0.9974	38.68
Treated 2	sp|P02671|FIBA_HUMAN	Fibrinogen alpha chain	1	A.FFDTASTGKTFPGFFSP.M	2	927.445	0.9993	48.02
Treated 2	sp|P02671|FIBA_HUMAN	Fibrinogen alpha chain	1	A.FFDTASTGKTFPGFFSP.M	2	927.445	0.9996	57.23
Treated 2	sp|P02671|FIBA_HUMAN	Fibrinogen alpha chain	1	A.FFDTASTGKTFPGFFSP.M	2	927.445	0.9999	66.19
Treated 2	sp|P02671|FIBA_HUMAN	Fibrinogen alpha chain	1	A.FFDTASTGKTFPGFFSP.M	2	927.445	0.9945	38.78
Treated 2	sp|P02671|FIBA_HUMAN	Fibrinogen alpha chain	1	A.FFDTASTGKTFPGFFSP.M	2	927.445	0.9999	64.27
Treated 2	sp|P02671|FIBA_HUMAN	Fibrinogen alpha chain	1	A.FFDTASTGKTFPGFFSP.M	2	927.445	0.9965	38.41
Treated 2	sp|P02671|FIBA_HUMAN	Fibrinogen alpha chain	1	A.FFDTASTGKTFPGFFSP.M	2	927.445	0.9998	54.45
Treated 2	sp|P02671|FIBA_HUMAN	Fibrinogen alpha chain	1	A.FFDTASTGKTFPGFFSP.M	2	927.445	0.9868	30.93
Treated 2	sp|P02671|FIBA_HUMAN	Fibrinogen alpha chain	1	A.FFDTASTGKTFPGFFSP.M	2	927.445	0.9985	41.2
Treated 2	sp|P02671|FIBA_HUMAN	Fibrinogen alpha chain	1	A.FFDTASTGKTFPGFFSP.M	2	927.445	0.9972	37.11
Treated 2	sp|P02671|FIBA_HUMAN	Fibrinogen alpha chain	1	A.FFDTASTGKTFPGFFSP.M	2	927.445	0.9923	33.13
Treated 2	sp|P02671|FIBA_HUMAN	Fibrinogen alpha chain	1	A.FFDTASTGKTFPGFFSP.M	2	927.445	0.9875	29.25
Treated 2	sp|P02671|FIBA_HUMAN	Fibrinogen alpha chain	1	A.FFDTASTGKTFPGFFSP.M	2	927.445	0.9923	33.6
Treated 2	sp|P02671|FIBA_HUMAN	Fibrinogen alpha chain	1	A.FFDTASTGKTFPGFFSP.M	2	927.445	0.9897	32.37
Treated 2	sp|P02671|FIBA_HUMAN	Fibrinogen alpha chain	1	A.FFDTASTGKTFPGFFSP.M	2	927.445	0.9939	32.65
Treated 2	sp|P02671|FIBA_HUMAN	Fibrinogen alpha chain	1	A.FFDTASTGKTFPGFFSPM.L	2	992.965	0.9999	60.73
Treated 2	sp|P02671|FIBA_HUMAN	Fibrinogen alpha chain	1	A.FFDTASTGKTFPGFFSPM.L	2	992.965	0.9997	50.64
Treated 2	sp|P02671|FIBA_HUMAN	Fibrinogen alpha chain	1	A.FFDTASTGKTFPGFFSPM[147.04].L	2	1000.96	0.9995	49.85
Treated 2	sp|P02671|FIBA_HUMAN	Fibrinogen alpha chain	1	A.FFDTASTGKTFPGFFSPM[147.04].L	2	1000.96	0.9999	77.48
Treated 2	sp|P02671|FIBA_HUMAN	Fibrinogen alpha chain	1	A.FFDTASTGKTFPGFFSPM[147.04].L	2	1000.96	0.9999	65.81
Treated 2	sp|P02671|FIBA_HUMAN	Fibrinogen alpha chain	1	A.FFDTASTGKTFPGFFSPM[147.04].L	2	1000.96	0.9833	41.63
Treated 2	sp|P02671|FIBA_HUMAN	Fibrinogen alpha chain	1	A.FFDTASTGKTFPGFFSPM[147.04]LGE.F	2	1150.54	0.9963	36.33
Treated 2	sp|P02671|FIBA_HUMAN	Fibrinogen alpha chain	1	A.STGKTFPGF.F	2	471.244	0.9813	24.08
Treated 2	sp|P02671|FIBA_HUMAN	Fibrinogen alpha chain	1	A.STGKTFPGF.F	2	471.244	0.9921	28.22
Treated 2	sp|P02671|FIBA_HUMAN	Fibrinogen alpha chain	1	A.STGKTFPGFF.S	2	544.778	0.9934	30.7
Treated 2	sp|P02671|FIBA_HUMAN	Fibrinogen alpha chain	1	A.STGKTFPGFF.S	2	544.778	0.9953	31.67
Treated 2	sp|P02671|FIBA_HUMAN	Fibrinogen alpha chain	1	A.STGKTFPGFF.S	2	544.778	0.9844	26.79
Treated 2	sp|P02671|FIBA_HUMAN	Fibrinogen alpha chain	1	A.STGKTFPGFFSP.M	2	636.821	0.9992	41.8
Treated 2	sp|P02671|FIBA_HUMAN	Fibrinogen alpha chain	1	A.STGKTFPGFFSP.M	2	636.821	0.9992	44.33
Treated 2	sp|P02671|FIBA_HUMAN	Fibrinogen alpha chain	1	A.STGKTFPGFFSP.M	2	636.821	0.9994	45.69
Treated 2	sp|P02671|FIBA_HUMAN	Fibrinogen alpha chain	1	A.STGKTFPGFFSP.M	2	636.821	0.9994	43.94
Treated 2	sp|P02671|FIBA_HUMAN	Fibrinogen alpha chain	1	A.STGKTFPGFFSP.M	2	636.821	0.9981	37.05
Treated 2	sp|P02671|FIBA_HUMAN	Fibrinogen alpha chain	1	A.STGKTFPGFFSPM.L	2	702.341	0.9928	31.82
Treated 2	sp|P02671|FIBA_HUMAN	Fibrinogen alpha chain	1	A.STGKTFPGFFSPM.L	2	702.341	0.9997	51.33
Treated 2	sp|P02671|FIBA_HUMAN	Fibrinogen alpha chain	1	A.STGKTFPGFFSPM[147.04].L	2	710.338	0.9934	31.65
Treated 2	sp|P02671|FIBA_HUMAN	Fibrinogen alpha chain	1	A.STGKTFPGFFSPM[147.04].L	2	710.338	0.9996	46.98
Treated 2	sp|P02671|FIBA_HUMAN	Fibrinogen alpha chain	1	A.STGKTFPGFFSPM[147.04].L	2	710.338	0.996	33.26
Treated 2	sp|P02671|FIBA_HUMAN	Fibrinogen alpha chain	1	D.FLAEGGGVR.G	2	453.25	0.987	33.52
Treated 2	sp|P02671|FIBA_HUMAN	Fibrinogen alpha chain	1	D.FLAEGGGVR.G	2	453.25	0.9853	37.89
Treated 2	sp|P02671|FIBA_HUMAN	Fibrinogen alpha chain	1	D.LGTLSGIGTLDG.F	2	552.305	0.9949	31.5
Treated 2	sp|P02671|FIBA_HUMAN	Fibrinogen alpha chain	1	D.LGTLSGIGTLDG.F	2	552.305	0.9984	37.87
Treated 2	sp|P02671|FIBA_HUMAN	Fibrinogen alpha chain	1	D.LGTLSGIGTLDG.F	2	552.305	0.9976	35.42
Treated 2	sp|P02671|FIBA_HUMAN	Fibrinogen alpha chain	1	D.LGTLSGIGTLDGFR.H	2	703.889	0.9999	59.55
Treated 2	sp|P02671|FIBA_HUMAN	Fibrinogen alpha chain	1	D.LGTLSGIGTLDGFR.H	2	703.889	0.9999	59.24
Treated 2	sp|P02671|FIBA_HUMAN	Fibrinogen alpha chain	1	D.LGTLSGIGTLDGFR.H	2	703.889	1	84.11
Treated 2	sp|P02671|FIBA_HUMAN	Fibrinogen alpha chain	1	D.TASTGKTFPGFF.S	2	630.821	0.9992	42.2
Treated 2	sp|P02671|FIBA_HUMAN	Fibrinogen alpha chain	1	D.TASTGKTFPGFF.S	2	630.821	0.994	31.27
Treated 2	sp|P02671|FIBA_HUMAN	Fibrinogen alpha chain	1	D.TASTGKTFPGFFSP.M	2	722.863	0.9973	36.87
Treated 2	sp|P02671|FIBA_HUMAN	Fibrinogen alpha chain	1	D.TASTGKTFPGFFSP.M	2	722.863	0.9921	31.52
Treated 2	sp|P02671|FIBA_HUMAN	Fibrinogen alpha chain	1	D.TASTGKTFPGFFSP.M	2	722.863	0.9989	40.87
Treated 2	sp|P02671|FIBA_HUMAN	Fibrinogen alpha chain	1	E.AAFFDTASTGKTFPGFFSP.M	2	998.482	0.9924	32.21
Treated 2	sp|P02671|FIBA_HUMAN	Fibrinogen alpha chain	1	E.WKALTDM[147.04]PQ.M	2	553.275	0.9985	45.42
Treated 2	sp|P02671|FIBA_HUMAN	Fibrinogen alpha chain	1	F.DTASTGKTFPGFF.S	2	688.334	0.9997	50.96
Treated 2	sp|P02671|FIBA_HUMAN	Fibrinogen alpha chain	1	F.DTASTGKTFPGFF.S	2	688.334	0.9998	52.31
Treated 2	sp|P02671|FIBA_HUMAN	Fibrinogen alpha chain	1	F.DTASTGKTFPGFF.S	2	688.334	0.9997	49.34
Treated 2	sp|P02671|FIBA_HUMAN	Fibrinogen alpha chain	1	F.DTASTGKTFPGFFSP.M	2	780.376	0.9997	51.21
Treated 2	sp|P02671|FIBA_HUMAN	Fibrinogen alpha chain	1	F.DTASTGKTFPGFFSP.M	2	780.376	0.9999	63.43
Treated 2	sp|P02671|FIBA_HUMAN	Fibrinogen alpha chain	1	F.DTASTGKTFPGFFSP.M	2	780.376	0.9999	62.65
Treated 2	sp|P02671|FIBA_HUMAN	Fibrinogen alpha chain	1	F.DTASTGKTFPGFFSP.M	2	780.376	0.9999	63.22
Treated 2	sp|P02671|FIBA_HUMAN	Fibrinogen alpha chain	1	F.DTASTGKTFPGFFSP.M	2	780.376	0.999	42.78
Treated 2	sp|P02671|FIBA_HUMAN	Fibrinogen alpha chain	1	F.DTASTGKTFPGFFSP.M	2	780.376	0.9983	38.65
Treated 2	sp|P02671|FIBA_HUMAN	Fibrinogen alpha chain	1	F.DTASTGKTFPGFFSPM.L	2	845.897	0.9999	62.31
Treated 2	sp|P02671|FIBA_HUMAN	Fibrinogen alpha chain	1	F.DTASTGKTFPGFFSPM[147.04].L	2	853.894	0.9895	28.53
Treated 2	sp|P02671|FIBA_HUMAN	Fibrinogen alpha chain	1	F.DTASTGKTFPGFFSPM[147.04].L	2	853.894	0.9999	61.78
Treated 2	sp|P02671|FIBA_HUMAN	Fibrinogen alpha chain	1	F.DTASTGKTFPGFFSPM[147.04].L	2	853.894	0.9999	64.36
Treated 2	sp|P02671|FIBA_HUMAN	Fibrinogen alpha chain	1	F.FDTASTGKTFPG.F	2	614.8	0.9986	40.7
Treated 2	sp|P02671|FIBA_HUMAN	Fibrinogen alpha chain	1	F.FDTASTGKTFPG.F	2	614.8	0.9995	44.9
Treated 2	sp|P02671|FIBA_HUMAN	Fibrinogen alpha chain	1	F.FDTASTGKTFPG.F	2	614.8	0.9992	42.5
Treated 2	sp|P02671|FIBA_HUMAN	Fibrinogen alpha chain	1	F.FDTASTGKTFPGF.F	2	688.334	0.9991	43.7
Treated 2	sp|P02671|FIBA_HUMAN	Fibrinogen alpha chain	1	F.FDTASTGKTFPGF.F	2	688.334	0.9998	52.43
Treated 2	sp|P02671|FIBA_HUMAN	Fibrinogen alpha chain	1	F.FDTASTGKTFPGFF.S	2	761.868	0.9743	26.07
Treated 2	sp|P02671|FIBA_HUMAN	Fibrinogen alpha chain	1	F.FDTASTGKTFPGFF.S	2	761.868	0.9999	67.02
Treated 2	sp|P02671|FIBA_HUMAN	Fibrinogen alpha chain	1	F.FDTASTGKTFPGFF.S	2	761.868	0.9999	66.82
Treated 2	sp|P02671|FIBA_HUMAN	Fibrinogen alpha chain	1	F.FDTASTGKTFPGFF.S	2	761.868	1	69.28
Treated 2	sp|P02671|FIBA_HUMAN	Fibrinogen alpha chain	1	F.FDTASTGKTFPGFF.S	2	761.868	0.9999	63.58
Treated 2	sp|P02671|FIBA_HUMAN	Fibrinogen alpha chain	1	F.FDTASTGKTFPGFF.S	2	761.868	0.9996	49.41
Treated 2	sp|P02671|FIBA_HUMAN	Fibrinogen alpha chain	1	F.FDTASTGKTFPGFF.S	2	761.868	0.9982	38.64
Treated 2	sp|P02671|FIBA_HUMAN	Fibrinogen alpha chain	1	F.FDTASTGKTFPGFF.S	2	761.868	0.9835	27.67
Treated 2	sp|P02671|FIBA_HUMAN	Fibrinogen alpha chain	1	F.FDTASTGKTFPGFFSP.M	2	853.911	0.9992	47.16
Treated 2	sp|P02671|FIBA_HUMAN	Fibrinogen alpha chain	1	F.FDTASTGKTFPGFFSP.M	2	853.911	1	74.98
Treated 2	sp|P02671|FIBA_HUMAN	Fibrinogen alpha chain	1	F.FDTASTGKTFPGFFSP.M	3	569.61	0.9846	19.35
Treated 2	sp|P02671|FIBA_HUMAN	Fibrinogen alpha chain	1	F.FDTASTGKTFPGFFSP.M	2	853.911	0.9998	66.16
Treated 2	sp|P02671|FIBA_HUMAN	Fibrinogen alpha chain	1	F.FDTASTGKTFPGFFSP.M	2	853.911	0.9999	64.11
Treated 2	sp|P02671|FIBA_HUMAN	Fibrinogen alpha chain	1	F.FDTASTGKTFPGFFSP.M	2	853.911	0.9999	63.77
Treated 2	sp|P02671|FIBA_HUMAN	Fibrinogen alpha chain	1	F.FDTASTGKTFPGFFSP.M	2	853.911	0.9999	69.19
Treated 2	sp|P02671|FIBA_HUMAN	Fibrinogen alpha chain	1	F.FDTASTGKTFPGFFSP.M	2	853.911	1	74.25
Treated 2	sp|P02671|FIBA_HUMAN	Fibrinogen alpha chain	1	F.FDTASTGKTFPGFFSP.M	2	853.911	0.9994	47.73
Treated 2	sp|P02671|FIBA_HUMAN	Fibrinogen alpha chain	1	F.FDTASTGKTFPGFFSP.M	2	853.911	0.9992	44.52
Treated 2	sp|P02671|FIBA_HUMAN	Fibrinogen alpha chain	1	F.FDTASTGKTFPGFFSP.M	2	853.911	0.9963	38.17
Treated 2	sp|P02671|FIBA_HUMAN	Fibrinogen alpha chain	1	F.FDTASTGKTFPGFFSP.M	2	853.911	0.9956	36.55
Treated 2	sp|P02671|FIBA_HUMAN	Fibrinogen alpha chain	1	F.FDTASTGKTFPGFFSP.M	2	853.911	0.9907	30.27
Treated 2	sp|P02671|FIBA_HUMAN	Fibrinogen alpha chain	1	F.FDTASTGKTFPGFFSP.M	2	853.911	0.996	34.76
Treated 2	sp|P02671|FIBA_HUMAN	Fibrinogen alpha chain	1	F.FDTASTGKTFPGFFSP.M	2	853.911	0.9826	27.65
Treated 2	sp|P02671|FIBA_HUMAN	Fibrinogen alpha chain	1	F.FDTASTGKTFPGFFSP.M	2	853.911	0.9846	30.73
Treated 2	sp|P02671|FIBA_HUMAN	Fibrinogen alpha chain	1	F.FDTASTGKTFPGFFSPM.L	2	919.431	0.9999	69.66
Treated 2	sp|P02671|FIBA_HUMAN	Fibrinogen alpha chain	1	F.FDTASTGKTFPGFFSPM[147.04].L	2	927.428	0.9995	59.7
Treated 2	sp|P02671|FIBA_HUMAN	Fibrinogen alpha chain	1	F.FDTASTGKTFPGFFSPM[147.04].L	2	927.428	1	72.22
Treated 2	sp|P02671|FIBA_HUMAN	Fibrinogen alpha chain	1	F.FDTASTGKTFPGFFSPM[147.04].L	2	927.428	1	83.8
Treated 2	sp|P02671|FIBA_HUMAN	Fibrinogen alpha chain	1	G.IAEFPSR.G	2	410.226	0.9874	27.02
Treated 2	sp|P02671|FIBA_HUMAN	Fibrinogen alpha chain	1	G.IAEFPSRG.K	2	438.736	0.9863	26.38
Treated 2	sp|P02671|FIBA_HUMAN	Fibrinogen alpha chain	1	G.IFTNTKESS.S	2	513.763	0.9787	44.89
Treated 2	sp|P02671|FIBA_HUMAN	Fibrinogen alpha chain	1	G.KTFPGFFSP.M	2	514.27	0.9972	34.41
Treated 2	sp|P02671|FIBA_HUMAN	Fibrinogen alpha chain	1	G.SFRPDSPGSGN.A	2	560.758	0.9963	38.6
Treated 2	sp|P02671|FIBA_HUMAN	Fibrinogen alpha chain	1	G.TLSGIGTLDGFR.H	2	618.837	0.9999	62.05
Treated 2	sp|P02671|FIBA_HUMAN	Fibrinogen alpha chain	1	G.TLSGIGTLDGFR.H	2	618.837	0.9999	59.14
Treated 2	sp|P02671|FIBA_HUMAN	Fibrinogen alpha chain	1	G.TLSGIGTLDGFR.H	2	618.837	0.9999	67.24
Treated 2	sp|P02671|FIBA_HUMAN	Fibrinogen alpha chain	1	G.TLSGIGTLDGFR.H	2	618.837	0.999	40.85
Treated 2	sp|P02671|FIBA_HUMAN	Fibrinogen alpha chain	1	H.HPGIAEFPSR.G	2	555.792	0.9929	29.39
Treated 2	sp|P02671|FIBA_HUMAN	Fibrinogen alpha chain	1	H.WTSESSVSGSTGQWH.S	2	818.359	0.9999	53.77
Treated 2	sp|P02671|FIBA_HUMAN	Fibrinogen alpha chain	1	K.MKPVPDLVPGN.F	2	583.819	0.9966	32.23
Treated 2	sp|P02671|FIBA_HUMAN	Fibrinogen alpha chain	1	K.MKPVPDLVPGN.F	2	583.819	0.9956	30.67
Treated 2	sp|P02671|FIBA_HUMAN	Fibrinogen alpha chain	1	K.SQLQKVPPEWKA.L	2	705.894	0.9939	28.71
Treated 2	sp|P02671|FIBA_HUMAN	Fibrinogen alpha chain	1	K.SSSYSKQFTSSTSY.N	2	780.351	0.9929	29.1
Treated 2	sp|P02671|FIBA_HUMAN	Fibrinogen alpha chain	1	K.VPPEWKALTDMP.Q	2	692.356	0.9781	25.29
Treated 2	sp|P02671|FIBA_HUMAN	Fibrinogen alpha chain	1	L.GTLSGIGTLDGFR.H	2	647.347	0.9998	66.23
Treated 2	sp|P02671|FIBA_HUMAN	Fibrinogen alpha chain	1	L.GTLSGIGTLDGFR.H	2	647.347	0.9978	36.1
Treated 2	sp|P02671|FIBA_HUMAN	Fibrinogen alpha chain	1	L.GTLSGIGTLDGFR.H	2	647.347	0.9986	38.66
Treated 2	sp|P02671|FIBA_HUMAN	Fibrinogen alpha chain	1	L.IKM[147.04]KPVPDLVPGN.F	3	475.273	0.9837	14.51
Treated 2	sp|P02671|FIBA_HUMAN	Fibrinogen alpha chain	1	L.IKM[147.04]KPVPDLVPGN.F	3	475.273	0.997	25.03
Treated 2	sp|P02671|FIBA_HUMAN	Fibrinogen alpha chain	1	L.IKM[147.04]KPVPDLVPGN.F	2	712.406	0.994	27.88
Treated 2	sp|P02671|FIBA_HUMAN	Fibrinogen alpha chain	1	L.IKMKPVPDLVPGN.F	2	704.409	0.9953	28.19
Treated 2	sp|P02671|FIBA_HUMAN	Fibrinogen alpha chain	1	L.IKMKPVPDLVPGN.F	3	469.942	0.9861	14.1
Treated 2	sp|P02671|FIBA_HUMAN	Fibrinogen alpha chain	1	L.IKMKPVPDLVPGN.F	2	704.409	0.9971	30.92
Treated 2	sp|P02671|FIBA_HUMAN	Fibrinogen alpha chain	1	L.IKMKPVPDLVPGN.F	3	469.942	0.9961	21.28
Treated 2	sp|P02671|FIBA_HUMAN	Fibrinogen alpha chain	1	L.IKMKPVPDLVPGN.F	2	704.409	0.9781	20.6
Treated 2	sp|P02671|FIBA_HUMAN	Fibrinogen alpha chain	1	L.SGIGTLDGFR.H	2	511.771	0.9928	36.08
Treated 2	sp|P02671|FIBA_HUMAN	Fibrinogen alpha chain	1	L.SGIGTLDGFR.H	2	511.771	0.9999	59.28
Treated 2	sp|P02671|FIBA_HUMAN	Fibrinogen alpha chain	1	L.SGIGTLDGFR.H	2	511.771	0.9993	52.74
Treated 2	sp|P02671|FIBA_HUMAN	Fibrinogen alpha chain	1	L.SGIGTLDGFR.H	2	511.771	0.9995	45.4
Treated 2	sp|P02671|FIBA_HUMAN	Fibrinogen alpha chain	1	L.SGIGTLDGFR.H	2	511.771	0.9999	63.69
Treated 2	sp|P02671|FIBA_HUMAN	Fibrinogen alpha chain	1	M.KPVPDLVPGN.F	2	518.299	0.9848	23.13
Treated 2	sp|P02671|FIBA_HUMAN	Fibrinogen alpha chain	1	M.KPVPDLVPGNF.K	2	591.833	0.9787	22.27
Treated 2	sp|P02671|FIBA_HUMAN	Fibrinogen alpha chain	1	M.KPVPDLVPGNF.K	2	591.833	0.996	37.32
Treated 2	sp|P02671|FIBA_HUMAN	Fibrinogen alpha chain	1	M.KPVPDLVPGNFK.S	2	655.881	0.9834	21.87
Treated 2	sp|P02671|FIBA_HUMAN	Fibrinogen alpha chain	1	M.KPVPDLVPGNFK.S	3	437.59	0.9949	19.1
Treated 2	sp|P02671|FIBA_HUMAN	Fibrinogen alpha chain	1	P.LIKM[147.04]KPVPDLVPGN.F	2	768.948	0.9925	25.16
Treated 2	sp|P02671|FIBA_HUMAN	Fibrinogen alpha chain	1	P.LIKM[147.04]KPVPDLVPGN.F	3	512.968	0.9961	22.18
Treated 2	sp|P02671|FIBA_HUMAN	Fibrinogen alpha chain	1	P.LIKM[147.04]KPVPDLVPGN.F	2	768.948	0.999	39.69
Treated 2	sp|P02671|FIBA_HUMAN	Fibrinogen alpha chain	1	P.LIKM[147.04]KPVPDLVPGN.F	2	768.948	0.9994	39.39
Treated 2	sp|P02671|FIBA_HUMAN	Fibrinogen alpha chain	1	P.LIKM[147.04]KPVPDLVPGN.F	3	512.968	0.9936	17.31
Treated 2	sp|P02671|FIBA_HUMAN	Fibrinogen alpha chain	1	P.LIKM[147.04]KPVPDLVPGN.F	2	768.948	0.9853	22.42
Treated 2	sp|P02671|FIBA_HUMAN	Fibrinogen alpha chain	1	P.LIKM[147.04]KPVPDLVPGN.F	3	512.968	0.9796	12.65
Treated 2	sp|P02671|FIBA_HUMAN	Fibrinogen alpha chain	1	P.LIKM[147.04]KPVPDLVPGN.F	2	768.948	0.9941	26.27
Treated 2	sp|P02671|FIBA_HUMAN	Fibrinogen alpha chain	1	P.LIKM[147.04]KPVPDLVPGN.F	2	768.948	0.9867	22.24
Treated 2	sp|P02671|FIBA_HUMAN	Fibrinogen alpha chain	1	P.LIKM[147.04]KPVPDLVPGN.F	2	768.948	0.9804	20.64
Treated 2	sp|P02671|FIBA_HUMAN	Fibrinogen alpha chain	1	P.LIKMKPVPDLVPGN.F	3	507.636	0.9963	20.11
Treated 2	sp|P02671|FIBA_HUMAN	Fibrinogen alpha chain	1	P.LIKMKPVPDLVPGN.F	2	760.951	0.9966	27.89
Treated 2	sp|P02671|FIBA_HUMAN	Fibrinogen alpha chain	1	P.LIKMKPVPDLVPGN.F	3	507.636	0.9963	22.27
Treated 2	sp|P02671|FIBA_HUMAN	Fibrinogen alpha chain	1	P.LIKMKPVPDLVPGN.F	2	760.951	0.9991	42.68
Treated 2	sp|P02671|FIBA_HUMAN	Fibrinogen alpha chain	1	P.LIKMKPVPDLVPGN.F	3	507.636	0.994	17.09
Treated 2	sp|P02671|FIBA_HUMAN	Fibrinogen alpha chain	1	P.LIKMKPVPDLVPGN.F	2	760.951	0.9998	48.03
Treated 2	sp|P02671|FIBA_HUMAN	Fibrinogen alpha chain	1	P.LIKMKPVPDLVPGN.F	3	507.636	0.9961	19.33
Treated 2	sp|P02671|FIBA_HUMAN	Fibrinogen alpha chain	1	P.LIKMKPVPDLVPGN.F	2	760.951	0.9981	30.9
Treated 2	sp|P02671|FIBA_HUMAN	Fibrinogen alpha chain	1	P.LIKMKPVPDLVPGN.F	3	507.636	0.9959	18.74
Treated 2	sp|P02671|FIBA_HUMAN	Fibrinogen alpha chain	1	P.LIKMKPVPDLVPGN.F	3	507.636	0.9795	10.58
Treated 2	sp|P02671|FIBA_HUMAN	Fibrinogen alpha chain	1	Q.FTSSTSYNRGDST.F	2	711.814	0.9998	66.17
Treated 2	sp|P02671|FIBA_HUMAN	Fibrinogen alpha chain	1	Q.FTSSTSYNRGDSTFE.S	2	849.87	0.9749	22.89
Treated 2	sp|P02671|FIBA_HUMAN	Fibrinogen alpha chain	1	Q.LQKVPPEW.K	2	498.783	0.98	25.56
Treated 2	sp|P02671|FIBA_HUMAN	Fibrinogen alpha chain	1	Q.LQKVPPEWK.A	2	562.831	0.9989	37.01
Treated 2	sp|P02671|FIBA_HUMAN	Fibrinogen alpha chain	1	Q.LQKVPPEWKA.L	2	598.349	0.9849	22.55
Treated 2	sp|P02671|FIBA_HUMAN	Fibrinogen alpha chain	1	Q.LQKVPPEWKA.L	2	598.349	0.9925	34.18
Treated 2	sp|P02671|FIBA_HUMAN	Fibrinogen alpha chain	1	Q.LQKVPPEWKA.L	2	598.349	0.9826	21.51
Treated 2	sp|P02671|FIBA_HUMAN	Fibrinogen alpha chain	1	Q.LQKVPPEWKA.L	2	598.349	0.993	28.88
Treated 2	sp|P02671|FIBA_HUMAN	Fibrinogen alpha chain	1	Q.LQKVPPEWKA.L	2	598.349	0.9987	39.65
Treated 2	sp|P02671|FIBA_HUMAN	Fibrinogen alpha chain	1	Q.LQKVPPEWKA.L	2	598.349	0.9927	26.12
Treated 2	sp|P02671|FIBA_HUMAN	Fibrinogen alpha chain	1	Q.LQKVPPEWKA.L	2	598.349	0.9907	24.92
Treated 2	sp|P02671|FIBA_HUMAN	Fibrinogen alpha chain	1	Q.LQKVPPEWKA.L	2	598.349	0.9904	23.38
Treated 2	sp|P02671|FIBA_HUMAN	Fibrinogen alpha chain	1	Q.LQKVPPEWKALTDM[147.04]P.Q	3	590.317	0.9901	20.59
Treated 2	sp|P02671|FIBA_HUMAN	Fibrinogen alpha chain	1	Q.LQKVPPEWKALTDM[147.04]P.Q	3	590.317	0.9899	20.72
Treated 2	sp|P02671|FIBA_HUMAN	Fibrinogen alpha chain	1	Q.LQKVPPEWKALTDMP.Q	3	584.986	0.9864	18.66
Treated 2	sp|P02671|FIBA_HUMAN	Fibrinogen alpha chain	1	Q.LQKVPPEWKALTDMP.Q	3	584.986	0.991	26.41
Treated 2	sp|P02671|FIBA_HUMAN	Fibrinogen alpha chain	1	Q.LQKVPPEWKALTDMPQ.M	3	627.672	0.9801	18.9
Treated 2	sp|P02671|FIBA_HUMAN	Fibrinogen alpha chain	1	Q.LQKVPPEWKALTDMPQ.M	3	627.672	0.9873	19.48
Treated 2	sp|P02671|FIBA_HUMAN	Fibrinogen alpha chain	1	S.GIGTLDGFR.H	2	468.255	0.9745	25.39
Treated 2	sp|P02671|FIBA_HUMAN	Fibrinogen alpha chain	1	S.GIGTLDGFR.H	2	468.255	0.9905	28.3
Treated 2	sp|P02671|FIBA_HUMAN	Fibrinogen alpha chain	1	S.LTTNIM[147.04]EI.L	2	475.751	0.982	26.93
Treated 2	sp|P02671|FIBA_HUMAN	Fibrinogen alpha chain	1	S.LTTNIMEILRGD.F	2	688.37	0.9999	68.75
Treated 2	sp|P02671|FIBA_HUMAN	Fibrinogen alpha chain	1	S.SHHPGIAEFP.S	2	546.271	0.996	40
Treated 2	sp|P02671|FIBA_HUMAN	Fibrinogen alpha chain	1	S.SHHPGIAEFPS.R	2	589.787	0.9915	29.78
Treated 2	sp|P02671|FIBA_HUMAN	Fibrinogen alpha chain	1	S.SHHPGIAEFPSR.G	3	445.561	0.9883	22.34
Treated 2	sp|P02671|FIBA_HUMAN	Fibrinogen alpha chain	1	S.SHHPGIAEFPSRG.K	3	464.568	0.9942	29.23
Treated 2	sp|P02671|FIBA_HUMAN	Fibrinogen alpha chain	1	S.TGKTFPGFF.S	2	501.262	0.9924	31.84
Treated 2	sp|P02671|FIBA_HUMAN	Fibrinogen alpha chain	1	S.TGKTFPGFF.S	2	501.262	0.9802	29.8
Treated 2	sp|P02671|FIBA_HUMAN	Fibrinogen alpha chain	1	S.TGKTFPGFF.S	2	501.262	0.9833	29.77
Treated 2	sp|P02671|FIBA_HUMAN	Fibrinogen alpha chain	1	S.TGKTFPGFF.S	2	501.262	0.9943	32.03
Treated 2	sp|P02671|FIBA_HUMAN	Fibrinogen alpha chain	1	S.TGKTFPGFFSP.M	2	593.304	0.9971	40.23
Treated 2	sp|P02671|FIBA_HUMAN	Fibrinogen alpha chain	1	S.TGKTFPGFFSP.M	2	593.304	0.9996	52.27
Treated 2	sp|P02671|FIBA_HUMAN	Fibrinogen alpha chain	1	S.TGKTFPGFFSP.M	2	593.304	0.9992	45.69
Treated 2	sp|P02671|FIBA_HUMAN	Fibrinogen alpha chain	1	S.TGKTFPGFFSP.M	2	593.304	0.9979	39.73
Treated 2	sp|P02671|FIBA_HUMAN	Fibrinogen alpha chain	1	S.TGKTFPGFFSPM[147.04].L	2	666.822	0.978	25.21
Treated 2	sp|P02671|FIBA_HUMAN	Fibrinogen alpha chain	1	T.ASTGKTFPGF.F	2	506.762	0.9977	35.43
Treated 2	sp|P02671|FIBA_HUMAN	Fibrinogen alpha chain	1	T.ASTGKTFPGFF.S	2	580.297	0.9941	30.63
Treated 2	sp|P02671|FIBA_HUMAN	Fibrinogen alpha chain	1	T.ASTGKTFPGFF.S	2	580.297	0.9963	33.19
Treated 2	sp|P02671|FIBA_HUMAN	Fibrinogen alpha chain	1	T.ASTGKTFPGFF.S	2	580.297	0.9957	32.49
Treated 2	sp|P02671|FIBA_HUMAN	Fibrinogen alpha chain	1	T.ASTGKTFPGFFSP.M	2	672.339	0.9755	24.71
Treated 2	sp|P02671|FIBA_HUMAN	Fibrinogen alpha chain	1	T.ASTGKTFPGFFSP.M	2	672.339	0.9991	47.49
Treated 2	sp|P02671|FIBA_HUMAN	Fibrinogen alpha chain	1	T.ASTGKTFPGFFSP.M	2	672.339	0.9996	47.89
Treated 2	sp|P02671|FIBA_HUMAN	Fibrinogen alpha chain	1	T.ASTGKTFPGFFSP.M	2	672.339	0.9996	46.81
Treated 2	sp|P02671|FIBA_HUMAN	Fibrinogen alpha chain	1	T.ASTGKTFPGFFSP.M	2	672.339	0.9914	29.35
Treated 2	sp|P02671|FIBA_HUMAN	Fibrinogen alpha chain	1	T.ASTGKTFPGFFSP.M	2	672.339	0.9928	32.36
Treated 2	sp|P02671|FIBA_HUMAN	Fibrinogen alpha chain	1	T.ASTGKTFPGFFSPM.L	2	737.859	0.9931	30.9
Treated 2	sp|P02671|FIBA_HUMAN	Fibrinogen alpha chain	1	T.ASTGKTFPGFFSPM.L	2	737.859	0.9987	40.12
Treated 2	sp|P02671|FIBA_HUMAN	Fibrinogen alpha chain	1	T.ASTGKTFPGFFSPM[147.04].L	2	745.857	0.9992	42.75
Treated 2	sp|P02671|FIBA_HUMAN	Fibrinogen alpha chain	1	T.ASTGKTFPGFFSPM[147.04].L	2	745.857	0.9975	36.11
Treated 2	sp|P02671|FIBA_HUMAN	Fibrinogen alpha chain	1	T.FESKSYKMA.D	2	545.769	0.9841	29.96
Treated 2	sp|P02671|FIBA_HUMAN	Fibrinogen alpha chain	1	T.GKTFPGFF.S	2	450.738	0.9896	25.91
Treated 2	sp|P02671|FIBA_HUMAN	Fibrinogen alpha chain	1	T.GKTFPGFF.S	2	450.738	0.9933	27.89
Treated 2	sp|P02671|FIBA_HUMAN	Fibrinogen alpha chain	1	T.GKTFPGFFSPM[147.04].L	2	616.298	0.9803	24.54
Treated 2	sp|P02671|FIBA_HUMAN	Fibrinogen alpha chain	1	T.LSGIGTLDGFR.H	2	568.313	0.9961	46.03
Treated 2	sp|P02671|FIBA_HUMAN	Fibrinogen alpha chain	1	T.LSGIGTLDGFR.H	2	568.313	0.9967	36.69
Treated 2	sp|P02671|FIBA_HUMAN	Fibrinogen alpha chain	1	T.LSGIGTLDGFR.H	2	568.313	0.9976	44.2
Treated 2	sp|P02671|FIBA_HUMAN	Fibrinogen alpha chain	1	T.LSGIGTLDGFR.H	2	568.313	0.9981	55.78
Treated 2	sp|P02671|FIBA_HUMAN	Fibrinogen alpha chain	1	T.LSGIGTLDGFR.H	2	568.313	0.9994	62.5
Treated 2	sp|P02671|FIBA_HUMAN	Fibrinogen alpha chain	1	T.WKPGSSGPGSTGS.W	2	602.787	0.999	45.66
Treated 2	sp|P02671|FIBA_HUMAN	Fibrinogen alpha chain	1	T.WKPGSSGPGSTGSWN.S	2	752.848	0.998	36.36
Treated 2	sp|P02671|FIBA_HUMAN	Fibrinogen alpha chain	1	V.PPEWKALTDM[147.04]P.Q	2	650.82	0.9985	38.59
Treated 2	sp|P02671|FIBA_HUMAN	Fibrinogen alpha chain	1	V.PPEWKALTDMP.Q	2	642.822	0.9997	48.54
Treated 2	sp|P02675|FIBB_HUMAN	Fibrinogen beta chain	1	A.PPPISGGGYR.A	2	500.768	0.9923	34.42
Treated 2	sp|P02675|FIBB_HUMAN	Fibrinogen beta chain	1	L.RPAPPPISGGGY.R	2	584.813	0.9999	63.17
Treated 2	sp|P02675|FIBB_HUMAN	Fibrinogen beta chain	1	L.RPAPPPISGGGY.R	2	584.813	0.9999	76.49
Treated 2	sp|P02675|FIBB_HUMAN	Fibrinogen beta chain	1	L.RPAPPPISGGGY.R	2	584.813	0.9998	53.73
Treated 2	sp|P02675|FIBB_HUMAN	Fibrinogen beta chain	1	L.RPAPPPISGGGY.R	2	584.813	0.9983	36.84
Treated 2	sp|P02675|FIBB_HUMAN	Fibrinogen beta chain	1	L.RPAPPPISGGGYR.A	3	442.245	0.9958	35.99
Treated 2	sp|P02675|FIBB_HUMAN	Fibrinogen beta chain	1	L.RPAPPPISGGGYR.A	3	442.245	0.9973	34.93
Treated 2	sp|P02675|FIBB_HUMAN	Fibrinogen beta chain	1	P.SLRPAPPPISGGGY.R	2	684.871	0.9995	45.3
Treated 2	sp|P02675|FIBB_HUMAN	Fibrinogen beta chain	1	P.SLRPAPPPISGGGY.R	2	684.871	1	72.57
Treated 2	sp|P02675|FIBB_HUMAN	Fibrinogen beta chain	1	P.SLRPAPPPISGGGY.R	2	684.871	0.9999	62.85
Treated 2	sp|P02675|FIBB_HUMAN	Fibrinogen beta chain	1	P.SLRPAPPPISGGGY.R	2	684.871	0.9969	34.81
Treated 2	sp|P02675|FIBB_HUMAN	Fibrinogen beta chain	1	P.SLRPAPPPISGGGYR.A	3	508.95	0.9964	24.99
Treated 2	sp|P02675|FIBB_HUMAN	Fibrinogen beta chain	1	P.SLRPAPPPISGGGYR.A	3	508.95	0.9937	21.05
Treated 2	sp|P02675|FIBB_HUMAN	Fibrinogen beta chain	1	P.SLRPAPPPISGGGYR.A	2	762.922	0.9996	45.19
Treated 2	sp|P02675|FIBB_HUMAN	Fibrinogen beta chain	1	P.SLRPAPPPISGGGYR.A	3	508.95	0.9977	31.78
Treated 2	sp|P02675|FIBB_HUMAN	Fibrinogen beta chain	1	R.PAPPPISGGGY.R	2	506.762	0.9999	61.05
Treated 2	sp|P02675|FIBB_HUMAN	Fibrinogen beta chain	1	R.PAPPPISGGGY.R	2	506.762	0.9999	64.47
Treated 2	sp|P02675|FIBB_HUMAN	Fibrinogen beta chain	1	R.PAPPPISGGGYR.A	2	584.813	0.999	40.2
Treated 2	sp|P02675|FIBB_HUMAN	Fibrinogen beta chain	1	R.PAPPPISGGGYR.A	2	584.813	0.9995	47.11
Treated 2	sp|P02675|FIBB_HUMAN	Fibrinogen beta chain	1	R.PAPPPISGGGYR.A	2	584.813	0.9983	39.78
Treated 2	sp|P02675|FIBB_HUMAN	Fibrinogen beta chain	1	S.LRPAPPPISGG.G	2	531.313	0.974	23.51
Treated 2	sp|P02675|FIBB_HUMAN	Fibrinogen beta chain	1	S.LRPAPPPISGGG.Y	2	559.823	0.9937	28.14
Treated 2	sp|P02675|FIBB_HUMAN	Fibrinogen beta chain	1	S.LRPAPPPISGGG.Y	2	559.823	0.9998	51.33
Treated 2	sp|P02675|FIBB_HUMAN	Fibrinogen beta chain	1	S.LRPAPPPISGGGY.R	2	641.355	0.9999	66.65
Treated 2	sp|P02675|FIBB_HUMAN	Fibrinogen beta chain	1	S.LRPAPPPISGGGY.R	2	641.355	1	93.91
Treated 2	sp|P02675|FIBB_HUMAN	Fibrinogen beta chain	1	S.LRPAPPPISGGGY.R	2	641.355	1	73.37
Treated 2	sp|P02675|FIBB_HUMAN	Fibrinogen beta chain	1	S.LRPAPPPISGGGY.R	2	641.355	1	89.44
Treated 2	sp|P02675|FIBB_HUMAN	Fibrinogen beta chain	1	S.LRPAPPPISGGGY.R	2	641.355	0.9999	61.63
Treated 2	sp|P02675|FIBB_HUMAN	Fibrinogen beta chain	1	S.LRPAPPPISGGGY.R	2	641.355	0.9999	55.12
Treated 2	sp|P02675|FIBB_HUMAN	Fibrinogen beta chain	1	S.LRPAPPPISGGGY.R	2	641.355	0.9982	35.54
Treated 2	sp|P02675|FIBB_HUMAN	Fibrinogen beta chain	1	S.LRPAPPPISGGGY.R	2	641.355	0.9989	39.54
Treated 2	sp|P02675|FIBB_HUMAN	Fibrinogen beta chain	1	S.LRPAPPPISGGGY.R	2	641.355	0.9854	24.78
Treated 2	sp|P02675|FIBB_HUMAN	Fibrinogen beta chain	1	S.LRPAPPPISGGGY.R	2	641.355	0.9948	32.02
Treated 2	sp|P02675|FIBB_HUMAN	Fibrinogen beta chain	1	S.LRPAPPPISGGGY.R	2	641.355	0.9941	29.29
Treated 2	sp|P02675|FIBB_HUMAN	Fibrinogen beta chain	1	S.LRPAPPPISGGGY.R	2	641.355	0.9989	38.77
Treated 2	sp|P02675|FIBB_HUMAN	Fibrinogen beta chain	1	S.LRPAPPPISGGGY.R	2	641.355	0.9998	53.36
Treated 2	sp|P02675|FIBB_HUMAN	Fibrinogen beta chain	1	S.LRPAPPPISGGGY.R	2	641.355	0.9999	66.11
Treated 2	sp|P02675|FIBB_HUMAN	Fibrinogen beta chain	1	S.LRPAPPPISGGGY.R	2	641.355	0.9993	43.42
Treated 2	sp|P02675|FIBB_HUMAN	Fibrinogen beta chain	1	S.LRPAPPPISGGGY.R	2	641.355	0.9999	59.08
Treated 2	sp|P02675|FIBB_HUMAN	Fibrinogen beta chain	1	S.LRPAPPPISGGGY.R	2	641.355	0.9997	48.19
Treated 2	sp|P02675|FIBB_HUMAN	Fibrinogen beta chain	1	S.LRPAPPPISGGGY.R	2	641.355	0.9999	57.74
Treated 2	sp|P02675|FIBB_HUMAN	Fibrinogen beta chain	1	S.LRPAPPPISGGGY.R	2	641.355	0.9981	35.24
Treated 2	sp|P02675|FIBB_HUMAN	Fibrinogen beta chain	1	S.LRPAPPPISGGGY.R	2	641.355	0.9999	54.73
Treated 2	sp|P02675|FIBB_HUMAN	Fibrinogen beta chain	1	S.LRPAPPPISGGGY.R	2	641.355	0.9997	47.41
Treated 2	sp|P02675|FIBB_HUMAN	Fibrinogen beta chain	1	S.LRPAPPPISGGGY.R	2	641.355	0.9999	58.44
Treated 2	sp|P02675|FIBB_HUMAN	Fibrinogen beta chain	1	S.LRPAPPPISGGGY.R	2	641.355	0.9971	32.96
Treated 2	sp|P02675|FIBB_HUMAN	Fibrinogen beta chain	1	S.LRPAPPPISGGGY.R	2	641.355	0.9923	30.02
Treated 2	sp|P02675|FIBB_HUMAN	Fibrinogen beta chain	1	S.LRPAPPPISGGGY.R	2	641.355	0.9979	34.87
Treated 2	sp|P02675|FIBB_HUMAN	Fibrinogen beta chain	1	S.LRPAPPPISGGGY.R	2	641.355	0.9988	38.46
Treated 2	sp|P02675|FIBB_HUMAN	Fibrinogen beta chain	1	S.LRPAPPPISGGGY.R	2	641.355	0.9966	32.65
Treated 2	sp|P02675|FIBB_HUMAN	Fibrinogen beta chain	1	S.LRPAPPPISGGGY.R	2	641.355	0.9999	54.44
Treated 2	sp|P02675|FIBB_HUMAN	Fibrinogen beta chain	1	S.LRPAPPPISGGGY.R	2	641.355	0.9999	57.83
Treated 2	sp|P02675|FIBB_HUMAN	Fibrinogen beta chain	1	S.LRPAPPPISGGGY.R	2	641.355	1	69.76
Treated 2	sp|P02675|FIBB_HUMAN	Fibrinogen beta chain	1	S.LRPAPPPISGGGY.R	2	641.355	0.9998	48.85
Treated 2	sp|P02675|FIBB_HUMAN	Fibrinogen beta chain	1	S.LRPAPPPISGGGY.R	2	641.355	0.9998	52.42
Treated 2	sp|P02675|FIBB_HUMAN	Fibrinogen beta chain	1	S.LRPAPPPISGGGY.R	2	641.355	0.9991	39.6
Treated 2	sp|P02675|FIBB_HUMAN	Fibrinogen beta chain	1	S.LRPAPPPISGGGY.R	2	641.355	0.9994	42.77
Treated 2	sp|P02675|FIBB_HUMAN	Fibrinogen beta chain	1	S.LRPAPPPISGGGY.R	2	641.355	0.9935	44.07
Treated 2	sp|P02675|FIBB_HUMAN	Fibrinogen beta chain	1	S.LRPAPPPISGGGY.R	2	641.355	0.9996	48.24
Treated 2	sp|P02675|FIBB_HUMAN	Fibrinogen beta chain	1	S.LRPAPPPISGGGY.R	2	641.355	0.9996	46.12
Treated 2	sp|P02675|FIBB_HUMAN	Fibrinogen beta chain	1	S.LRPAPPPISGGGY.R	2	641.355	0.9999	57.34
Treated 2	sp|P02675|FIBB_HUMAN	Fibrinogen beta chain	1	S.LRPAPPPISGGGY.R	2	641.355	0.9999	61.2
Treated 2	sp|P02675|FIBB_HUMAN	Fibrinogen beta chain	1	S.LRPAPPPISGGGY.R	2	641.355	0.9997	46.45
Treated 2	sp|P02675|FIBB_HUMAN	Fibrinogen beta chain	1	S.LRPAPPPISGGGY.R	2	641.355	0.9999	54.27
Treated 2	sp|P02675|FIBB_HUMAN	Fibrinogen beta chain	1	S.LRPAPPPISGGGY.R	2	641.355	0.9999	59.85
Treated 2	sp|P02675|FIBB_HUMAN	Fibrinogen beta chain	1	S.LRPAPPPISGGGY.R	2	641.355	0.9987	37.58
Treated 2	sp|P02675|FIBB_HUMAN	Fibrinogen beta chain	1	S.LRPAPPPISGGGY.R	2	641.355	0.9996	45.18
Treated 2	sp|P02675|FIBB_HUMAN	Fibrinogen beta chain	1	S.LRPAPPPISGGGY.R	2	641.355	0.9902	26.61
Treated 2	sp|P02675|FIBB_HUMAN	Fibrinogen beta chain	1	S.LRPAPPPISGGGY.R	2	641.355	0.9999	63.38
Treated 2	sp|P02675|FIBB_HUMAN	Fibrinogen beta chain	1	S.LRPAPPPISGGGY.R	2	641.355	0.9995	43.22
Treated 2	sp|P02675|FIBB_HUMAN	Fibrinogen beta chain	1	S.LRPAPPPISGGGY.R	2	641.355	0.9953	30.27
Treated 2	sp|P02675|FIBB_HUMAN	Fibrinogen beta chain	1	S.LRPAPPPISGGGY.R	2	641.355	0.9897	29.25
Treated 2	sp|P02675|FIBB_HUMAN	Fibrinogen beta chain	1	S.LRPAPPPISGGGY.R	2	641.355	0.9954	42.85
Treated 2	sp|P02675|FIBB_HUMAN	Fibrinogen beta chain	1	S.LRPAPPPISGGGY.R	2	641.355	0.9994	42.79
Treated 2	sp|P02675|FIBB_HUMAN	Fibrinogen beta chain	1	S.LRPAPPPISGGGY.R	2	641.355	0.9999	58.11
Treated 2	sp|P02675|FIBB_HUMAN	Fibrinogen beta chain	1	S.LRPAPPPISGGGY.R	2	641.355	0.9999	55.33
Treated 2	sp|P02675|FIBB_HUMAN	Fibrinogen beta chain	1	S.LRPAPPPISGGGY.R	2	641.355	0.9985	36.81
Treated 2	sp|P02675|FIBB_HUMAN	Fibrinogen beta chain	1	S.LRPAPPPISGGGY.R	2	641.355	0.9991	39.78
Treated 2	sp|P02675|FIBB_HUMAN	Fibrinogen beta chain	1	S.LRPAPPPISGGGY.R	2	641.355	0.9983	36.35
Treated 2	sp|P02675|FIBB_HUMAN	Fibrinogen beta chain	1	S.LRPAPPPISGGGY.R	2	641.355	0.998	35.15
Treated 2	sp|P02675|FIBB_HUMAN	Fibrinogen beta chain	1	S.LRPAPPPISGGGY.R	2	641.355	0.9962	31.6
Treated 2	sp|P02675|FIBB_HUMAN	Fibrinogen beta chain	1	S.LRPAPPPISGGGY.R	2	641.355	0.9883	26.05
Treated 2	sp|P02675|FIBB_HUMAN	Fibrinogen beta chain	1	S.LRPAPPPISGGGY.R	2	641.355	0.9956	31.06
Treated 2	sp|P02675|FIBB_HUMAN	Fibrinogen beta chain	1	S.LRPAPPPISGGGY.R	2	641.355	0.9991	39.7
Treated 2	sp|P02675|FIBB_HUMAN	Fibrinogen beta chain	1	S.LRPAPPPISGGGY.R	2	641.355	0.9965	32.14
Treated 2	sp|P02675|FIBB_HUMAN	Fibrinogen beta chain	1	S.LRPAPPPISGGGY.R	2	641.355	0.9744	22.37
Treated 2	sp|P02675|FIBB_HUMAN	Fibrinogen beta chain	1	S.LRPAPPPISGGGY.R	2	641.355	0.9989	38.51
Treated 2	sp|P02675|FIBB_HUMAN	Fibrinogen beta chain	1	S.LRPAPPPISGGGY.R	2	641.355	0.9768	22.93
Treated 2	sp|P02675|FIBB_HUMAN	Fibrinogen beta chain	1	S.LRPAPPPISGGGY.R	2	641.355	0.9955	30.88
Treated 2	sp|P02675|FIBB_HUMAN	Fibrinogen beta chain	1	S.LRPAPPPISGGGY.R	2	641.355	0.9994	42.26
Treated 2	sp|P02675|FIBB_HUMAN	Fibrinogen beta chain	1	S.LRPAPPPISGGGY.R	2	641.355	0.9849	24.93
Treated 2	sp|P02675|FIBB_HUMAN	Fibrinogen beta chain	1	S.LRPAPPPISGGGY.R	2	641.355	0.9883	28.14
Treated 2	sp|P02675|FIBB_HUMAN	Fibrinogen beta chain	1	S.LRPAPPPISGGGY.R	2	641.355	0.9826	23.94
Treated 2	sp|P02675|FIBB_HUMAN	Fibrinogen beta chain	1	S.LRPAPPPISGGGY.R	2	641.355	0.9985	36.91
Treated 2	sp|P02675|FIBB_HUMAN	Fibrinogen beta chain	1	S.LRPAPPPISGGGY.R	2	641.355	0.9794	23.08
Treated 2	sp|P02675|FIBB_HUMAN	Fibrinogen beta chain	1	S.LRPAPPPISGGGY.R	2	641.355	0.9797	23.15
Treated 2	sp|P02675|FIBB_HUMAN	Fibrinogen beta chain	1	S.LRPAPPPISGGGY.R	2	641.355	0.9839	24.3
Treated 2	sp|P02675|FIBB_HUMAN	Fibrinogen beta chain	1	S.LRPAPPPISGGGY.R	2	641.355	0.994	29.23
Treated 2	sp|P02675|FIBB_HUMAN	Fibrinogen beta chain	1	S.LRPAPPPISGGGY.R	2	641.355	0.9843	26.88
Treated 2	sp|P02675|FIBB_HUMAN	Fibrinogen beta chain	1	S.LRPAPPPISGGGY.R	2	641.355	0.992	27.74
Treated 2	sp|P02675|FIBB_HUMAN	Fibrinogen beta chain	1	S.LRPAPPPISGGGY.R	2	641.355	0.9796	23.13
Treated 2	sp|P02675|FIBB_HUMAN	Fibrinogen beta chain	1	S.LRPAPPPISGGGYR.A	3	479.94	0.9951	21.01
Treated 2	sp|P02675|FIBB_HUMAN	Fibrinogen beta chain	1	S.LRPAPPPISGGGYR.A	3	479.94	0.9954	39.77
Treated 2	sp|P02675|FIBB_HUMAN	Fibrinogen beta chain	1	S.LRPAPPPISGGGYR.A	2	719.406	0.9975	36.05
Treated 2	sp|P02675|FIBB_HUMAN	Fibrinogen beta chain	1	S.LRPAPPPISGGGYR.A	3	479.94	0.9978	31.08
Treated 2	sp|P02675|FIBB_HUMAN	Fibrinogen beta chain	1	S.LRPAPPPISGGGYR.A	2	719.406	0.9945	28.81
Treated 2	sp|P02675|FIBB_HUMAN	Fibrinogen beta chain	1	S.LRPAPPPISGGGYR.A	3	479.94	0.9969	27.98
Treated 2	sp|P02675|FIBB_HUMAN	Fibrinogen beta chain	1	S.LRPAPPPISGGGYR.A	3	479.94	0.9963	23.37
Treated 2	sp|P02675|FIBB_HUMAN	Fibrinogen beta chain	1	S.LRPAPPPISGGGYR.A	3	479.94	0.9964	25.64
Treated 2	sp|P02675|FIBB_HUMAN	Fibrinogen beta chain	1	S.LRPAPPPISGGGYR.A	3	479.94	0.9801	15.12
Treated 2	sp|P02675|FIBB_HUMAN	Fibrinogen beta chain	1	S.LRPAPPPISGGGYR.A	3	479.94	0.9887	16.5
Treated 2	sp|P02675|FIBB_HUMAN	Fibrinogen beta chain	1	S.LRPAPPPISGGGYR.A	3	479.94	0.9799	14.85
Treated 2	sp|P02675|FIBB_HUMAN	Fibrinogen beta chain	1	S.LRPAPPPISGGGYR.A	3	479.94	0.9833	14.97
Treated 2	sp|P02675|FIBB_HUMAN	Fibrinogen beta chain	1	S.LRPAPPPISGGGYR.A	3	479.94	0.9879	16.97
Treated 2	sp|P02675|FIBB_HUMAN	Fibrinogen beta chain	1	S.LRPAPPPISGGGYR.A	3	479.94	0.9786	13.92
Treated 2	sp|P02675|FIBB_HUMAN	Fibrinogen beta chain	1	S.LRPAPPPISGGGYR.A	3	479.94	0.9875	16.1
Treated 2	sp|P02675|FIBB_HUMAN	Fibrinogen beta chain	1	S.LRPAPPPISGGGYR.A	3	479.94	0.9832	15.62
Treated 2	sp|P02675|FIBB_HUMAN	Fibrinogen beta chain	1	S.LRPAPPPISGGGYR.A	3	479.94	0.9941	22.07
Treated 2	sp|P02675|FIBB_HUMAN	Fibrinogen beta chain	1	S.LRPAPPPISGGGYR.A	3	479.94	0.9745	13.28
Treated 2	sp|P02675|FIBB_HUMAN	Fibrinogen beta chain	1	S.LRPAPPPISGGGYR.A	3	479.94	0.9958	22.19
Treated 2	sp|P02675|FIBB_HUMAN	Fibrinogen beta chain	1	S.LRPAPPPISGGGYR.A	3	479.94	0.9899	17.13
Treated 2	sp|P02675|FIBB_HUMAN	Fibrinogen beta chain	1	S.LRPAPPPISGGGYR.A	3	479.94	0.9778	13.69
Treated 2	sp|P02675|FIBB_HUMAN	Fibrinogen beta chain	1	S.LRPAPPPISGGGYR.A	3	479.94	0.9891	16.66
Treated 2	sp|P02675|FIBB_HUMAN	Fibrinogen beta chain	1	S.LRPAPPPISGGGYR.A	3	479.94	0.9956	21.8
Treated 2	sp|P02675|FIBB_HUMAN	Fibrinogen beta chain	1	S.LRPAPPPISGGGYR.A	3	479.94	0.9769	13.5
Treated 2	sp|P02675|FIBB_HUMAN	Fibrinogen beta chain	1	S.LRPAPPPISGGGYR.A	3	479.94	0.9919	18.21
Treated 2	sp|P02675|FIBB_HUMAN	Fibrinogen beta chain	1	S.LRPAPPPISGGGYR.A	3	479.94	0.9872	16.36
Treated 2	sp|P02675|FIBB_HUMAN	Fibrinogen beta chain	1	S.LRPAPPPISGGGYR.A	3	479.94	0.9738	12.97
Treated 2	sp|P02675|FIBB_HUMAN	Fibrinogen beta chain	1	S.LRPAPPPISGGGYR.A	3	479.94	0.9827	14.7
Treated 2	sp|P02675|FIBB_HUMAN	Fibrinogen beta chain	1	S.LRPAPPPISGGGYR.A	3	479.94	0.9841	14.99
Treated 2	sp|P02675|FIBB_HUMAN	Fibrinogen beta chain	1	S.LRPAPPPISGGGYR.A	3	479.94	0.9907	17.56
Treated 2	sp|P02675|FIBB_HUMAN	Fibrinogen beta chain	1	S.LRPAPPPISGGGYR.A	3	479.94	0.9824	14.92
Treated 2	sp|P02675|FIBB_HUMAN	Fibrinogen beta chain	1	S.LRPAPPPISGGGYR.A	3	479.94	0.9809	14.22
Treated 2	sp|P02675|FIBB_HUMAN	Fibrinogen beta chain	1	S.LRPAPPPISGGGYR.A	3	479.94	0.9752	13.37
Treated 2	sp|P02751|FINC_HUMAN	Fibronectin	1	G.IQLPGTSGQQPSVGQ.Q	2	748.893	0.9946	32.86
Treated 2	sp|P02751|FINC_HUMAN	Fibronectin	1	G.IQLPGTSGQQPSVGQ.Q	2	748.893	0.9906	31.01
Treated 2	sp|P02751|FINC_HUMAN	Fibronectin	1	G.IQLPGTSGQQPSVGQQ.M	2	812.922	0.998	38.49
Treated 2	sp|P02751|FINC_HUMAN	Fibronectin	1	G.IQLPGTSGQQPSVGQQ.M	2	812.922	0.9996	50.66
Treated 2	sp|P02751|FINC_HUMAN	Fibronectin	1	G.IQLPGTSGQQPSVGQQM.L	2	878.442	0.9986	40.68
Treated 2	sp|P02751|FINC_HUMAN	Fibronectin	1	G.IQLPGTSGQQPSVGQQM[147.04].L	2	886.44	0.9802	27.09
Treated 2	sp|P02751|FINC_HUMAN	Fibronectin	1	L.HGPEILDVPSTVQKTPF.V	3	622.334	0.9903	21.68
Treated 2	sp|P02751|FINC_HUMAN	Fibronectin	1	N.LHGPEILDVPSTVQKTPF.V	3	660.029	0.9915	35.76
Treated 2	sp|P02751|FINC_HUMAN	Fibronectin	1	N.LHGPEILDVPSTVQKTPF.V	2	989.54	0.9996	48.57
Treated 2	sp|P02751|FINC_HUMAN	Fibronectin	1	N.LHGPEILDVPSTVQKTPF.V	3	660.029	0.9861	43.82
Treated 2	sp|P02751|FINC_HUMAN	Fibronectin	1	Q.LVTLPHPN.L	2	445.762	0.9967	30.17
Treated 2	sp|P02751|FINC_HUMAN	Fibronectin	1	T.TSSGSGPFTDVRAA.V	2	676.83	0.9856	27.53
Treated 2	sp|P06396|GELS_HUMAN	Gelsolin	1	H.IANVERVPFDAA.T	2	651.35	0.9979	36.49
Treated 2	sp|P06396|GELS_HUMAN	Gelsolin	1	H.IANVERVPFDAAT.L	2	701.874	0.9931	31.62
Treated 2	sp|P06396|GELS_HUMAN	Gelsolin	1	H.IANVERVPFDAAT.L	2	701.874	0.999	43.16
Treated 2	sp|P06396|GELS_HUMAN	Gelsolin	1	N.VERVPFDAAT.L	2	552.792	0.9994	49.86
Treated 2	sp|P06396|GELS_HUMAN	Gelsolin	1	V.ERVPFDAAT.L	2	503.257	0.977	26.66
Treated 2	sp|P06396|GELS_HUMAN	Gelsolin	1	Y.LSSHIANVERVPFDAA.T	3	575.971	0.996	27.8
Treated 2	sp|P06396|GELS_HUMAN	Gelsolin	1	Y.LSSHIANVERVPFDAAT.L	2	913.977	0.9931	32.09
Treated 2	sp|P06396|GELS_HUMAN	Gelsolin	1	Y.LSSHIANVERVPFDAAT.L	3	609.654	0.9947	26.84
Treated 2	sp|P22352|GPX3_HUMAN	Glutathione peroxidase 3	0.9998	R.TTVSNVKM[147.04]DI.L	2	562.291	0.9748	23.46
Treated 2	sp|P05546|HEP2_HUMAN	Heparin cofactor 2	1	S.LSVSPTDSDVSAGN.L	2	674.819	0.9749	23.99
Treated 2	sp|P05546|HEP2_HUMAN	Heparin cofactor 2	1	S.LSVSPTDSDVSAGNILQ.L	2	851.932	1	73.65
Treated 2	sp|P04196|HRG_HUMAN	Histidine-rich glycoprotein	1	D.HSHGPPLPQGPPPLLP.M	2	820.953	0.9951	31.14
Treated 2	sp|P04196|HRG_HUMAN	Histidine-rich glycoprotein	1	D.HSHGPPLPQGPPPLLP.M	3	547.638	0.987	17.62
Treated 2	sp|P04196|HRG_HUMAN	Histidine-rich glycoprotein	1	D.HSHGPPLPQGPPPLLP.M	2	820.953	0.9998	51.37
Treated 2	sp|P04196|HRG_HUMAN	Histidine-rich glycoprotein	1	H.GPPLPQGPPPLLP.M	2	640.378	0.9991	41.37
Treated 2	sp|P04196|HRG_HUMAN	Histidine-rich glycoprotein	1	H.SHGPPLPQGPPPLLP.M	2	752.423	0.976	35.47
Treated 2	sp|P04196|HRG_HUMAN	Histidine-rich glycoprotein	1	H.SHGPPLPQGPPPLLP.M	2	752.423	0.98	36.01
Treated 2	sp|P04196|HRG_HUMAN	Histidine-rich glycoprotein	1	H.SHGPPLPQGPPPLLP.M	2	752.423	0.9891	39.03
Treated 2	sp|P04196|HRG_HUMAN	Histidine-rich glycoprotein	1	H.SHGPPLPQGPPPLLP.M	2	752.423	0.9884	28.58
Treated 2	sp|P04196|HRG_HUMAN	Histidine-rich glycoprotein	1	H.SHGPPLPQGPPPLLP.M	2	752.423	0.9933	29.16
Treated 2	sp|P04196|HRG_HUMAN	Histidine-rich glycoprotein	1	S.HGPPLPQGPPPLLP.M	2	708.908	0.9989	40.52
Treated 2	sp|P01857|IGHG1_HUMAN	Ig gamma-1 chain C region	1	A.LTSGVHTFPAVLQSSG.L	2	800.924	0.9862	28.32
Treated 2	sp|P01857|IGHG1_HUMAN	Ig gamma-1 chain C region	1	A.LTSGVHTFPAVLQSSG.L	2	800.924	0.9981	40.03
Treated 2	sp|P01857|IGHG1_HUMAN	Ig gamma-1 chain C region	1	A.LTSGVHTFPAVLQSSGL.Y	2	857.466	0.9958	33.93
Treated 2	sp|P01857|IGHG1_HUMAN	Ig gamma-1 chain C region	1	C.LVKDYFPEPVTVSWNSGA.L	2	1005.01	0.9948	35.05
Treated 2	sp|P01857|IGHG1_HUMAN	Ig gamma-1 chain C region	1	R.VVSVLTVLHQDW.L	2	698.389	0.9809	23.74
Treated 2	sp|P01871|IGHM_HUMAN	Ig mu chain C region	1	A.TGFSPRQIQV.S	2	566.813	0.9839	25.84
Treated 2	sp|P01871|IGHM_HUMAN	Ig mu chain C region	1	Q.ATGFSPRQIQVSW.L	2	738.887	0.9963	37.54
Treated 2	sp|P01871|IGHM_HUMAN	Ig mu chain C region	1	Q.ATGFSPRQIQVSW.L	2	738.887	0.9988	40.71
Treated 2	sp|P01871|IGHM_HUMAN	Ig mu chain C region	1	Q.VLLPSKDV.M	2	435.772	0.9814	24.42
Treated 2	sp|P01871|IGHM_HUMAN	Ig mu chain C region	1	Q.VLLPSKDV.M	2	435.772	0.9843	26.73
Treated 2	sp|P19827|ITIH1_HUMAN	Inter-alpha-trypsin inhibitor heavy chain H1	1	D.LEIPKTAF.L	2	459.772	0.9851	23.66
Treated 2	sp|P19827|ITIH1_HUMAN	Inter-alpha-trypsin inhibitor heavy chain H1	1	H.VLFRPTVSQQ.Q	2	587.837	0.9994	43.3
Treated 2	sp|P19827|ITIH1_HUMAN	Inter-alpha-trypsin inhibitor heavy chain H1	1	H.VLFRPTVSQQ.Q	2	587.837	0.995	30.49
Treated 2	sp|P19827|ITIH1_HUMAN	Inter-alpha-trypsin inhibitor heavy chain H1	1	K.LDAQASFLPKELAAQT.L	2	851.958	0.9997	50.26
Treated 2	sp|P19827|ITIH1_HUMAN	Inter-alpha-trypsin inhibitor heavy chain H1	1	P.LLVDVDLQYPQDA.V	2	744.887	0.9901	29.53
Treated 2	sp|P19823|ITIH2_HUMAN	Inter-alpha-trypsin inhibitor heavy chain H2	1	A.IFILNEANNLG.L	2	609.334	0.9945	31.96
Treated 2	sp|P19823|ITIH2_HUMAN	Inter-alpha-trypsin inhibitor heavy chain H2	1	A.LLRAIFILNEAN.N	2	693.913	0.9996	42.36
Treated 2	sp|P19823|ITIH2_HUMAN	Inter-alpha-trypsin inhibitor heavy chain H2	1	A.LLRAIFILNEAN.N	2	693.913	0.9997	44.92
Treated 2	sp|P19823|ITIH2_HUMAN	Inter-alpha-trypsin inhibitor heavy chain H2	1	A.LLRAIFILNEANN.L	2	750.934	1	77.56
Treated 2	sp|P19823|ITIH2_HUMAN	Inter-alpha-trypsin inhibitor heavy chain H2	1	A.LLRAIFILNEANN.L	2	750.934	0.9999	60.66
Treated 2	sp|P19823|ITIH2_HUMAN	Inter-alpha-trypsin inhibitor heavy chain H2	1	A.MKTILDD.L	2	418.219	0.9748	26.11
Treated 2	sp|P19823|ITIH2_HUMAN	Inter-alpha-trypsin inhibitor heavy chain H2	1	D.LISATKTQVAD.A	2	573.826	0.9977	41.4
Treated 2	sp|P19823|ITIH2_HUMAN	Inter-alpha-trypsin inhibitor heavy chain H2	1	E.IVVAGKFDPA.K	2	508.796	0.9786	26.41
Treated 2	sp|P19823|ITIH2_HUMAN	Inter-alpha-trypsin inhibitor heavy chain H2	1	E.IVVAGKFDPAKLDQ.L	3	500.955	0.9949	23.82
Treated 2	sp|P19823|ITIH2_HUMAN	Inter-alpha-trypsin inhibitor heavy chain H2	1	E.IVVAGKFDPAKLDQ.L	2	750.929	0.9999	56.03
Treated 2	sp|P19823|ITIH2_HUMAN	Inter-alpha-trypsin inhibitor heavy chain H2	1	E.LEVFNGYFVH.F	2	612.81	0.9991	41.48
Treated 2	sp|P19823|ITIH2_HUMAN	Inter-alpha-trypsin inhibitor heavy chain H2	1	F.APDNLDPIPKNILF.V	2	783.934	0.9896	26.92
Treated 2	sp|P19823|ITIH2_HUMAN	Inter-alpha-trypsin inhibitor heavy chain H2	1	F.FAPDNLDPIPKN.L	2	670.85	0.9875	27.4
Treated 2	sp|P19823|ITIH2_HUMAN	Inter-alpha-trypsin inhibitor heavy chain H2	1	F.FAPDNLDPIPKNILF.V	2	857.468	0.9967	35.43
Treated 2	sp|P19823|ITIH2_HUMAN	Inter-alpha-trypsin inhibitor heavy chain H2	1	F.SLGMGFDVDYDF.L	2	683.291	0.981	22.05
Treated 2	sp|P19823|ITIH2_HUMAN	Inter-alpha-trypsin inhibitor heavy chain H2	1	F.SLGMGFDVDYDF.L	2	683.291	0.9882	23.91
Treated 2	sp|P19823|ITIH2_HUMAN	Inter-alpha-trypsin inhibitor heavy chain H2	1	H.FFAPDNLDPIPKN.L	2	744.384	0.9875	28.48
Treated 2	sp|P19823|ITIH2_HUMAN	Inter-alpha-trypsin inhibitor heavy chain H2	1	H.FFAPDNLDPIPKN.L	2	744.384	0.9999	73.81
Treated 2	sp|P19823|ITIH2_HUMAN	Inter-alpha-trypsin inhibitor heavy chain H2	1	H.FFAPDNLDPIPKNIL.F	2	857.468	0.9981	37.56
Treated 2	sp|P19823|ITIH2_HUMAN	Inter-alpha-trypsin inhibitor heavy chain H2	1	H.FFAPDNLDPIPKNILF.V	2	931.002	0.9948	33.4
Treated 2	sp|P19823|ITIH2_HUMAN	Inter-alpha-trypsin inhibitor heavy chain H2	1	H.FFAPDNLDPIPKNILF.V	2	931.002	0.9987	43.43
Treated 2	sp|P19823|ITIH2_HUMAN	Inter-alpha-trypsin inhibitor heavy chain H2	1	H.FSVIDFNQN.L	2	542.263	0.9907	28.08
Treated 2	sp|P19823|ITIH2_HUMAN	Inter-alpha-trypsin inhibitor heavy chain H2	1	H.FSVIDFNQN.L	2	542.263	0.9995	45.44
Treated 2	sp|P19823|ITIH2_HUMAN	Inter-alpha-trypsin inhibitor heavy chain H2	1	H.FSVIDFNQNIR.T	2	676.855	0.9996	62.11
Treated 2	sp|P19823|ITIH2_HUMAN	Inter-alpha-trypsin inhibitor heavy chain H2	1	H.FSVIDFNQNIR.T	2	676.855	0.9995	51.37
Treated 2	sp|P19823|ITIH2_HUMAN	Inter-alpha-trypsin inhibitor heavy chain H2	1	H.FSVIDFNQNIR.T	2	676.855	0.9884	30.45
Treated 2	sp|P19823|ITIH2_HUMAN	Inter-alpha-trypsin inhibitor heavy chain H2	1	H.VSFKPTVAQ.Q	2	488.781	0.9993	43.32
Treated 2	sp|P19823|ITIH2_HUMAN	Inter-alpha-trypsin inhibitor heavy chain H2	1	K.KFYNQVSTPL.L	2	598.823	0.9965	32.07
Treated 2	sp|P19823|ITIH2_HUMAN	Inter-alpha-trypsin inhibitor heavy chain H2	1	K.KFYNQVSTPLL.R	2	655.365	0.9926	28.5
Treated 2	sp|P19823|ITIH2_HUMAN	Inter-alpha-trypsin inhibitor heavy chain H2	1	K.KFYNQVSTPLL.R	2	655.365	0.9893	34.96
Treated 2	sp|P19823|ITIH2_HUMAN	Inter-alpha-trypsin inhibitor heavy chain H2	1	L.FILNEANNLG.L	2	552.792	0.9971	38.03
Treated 2	sp|P19823|ITIH2_HUMAN	Inter-alpha-trypsin inhibitor heavy chain H2	1	L.GLLDPNSVSL.L	2	507.781	0.9926	32.01
Treated 2	sp|P19823|ITIH2_HUMAN	Inter-alpha-trypsin inhibitor heavy chain H2	1	L.IILVSDGDPTVGE.L	2	657.847	0.9995	44.91
Treated 2	sp|P19823|ITIH2_HUMAN	Inter-alpha-trypsin inhibitor heavy chain H2	1	L.IILVSDGDPTVGE.L	2	657.847	0.9993	43.63
Treated 2	sp|P19823|ITIH2_HUMAN	Inter-alpha-trypsin inhibitor heavy chain H2	1	L.IILVSDGDPTVGELK.L	2	778.436	0.9993	42.11
Treated 2	sp|P19823|ITIH2_HUMAN	Inter-alpha-trypsin inhibitor heavy chain H2	1	L.KKFYNQVSTP.L	2	606.328	0.994	31.5
Treated 2	sp|P19823|ITIH2_HUMAN	Inter-alpha-trypsin inhibitor heavy chain H2	1	L.LRAIFILNEAN.N	2	637.371	0.9999	54.9
Treated 2	sp|P19823|ITIH2_HUMAN	Inter-alpha-trypsin inhibitor heavy chain H2	1	L.LRAIFILNEAN.N	2	637.371	0.9989	37.91
Treated 2	sp|P19823|ITIH2_HUMAN	Inter-alpha-trypsin inhibitor heavy chain H2	1	L.LRAIFILNEANN.L	2	694.392	1	78.76
Treated 2	sp|P19823|ITIH2_HUMAN	Inter-alpha-trypsin inhibitor heavy chain H2	1	L.LRAIFILNEANN.L	2	694.392	1	85.59
Treated 2	sp|P19823|ITIH2_HUMAN	Inter-alpha-trypsin inhibitor heavy chain H2	1	L.LRAIFILNEANNLG.L	2	779.445	0.9982	35.79
Treated 2	sp|P19823|ITIH2_HUMAN	Inter-alpha-trypsin inhibitor heavy chain H2	1	L.LRAIFILNEANNLG.L	2	779.445	0.9999	62.19
Treated 2	sp|P19823|ITIH2_HUMAN	Inter-alpha-trypsin inhibitor heavy chain H2	1	L.LRAIFILNEANNLG.L	2	779.445	0.9998	51.43
Treated 2	sp|P19823|ITIH2_HUMAN	Inter-alpha-trypsin inhibitor heavy chain H2	1	L.LRAIFILNEANNLG.L	2	779.445	0.9998	49.24
Treated 2	sp|P19823|ITIH2_HUMAN	Inter-alpha-trypsin inhibitor heavy chain H2	1	L.RAIFILNEAN.N	2	580.829	0.9885	26.58
Treated 2	sp|P19823|ITIH2_HUMAN	Inter-alpha-trypsin inhibitor heavy chain H2	1	L.RAIFILNEANN.L	2	637.85	0.9966	66.55
Treated 2	sp|P19823|ITIH2_HUMAN	Inter-alpha-trypsin inhibitor heavy chain H2	1	L.RAIFILNEANNLG.L	2	722.903	1	90.31
Treated 2	sp|P19823|ITIH2_HUMAN	Inter-alpha-trypsin inhibitor heavy chain H2	1	N.FHNYFGGSE.L	2	529.226	0.9999	65.26
Treated 2	sp|P19823|ITIH2_HUMAN	Inter-alpha-trypsin inhibitor heavy chain H2	1	N.FHNYFGGSEI.V	2	585.768	0.9994	46
Treated 2	sp|P19823|ITIH2_HUMAN	Inter-alpha-trypsin inhibitor heavy chain H2	1	N.LGLLDPNSVSL.L	2	564.323	0.9759	24.38
Treated 2	sp|P19823|ITIH2_HUMAN	Inter-alpha-trypsin inhibitor heavy chain H2	1	N.LGLLDPNSVSL.L	2	564.323	0.9986	40.01
Treated 2	sp|P19823|ITIH2_HUMAN	Inter-alpha-trypsin inhibitor heavy chain H2	1	N.NFHNYFGGSEI.V	2	642.79	0.9844	26.02
Treated 2	sp|P19823|ITIH2_HUMAN	Inter-alpha-trypsin inhibitor heavy chain H2	1	N.NLGLLDPNSVS.L	2	564.802	0.9993	42.08
Treated 2	sp|P19823|ITIH2_HUMAN	Inter-alpha-trypsin inhibitor heavy chain H2	1	N.NLGLLDPNSVSL.L	2	621.344	0.9937	28.67
Treated 2	sp|P19823|ITIH2_HUMAN	Inter-alpha-trypsin inhibitor heavy chain H2	1	N.VVFDVQIPKGA.F	2	586.841	0.991	27.65
Treated 2	sp|P19823|ITIH2_HUMAN	Inter-alpha-trypsin inhibitor heavy chain H2	1	N.YFGGSEIVVAGKFDPA.K	2	828.921	0.9976	37.18
Treated 2	sp|P19823|ITIH2_HUMAN	Inter-alpha-trypsin inhibitor heavy chain H2	1	Q.FNYPHTSVTDVTQNNFHNY.F	3	766.681	0.9901	21.29
Treated 2	sp|P19823|ITIH2_HUMAN	Inter-alpha-trypsin inhibitor heavy chain H2	1	Q.LKKFYNQVSTP.L	2	662.87	0.9964	37.58
Treated 2	sp|P19823|ITIH2_HUMAN	Inter-alpha-trypsin inhibitor heavy chain H2	1	Q.LLAERSLAPTAA.A	2	606.855	0.9969	30.53
Treated 2	sp|P19823|ITIH2_HUMAN	Inter-alpha-trypsin inhibitor heavy chain H2	1	Q.LLAERSLAPTAA.A	2	606.855	0.9996	43.55
Treated 2	sp|P19823|ITIH2_HUMAN	Inter-alpha-trypsin inhibitor heavy chain H2	1	R.AIFILNEANN.L	2	559.8	0.996	33.46
Treated 2	sp|P19823|ITIH2_HUMAN	Inter-alpha-trypsin inhibitor heavy chain H2	1	R.AIFILNEANNLG.L	2	644.852	0.9839	26.29
Treated 2	sp|P19823|ITIH2_HUMAN	Inter-alpha-trypsin inhibitor heavy chain H2	1	R.AIFILNEANNLG.L	2	644.852	0.9993	46.25
Treated 2	sp|P19823|ITIH2_HUMAN	Inter-alpha-trypsin inhibitor heavy chain H2	1	R.AIFILNEANNLG.L	2	644.852	0.9997	48.36
Treated 2	sp|P19823|ITIH2_HUMAN	Inter-alpha-trypsin inhibitor heavy chain H2	1	R.NVQFNYPHTSVTDVTQNNFHNY.F	3	880.404	0.9865	20.2
Treated 2	sp|P19823|ITIH2_HUMAN	Inter-alpha-trypsin inhibitor heavy chain H2	1	R.SILQMSLDHH.L	2	590.797	0.998	37.14
Treated 2	sp|P19823|ITIH2_HUMAN	Inter-alpha-trypsin inhibitor heavy chain H2	1	R.SILQMSLDHH.L	2	590.797	0.9995	47.44
Treated 2	sp|P19823|ITIH2_HUMAN	Inter-alpha-trypsin inhibitor heavy chain H2	1	R.TEVNVLPGAKVQFE.L	2	765.916	0.9933	30.73
Treated 2	sp|P19823|ITIH2_HUMAN	Inter-alpha-trypsin inhibitor heavy chain H2	1	R.YIEKIQPSGGTNINEAL.L	2	923.985	0.9998	54.14
Treated 2	sp|P19823|ITIH2_HUMAN	Inter-alpha-trypsin inhibitor heavy chain H2	1	S.ILQMSLDHH.L	2	547.28	0.9863	27.39
Treated 2	sp|P19823|ITIH2_HUMAN	Inter-alpha-trypsin inhibitor heavy chain H2	1	S.LDHHIVTPLTS.L	2	616.839	0.9838	26.07
Treated 2	sp|P19823|ITIH2_HUMAN	Inter-alpha-trypsin inhibitor heavy chain H2	1	S.LIILVSDGDPTVGE.L	2	714.389	0.9999	55.97
Treated 2	sp|P19823|ITIH2_HUMAN	Inter-alpha-trypsin inhibitor heavy chain H2	1	S.LIILVSDGDPTVGE.L	2	714.389	0.9997	48.81
Treated 2	sp|P19823|ITIH2_HUMAN	Inter-alpha-trypsin inhibitor heavy chain H2	1	S.LIILVSDGDPTVGEL.K	2	770.931	0.9842	25.11
Treated 2	sp|P19823|ITIH2_HUMAN	Inter-alpha-trypsin inhibitor heavy chain H2	1	S.LIILVSDGDPTVGEL.K	2	770.931	0.9986	37.59
Treated 2	sp|P19823|ITIH2_HUMAN	Inter-alpha-trypsin inhibitor heavy chain H2	1	S.VIDFNQNIR.T	2	559.805	0.9997	56.48
Treated 2	sp|P19823|ITIH2_HUMAN	Inter-alpha-trypsin inhibitor heavy chain H2	1	S.VITATSANTQL.V	2	559.81	0.9992	41.61
Treated 2	sp|P19823|ITIH2_HUMAN	Inter-alpha-trypsin inhibitor heavy chain H2	1	S.VITATSANTQLV.L	2	609.344	0.9999	57.07
Treated 2	sp|P19823|ITIH2_HUMAN	Inter-alpha-trypsin inhibitor heavy chain H2	1	S.VITATSANTQLVLE.T	2	730.408	0.9999	57.18
Treated 2	sp|P19823|ITIH2_HUMAN	Inter-alpha-trypsin inhibitor heavy chain H2	1	S.VITATSANTQLVLET.L	2	780.932	0.9995	61.76
Treated 2	sp|P19823|ITIH2_HUMAN	Inter-alpha-trypsin inhibitor heavy chain H2	1	S.VITATSANTQLVLETLA.Q	2	872.992	1	74.52
Treated 2	sp|P19823|ITIH2_HUMAN	Inter-alpha-trypsin inhibitor heavy chain H2	1	S.VITATSANTQLVLETLAQ.M	2	937.021	0.992	36.73
Treated 2	sp|P19823|ITIH2_HUMAN	Inter-alpha-trypsin inhibitor heavy chain H2	1	Y.FGGSEIVVAGKFDPA.K	2	747.389	0.9941	38.72
Treated 2	sp|P19823|ITIH2_HUMAN	Inter-alpha-trypsin inhibitor heavy chain H2	1	Y.FGGSEIVVAGKFDPA.K	2	747.389	0.9975	37.69
Treated 2	sp|P19823|ITIH2_HUMAN	Inter-alpha-trypsin inhibitor heavy chain H2	1	Y.FVHFFAPDNLDPIPK.N	3	586.309	0.9941	42.19
Treated 2	sp|P19823|ITIH2_HUMAN	Inter-alpha-trypsin inhibitor heavy chain H2	1	Y.FVHFFAPDNLDPIPKN.L	3	624.324	0.9975	39.16
Treated 2	sp|P19823|ITIH2_HUMAN	Inter-alpha-trypsin inhibitor heavy chain H2	1	Y.FVHFFAPDNLDPIPKN.L	3	624.324	0.9967	42.98
Treated 2	sp|P19823|ITIH2_HUMAN	Inter-alpha-trypsin inhibitor heavy chain H2	1	Y.LTINQLLAER.S	2	585.85	0.9997	60.6
Treated 2	sp|P19823|ITIH2_HUMAN	Inter-alpha-trypsin inhibitor heavy chain H2	1	Y.LTINQLLAER.S	2	585.85	0.9998	67.3
Treated 2	sp|P19823|ITIH2_HUMAN	Inter-alpha-trypsin inhibitor heavy chain H2	1	Y.LTINQLLAERSLAPTAA.A	2	891.514	0.9981	34.61
Treated 2	sp|P19823|ITIH2_HUMAN	Inter-alpha-trypsin inhibitor heavy chain H2	1	Y.LTINQLLAERSLAPTAA.A	3	594.678	0.9767	13.02
Treated 2	sp|P19823|ITIH2_HUMAN	Inter-alpha-trypsin inhibitor heavy chain H2	1	Y.LTINQLLAERSLAPTAA.A	2	891.514	0.9901	25.55
Treated 2	sp|Q06033|ITIH3_HUMAN	Inter-alpha-trypsin inhibitor heavy chain H3	1	T.YQHFYDGSEI.V	2	629.776	0.9995	43.49
Treated 2	sp|Q06033|ITIH3_HUMAN	Inter-alpha-trypsin inhibitor heavy chain H3	1	Y.LTSYQPPQNPYY.Y	2	735.852	0.9845	26.81
Treated 2	sp|Q14624|ITIH4_HUMAN	Inter-alpha-trypsin inhibitor heavy chain H4	1	A.VEEVTQNNFR.L	2	618.308	0.9928	31.06
Treated 2	sp|Q14624|ITIH4_HUMAN	Inter-alpha-trypsin inhibitor heavy chain H4	1	A.VEEVTQNNFRLL.F	2	731.392	0.992	31.06
Treated 2	sp|Q14624|ITIH4_HUMAN	Inter-alpha-trypsin inhibitor heavy chain H4	1	K.LQDRGPDVLTAT.V	2	643.345	0.9869	38.88
Treated 2	sp|Q14624|ITIH4_HUMAN	Inter-alpha-trypsin inhibitor heavy chain H4	1	L.GLPGPPDVPDHA.A	2	586.295	0.9954	32.08
Treated 2	sp|Q14624|ITIH4_HUMAN	Inter-alpha-trypsin inhibitor heavy chain H4	1	L.LLLSDPDKVTIGL.L	2	692.412	0.9904	25.74
Treated 2	sp|Q14624|ITIH4_HUMAN	Inter-alpha-trypsin inhibitor heavy chain H4	1	L.LLLSDPDKVTIGL.L	2	692.412	0.9995	46.53
Treated 2	sp|Q14624|ITIH4_HUMAN	Inter-alpha-trypsin inhibitor heavy chain H4	1	M.NFRPGVLS.S	2	445.252	0.9952	30.4
Treated 2	sp|Q14624|ITIH4_HUMAN	Inter-alpha-trypsin inhibitor heavy chain H4	1	M.NFRPGVLS.S	2	445.252	0.9908	29.95
Treated 2	sp|Q14624|ITIH4_HUMAN	Inter-alpha-trypsin inhibitor heavy chain H4	1	M.NFRPGVLSS.R	2	488.768	0.9901	28.99
Treated 2	sp|Q14624|ITIH4_HUMAN	Inter-alpha-trypsin inhibitor heavy chain H4	1	M.VVAGKLQDRGPDVLTAT.V	2	870.49	0.9865	25.23
Treated 2	sp|Q14624|ITIH4_HUMAN	Inter-alpha-trypsin inhibitor heavy chain H4	1	P.IQAPSAILPLPGQ.S	2	652.886	0.9963	31.09
Treated 2	sp|Q14624|ITIH4_HUMAN	Inter-alpha-trypsin inhibitor heavy chain H4	1	P.IQAPSAILPLPGQSVER.L	2	888.508	0.9999	58.37
Treated 2	sp|Q14624|ITIH4_HUMAN	Inter-alpha-trypsin inhibitor heavy chain H4	1	P.IQAPSAILPLPGQSVER.L	2	888.508	0.9999	55.75
Treated 2	sp|Q14624|ITIH4_HUMAN	Inter-alpha-trypsin inhibitor heavy chain H4	1	Q.LGLPGPPDVPDHA.A	2	642.837	0.983	25.47
Treated 2	sp|Q14624|ITIH4_HUMAN	Inter-alpha-trypsin inhibitor heavy chain H4	1	Q.LGLPGPPDVPDHA.A	2	642.837	0.9988	46.99
Treated 2	sp|Q14624|ITIH4_HUMAN	Inter-alpha-trypsin inhibitor heavy chain H4	1	Q.LGLPGPPDVPDHA.A	2	642.837	0.9998	53.61
Treated 2	sp|Q14624|ITIH4_HUMAN	Inter-alpha-trypsin inhibitor heavy chain H4	1	Q.LGLPGPPDVPDHAA.Y	2	678.355	0.9947	31.43
Treated 2	sp|Q14624|ITIH4_HUMAN	Inter-alpha-trypsin inhibitor heavy chain H4	1	R.FSSHVGGTLGQFYQEV.L	2	878.424	0.9965	36.89
Treated 2	sp|Q14624|ITIH4_HUMAN	Inter-alpha-trypsin inhibitor heavy chain H4	1	R.LLFKGSEM[147.04].V	2	470.748	0.9987	43.07
Treated 2	sp|Q14624|ITIH4_HUMAN	Inter-alpha-trypsin inhibitor heavy chain H4	1	R.LLFKGSEM[147.04].V	2	470.748	0.9967	35.61
Treated 2	sp|Q14624|ITIH4_HUMAN	Inter-alpha-trypsin inhibitor heavy chain H4	1	R.LLFKGSEM[147.04].V	2	470.748	0.9893	27.25
Treated 2	sp|Q14624|ITIH4_HUMAN	Inter-alpha-trypsin inhibitor heavy chain H4	1	R.M[147.04]NFRPGV.L	2	418.712	0.9883	27.14
Treated 2	sp|Q14624|ITIH4_HUMAN	Inter-alpha-trypsin inhibitor heavy chain H4	1	R.M[147.04]NFRPGV.L	2	418.712	0.9936	30.11
Treated 2	sp|Q14624|ITIH4_HUMAN	Inter-alpha-trypsin inhibitor heavy chain H4	1	R.M[147.04]NFRPGVLSS.R	2	562.286	0.9985	38.26
Treated 2	sp|Q14624|ITIH4_HUMAN	Inter-alpha-trypsin inhibitor heavy chain H4	1	R.MNFRPGV.L	2	410.714	0.9747	24.05
Treated 2	sp|Q14624|ITIH4_HUMAN	Inter-alpha-trypsin inhibitor heavy chain H4	1	R.MNFRPGV.L	2	410.714	0.9853	27.06
Treated 2	sp|Q14624|ITIH4_HUMAN	Inter-alpha-trypsin inhibitor heavy chain H4	1	R.MNFRPGVLS.S	2	510.772	0.9961	33.42
Treated 2	sp|Q14624|ITIH4_HUMAN	Inter-alpha-trypsin inhibitor heavy chain H4	1	R.MNFRPGVLS.S	2	510.772	0.985	26.15
Treated 2	sp|Q14624|ITIH4_HUMAN	Inter-alpha-trypsin inhibitor heavy chain H4	1	R.MNFRPGVLSS.R	2	554.288	0.9926	30.76
Treated 2	sp|Q14624|ITIH4_HUMAN	Inter-alpha-trypsin inhibitor heavy chain H4	1	R.PGVLSSRQLGLPGPPDVPDHA.A	3	703.71	0.9888	21.06
Treated 2	sp|Q14624|ITIH4_HUMAN	Inter-alpha-trypsin inhibitor heavy chain H4	1	R.PGVLSSRQLGLPGPPDVPDHA.A	3	703.71	0.9946	27
Treated 2	sp|Q14624|ITIH4_HUMAN	Inter-alpha-trypsin inhibitor heavy chain H4	1	R.QLGLPGPPDVPDHA.A	2	706.866	0.9995	46.2
Treated 2	sp|Q14624|ITIH4_HUMAN	Inter-alpha-trypsin inhibitor heavy chain H4	1	R.QLGLPGPPDVPDHA.A	2	706.866	0.9998	51.97
Treated 2	sp|Q14624|ITIH4_HUMAN	Inter-alpha-trypsin inhibitor heavy chain H4	1	R.QLGLPGPPDVPDHA.A	2	706.866	0.9998	54.64
Treated 2	sp|Q14624|ITIH4_HUMAN	Inter-alpha-trypsin inhibitor heavy chain H4	1	R.QLGLPGPPDVPDHAA.Y	2	742.385	0.9964	41.3
Treated 2	sp|Q14624|ITIH4_HUMAN	Inter-alpha-trypsin inhibitor heavy chain H4	1	R.QLGLPGPPDVPDHAA.Y	2	742.385	0.9997	49.59
Treated 2	sp|Q14624|ITIH4_HUMAN	Inter-alpha-trypsin inhibitor heavy chain H4	1	V.LSSRQLGLPGPPDVPDHA.A	2	928.491	0.9923	31.32
Treated 2	sp|P02679-2|FIBG_HUMAN	Isoform Gamma-A of Fibrinogen gamma chain	1	H.LGGAKQAGDV.-	2	458.252	0.9955	45.9
Treated 2	sp|P01042|KNG1_HUMAN	Kininogen-1	1	L.MKRPPGF.S	2	416.732	0.9753	24.45
Treated 2	sp|P01042|KNG1_HUMAN	Kininogen-1	1	L.MKRPPGFSP.F	2	508.775	0.9876	29.29
Treated 2	sp|P01042|KNG1_HUMAN	Kininogen-1	1	L.MKRPPGFSPF.R	2	582.309	0.9986	38.98
Treated 2	sp|P01042|KNG1_HUMAN	Kininogen-1	1	L.MKRPPGFSPFR.S	3	440.575	0.9976	32.27
Treated 2	sp|P01042|KNG1_HUMAN	Kininogen-1	1	M.KRPPGFSPF.R	2	516.789	0.9786	24.15
Treated 2	sp|P01042|KNG1_HUMAN	Kininogen-1	1	P.PGFSPFR.S	2	404.215	0.975	25.2
Treated 2	sp|P01042|KNG1_HUMAN	Kininogen-1	1	R.PPGFSPFR.S	2	452.741	0.9926	31.43
Treated 2	sp|P01042|KNG1_HUMAN	Kininogen-1	1	R.PPGFSPFR.S	2	452.741	0.9946	31.45
Treated 2	sp|P36955|PEDF_HUMAN	Pigment epithelium-derived factor	1	D.LISSPDIHGT.Y	2	520.279	0.9975	51.48
Treated 2	sp|P36955|PEDF_HUMAN	Pigment epithelium-derived factor	1	H.LTFPLDYH.L	2	503.26	0.9962	34.19
Treated 2	sp|P36955|PEDF_HUMAN	Pigment epithelium-derived factor	1	H.LTFPLDYH.L	2	503.26	0.9979	40.98
Treated 2	sp|P36955|PEDF_HUMAN	Pigment epithelium-derived factor	1	K.LQSLFDSPDFSK.L	2	692.347	0.9993	43.36
Treated 2	sp|P20742|PZP_HUMAN	Pregnancy zone protein	1	G.LGVVERPYVPQLGTYN.V	2	902.987	0.9945	32.32
Treated 2	sp|P00734|THRB_HUMAN	Prothrombin	1	A.TSEYQTFFNPR.T	2	695.329	0.981	25.58
Treated 2	sp|P00734|THRB_HUMAN	Prothrombin	1	E.LLESYIDGR.L	2	533.286	0.9995	52.48
Treated 2	sp|P00734|THRB_HUMAN	Prothrombin	1	E.LLESYIDGR.L	2	533.286	0.9996	52.1
Treated 2	sp|P00734|THRB_HUMAN	Prothrombin	1	E.YQTFFNPR.T	2	536.768	0.9812	24.37
Treated 2	sp|P00734|THRB_HUMAN	Prothrombin	1	E.YQTFFNPR.T	2	536.768	0.999	40.45
Treated 2	sp|P00734|THRB_HUMAN	Prothrombin	1	K.LKKPVAFSDY.L	2	584.328	0.9998	51.12
Treated 2	sp|P00734|THRB_HUMAN	Prothrombin	1	K.SPFNNRWYQM[147.04]G.L	2	708.316	0.9985	36.83
Treated 2	sp|P00734|THRB_HUMAN	Prothrombin	1	K.SPFNNRWYQMG.L	2	700.318	0.9979	36.35
Treated 2	sp|P00734|THRB_HUMAN	Prothrombin	1	K.WIQKVIDQFGE.-	2	681.86	0.9993	43.41
Treated 2	sp|P00734|THRB_HUMAN	Prothrombin	1	N.LKETWTAN.V	2	481.755	0.9987	51.06
Treated 2	sp|P00734|THRB_HUMAN	Prothrombin	1	N.VGKGQPSVLQ.V	2	506.797	0.9923	33.06
Treated 2	sp|P00734|THRB_HUMAN	Prothrombin	1	N.VGKGQPSVLQVVNLP.L	2	767.955	0.9999	58.71
Treated 2	sp|P00734|THRB_HUMAN	Prothrombin	1	N.VGKGQPSVLQVVNLP.L	2	767.955	0.9998	58.43
Treated 2	sp|P00734|THRB_HUMAN	Prothrombin	1	N.VGKGQPSVLQVVNLP.L	2	767.955	0.9999	62.98
Treated 2	sp|P00734|THRB_HUMAN	Prothrombin	1	N.VGKGQPSVLQVVNLP.L	2	767.955	0.9998	53.85
Treated 2	sp|P00734|THRB_HUMAN	Prothrombin	1	Q.VTVAM[147.04]TPRSEGSSV.N	2	718.86	0.975	28.7
Treated 2	sp|P00734|THRB_HUMAN	Prothrombin	1	Q.VTVAMTPR.S	2	437.748	0.9907	30.89
Treated 2	sp|P00734|THRB_HUMAN	Prothrombin	1	Q.VTVAMTPRSEGSSVN.L	2	767.884	0.9992	45.65
Treated 2	sp|P00734|THRB_HUMAN	Prothrombin	1	R.TATSEYQTFFNPR.T	2	781.372	1	98
Treated 2	sp|P00734|THRB_HUMAN	Prothrombin	1	R.TATSEYQTFFNPR.T	2	781.372	1	95.8
Treated 2	sp|P00734|THRB_HUMAN	Prothrombin	1	R.TATSEYQTFFNPR.T	2	781.372	0.9996	53.07
Treated 2	sp|P00734|THRB_HUMAN	Prothrombin	1	S.EYQTFFNPR.T	2	601.289	0.9939	30.3
Treated 2	sp|P00734|THRB_HUMAN	Prothrombin	1	S.VLQVVNLP.L	2	441.28	0.9792	20.12
Treated 2	sp|P00734|THRB_HUMAN	Prothrombin	1	T.ANVGKGQPSVLQVVNLP.L	2	860.495	0.9942	28.06
Treated 2	sp|P00734|THRB_HUMAN	Prothrombin	1	T.ATSEYQTFFNPR.T	2	730.848	0.9997	49.84
Treated 2	sp|P00734|THRB_HUMAN	Prothrombin	1	T.WTANVGKGQPSVLQ.V	2	742.9	0.9937	30.6
Treated 2	sp|P00734|THRB_HUMAN	Prothrombin	1	T.WTANVGKGQPSVLQ.V	2	742.9	0.9987	39.22
Treated 2	sp|P00734|THRB_HUMAN	Prothrombin	1	T.WTANVGKGQPSVLQVVNLP.L	2	1004.06	0.9848	31.96
Treated 2	sp|P00734|THRB_HUMAN	Prothrombin	1	Y.QTFFNPR.T	2	455.236	0.9994	45.58
Treated 2	sp|P00734|THRB_HUMAN	Prothrombin	1	Y.QTFFNPR.T	2	455.236	0.9997	46.42
Treated 2	sp|P00734|THRB_HUMAN	Prothrombin	1	Y.QTFFNPR.T	2	455.236	0.9861	25.13
Treated 2	sp|P02768|ALBU_HUMAN	Serum albumin	0.9999	K.LVAASQAALGL.-	2	507.307	0.9769	43.62
Treated 2	sp|P02766|TTHY_HUMAN	Transthyretin	1	A.LLSPYSYSTTAV.V	2	651.339	0.9866	27.57
Treated 2	sp|P02766|TTHY_HUMAN	Transthyretin	1	A.LLSPYSYSTTAVVTNPKE.-	2	985.513	1	74.34
Treated 2	sp|P02766|TTHY_HUMAN	Transthyretin	1	A.LLSPYSYSTTAVVTNPKE.-	3	657.345	0.9808	18.93
Treated 2	sp|P02766|TTHY_HUMAN	Transthyretin	1	A.LLSPYSYSTTAVVTNPKE.-	2	985.513	0.9998	113.33
Treated 2	sp|P02766|TTHY_HUMAN	Transthyretin	1	A.VRGSPAINVAVHVFR.K	3	541.317	0.989	16.44
Treated 2	sp|P02766|TTHY_HUMAN	Transthyretin	1	E.FVEGIYK.V	2	428.238	0.9908	27.62
Treated 2	sp|P02766|TTHY_HUMAN	Transthyretin	1	E.FVEGIYK.V	2	428.238	0.9813	22.23
Treated 2	sp|P02766|TTHY_HUMAN	Transthyretin	1	E.FVEGIYKVEIDTKSY.W	3	597.648	0.9799	18.65
Treated 2	sp|P02766|TTHY_HUMAN	Transthyretin	1	G.SPAINVAVHVF.K	2	577.326	0.9746	23
Treated 2	sp|P02766|TTHY_HUMAN	Transthyretin	1	L.MVKVLDAVRGSPA.L	2	671.883	0.9961	31.95
Treated 2	sp|P02766|TTHY_HUMAN	Transthyretin	1	P.LM[147.04]VKVLDA.V	2	452.766	0.983	22.9
Treated 2	sp|P02766|TTHY_HUMAN	Transthyretin	1	P.LMVKVLDAVRGSPA.L	3	485.952	0.9966	23.24
Treated 2	sp|P02766|TTHY_HUMAN	Transthyretin	1	P.LMVKVLDAVRGSPA.L	2	728.425	0.9999	64.56
Treated 2	sp|P02766|TTHY_HUMAN	Transthyretin	1	R.GSPAINVAVHVFR.K	3	456.26	0.9967	24.33
Treated 2	sp|P02766|TTHY_HUMAN	Transthyretin	1	R.GSPAINVAVHVFR.K	2	683.887	0.9954	41.83
Treated 2	sp|P02766|TTHY_HUMAN	Transthyretin	1	R.GSPAINVAVHVFR.K	3	456.26	0.9943	19.75
Treated 2	sp|P02766|TTHY_HUMAN	Transthyretin	1	Y.WKALGISPF.H	2	509.794	0.985	24.54
Treated 2	sp|P04004|VTNC_HUMAN	Vitronectin	1	A.MAGRIYISGM[147.04]APRPS.L	3	541.612	0.9975	33.55
Treated 2	sp|P04004|VTNC_HUMAN	Vitronectin	1	A.VFEHFAM[147.04].M	2	448.706	0.9896	26.7
Treated 2	sp|P04004|VTNC_HUMAN	Vitronectin	1	E.LLFWGRTS.A	2	490.276	0.9908	31.15
Treated 2	sp|P04004|VTNC_HUMAN	Vitronectin	1	G.FDGIPDNVDAA.L	2	567.263	0.9952	34.8
Treated 2	sp|P04004|VTNC_HUMAN	Vitronectin	1	K.LIRDVWGIEGPIDAA.F	2	812.942	0.9995	45.14
Treated 2	sp|P04004|VTNC_HUMAN	Vitronectin	1	K.LIRDVWGIEGPIDAA.F	2	812.942	0.9999	70.38
Treated 2	sp|P04004|VTNC_HUMAN	Vitronectin	1	L.IRDVWGIEGPIDAA.F	2	756.4	0.9909	47.27
Treated 2	sp|P04004|VTNC_HUMAN	Vitronectin	1	L.IRDVWGIEGPIDAA.F	2	756.4	0.9957	52.51
Treated 2	sp|P04004|VTNC_HUMAN	Vitronectin	1	L.SAVFEHFAM[147.04].M	2	527.741	0.9963	31.56
Treated 2	sp|P04004|VTNC_HUMAN	Vitronectin	1	L.YISGMAPRPS.L	2	539.775	0.9882	29.9
Treated 2	sp|P04004|VTNC_HUMAN	Vitronectin	1	L.YISGMAPRPSLA.K	2	631.836	0.9845	26.85
Treated 2	sp|P04004|VTNC_HUMAN	Vitronectin	1	R.IYISGM[147.04]APRP.S	2	560.798	0.9971	34.47
Treated 2	sp|P04004|VTNC_HUMAN	Vitronectin	1	R.IYISGM[147.04]APRPS.L	2	604.314	0.9997	64.68
Treated 2	sp|P04004|VTNC_HUMAN	Vitronectin	1	R.IYISGM[147.04]APRPSL.A	2	660.857	0.9983	37.35
Treated 2	sp|P04004|VTNC_HUMAN	Vitronectin	1	R.IYISGM[147.04]APRPSLA.K	2	696.375	0.9999	66.49
Treated 2	sp|P04004|VTNC_HUMAN	Vitronectin	1	R.IYISGMAPRP.S	2	552.801	0.9993	44.34
Treated 2	sp|P04004|VTNC_HUMAN	Vitronectin	1	R.IYISGMAPRP.S	2	552.801	0.9918	30.7
Treated 2	sp|P04004|VTNC_HUMAN	Vitronectin	1	R.IYISGMAPRPS.L	2	596.317	0.9999	65.73
Treated 2	sp|P04004|VTNC_HUMAN	Vitronectin	1	R.IYISGMAPRPS.L	2	596.317	0.9999	70.5
Treated 2	sp|P04004|VTNC_HUMAN	Vitronectin	1	R.IYISGMAPRPSL.A	2	652.859	0.999	43.83
Treated 2	sp|P04004|VTNC_HUMAN	Vitronectin	1	R.IYISGMAPRPSLA.K	2	688.378	0.9994	43.71
Treated 2	sp|P04004|VTNC_HUMAN	Vitronectin	1	S.LSAVFEH.F	2	401.712	0.9853	28.58
Treated 2	sp|P04004|VTNC_HUMAN	Vitronectin	1	S.LSAVFEHFA.M	2	510.765	0.9994	44.06
Treated 2	sp|P04004|VTNC_HUMAN	Vitronectin	1	S.LSAVFEHFA.M	2	510.765	0.9995	47.89
Treated 2	sp|P04004|VTNC_HUMAN	Vitronectin	1	S.LSAVFEHFAM.M	2	576.285	0.9957	32.79
Treated 2	sp|P04004|VTNC_HUMAN	Vitronectin	1	S.LSAVFEHFAM[147.04].M	2	584.283	0.9998	54.18
Treated 2	sp|P04004|VTNC_HUMAN	Vitronectin	1	S.LSAVFEHFAM[147.04].M	2	584.283	0.9873	27.12
Treated 2	sp|P04004|VTNC_HUMAN	Vitronectin	1	S.VFFFSGDKY.Y	2	555.273	0.9906	28.42
Treated 2	sp|P04004|VTNC_HUMAN	Vitronectin	1	T.VHEQVGGPSLT.S	2	562.295	0.9774	24.06
Treated 2	sp|P04004|VTNC_HUMAN	Vitronectin	1	T.VHEQVGGPSLTSD.L	2	663.324	0.99	30.68
Treated 2	sp|P04004|VTNC_HUMAN	Vitronectin	1	Y.ISGM[147.04]APRPSLA.K	2	558.301	0.9938	39.06
Control 3	sp|P01024|CO3_HUMAN	Complement C3	0.9952	L.HWESASLL.R	2	471.741	0.9922	28.42
Control 3	sp|P02671|FIBA_HUMAN	Fibrinogen alpha chain	1	D.SGEGDFLAEGGGVR.G	2	675.822	1	65.32
Control 3	sp|P02671|FIBA_HUMAN	Fibrinogen alpha chain	1	D.SGEGDFLAEGGGVR.G	2	675.822	0.9979	33.99
Control 3	sp|P02671|FIBA_HUMAN	Fibrinogen alpha chain	1	E.GDFLAEGGGVR.G	2	539.274	0.8818	22.31
Control 3	sp|P02671|FIBA_HUMAN	Fibrinogen alpha chain	1	E.GDFLAEGGGVR.G	2	539.274	0.9977	33.52
Control 3	sp|P02671|FIBA_HUMAN	Fibrinogen alpha chain	1	G.DFLAEGGGVR.G	2	510.763	0.9952	31.66
Control 3	sp|P02671|FIBA_HUMAN	Fibrinogen alpha chain	1	M.KPVPDLVPGNFK.S	2	655.881	0.9999	39.16
Control 3	sp|P02671|FIBA_HUMAN	Fibrinogen alpha chain	1	T.ADSGEGDFLAEGGGVR.G	2	768.854	1	51.84
Control 3	sp|P02675|FIBB_HUMAN	Fibrinogen beta chain	1	P.SLRPAPPPISGGGY.R	2	684.871	0.9838	26.64
Control 3	sp|P02675|FIBB_HUMAN	Fibrinogen beta chain	1	S.LRPAPPPISGGGY.R	2	641.355	1	48.14
Control 3	sp|P00734|THRB_HUMAN	Prothrombin	1	A.TSEYQTFFNPR.T	2	695.329	0.9999	45.66
Control 3	sp|P00734|THRB_HUMAN	Prothrombin	1	R.TATSEYQTFFNPR.T	2	781.372	1	95.9
Control 3	sp|P00734|THRB_HUMAN	Prothrombin	1	R.TATSEYQTFFNPR.T	2	781.372	1	89.5
Control 3	sp|P00734|THRB_HUMAN	Prothrombin	1	T.ATSEYQTFFNPR.T	2	730.848	1	55.71
Treated 3	sp|P01009|A1AT_HUMAN	Alpha-1-antitrypsin	0.9999	A.M[147.04]FLEAIP.M	2	418.719	0.9965	34.47
Treated 3	sp|P08697|A2AP_HUMAN	Alpha-2-antiplasmin	1	F.GPDLKLVPP.M	2	468.286	0.9802	18.38
Treated 3	sp|P08697|A2AP_HUMAN	Alpha-2-antiplasmin	1	F.GPDLKLVPP.M	2	468.286	0.9986	47.92
Treated 3	sp|P08697|A2AP_HUMAN	Alpha-2-antiplasmin	1	K.LFGPDLKLVPP.M	2	598.362	0.982	23.41
Treated 3	sp|P08697|A2AP_HUMAN	Alpha-2-antiplasmin	1	K.LFGPDLKLVPP.M	2	598.362	0.9997	39.44
Treated 3	sp|P08697|A2AP_HUMAN	Alpha-2-antiplasmin	1	K.LFGPDLKLVPP.M	2	598.362	0.9989	31.71
Treated 3	sp|P08697|A2AP_HUMAN	Alpha-2-antiplasmin	1	K.LFGPDLKLVPP.M	2	598.362	0.9981	29.24
Treated 3	sp|P08697|A2AP_HUMAN	Alpha-2-antiplasmin	1	L.FGPDLKLVPP.M	2	541.82	0.9738	17.91
Treated 3	sp|P08697|A2AP_HUMAN	Alpha-2-antiplasmin	1	L.TLLKLGNQEPGGQTA.L	2	763.916	0.9893	27.91
Treated 3	sp|P08697|A2AP_HUMAN	Alpha-2-antiplasmin	1	L.TLLKLGNQEPGGQTA.L	2	763.916	0.9997	63.77
Treated 3	sp|P08697|A2AP_HUMAN	Alpha-2-antiplasmin	1	P.LTLLKLGNQEPGGQTA.L	2	820.458	1	81.33
Treated 3	sp|P08697|A2AP_HUMAN	Alpha-2-antiplasmin	1	P.LTLLKLGNQEPGGQTA.L	2	820.458	1	70.05
Treated 3	sp|P08697|A2AP_HUMAN	Alpha-2-antiplasmin	1	T.LLKLGNQEPGGQTA.L	2	713.392	0.9998	51.02
Treated 3	sp|P08697|A2AP_HUMAN	Alpha-2-antiplasmin	1	T.LLKLGNQEPGGQTA.L	2	713.392	0.9999	52.88
Treated 3	sp|P02765|FETUA_HUMAN	Alpha-2-HS-glycoprotein	1	D.LRHTFM[147.04]GV.V	2	488.759	0.9992	45.13
Treated 3	sp|P02765|FETUA_HUMAN	Alpha-2-HS-glycoprotein	1	D.LRHTFM[147.04]GVVS.L	2	581.809	0.9997	48.4
Treated 3	sp|P02765|FETUA_HUMAN	Alpha-2-HS-glycoprotein	1	D.LRHTFM[147.04]GVVS.L	2	581.809	0.9998	52.24
Treated 3	sp|P02765|FETUA_HUMAN	Alpha-2-HS-glycoprotein	1	D.LRHTFM[147.04]GVVSLGSPSGE.V	3	597.304	0.9939	25.07
Treated 3	sp|P02765|FETUA_HUMAN	Alpha-2-HS-glycoprotein	1	D.LRHTFMGVVS.L	2	573.812	0.9956	32.2
Treated 3	sp|P02765|FETUA_HUMAN	Alpha-2-HS-glycoprotein	1	D.LRHTFMGVVS.L	2	573.812	0.998	48.41
Treated 3	sp|P02765|FETUA_HUMAN	Alpha-2-HS-glycoprotein	1	D.LRHTFMGVVS.L	2	573.812	0.9975	39.65
Treated 3	sp|P02765|FETUA_HUMAN	Alpha-2-HS-glycoprotein	1	D.LRHTFMGVVSLGSPSGE.V	3	591.972	0.9974	49.97
Treated 3	sp|P02765|FETUA_HUMAN	Alpha-2-HS-glycoprotein	1	F.MGVVSLGSPSGE.V	2	560.275	0.9991	40.46
Treated 3	sp|P02765|FETUA_HUMAN	Alpha-2-HS-glycoprotein	1	G.APGLPPAGSPPDSHV.L	2	699.858	0.9993	42.45
Treated 3	sp|P02765|FETUA_HUMAN	Alpha-2-HS-glycoprotein	1	G.APGLPPAGSPPDSHV.L	2	699.858	0.9979	37.72
Treated 3	sp|P02765|FETUA_HUMAN	Alpha-2-HS-glycoprotein	1	G.APGLPPAGSPPDSHV.L	2	699.858	0.9951	33.51
Treated 3	sp|P02765|FETUA_HUMAN	Alpha-2-HS-glycoprotein	1	G.APGLPPAGSPPDSHV.L	2	699.858	0.9976	36
Treated 3	sp|P02765|FETUA_HUMAN	Alpha-2-HS-glycoprotein	1	G.APGLPPAGSPPDSHVL.L	2	756.4	0.9898	28.15
Treated 3	sp|P02765|FETUA_HUMAN	Alpha-2-HS-glycoprotein	1	G.APGLPPAGSPPDSHVL.L	2	756.4	0.9834	27.6
Treated 3	sp|P02765|FETUA_HUMAN	Alpha-2-HS-glycoprotein	1	G.APGLPPAGSPPDSHVL.L	2	756.4	0.9864	27.71
Treated 3	sp|P02765|FETUA_HUMAN	Alpha-2-HS-glycoprotein	1	H.VLLAAPPGH.Q	2	437.765	0.9962	46.42
Treated 3	sp|P02765|FETUA_HUMAN	Alpha-2-HS-glycoprotein	1	H.VLLAAPPGH.Q	2	437.765	0.9997	46.51
Treated 3	sp|P02765|FETUA_HUMAN	Alpha-2-HS-glycoprotein	1	H.VLLAAPPGH.Q	2	437.765	0.9997	46.41
Treated 3	sp|P02765|FETUA_HUMAN	Alpha-2-HS-glycoprotein	1	H.VLLAAPPGHQ.L	2	501.794	0.987	27.19
Treated 3	sp|P02765|FETUA_HUMAN	Alpha-2-HS-glycoprotein	1	H.VLLAAPPGHQL.H	2	558.336	0.9932	26.29
Treated 3	sp|P02765|FETUA_HUMAN	Alpha-2-HS-glycoprotein	1	H.VLLAAPPGHQL.H	2	558.336	0.9917	26.5
Treated 3	sp|P02765|FETUA_HUMAN	Alpha-2-HS-glycoprotein	1	H.VLLAAPPGHQL.H	2	558.336	0.9869	25.83
Treated 3	sp|P02765|FETUA_HUMAN	Alpha-2-HS-glycoprotein	1	H.VLLAAPPGHQLH.R	3	418.246	0.9989	29.9
Treated 3	sp|P02765|FETUA_HUMAN	Alpha-2-HS-glycoprotein	1	H.VLLAAPPGHQLH.R	2	626.866	0.9923	32.78
Treated 3	sp|P02765|FETUA_HUMAN	Alpha-2-HS-glycoprotein	1	H.VLLAAPPGHQLH.R	3	418.246	0.9986	25.82
Treated 3	sp|P02765|FETUA_HUMAN	Alpha-2-HS-glycoprotein	1	L.GAPGLPPAGSPPDSHV.L	2	728.369	0.9998	62.63
Treated 3	sp|P02765|FETUA_HUMAN	Alpha-2-HS-glycoprotein	1	L.GAPGLPPAGSPPDSHV.L	2	728.369	0.9998	61.46
Treated 3	sp|P02765|FETUA_HUMAN	Alpha-2-HS-glycoprotein	1	L.GAPGLPPAGSPPDSHV.L	2	728.369	0.9998	61.3
Treated 3	sp|P02765|FETUA_HUMAN	Alpha-2-HS-glycoprotein	1	L.GAPGLPPAGSPPDSHV.L	2	728.369	0.9976	35.76
Treated 3	sp|P02765|FETUA_HUMAN	Alpha-2-HS-glycoprotein	1	L.GAPGLPPAGSPPDSHV.L	2	728.369	0.9945	32.67
Treated 3	sp|P02765|FETUA_HUMAN	Alpha-2-HS-glycoprotein	1	L.RHTFM[147.04]GVVS.L	2	525.267	0.9971	43.14
Treated 3	sp|P02765|FETUA_HUMAN	Alpha-2-HS-glycoprotein	1	L.RHTFMGV.V	2	424.22	0.9955	34.4
Treated 3	sp|P02765|FETUA_HUMAN	Alpha-2-HS-glycoprotein	1	L.RHTFMGVVS.L	2	517.27	0.9958	51.01
Treated 3	sp|P02765|FETUA_HUMAN	Alpha-2-HS-glycoprotein	1	P.LGAPGLPPAGSPPDSH.V	2	735.377	0.9994	43.86
Treated 3	sp|P02765|FETUA_HUMAN	Alpha-2-HS-glycoprotein	1	P.LGAPGLPPAGSPPDSH.V	2	735.377	0.9999	60.75
Treated 3	sp|P02765|FETUA_HUMAN	Alpha-2-HS-glycoprotein	1	P.LGAPGLPPAGSPPDSH.V	2	735.377	0.9995	50.96
Treated 3	sp|P02765|FETUA_HUMAN	Alpha-2-HS-glycoprotein	1	P.LGAPGLPPAGSPPDSH.V	2	735.377	0.9987	44.85
Treated 3	sp|P02765|FETUA_HUMAN	Alpha-2-HS-glycoprotein	1	P.LGAPGLPPAGSPPDSH.V	2	735.377	0.9988	46.84
Treated 3	sp|P02765|FETUA_HUMAN	Alpha-2-HS-glycoprotein	1	P.LGAPGLPPAGSPPDSH.V	2	735.377	0.9994	45.31
Treated 3	sp|P02765|FETUA_HUMAN	Alpha-2-HS-glycoprotein	1	P.LGAPGLPPAGSPPDSH.V	2	735.377	0.9997	49.82
Treated 3	sp|P02765|FETUA_HUMAN	Alpha-2-HS-glycoprotein	1	P.LGAPGLPPAGSPPDSHV.L	2	784.911	0.994	31.43
Treated 3	sp|P02765|FETUA_HUMAN	Alpha-2-HS-glycoprotein	1	P.LGAPGLPPAGSPPDSHV.L	3	523.61	0.9984	33.11
Treated 3	sp|P02765|FETUA_HUMAN	Alpha-2-HS-glycoprotein	1	P.LGAPGLPPAGSPPDSHV.L	2	784.911	0.9996	47.64
Treated 3	sp|P02765|FETUA_HUMAN	Alpha-2-HS-glycoprotein	1	P.LGAPGLPPAGSPPDSHV.L	3	523.61	0.9989	40.89
Treated 3	sp|P02765|FETUA_HUMAN	Alpha-2-HS-glycoprotein	1	P.LGAPGLPPAGSPPDSHV.L	2	784.911	0.9998	50.83
Treated 3	sp|P02765|FETUA_HUMAN	Alpha-2-HS-glycoprotein	1	P.LGAPGLPPAGSPPDSHV.L	3	523.61	0.9989	41.44
Treated 3	sp|P02765|FETUA_HUMAN	Alpha-2-HS-glycoprotein	1	P.LGAPGLPPAGSPPDSHV.L	2	784.911	0.9998	53.53
Treated 3	sp|P02765|FETUA_HUMAN	Alpha-2-HS-glycoprotein	1	P.LGAPGLPPAGSPPDSHV.L	3	523.61	0.9986	41.11
Treated 3	sp|P02765|FETUA_HUMAN	Alpha-2-HS-glycoprotein	1	P.LGAPGLPPAGSPPDSHV.L	2	784.911	0.9998	50.55
Treated 3	sp|P02765|FETUA_HUMAN	Alpha-2-HS-glycoprotein	1	P.LGAPGLPPAGSPPDSHV.L	3	523.61	0.9969	25.06
Treated 3	sp|P02765|FETUA_HUMAN	Alpha-2-HS-glycoprotein	1	P.LGAPGLPPAGSPPDSHV.L	2	784.911	0.9997	48.05
Treated 3	sp|P02765|FETUA_HUMAN	Alpha-2-HS-glycoprotein	1	P.LGAPGLPPAGSPPDSHV.L	2	784.911	0.9995	46.64
Treated 3	sp|P02765|FETUA_HUMAN	Alpha-2-HS-glycoprotein	1	P.LGAPGLPPAGSPPDSHV.L	2	784.911	0.9972	35.93
Treated 3	sp|P02765|FETUA_HUMAN	Alpha-2-HS-glycoprotein	1	P.LGAPGLPPAGSPPDSHV.L	2	784.911	0.9956	32.74
Treated 3	sp|P02765|FETUA_HUMAN	Alpha-2-HS-glycoprotein	1	P.LGAPGLPPAGSPPDSHV.L	2	784.911	0.9913	29.35
Treated 3	sp|P02765|FETUA_HUMAN	Alpha-2-HS-glycoprotein	1	P.LGAPGLPPAGSPPDSHV.L	2	784.911	0.9882	28.03
Treated 3	sp|P02765|FETUA_HUMAN	Alpha-2-HS-glycoprotein	1	P.LGAPGLPPAGSPPDSHV.L	2	784.911	0.9847	26.85
Treated 3	sp|P02765|FETUA_HUMAN	Alpha-2-HS-glycoprotein	1	P.LGAPGLPPAGSPPDSHVL.L	2	841.453	0.9992	48.56
Treated 3	sp|P02765|FETUA_HUMAN	Alpha-2-HS-glycoprotein	1	P.LGAPGLPPAGSPPDSHVL.L	3	561.304	0.9989	37.23
Treated 3	sp|P02765|FETUA_HUMAN	Alpha-2-HS-glycoprotein	1	P.LGAPGLPPAGSPPDSHVL.L	2	841.453	0.9998	56.6
Treated 3	sp|P02765|FETUA_HUMAN	Alpha-2-HS-glycoprotein	1	P.LGAPGLPPAGSPPDSHVL.L	3	561.304	0.9977	26.89
Treated 3	sp|P02765|FETUA_HUMAN	Alpha-2-HS-glycoprotein	1	P.LGAPGLPPAGSPPDSHVL.L	2	841.453	0.9998	54.99
Treated 3	sp|P02765|FETUA_HUMAN	Alpha-2-HS-glycoprotein	1	P.LGAPGLPPAGSPPDSHVL.L	3	561.304	0.9966	27.84
Treated 3	sp|P02765|FETUA_HUMAN	Alpha-2-HS-glycoprotein	1	P.LGAPGLPPAGSPPDSHVL.L	2	841.453	0.9993	48.41
Treated 3	sp|P02765|FETUA_HUMAN	Alpha-2-HS-glycoprotein	1	P.LGAPGLPPAGSPPDSHVL.L	2	841.453	0.9991	45.28
Treated 3	sp|P02765|FETUA_HUMAN	Alpha-2-HS-glycoprotein	1	P.LGAPGLPPAGSPPDSHVL.L	3	561.304	0.9972	25.94
Treated 3	sp|P02765|FETUA_HUMAN	Alpha-2-HS-glycoprotein	1	P.LGAPGLPPAGSPPDSHVL.L	2	841.453	0.9994	49.91
Treated 3	sp|P02765|FETUA_HUMAN	Alpha-2-HS-glycoprotein	1	P.LGAPGLPPAGSPPDSHVL.L	3	561.304	0.9866	21.59
Treated 3	sp|P02765|FETUA_HUMAN	Alpha-2-HS-glycoprotein	1	P.LGAPGLPPAGSPPDSHVL.L	2	841.453	0.9998	52.94
Treated 3	sp|P02765|FETUA_HUMAN	Alpha-2-HS-glycoprotein	1	P.LGAPGLPPAGSPPDSHVL.L	2	841.453	0.9997	52.23
Treated 3	sp|P02765|FETUA_HUMAN	Alpha-2-HS-glycoprotein	1	P.LGAPGLPPAGSPPDSHVL.L	2	841.453	0.9782	28.28
Treated 3	sp|P02765|FETUA_HUMAN	Alpha-2-HS-glycoprotein	1	R.HTFM[147.04]GVVS.L	2	447.217	0.985	28.97
Treated 3	sp|P02765|FETUA_HUMAN	Alpha-2-HS-glycoprotein	1	R.HTFM[147.04]GVVS.L	2	447.217	0.9963	35.1
Treated 3	sp|P02765|FETUA_HUMAN	Alpha-2-HS-glycoprotein	1	R.HTFM[147.04]GVVS.L	2	447.217	0.9718	22.94
Treated 3	sp|P02765|FETUA_HUMAN	Alpha-2-HS-glycoprotein	1	R.HTFM[147.04]GVVSLGSPSGE.V	2	760.86	0.9994	51.57
Treated 3	sp|P02765|FETUA_HUMAN	Alpha-2-HS-glycoprotein	1	R.HTFM[147.04]GVVSLGSPSGE.V	2	760.86	0.9993	44.32
Treated 3	sp|P02765|FETUA_HUMAN	Alpha-2-HS-glycoprotein	1	R.HTFMGVVS.L	2	439.219	0.994	30.81
Treated 3	sp|P02765|FETUA_HUMAN	Alpha-2-HS-glycoprotein	1	R.HTFMGVVS.L	2	439.219	0.9985	53.32
Treated 3	sp|P02765|FETUA_HUMAN	Alpha-2-HS-glycoprotein	1	R.HTFMGVVSLGSPSGE.V	2	752.863	0.9999	58.52
Treated 3	sp|P02765|FETUA_HUMAN	Alpha-2-HS-glycoprotein	1	R.TVVQPSVGA.A	2	429.244	0.9946	37.78
Treated 3	sp|P02765|FETUA_HUMAN	Alpha-2-HS-glycoprotein	1	T.FMGVVSLGSPSGE.V	2	633.809	1	67.35
Treated 3	sp|P02765|FETUA_HUMAN	Alpha-2-HS-glycoprotein	1	V.LLAAPPGHQ.L	2	452.26	0.998	38.25
Treated 3	sp|P02765|FETUA_HUMAN	Alpha-2-HS-glycoprotein	1	V.LLAAPPGHQ.L	2	452.26	0.9993	45.05
Treated 3	sp|P02765|FETUA_HUMAN	Alpha-2-HS-glycoprotein	1	V.LLAAPPGHQL.H	2	508.802	0.9819	31.09
Treated 3	sp|P02765|FETUA_HUMAN	Alpha-2-HS-glycoprotein	1	V.LLAAPPGHQL.H	2	508.802	0.9855	33.29
Treated 3	sp|P02765|FETUA_HUMAN	Alpha-2-HS-glycoprotein	1	V.LLAAPPGHQLH.R	2	577.331	0.9989	39.9
Treated 3	sp|P02765|FETUA_HUMAN	Alpha-2-HS-glycoprotein	1	V.LLAAPPGHQLH.R	2	577.331	0.9988	40.22
Treated 3	sp|P02765|FETUA_HUMAN	Alpha-2-HS-glycoprotein	1	V.LLAAPPGHQLHR.A	3	437.257	0.9826	11.44
Treated 3	sp|P02765|FETUA_HUMAN	Alpha-2-HS-glycoprotein	1	Y.DLRHTFM[147.04]GVVS.L	2	639.323	0.9955	32.63
Treated 3	sp|P02765|FETUA_HUMAN	Alpha-2-HS-glycoprotein	1	Y.DLRHTFMGVVS.L	2	631.325	0.9998	55.01
Treated 3	sp|P02765|FETUA_HUMAN	Alpha-2-HS-glycoprotein	1	Y.DLRHTFMGVVS.L	3	421.219	0.9785	17.11
Treated 3	sp|P01023|A2MG_HUMAN	Alpha-2-macroglobulin	1	G.LRVGFYESDV.M	2	592.805	0.9976	40
Treated 3	sp|P01023|A2MG_HUMAN	Alpha-2-macroglobulin	1	R.VGFYESDVM[147.04]GRGHA.R	3	514.236	0.9896	22.67
Treated 3	sp|P02647|APOA1_HUMAN	Apolipoprotein A-I	1	A.LEDLRQGLLP.V	2	577.336	0.9787	33.22
Treated 3	sp|P02647|APOA1_HUMAN	Apolipoprotein A-I	1	A.LEDLRQGLLPVLES.F	2	791.45	0.9855	24.59
Treated 3	sp|P02647|APOA1_HUMAN	Apolipoprotein A-I	1	A.LEDLRQGLLPVLES.F	2	791.45	0.9915	25.91
Treated 3	sp|P02647|APOA1_HUMAN	Apolipoprotein A-I	1	D.LRQGLLPVLES.F	2	612.873	0.9942	24.05
Treated 3	sp|P02647|APOA1_HUMAN	Apolipoprotein A-I	1	D.LRQGLLPVLES.F	2	612.873	0.9769	19.45
Treated 3	sp|P02647|APOA1_HUMAN	Apolipoprotein A-I	1	D.LRQGLLPVLESF.K	2	686.407	0.9948	28.1
Treated 3	sp|P02647|APOA1_HUMAN	Apolipoprotein A-I	1	D.LRQGLLPVLESF.K	2	686.407	0.9999	53.64
Treated 3	sp|P02647|APOA1_HUMAN	Apolipoprotein A-I	1	E.LQEKLSPLG.E	2	492.794	0.9927	28.14
Treated 3	sp|P02647|APOA1_HUMAN	Apolipoprotein A-I	1	F.LSALEEYTKKLNTQ.-	3	546.632	0.9736	15.01
Treated 3	sp|P02647|APOA1_HUMAN	Apolipoprotein A-I	1	K.PALEDLRQGLLP.V	2	661.381	0.9867	31.74
Treated 3	sp|P02647|APOA1_HUMAN	Apolipoprotein A-I	1	L.RQGLLPVLES.F	2	556.331	0.9951	30.39
Treated 3	sp|P02647|APOA1_HUMAN	Apolipoprotein A-I	1	R.QGLLPVLESF.K	2	551.815	0.9757	22.69
Treated 3	sp|P02647|APOA1_HUMAN	Apolipoprotein A-I	1	R.QGLLPVLESFK.V	2	615.862	0.9938	27.08
Treated 3	sp|P02647|APOA1_HUMAN	Apolipoprotein A-I	1	R.VKDLATVYVDV.L	2	611.344	0.9995	41.78
Treated 3	sp|P02652|APOA2_HUMAN	Apolipoprotein A-II	1	F.LSYFVELGTQP.A	2	627.328	0.9884	26.82
Treated 3	sp|P02652|APOA2_HUMAN	Apolipoprotein A-II	1	F.LSYFVELGTQPAT.Q	2	713.371	0.9999	63.93
Treated 3	sp|P02652|APOA2_HUMAN	Apolipoprotein A-II	1	F.LSYFVELGTQPATQ.-	2	777.4	1	69.73
Treated 3	sp|P02652|APOA2_HUMAN	Apolipoprotein A-II	1	F.LSYFVELGTQPATQ.-	2	777.4	0.997	34.85
Treated 3	sp|P02652|APOA2_HUMAN	Apolipoprotein A-II	1	K.KAGTELVNF.L	2	489.77	0.9902	27.28
Treated 3	sp|P02652|APOA2_HUMAN	Apolipoprotein A-II	1	K.KAGTELVNF.L	2	489.77	0.9836	28.83
Treated 3	sp|P02652|APOA2_HUMAN	Apolipoprotein A-II	1	L.SYFVELGTQPAT.Q	2	656.828	0.9996	46.3
Treated 3	sp|P02652|APOA2_HUMAN	Apolipoprotein A-II	1	L.SYFVELGTQPATQ.-	2	720.858	0.9953	32.36
Treated 3	sp|P02652|APOA2_HUMAN	Apolipoprotein A-II	1	N.FLSYFVELGTQPAT.Q	2	786.905	0.9997	48.7
Treated 3	sp|P02652|APOA2_HUMAN	Apolipoprotein A-II	1	N.FLSYFVELGTQPATQ.-	2	850.934	0.9999	60.14
Treated 3	sp|P02652|APOA2_HUMAN	Apolipoprotein A-II	1	P.LIKKAGTELVNF.L	2	666.902	0.9781	18.31
Treated 3	sp|P02652|APOA2_HUMAN	Apolipoprotein A-II	1	Q.LTPLIKKAGTELVNF.L	2	822.494	0.9988	35.2
Treated 3	sp|P02652|APOA2_HUMAN	Apolipoprotein A-II	1	S.LVSQYFQTVTDYGKDL.M	2	938.974	0.9984	39.88
Treated 3	sp|P02652|APOA2_HUMAN	Apolipoprotein A-II	1	Y.FQTVTDYGKDL.M	2	643.821	0.9998	53.86
Treated 3	sp|P02652|APOA2_HUMAN	Apolipoprotein A-II	1	Y.FQTVTDYGKDL.M	2	643.821	0.9994	43.2
Treated 3	sp|P02652|APOA2_HUMAN	Apolipoprotein A-II	1	Y.FQTVTDYGKDLM[147.04].E	2	717.338	0.9996	49
Treated 3	sp|P02652|APOA2_HUMAN	Apolipoprotein A-II	1	Y.FVELGTQPAT.Q	2	531.781	0.9994	43.43
Treated 3	sp|P02652|APOA2_HUMAN	Apolipoprotein A-II	1	Y.FVELGTQPATQ.-	2	595.81	0.9999	62.69
Treated 3	sp|P02652|APOA2_HUMAN	Apolipoprotein A-II	1	Y.FVELGTQPATQ.-	2	595.81	0.9979	35.99
Treated 3	sp|P06727|APOA4_HUMAN	Apolipoprotein A-IV	1	D.LQKKLVPFATE.L	2	637.383	0.9998	49.9
Treated 3	sp|P06727|APOA4_HUMAN	Apolipoprotein A-IV	1	D.LQKKLVPFATE.L	3	425.258	0.9921	14.61
Treated 3	sp|P06727|APOA4_HUMAN	Apolipoprotein A-IV	1	K.LNHQLEGLT.F	2	512.779	0.9934	33.01
Treated 3	sp|P06727|APOA4_HUMAN	Apolipoprotein A-IV	1	K.LNHQLEGLTFQ.M	2	650.342	0.9716	23.19
Treated 3	sp|P06727|APOA4_HUMAN	Apolipoprotein A-IV	1	K.LNHQLEGLTFQ.M	2	650.342	0.9998	54.74
Treated 3	sp|P06727|APOA4_HUMAN	Apolipoprotein A-IV	1	Q.RLAPLAEDVRGN.L	3	437.58	0.9944	18.89
Treated 3	sp|P06727|APOA4_HUMAN	Apolipoprotein A-IV	1	R.LAPLAEDVRGN.L	2	577.816	0.972	22.38
Treated 3	sp|P02655|APOC2_HUMAN	Apolipoprotein C-II	1	A.M[147.04]STYTGIFTDQVLS.V	2	789.875	0.9956	33.81
Treated 3	sp|P02655|APOC2_HUMAN	Apolipoprotein C-II	1	A.M[147.04]STYTGIFTDQVLS.V	2	789.875	0.9968	34.73
Treated 3	sp|P02655|APOC2_HUMAN	Apolipoprotein C-II	1	A.MSTYTGIFTDQV.L	2	681.82	0.9909	28.54
Treated 3	sp|P02655|APOC2_HUMAN	Apolipoprotein C-II	1	F.LTQVKESLSSY.W	2	627.836	0.9977	35.11
Treated 3	sp|P02655|APOC2_HUMAN	Apolipoprotein C-II	1	M.STYTGIFTDQ.V	2	566.765	0.9898	29.21
Treated 3	sp|P02655|APOC2_HUMAN	Apolipoprotein C-II	1	M.STYTGIFTDQV.L	2	616.3	0.9801	24.59
Treated 3	sp|P02655|APOC2_HUMAN	Apolipoprotein C-II	1	M.STYTGIFTDQVLS.V	2	716.358	0.9966	35.19
Treated 3	sp|P02655|APOC2_HUMAN	Apolipoprotein C-II	1	N.LYEKTYLPAVDEK.L	3	523.614	0.9796	19.79
Treated 3	sp|P02655|APOC2_HUMAN	Apolipoprotein C-II	1	S.LSSYWESAKTAA.Q	2	657.326	0.9987	43.12
Treated 3	sp|P02655|APOC2_HUMAN	Apolipoprotein C-II	1	T.FLTQVKES.L	2	476.265	0.9931	32.51
Treated 3	sp|P02655|APOC2_HUMAN	Apolipoprotein C-II	1	T.FLTQVKESLSSY.W	2	701.371	0.9935	32.09
Treated 3	sp|P02656|APOC3_HUMAN	Apolipoprotein C-III	1	A.LSSVQESQVAQQARGW.V	2	887.452	0.9999	66.22
Treated 3	sp|P02656|APOC3_HUMAN	Apolipoprotein C-III	1	A.LSSVQESQVAQQARGW.V	3	591.97	0.9914	21.5
Treated 3	sp|P02656|APOC3_HUMAN	Apolipoprotein C-III	1	A.LSSVQESQVAQQARGW.V	2	887.452	0.9999	66.85
Treated 3	sp|P02656|APOC3_HUMAN	Apolipoprotein C-III	1	E.SQVAQQARGWVTDG.F	2	751.875	0.9998	51.74
Treated 3	sp|P02656|APOC3_HUMAN	Apolipoprotein C-III	1	E.SQVAQQARGWVTDG.F	2	751.875	0.9822	30.14
Treated 3	sp|P02656|APOC3_HUMAN	Apolipoprotein C-III	1	G.FSSLKDYWST.V	2	617.297	0.9936	29.97
Treated 3	sp|P02656|APOC3_HUMAN	Apolipoprotein C-III	1	K.FSEFWDLDPEVRPTS.A	2	912.929	0.9998	51.43
Treated 3	sp|P02656|APOC3_HUMAN	Apolipoprotein C-III	1	K.FSEFWDLDPEVRPTSA.V	2	948.448	0.9956	33.57
Treated 3	sp|P02656|APOC3_HUMAN	Apolipoprotein C-III	1	K.FSEFWDLDPEVRPTSA.V	2	948.448	0.9984	39.15
Treated 3	sp|P02656|APOC3_HUMAN	Apolipoprotein C-III	1	K.FSEFWDLDPEVRPTSAVA.A	2	1033.5	0.9866	30.7
Treated 3	sp|P02656|APOC3_HUMAN	Apolipoprotein C-III	1	S.LKDYWST.V	2	456.731	0.9786	23.7
Treated 3	sp|P02656|APOC3_HUMAN	Apolipoprotein C-III	1	S.QVAQQARGWVTDG.F	2	708.359	0.9999	56.62
Treated 3	sp|P02656|APOC3_HUMAN	Apolipoprotein C-III	1	S.SLKDYWST.V	2	500.247	0.9952	31.07
Treated 3	sp|P02649|APOE_HUMAN	Apolipoprotein E	1	K.VQAAVGTSAAPVPSDNH.-	2	810.906	0.9997	53.76
Treated 3	sp|P02649|APOE_HUMAN	Apolipoprotein E	1	R.LGPLVEQGR.V	2	484.784	0.9983	40.65
Treated 3	sp|P02649|APOE_HUMAN	Apolipoprotein E	1	R.LGPLVEQGR.V	2	484.784	0.9964	42.48
Treated 3	sp|Q13790|APOF_HUMAN	Apolipoprotein F	1	A.IIKSYDLDPGAGS.L	2	668.347	0.9997	49.41
Treated 3	sp|Q13790|APOF_HUMAN	Apolipoprotein F	1	A.IIKSYDLDPGAGS.L	2	668.347	0.9968	34.67
Treated 3	sp|Q13790|APOF_HUMAN	Apolipoprotein F	1	A.VHNVVQLLPGVGT.F	2	666.889	0.9956	29.08
Treated 3	sp|O14791|APOL1_HUMAN	Apolipoprotein L1	1	K.LNILNNNYKILQADQEL.-	2	1008.55	0.9858	29.24
Treated 3	sp|O14791|APOL1_HUMAN	Apolipoprotein L1	1	K.LTDVAPVSFF.L	2	548.294	0.9957	30.68
Treated 3	sp|O14791|APOL1_HUMAN	Apolipoprotein L1	1	N.LLLLLTDNEAWNG.F	2	736.397	0.9997	46.44
Treated 3	sp|O14791|APOL1_HUMAN	Apolipoprotein L1	1	R.GVKLTDVAPVSF.F	2	616.852	0.9768	22.21
Treated 3	sp|O14791|APOL1_HUMAN	Apolipoprotein L1	1	R.GVKLTDVAPVSFF.L	2	690.386	0.9998	49.95
Treated 3	sp|P10909|CLUS_HUMAN	Clusterin	1	A.FQHPPTEF.L	2	501.741	0.9947	29
Treated 3	sp|P10909|CLUS_HUMAN	Clusterin	1	A.FQHPPTEF.L	2	501.741	0.9923	28.5
Treated 3	sp|P10909|CLUS_HUMAN	Clusterin	1	D.IHFHSPA.F	2	404.713	0.9804	24.18
Treated 3	sp|P10909|CLUS_HUMAN	Clusterin	1	H.FSRASSIIDEL.F	2	619.329	0.998	50.24
Treated 3	sp|P10909|CLUS_HUMAN	Clusterin	1	H.M[147.04]LDVMQDH.F	2	502.716	0.9812	22.41
Treated 3	sp|P10909|CLUS_HUMAN	Clusterin	1	H.MLDVM[147.04]QDH.F	2	502.716	0.9966	32.86
Treated 3	sp|P10909|CLUS_HUMAN	Clusterin	1	K.FMETVAEKA.L	2	513.256	0.9997	50.14
Treated 3	sp|P10909|CLUS_HUMAN	Clusterin	1	K.FMETVAEKAL.Q	2	569.798	0.9949	31.04
Treated 3	sp|P10909|CLUS_HUMAN	Clusterin	1	L.MPFSPYEPLN.F	2	597.783	0.9932	29.69
Treated 3	sp|P10909|CLUS_HUMAN	Clusterin	1	N.FHAMFQP.F	2	439.209	0.9958	31.46
Treated 3	sp|P10909|CLUS_HUMAN	Clusterin	1	P.FYFWM[147.04]NGDRIDS.L	2	783.842	0.9983	34.97
Treated 3	sp|P10909|CLUS_HUMAN	Clusterin	1	P.FYFWM[147.04]NGDRIDS.L	2	783.842	0.9923	27.45
Treated 3	sp|P10909|CLUS_HUMAN	Clusterin	1	P.ITVTVPVEVSR.K	2	600.357	0.9943	26.92
Treated 3	sp|P10909|CLUS_HUMAN	Clusterin	1	Q.LNEQFNWVSR.L	2	646.827	0.9998	58.99
Treated 3	sp|P10909|CLUS_HUMAN	Clusterin	1	R.RPHFFFPKSRIV.R	3	510.964	0.9807	13.65
Treated 3	sp|P10909|CLUS_HUMAN	Clusterin	1	R.SLM[147.04]PFSPYEPLN.F	2	705.838	0.9931	31.86
Treated 3	sp|P10909|CLUS_HUMAN	Clusterin	1	R.SLM[147.04]PFSPYEPLN.F	2	705.838	0.9996	46.01
Treated 3	sp|P10909|CLUS_HUMAN	Clusterin	1	R.SLM[147.04]PFSPYEPLN.F	2	705.838	0.9993	45.92
Treated 3	sp|P10909|CLUS_HUMAN	Clusterin	1	R.SLM[147.04]PFSPYEPLN.F	2	705.838	0.999	41.08
Treated 3	sp|P10909|CLUS_HUMAN	Clusterin	1	R.SLM[147.04]PFSPYEPLN.F	2	705.838	0.9938	31.79
Treated 3	sp|P10909|CLUS_HUMAN	Clusterin	1	R.SLM[147.04]PFSPYEPLNFHA.M	2	883.42	0.9993	44.8
Treated 3	sp|P10909|CLUS_HUMAN	Clusterin	1	R.SLMPFSPYEPLN.F	2	697.841	0.9884	28.53
Treated 3	sp|P10909|CLUS_HUMAN	Clusterin	1	R.SLMPFSPYEPLN.F	2	697.841	0.9997	48.98
Treated 3	sp|P10909|CLUS_HUMAN	Clusterin	1	R.SLMPFSPYEPLN.F	2	697.841	0.9903	29.32
Treated 3	sp|P10909|CLUS_HUMAN	Clusterin	1	R.SLMPFSPYEPLNFHA.M	2	875.423	0.9977	37.16
Treated 3	sp|P10909|CLUS_HUMAN	Clusterin	1	R.SLMPFSPYEPLNFHA.M	2	875.423	0.9984	43
Treated 3	sp|P10909|CLUS_HUMAN	Clusterin	1	S.LM[147.04]PFSPYEPLNFHA.M	2	839.904	0.979	26.79
Treated 3	sp|P10909|CLUS_HUMAN	Clusterin	1	Y.FWM[147.04]NGDRIDS.L	2	628.776	0.9957	30.86
Treated 3	sp|P10909|CLUS_HUMAN	Clusterin	1	Y.FWMNGDRIDS.L	2	620.778	0.9995	43.53
Treated 3	sp|P00736|C1R_HUMAN	Complement C1r subcomponent	1	F.YTKVLNYVDW.L	2	650.836	0.9996	45.89
Treated 3	sp|P00736|C1R_HUMAN	Complement C1r subcomponent	1	R.GGGALLGDRWILTAA.H	2	735.911	0.9989	37.87
Treated 3	sp|P09871|C1S_HUMAN	Complement C1s subcomponent	1	A.LINEYWVLTAAH.V	2	715.381	0.9996	46.44
Treated 3	sp|P09871|C1S_HUMAN	Complement C1s subcomponent	1	R.LKAARLPVAP.L	2	518.341	0.9921	33.29
Treated 3	sp|P01024|CO3_HUMAN	Complement C3	1	E.LNLDVSLQLPS.R	2	599.841	0.9998	55.13
Treated 3	sp|P01024|CO3_HUMAN	Complement C3	1	E.LNLDVSLQLPSR.S	2	677.892	0.9998	52.21
Treated 3	sp|P01024|CO3_HUMAN	Complement C3	1	E.LNLDVSLQLPSR.S	2	677.892	1	71.31
Treated 3	sp|P01024|CO3_HUMAN	Complement C3	1	E.LNLDVSLQLPSR.S	2	677.892	0.999	36.27
Treated 3	sp|P01024|CO3_HUMAN	Complement C3	1	E.LNLDVSLQLPSR.S	2	677.892	0.9998	56.58
Treated 3	sp|P01024|CO3_HUMAN	Complement C3	1	E.TRILLQGTPVAQ.M	2	648.889	0.991	23.74
Treated 3	sp|P01024|CO3_HUMAN	Complement C3	1	E.TRILLQGTPVAQ.M	2	648.889	0.9966	33.66
Treated 3	sp|P01024|CO3_HUMAN	Complement C3	1	G.FTVTAEGKGQGT.L	2	598.305	0.9894	38.2
Treated 3	sp|P01024|CO3_HUMAN	Complement C3	1	G.FTVTAEGKGQGTLS.V	2	698.363	0.9898	30.47
Treated 3	sp|P01024|CO3_HUMAN	Complement C3	1	L.LLQGTPVAQ.M	2	463.773	0.9994	38.12
Treated 3	sp|P01024|CO3_HUMAN	Complement C3	1	L.NLDVSLQLPSR.S	2	621.35	0.9969	32.89
Treated 3	sp|P01024|CO3_HUMAN	Complement C3	1	N.LDVSLQLPSR.S	2	564.328	0.9998	48.18
Treated 3	sp|P01024|CO3_HUMAN	Complement C3	1	R.IHWESASL.L	2	471.741	0.9956	31.8
Treated 3	sp|P01024|CO3_HUMAN	Complement C3	1	R.ILLQGTPVAQ.M	2	520.315	0.9984	30.26
Treated 3	sp|P01024|CO3_HUMAN	Complement C3	1	T.LSVVTMYH.A	2	475.248	1	80.21
Treated 3	sp|P01024|CO3_HUMAN	Complement C3	1	T.RILLQGTPVAQ.M	2	598.365	0.9992	32.84
Treated 3	sp|P0C0L4|CO4A_HUMAN	Complement C4-A	1	E.LQFSLGSK.L	2	440.254	0.9979	50.29
Treated 3	sp|P0C0L4|CO4A_HUMAN	Complement C4-A	1	E.LQFSLGSK.L	2	440.254	0.9988	54.17
Treated 3	sp|P0C0L4|CO4A_HUMAN	Complement C4-A	1	E.LQFSLGSKIN.V	2	553.818	0.9847	23.25
Treated 3	sp|P0C0L4|CO4A_HUMAN	Complement C4-A	1	E.LQFSLGSKIN.V	2	553.818	0.9997	48.03
Treated 3	sp|P0C0L4|CO4A_HUMAN	Complement C4-A	1	E.LQFSLGSKINV.K	2	603.352	0.9956	39.76
Treated 3	sp|P0C0L4|CO4A_HUMAN	Complement C4-A	1	E.LVYELNPLDHR.G	3	456.916	0.9955	22.46
Treated 3	sp|P0C0L4|CO4A_HUMAN	Complement C4-A	1	E.LVYELNPLDHR.G	2	684.871	0.9828	25.08
Treated 3	sp|P0C0L4|CO4A_HUMAN	Complement C4-A	1	E.LVYELNPLDHR.G	3	456.916	0.9954	21.97
Treated 3	sp|P0C0L4|CO4A_HUMAN	Complement C4-A	1	E.LVYELNPLDHRG.R	3	475.924	0.9984	29.98
Treated 3	sp|P0C0L4|CO4A_HUMAN	Complement C4-A	1	E.LVYELNPLDHRG.R	2	713.382	0.9989	39.1
Treated 3	sp|P0C0L4|CO4A_HUMAN	Complement C4-A	1	E.LVYELNPLDHRG.R	3	475.924	0.9984	28.89
Treated 3	sp|P0C0L4|CO4A_HUMAN	Complement C4-A	1	E.LVYELNPLDHRG.R	2	713.382	0.9996	48.52
Treated 3	sp|P0C0L4|CO4A_HUMAN	Complement C4-A	1	E.LVYELNPLDHRGR.T	3	527.957	0.9941	27.54
Treated 3	sp|P0C0L4|CO4A_HUMAN	Complement C4-A	1	E.LVYELNPLDHRGR.T	3	527.957	0.9979	27.26
Treated 3	sp|P0C0L4|CO4A_HUMAN	Complement C4-A	1	E.LVYELNPLDHRGRT.L	3	561.64	0.9921	19.75
Treated 3	sp|P0C0L4|CO4A_HUMAN	Complement C4-A	1	L.QFSLGSKIN.V	2	497.276	0.9985	45.35
Treated 3	sp|P0C0L4|CO4A_HUMAN	Complement C4-A	1	L.VYELNPLDHR.G	2	628.329	0.9993	41.72
Treated 3	sp|P0C0L4|CO4A_HUMAN	Complement C4-A	1	L.VYELNPLDHRG.R	2	656.84	0.9822	28.4
Treated 3	sp|P0C0L4|CO4A_HUMAN	Complement C4-A	1	L.VYELNPLDHRGR.T	3	490.263	0.9982	27.8
Treated 3	sp|P0C0L4|CO4A_HUMAN	Complement C4-A	1	P.LQPVTPLQ.L	2	448.27	0.9964	37.38
Treated 3	sp|P0C0L4|CO4A_HUMAN	Complement C4-A	1	P.LQPVTPLQL.F	2	504.812	0.9794	23.99
Treated 3	sp|P0C0L4|CO4A_HUMAN	Complement C4-A	1	R.TLEIPGNSDPNM[147.04]IPDGDFNSY.V	2	1156.51	0.992	28.94
Treated 3	sp|P0C0L4|CO4A_HUMAN	Complement C4-A	1	R.TLEIPGNSDPNM[147.04]IPDGDFNSYVR.V	3	856.398	0.9812	18.6
Treated 3	sp|P0C0L4|CO4A_HUMAN	Complement C4-A	1	V.YELNPLDHRG.R	3	405.206	0.9939	21.38
Treated 3	sp|P02748|CO9_HUMAN	Complement component C9	1	K.LLRGTVIDVTDF.V	2	674.881	0.999	38.19
Treated 3	sp|P02671|FIBA_HUMAN	Fibrinogen alpha chain	1	A.AFFDTASTGKTFPG.F	2	723.853	0.9997	48.49
Treated 3	sp|P02671|FIBA_HUMAN	Fibrinogen alpha chain	1	A.AFFDTASTGKTFPGFFSP.M	2	962.963	1	68.3
Treated 3	sp|P02671|FIBA_HUMAN	Fibrinogen alpha chain	1	A.AFFDTASTGKTFPGFFSP.M	2	962.963	0.9999	55.15
Treated 3	sp|P02671|FIBA_HUMAN	Fibrinogen alpha chain	1	A.FFDTASTGK.T	2	487.239	0.9983	46.68
Treated 3	sp|P02671|FIBA_HUMAN	Fibrinogen alpha chain	1	A.FFDTASTGKTFPG.F	2	688.334	0.9998	52.22
Treated 3	sp|P02671|FIBA_HUMAN	Fibrinogen alpha chain	1	A.FFDTASTGKTFPG.F	3	459.225	0.9817	16.88
Treated 3	sp|P02671|FIBA_HUMAN	Fibrinogen alpha chain	1	A.FFDTASTGKTFPG.F	2	688.334	0.9998	52.25
Treated 3	sp|P02671|FIBA_HUMAN	Fibrinogen alpha chain	1	A.FFDTASTGKTFPG.F	2	688.334	0.9999	61.65
Treated 3	sp|P02671|FIBA_HUMAN	Fibrinogen alpha chain	1	A.FFDTASTGKTFPG.F	2	688.334	1	73.34
Treated 3	sp|P02671|FIBA_HUMAN	Fibrinogen alpha chain	1	A.FFDTASTGKTFPG.F	2	688.334	0.9974	35.37
Treated 3	sp|P02671|FIBA_HUMAN	Fibrinogen alpha chain	1	A.FFDTASTGKTFPG.F	2	688.334	0.9986	38.45
Treated 3	sp|P02671|FIBA_HUMAN	Fibrinogen alpha chain	1	A.FFDTASTGKTFPG.F	2	688.334	0.9992	44.87
Treated 3	sp|P02671|FIBA_HUMAN	Fibrinogen alpha chain	1	A.FFDTASTGKTFPG.F	2	688.334	0.9984	39.36
Treated 3	sp|P02671|FIBA_HUMAN	Fibrinogen alpha chain	1	A.FFDTASTGKTFPG.F	2	688.334	0.9854	26.95
Treated 3	sp|P02671|FIBA_HUMAN	Fibrinogen alpha chain	1	A.FFDTASTGKTFPGF.F	2	761.868	0.9982	38.08
Treated 3	sp|P02671|FIBA_HUMAN	Fibrinogen alpha chain	1	A.FFDTASTGKTFPGF.F	2	761.868	0.9999	60.44
Treated 3	sp|P02671|FIBA_HUMAN	Fibrinogen alpha chain	1	A.FFDTASTGKTFPGF.F	2	761.868	0.9999	58.04
Treated 3	sp|P02671|FIBA_HUMAN	Fibrinogen alpha chain	1	A.FFDTASTGKTFPGFF.S	2	835.402	0.9983	43.76
Treated 3	sp|P02671|FIBA_HUMAN	Fibrinogen alpha chain	1	A.FFDTASTGKTFPGFF.S	2	835.402	0.9999	76.54
Treated 3	sp|P02671|FIBA_HUMAN	Fibrinogen alpha chain	1	A.FFDTASTGKTFPGFF.S	2	835.402	0.9999	81.81
Treated 3	sp|P02671|FIBA_HUMAN	Fibrinogen alpha chain	1	A.FFDTASTGKTFPGFF.S	2	835.402	0.9999	57.11
Treated 3	sp|P02671|FIBA_HUMAN	Fibrinogen alpha chain	1	A.FFDTASTGKTFPGFF.S	2	835.402	0.9999	57.46
Treated 3	sp|P02671|FIBA_HUMAN	Fibrinogen alpha chain	1	A.FFDTASTGKTFPGFF.S	2	835.402	0.9997	49.94
Treated 3	sp|P02671|FIBA_HUMAN	Fibrinogen alpha chain	1	A.FFDTASTGKTFPGFF.S	2	835.402	0.9995	46.35
Treated 3	sp|P02671|FIBA_HUMAN	Fibrinogen alpha chain	1	A.FFDTASTGKTFPGFFSP.M	2	927.445	0.999	41.94
Treated 3	sp|P02671|FIBA_HUMAN	Fibrinogen alpha chain	1	A.FFDTASTGKTFPGFFSP.M	2	927.445	0.9998	54.27
Treated 3	sp|P02671|FIBA_HUMAN	Fibrinogen alpha chain	1	A.FFDTASTGKTFPGFFSP.M	3	618.632	0.9961	31.73
Treated 3	sp|P02671|FIBA_HUMAN	Fibrinogen alpha chain	1	A.FFDTASTGKTFPGFFSP.M	2	927.445	0.9997	51.57
Treated 3	sp|P02671|FIBA_HUMAN	Fibrinogen alpha chain	1	A.FFDTASTGKTFPGFFSP.M	2	927.445	0.9999	57.42
Treated 3	sp|P02671|FIBA_HUMAN	Fibrinogen alpha chain	1	A.FFDTASTGKTFPGFFSP.M	2	927.445	0.9998	56.26
Treated 3	sp|P02671|FIBA_HUMAN	Fibrinogen alpha chain	1	A.FFDTASTGKTFPGFFSP.M	2	927.445	0.9997	54.48
Treated 3	sp|P02671|FIBA_HUMAN	Fibrinogen alpha chain	1	A.FFDTASTGKTFPGFFSP.M	2	927.445	0.9997	53.29
Treated 3	sp|P02671|FIBA_HUMAN	Fibrinogen alpha chain	1	A.FFDTASTGKTFPGFFSP.M	2	927.445	0.9995	46.78
Treated 3	sp|P02671|FIBA_HUMAN	Fibrinogen alpha chain	1	A.FFDTASTGKTFPGFFSP.M	2	927.445	0.9998	53.96
Treated 3	sp|P02671|FIBA_HUMAN	Fibrinogen alpha chain	1	A.FFDTASTGKTFPGFFSP.M	2	927.445	0.9999	59.65
Treated 3	sp|P02671|FIBA_HUMAN	Fibrinogen alpha chain	1	A.FFDTASTGKTFPGFFSP.M	2	927.445	0.9964	43.37
Treated 3	sp|P02671|FIBA_HUMAN	Fibrinogen alpha chain	1	A.FFDTASTGKTFPGFFSP.M	2	927.445	0.9955	33.96
Treated 3	sp|P02671|FIBA_HUMAN	Fibrinogen alpha chain	1	A.FFDTASTGKTFPGFFSP.M	2	927.445	0.997	39.05
Treated 3	sp|P02671|FIBA_HUMAN	Fibrinogen alpha chain	1	A.FFDTASTGKTFPGFFSP.M	2	927.445	0.9812	31.09
Treated 3	sp|P02671|FIBA_HUMAN	Fibrinogen alpha chain	1	A.FFDTASTGKTFPGFFSP.M	2	927.445	0.9997	50.73
Treated 3	sp|P02671|FIBA_HUMAN	Fibrinogen alpha chain	1	A.FFDTASTGKTFPGFFSP.M	2	927.445	0.9915	30.75
Treated 3	sp|P02671|FIBA_HUMAN	Fibrinogen alpha chain	1	A.FFDTASTGKTFPGFFSP.M	2	927.445	0.9998	54.73
Treated 3	sp|P02671|FIBA_HUMAN	Fibrinogen alpha chain	1	A.FFDTASTGKTFPGFFSP.M	2	927.445	0.9938	33.63
Treated 3	sp|P02671|FIBA_HUMAN	Fibrinogen alpha chain	1	A.FFDTASTGKTFPGFFSP.M	2	927.445	0.9963	35.13
Treated 3	sp|P02671|FIBA_HUMAN	Fibrinogen alpha chain	1	A.FFDTASTGKTFPGFFSP.M	2	927.445	0.9924	31.38
Treated 3	sp|P02671|FIBA_HUMAN	Fibrinogen alpha chain	1	A.FFDTASTGKTFPGFFSP.M	2	927.445	0.9931	31.88
Treated 3	sp|P02671|FIBA_HUMAN	Fibrinogen alpha chain	1	A.FFDTASTGKTFPGFFSPM.L	2	992.965	0.9999	64.09
Treated 3	sp|P02671|FIBA_HUMAN	Fibrinogen alpha chain	1	A.FFDTASTGKTFPGFFSPM[147.04].L	2	1000.96	0.9996	54.54
Treated 3	sp|P02671|FIBA_HUMAN	Fibrinogen alpha chain	1	A.FFDTASTGKTFPGFFSPM[147.04].L	2	1000.96	0.9999	71.18
Treated 3	sp|P02671|FIBA_HUMAN	Fibrinogen alpha chain	1	A.FFDTASTGKTFPGFFSPM[147.04].L	2	1000.96	0.9999	58.54
Treated 3	sp|P02671|FIBA_HUMAN	Fibrinogen alpha chain	1	A.FFDTASTGKTFPGFFSPM[147.04].L	2	1000.96	0.9886	29.13
Treated 3	sp|P02671|FIBA_HUMAN	Fibrinogen alpha chain	1	A.FFDTASTGKTFPGFFSPM[147.04]LGE.F	3	767.36	0.9733	18.16
Treated 3	sp|P02671|FIBA_HUMAN	Fibrinogen alpha chain	1	A.STGKTFPGF.F	2	471.244	0.9993	40.31
Treated 3	sp|P02671|FIBA_HUMAN	Fibrinogen alpha chain	1	A.STGKTFPGFF.S	2	544.778	0.9943	30.81
Treated 3	sp|P02671|FIBA_HUMAN	Fibrinogen alpha chain	1	A.STGKTFPGFF.S	2	544.778	0.9924	29.08
Treated 3	sp|P02671|FIBA_HUMAN	Fibrinogen alpha chain	1	A.STGKTFPGFF.S	2	544.778	0.9928	30.35
Treated 3	sp|P02671|FIBA_HUMAN	Fibrinogen alpha chain	1	A.STGKTFPGFFSP.M	2	636.821	0.9963	32.38
Treated 3	sp|P02671|FIBA_HUMAN	Fibrinogen alpha chain	1	A.STGKTFPGFFSP.M	2	636.821	0.9994	43.1
Treated 3	sp|P02671|FIBA_HUMAN	Fibrinogen alpha chain	1	A.STGKTFPGFFSP.M	2	636.821	0.9992	44.79
Treated 3	sp|P02671|FIBA_HUMAN	Fibrinogen alpha chain	1	A.STGKTFPGFFSP.M	2	636.821	0.9994	44.88
Treated 3	sp|P02671|FIBA_HUMAN	Fibrinogen alpha chain	1	A.STGKTFPGFFSPM.L	2	702.341	0.9719	23.75
Treated 3	sp|P02671|FIBA_HUMAN	Fibrinogen alpha chain	1	A.STGKTFPGFFSPM.L	2	702.341	0.9912	29.36
Treated 3	sp|P02671|FIBA_HUMAN	Fibrinogen alpha chain	1	A.STGKTFPGFFSPM[147.04].L	2	710.338	0.9995	45.2
Treated 3	sp|P02671|FIBA_HUMAN	Fibrinogen alpha chain	1	D.FLAEGGGVR.G	2	453.25	0.9959	35.79
Treated 3	sp|P02671|FIBA_HUMAN	Fibrinogen alpha chain	1	D.FLAEGGGVR.G	2	453.25	0.9937	35.91
Treated 3	sp|P02671|FIBA_HUMAN	Fibrinogen alpha chain	1	D.LGTLSGIGTLDG.F	2	552.305	0.993	29.42
Treated 3	sp|P02671|FIBA_HUMAN	Fibrinogen alpha chain	1	D.LGTLSGIGTLDG.F	2	552.305	0.9992	41.21
Treated 3	sp|P02671|FIBA_HUMAN	Fibrinogen alpha chain	1	D.LGTLSGIGTLDG.F	2	552.305	0.9896	27.44
Treated 3	sp|P02671|FIBA_HUMAN	Fibrinogen alpha chain	1	D.LGTLSGIGTLDGFR.H	2	703.889	0.9992	40.56
Treated 3	sp|P02671|FIBA_HUMAN	Fibrinogen alpha chain	1	D.LGTLSGIGTLDGFR.H	2	703.889	0.9999	60.56
Treated 3	sp|P02671|FIBA_HUMAN	Fibrinogen alpha chain	1	D.TASTGKTFPGFF.S	2	630.821	0.9995	44.43
Treated 3	sp|P02671|FIBA_HUMAN	Fibrinogen alpha chain	1	D.TASTGKTFPGFF.S	2	630.821	0.9974	35.93
Treated 3	sp|P02671|FIBA_HUMAN	Fibrinogen alpha chain	1	D.TASTGKTFPGFFSP.M	2	722.863	0.9794	26.8
Treated 3	sp|P02671|FIBA_HUMAN	Fibrinogen alpha chain	1	D.TASTGKTFPGFFSP.M	2	722.863	0.9981	37
Treated 3	sp|P02671|FIBA_HUMAN	Fibrinogen alpha chain	1	D.TASTGKTFPGFFSP.M	2	722.863	0.9988	39.64
Treated 3	sp|P02671|FIBA_HUMAN	Fibrinogen alpha chain	1	F.DTASTGKTFPGF.F	2	614.8	0.9994	42.22
Treated 3	sp|P02671|FIBA_HUMAN	Fibrinogen alpha chain	1	F.DTASTGKTFPGFF.S	2	688.334	0.9999	55.27
Treated 3	sp|P02671|FIBA_HUMAN	Fibrinogen alpha chain	1	F.DTASTGKTFPGFF.S	2	688.334	0.9999	53.85
Treated 3	sp|P02671|FIBA_HUMAN	Fibrinogen alpha chain	1	F.DTASTGKTFPGFF.S	2	688.334	0.9998	50.04
Treated 3	sp|P02671|FIBA_HUMAN	Fibrinogen alpha chain	1	F.DTASTGKTFPGFFSP.M	2	780.376	0.991	29.33
Treated 3	sp|P02671|FIBA_HUMAN	Fibrinogen alpha chain	1	F.DTASTGKTFPGFFSP.M	2	780.376	1	66.26
Treated 3	sp|P02671|FIBA_HUMAN	Fibrinogen alpha chain	1	F.DTASTGKTFPGFFSP.M	2	780.376	1	68.01
Treated 3	sp|P02671|FIBA_HUMAN	Fibrinogen alpha chain	1	F.DTASTGKTFPGFFSP.M	2	780.376	0.9999	63.47
Treated 3	sp|P02671|FIBA_HUMAN	Fibrinogen alpha chain	1	F.DTASTGKTFPGFFSP.M	2	780.376	0.9956	33.27
Treated 3	sp|P02671|FIBA_HUMAN	Fibrinogen alpha chain	1	F.DTASTGKTFPGFFSPM.L	2	845.897	0.9949	32.74
Treated 3	sp|P02671|FIBA_HUMAN	Fibrinogen alpha chain	1	F.DTASTGKTFPGFFSPM[147.04].L	2	853.894	0.9924	31.67
Treated 3	sp|P02671|FIBA_HUMAN	Fibrinogen alpha chain	1	F.DTASTGKTFPGFFSPM[147.04].L	2	853.894	0.9999	62.96
Treated 3	sp|P02671|FIBA_HUMAN	Fibrinogen alpha chain	1	F.FDTASTGKTFPG.F	2	614.8	0.9996	44.91
Treated 3	sp|P02671|FIBA_HUMAN	Fibrinogen alpha chain	1	F.FDTASTGKTFPG.F	2	614.8	0.9996	44.92
Treated 3	sp|P02671|FIBA_HUMAN	Fibrinogen alpha chain	1	F.FDTASTGKTFPGF.F	2	688.334	0.9998	51.84
Treated 3	sp|P02671|FIBA_HUMAN	Fibrinogen alpha chain	1	F.FDTASTGKTFPGFF.S	2	761.868	0.9995	47.44
Treated 3	sp|P02671|FIBA_HUMAN	Fibrinogen alpha chain	1	F.FDTASTGKTFPGFF.S	2	761.868	1	83.62
Treated 3	sp|P02671|FIBA_HUMAN	Fibrinogen alpha chain	1	F.FDTASTGKTFPGFF.S	2	761.868	0.9999	71.08
Treated 3	sp|P02671|FIBA_HUMAN	Fibrinogen alpha chain	1	F.FDTASTGKTFPGFF.S	2	761.868	0.9999	64.9
Treated 3	sp|P02671|FIBA_HUMAN	Fibrinogen alpha chain	1	F.FDTASTGKTFPGFF.S	2	761.868	0.9995	47.06
Treated 3	sp|P02671|FIBA_HUMAN	Fibrinogen alpha chain	1	F.FDTASTGKTFPGFF.S	2	761.868	0.9975	38.98
Treated 3	sp|P02671|FIBA_HUMAN	Fibrinogen alpha chain	1	F.FDTASTGKTFPGFFSP.M	2	853.911	0.9999	58
Treated 3	sp|P02671|FIBA_HUMAN	Fibrinogen alpha chain	1	F.FDTASTGKTFPGFFSP.M	3	569.61	0.9987	34.27
Treated 3	sp|P02671|FIBA_HUMAN	Fibrinogen alpha chain	1	F.FDTASTGKTFPGFFSP.M	2	853.911	1	75.31
Treated 3	sp|P02671|FIBA_HUMAN	Fibrinogen alpha chain	1	F.FDTASTGKTFPGFFSP.M	3	569.61	0.995	26.49
Treated 3	sp|P02671|FIBA_HUMAN	Fibrinogen alpha chain	1	F.FDTASTGKTFPGFFSP.M	2	853.911	1	78.77
Treated 3	sp|P02671|FIBA_HUMAN	Fibrinogen alpha chain	1	F.FDTASTGKTFPGFFSP.M	2	853.911	0.9999	57.55
Treated 3	sp|P02671|FIBA_HUMAN	Fibrinogen alpha chain	1	F.FDTASTGKTFPGFFSP.M	2	853.911	0.9998	53.13
Treated 3	sp|P02671|FIBA_HUMAN	Fibrinogen alpha chain	1	F.FDTASTGKTFPGFFSP.M	2	853.911	0.9815	30.89
Treated 3	sp|P02671|FIBA_HUMAN	Fibrinogen alpha chain	1	F.FDTASTGKTFPGFFSP.M	2	853.911	0.9849	28.69
Treated 3	sp|P02671|FIBA_HUMAN	Fibrinogen alpha chain	1	F.FDTASTGKTFPGFFSP.M	2	853.911	0.9721	25
Treated 3	sp|P02671|FIBA_HUMAN	Fibrinogen alpha chain	1	F.FDTASTGKTFPGFFSPM.L	2	919.431	0.9965	35.55
Treated 3	sp|P02671|FIBA_HUMAN	Fibrinogen alpha chain	1	F.FDTASTGKTFPGFFSPM.L	2	919.431	1	67.19
Treated 3	sp|P02671|FIBA_HUMAN	Fibrinogen alpha chain	1	F.FDTASTGKTFPGFFSPM[147.04].L	2	927.428	0.9957	33.55
Treated 3	sp|P02671|FIBA_HUMAN	Fibrinogen alpha chain	1	F.FDTASTGKTFPGFFSPM[147.04].L	2	927.428	1	91.52
Treated 3	sp|P02671|FIBA_HUMAN	Fibrinogen alpha chain	1	F.FDTASTGKTFPGFFSPM[147.04].L	2	927.428	0.9948	32.07
Treated 3	sp|P02671|FIBA_HUMAN	Fibrinogen alpha chain	1	F.FDTASTGKTFPGFFSPM[147.04].L	2	927.428	0.9962	34.52
Treated 3	sp|P02671|FIBA_HUMAN	Fibrinogen alpha chain	1	G.KTFPGFFSP.M	2	514.27	0.9956	31.98
Treated 3	sp|P02671|FIBA_HUMAN	Fibrinogen alpha chain	1	G.TLSGIGTLDGFR.H	2	618.837	0.9999	61.36
Treated 3	sp|P02671|FIBA_HUMAN	Fibrinogen alpha chain	1	G.TLSGIGTLDGFR.H	2	618.837	1	75.66
Treated 3	sp|P02671|FIBA_HUMAN	Fibrinogen alpha chain	1	G.TLSGIGTLDGFR.H	2	618.837	0.9997	46.46
Treated 3	sp|P02671|FIBA_HUMAN	Fibrinogen alpha chain	1	G.TLSGIGTLDGFR.H	2	618.837	0.9978	34.5
Treated 3	sp|P02671|FIBA_HUMAN	Fibrinogen alpha chain	1	K.MKPVPDLVPGN.F	2	583.819	0.998	34.58
Treated 3	sp|P02671|FIBA_HUMAN	Fibrinogen alpha chain	1	K.MKPVPDLVPGN.F	2	583.819	0.9863	24.97
Treated 3	sp|P02671|FIBA_HUMAN	Fibrinogen alpha chain	1	K.SSSYSKQFTSSTSY.N	2	780.351	0.999	40.85
Treated 3	sp|P02671|FIBA_HUMAN	Fibrinogen alpha chain	1	L.GTLSGIGTLDGFR.H	2	647.347	0.9806	25.59
Treated 3	sp|P02671|FIBA_HUMAN	Fibrinogen alpha chain	1	L.IKM[147.04]KPVPDLVPGN.F	3	475.273	0.9989	30.88
Treated 3	sp|P02671|FIBA_HUMAN	Fibrinogen alpha chain	1	L.IKM[147.04]KPVPDLVPGN.F	2	712.406	0.99	25
Treated 3	sp|P02671|FIBA_HUMAN	Fibrinogen alpha chain	1	L.IKM[147.04]KPVPDLVPGN.F	3	475.273	0.9783	13.34
Treated 3	sp|P02671|FIBA_HUMAN	Fibrinogen alpha chain	1	L.IKMKPVPDLVPGN.F	3	469.942	0.9782	12
Treated 3	sp|P02671|FIBA_HUMAN	Fibrinogen alpha chain	1	L.IKMKPVPDLVPGN.F	2	704.409	0.9993	37.93
Treated 3	sp|P02671|FIBA_HUMAN	Fibrinogen alpha chain	1	L.IKMKPVPDLVPGN.F	3	469.942	0.9989	28.77
Treated 3	sp|P02671|FIBA_HUMAN	Fibrinogen alpha chain	1	L.KM[147.04]KPVPDLVPGN.F	3	437.579	0.9731	14.25
Treated 3	sp|P02671|FIBA_HUMAN	Fibrinogen alpha chain	1	L.KMKPVPDLVPGN.F	3	432.247	0.9954	19.34
Treated 3	sp|P02671|FIBA_HUMAN	Fibrinogen alpha chain	1	L.KMKPVPDLVPGN.F	2	647.867	0.9769	21.29
Treated 3	sp|P02671|FIBA_HUMAN	Fibrinogen alpha chain	1	L.SGIGTLDGFR.H	2	511.771	0.9999	63.73
Treated 3	sp|P02671|FIBA_HUMAN	Fibrinogen alpha chain	1	L.SGIGTLDGFR.H	2	511.771	0.9998	51.8
Treated 3	sp|P02671|FIBA_HUMAN	Fibrinogen alpha chain	1	L.SGIGTLDGFR.H	2	511.771	0.9999	60.85
Treated 3	sp|P02671|FIBA_HUMAN	Fibrinogen alpha chain	1	M.KPVPDLVPGN.F	2	518.299	0.9784	21.26
Treated 3	sp|P02671|FIBA_HUMAN	Fibrinogen alpha chain	1	M.KPVPDLVPGN.F	2	518.299	0.9895	24.7
Treated 3	sp|P02671|FIBA_HUMAN	Fibrinogen alpha chain	1	M.KPVPDLVPGNF.K	2	591.833	0.9757	20.77
Treated 3	sp|P02671|FIBA_HUMAN	Fibrinogen alpha chain	1	M.KPVPDLVPGNF.K	2	591.833	0.9755	26.12
Treated 3	sp|P02671|FIBA_HUMAN	Fibrinogen alpha chain	1	M.KPVPDLVPGNFK.S	3	437.59	0.9931	15.96
Treated 3	sp|P02671|FIBA_HUMAN	Fibrinogen alpha chain	1	M.KPVPDLVPGNFK.S	2	655.881	0.9871	22.98
Treated 3	sp|P02671|FIBA_HUMAN	Fibrinogen alpha chain	1	N.FKSQLQKVPPEWKA.L	3	562.653	0.9865	16.35
Treated 3	sp|P02671|FIBA_HUMAN	Fibrinogen alpha chain	1	P.LIKM[147.04]KPVPDLVPGN.F	3	512.968	0.9817	14.77
Treated 3	sp|P02671|FIBA_HUMAN	Fibrinogen alpha chain	1	P.LIKM[147.04]KPVPDLVPGN.F	2	768.948	0.9989	42.8
[truncated: 340 more rows]
