# Supplementary material for: Systemic Effects of Hemorrhagic Snake Venom Metalloproteinases: Untargeted Peptidomics to Explore the Pathodegradome of Plasma Proteins
Source: Toxins (Basel). 2021 Oct 28;13(11):764. doi: 10.3390/toxins13110764 (PMC8622078; doi:10.3390/toxins13110764)
Supplement: Supplementary file 1 [file toxins-13-00764-s001.zip › Supplementary table 2 Analysis of P(W) peptide fraction by LC-MS_MS_PEAKS.xls]

## Sheet: P(W)
Supplementary table 2. Peptides identified by LC-MS/MS analysis of the peptide fraction of P(W) after incubation with HF3. Identification by PEAKS.
Sample	Protein identification	Protein description	-10lgP (Protein)	Peptide	Charge (z)	Mass/Charge(m/z)	#Spec	-10lgP (Peptide) (FDR ≤ 1%)
Control 1	P00734|THRB_HUMAN	Prothrombin	85.51	R.TATSEYQTFFNPR.T	2	781.368	3	45.39
Control 1	P00734|THRB_HUMAN	Prothrombin	85.51	T.ATSEYQTFFNPR.T	2	730.843	1	35.06
Control 1	P00734|THRB_HUMAN	Prothrombin	85.51	A.TSEYQTFFNPR.T	2	695.325	1	33.01
Control 1	P00734|THRB_HUMAN	Prothrombin	85.51	R.T(+42.01)ATSEYQTFFNPR.T	2	802.373	1	32.04
Control 1	P02671|FIBA_HUMAN	Fibrinogen alpha chain	112.75	T.ADSGEGDFLAEGGGVR.G	2	768.849	2	52.12
Control 1	P02671|FIBA_HUMAN	Fibrinogen alpha chain	112.75	A.DSGEGDFLAEGGGVR.G	2	733.331	1	48.76
Control 1	P02671|FIBA_HUMAN	Fibrinogen alpha chain	112.75	D.SGEGDFLAEGGGVR.G	2	675.817	2	47.65
Treated 1	O14791|APOL1_HUMAN	Apolipoprotein L1	101.51	K.LNILNNNYKILQADQEL	2	1008.54	1	37.47
Treated 1	O14791|APOL1_HUMAN	Apolipoprotein L1	101.51	K.LTDVAPVSFF.L	2	548.291	2	35.23
Treated 1	O14791|APOL1_HUMAN	Apolipoprotein L1	101.51	R.GVKLTDVAPVSFF.L	2	690.383	2	31.79
Treated 1	O14791|APOL1_HUMAN	Apolipoprotein L1	101.51	R.GVKLTDVAPVSF.F	2	616.849	1	31.14
Treated 1	O14791|APOL1_HUMAN	Apolipoprotein L1	101.51	R.NWFLKEFPR.L	3	412.89	1	26.51
Treated 1	O14791|APOL1_HUMAN	Apolipoprotein L1	101.51	N.LLLLLTDNEAWNG.F	2	736.394	2	20.6
Treated 1	O14791|APOL1_HUMAN	Apolipoprotein L1	101.51	L.TDVAPVSFF.L	2	491.748	2	19.59
Treated 1	O14791|APOL1_HUMAN	Apolipoprotein L1	101.51	M.SRGVKLTDVAPVSFF.L	2	811.949	2	18.72
Treated 1	O14791|APOL1_HUMAN	Apolipoprotein L1	101.51	K.LNILNNNYK.I	2	553.303	1	18.62
Treated 1	O14791|APOL1_HUMAN	Apolipoprotein L1	101.51	Y.LVYESKH.L	2	438.235	1	17.89
Treated 1	O14791|APOL1_HUMAN	Apolipoprotein L1	101.51	N.ILNNNYKILQADQEL	2	894.98	1	17.82
Treated 1	O14791|APOL1_HUMAN	Apolipoprotein L1	101.51	G.VKLTDVAPVSFF.L	2	661.872	1	17.44
Treated 1	O14791|APOL1_HUMAN	Apolipoprotein L1	101.51	E.M(+15.99)SRGVKLTDVAPVSF.F	2	811.933	1	17.42
Treated 1	O14791|APOL1_HUMAN	Apolipoprotein L1	101.51	M.SRGVKLTDVAPVSF.F	3	492.613	2	16.65
Treated 1	O14791|APOL1_HUMAN	Apolipoprotein L1	101.51	K.LNILNNNY.K	2	489.257	1	16.45
Treated 1	O14791|APOL1_HUMAN	Apolipoprotein L1	101.51	K.LTDVAPVSF.F	2	474.756	1	16.13
Treated 1	O14791|APOL1_HUMAN	Apolipoprotein L1	101.51	E.M(+15.99)SRGVKLTDVAPVSFF.L	3	590.648	2	16.02
Treated 1	O14791|APOL1_HUMAN	Apolipoprotein L1	101.51	F.FLVLDVVY.L	2	484.28	2	15.41
Treated 1	O14791|APOL1_HUMAN	Apolipoprotein L1	101.51	Q.LTRGIGKDIRA.L	3	400.579	1	15.14
Treated 1	O14791|APOL1_HUMAN	Apolipoprotein L1	101.51	L.LLLLTDNEAWNG.F	2	679.853	2	14.18
Treated 1	O14791|APOL1_HUMAN	Apolipoprotein L1	101.51	R.GVKLTDVAP.V	2	450.264	1	12.83
Treated 1	O14791|APOL1_HUMAN	Apolipoprotein L1	101.51	R.LRALADGVQ.K	2	471.773	1	12.81
Treated 1	O14791|APOL1_HUMAN	Apolipoprotein L1	101.51	K.LNILNNN.Y	2	407.724	1	11.97
Treated 1	O14791|APOL1_HUMAN	Apolipoprotein L1	101.51	E.MSRGVKLTDVAP.V	3	425.236	1	11.31
Treated 1	O14791|APOL1_HUMAN	Apolipoprotein L1	101.51	L.TDVAPVSF.F	2	418.214	1	11.17
Treated 1	O14791|APOL1_HUMAN	Apolipoprotein L1	101.51	E.M(+15.99)SRGVKLTDVAP.V	3	430.568	2	9.76
Treated 1	P00734|THRB_HUMAN	Prothrombin	147.41	R.TATSEYQTFFNPR.T	2	781.369	4	47.18
Treated 1	P00734|THRB_HUMAN	Prothrombin	147.41	K.LKKPVAFSDYIHP.V	3	505.618	1	40.87
Treated 1	P00734|THRB_HUMAN	Prothrombin	147.41	A.TSEYQTFFNPR.T	2	695.326	1	36.76
Treated 1	P00734|THRB_HUMAN	Prothrombin	147.41	K.SPFNNRWYQM(+15.99)G.I	2	708.312	2	36.47
Treated 1	P00734|THRB_HUMAN	Prothrombin	147.41	R.T(+42.01)ATSEYQTFFNPR.T	2	802.375	1	35.09
Treated 1	P00734|THRB_HUMAN	Prothrombin	147.41	T.WTANVGKGQPSVLQ.V	2	742.897	2	34.71
Treated 1	P00734|THRB_HUMAN	Prothrombin	147.41	T.ATSEYQTFFNPR.T	2	730.844	1	33.94
Treated 1	P00734|THRB_HUMAN	Prothrombin	147.41	K.WIQKVIDQFGE	2	681.857	2	33.1
Treated 1	P00734|THRB_HUMAN	Prothrombin	147.41	S.MLEKIYIHPR.Y	3	433.912	2	31.98
Treated 1	P00734|THRB_HUMAN	Prothrombin	147.41	R.VTGWGNLKETWTAN.V	2	788.892	1	31.42
Treated 1	P00734|THRB_HUMAN	Prothrombin	147.41	K.SPFNNRWYQMG.I	2	700.315	2	30.52
Treated 1	P00734|THRB_HUMAN	Prothrombin	147.41	N.VGKGQPSVLQVVNLP.I	2	767.953	3	29.55
Treated 1	P00734|THRB_HUMAN	Prothrombin	147.41	E.LLESYIDGR.I	2	533.283	2	29.17
Treated 1	P00734|THRB_HUMAN	Prothrombin	147.41	K.LKKPVAFSDY.I	2	584.323	2	27.95
Treated 1	P00734|THRB_HUMAN	Prothrombin	147.41	E.YQTFFNPR.T	2	536.764	2	27.93
Treated 1	P00734|THRB_HUMAN	Prothrombin	147.41	S.EYQTFFNPR.T	2	601.286	1	26.99
Treated 1	P00734|THRB_HUMAN	Prothrombin	147.41	S.LISDRWVLTAA.H	2	622.854	2	26.68
Treated 1	P00734|THRB_HUMAN	Prothrombin	147.41	N.LKETWTAN.V	2	481.751	1	26.66
Treated 1	P00734|THRB_HUMAN	Prothrombin	147.41	Q.VTVAMTPR.S	2	437.745	1	25.56
Treated 1	P00734|THRB_HUMAN	Prothrombin	147.41	S.LLQAGYKGRVTGWGN.L	2	810.437	3	25.17
Treated 1	P00734|THRB_HUMAN	Prothrombin	147.41	K.WIQKVIDQ.F	2	515.29	1	24.91
Treated 1	P00734|THRB_HUMAN	Prothrombin	147.41	S.LISDRWVLT.A	2	551.817	1	24.7
Treated 1	P00734|THRB_HUMAN	Prothrombin	147.41	Y.QTFFNPR.T	2	455.233	2	24.45
Treated 1	P00734|THRB_HUMAN	Prothrombin	147.41	L.LESYIDGR.I	2	476.742	1	23.69
Treated 1	P00734|THRB_HUMAN	Prothrombin	147.41	S.M(+15.99)LEKIYIHPR.Y	3	439.245	1	23.57
Treated 1	P00734|THRB_HUMAN	Prothrombin	147.41	Q.VTVAMTPRSEGSSVN.L	2	767.881	2	23.51
Treated 1	P00734|THRB_HUMAN	Prothrombin	147.41	R.LAVTTHGLP.C	2	454.764	1	23.01
Treated 1	P00734|THRB_HUMAN	Prothrombin	147.41	E.NLDRDIAL.M	2	465.257	1	22.48
Treated 1	P00734|THRB_HUMAN	Prothrombin	147.41	Q.VTVAMTPRSEGSSV.N	2	710.86	1	21.99
Treated 1	P00734|THRB_HUMAN	Prothrombin	147.41	F.YTHVFR.L	2	411.717	1	21.9
Treated 1	P00734|THRB_HUMAN	Prothrombin	147.41	T.WTANVGKGQPSVLQVVNLP.I	2	1004.06	2	21.79
Treated 1	P00734|THRB_HUMAN	Prothrombin	147.41	R.IRITDNM.F	2	431.727	1	21.76
Treated 1	P00734|THRB_HUMAN	Prothrombin	147.41	L.ISDRWVLTAA.H	2	566.313	1	21.37
Treated 1	P00734|THRB_HUMAN	Prothrombin	147.41	K.WIQKVIDQF.G	2	588.825	1	20.86
Treated 1	P00734|THRB_HUMAN	Prothrombin	147.41	L.LQAGYKGRVTGWGN.L	3	502.933	1	18.43
Treated 1	P00734|THRB_HUMAN	Prothrombin	147.41	K.SPFNNRWYQ.M	2	606.284	1	17.57
Treated 1	P00734|THRB_HUMAN	Prothrombin	147.41	Q.VTVAM(+15.99)TPRSEGSSV.N	2	718.856	1	17.45
Treated 1	P00734|THRB_HUMAN	Prothrombin	147.41	R.IVEGSDAEIGM(+15.99)SPWQVM(+15.99)L.F	2	997.468	1	17.38
Treated 1	P00734|THRB_HUMAN	Prothrombin	147.41	N.LKETWTANVGKGQPSVLQVVNLP.I	3	826.796	2	16.8
Treated 1	P00734|THRB_HUMAN	Prothrombin	147.41	T.ANVGKGQPSVLQVVNLP.I	2	860.492	1	16.72
Treated 1	P00734|THRB_HUMAN	Prothrombin	147.41	R.IVEGSDAEIGMSP.W	2	652.806	1	15.81
Treated 1	P00734|THRB_HUMAN	Prothrombin	147.41	G.FYTHVF.R	2	407.201	1	14.83
Treated 1	P00734|THRB_HUMAN	Prothrombin	147.41	N.VGKGQPSVLQ.V	2	506.793	1	14.61
Treated 1	P00734|THRB_HUMAN	Prothrombin	147.41	R.NIEKISM.L	2	417.724	2	14.49
Treated 1	P00734|THRB_HUMAN	Prothrombin	147.41	C.YVAGKPGDFG.Y	2	505.752	1	14.25
Treated 1	P00734|THRB_HUMAN	Prothrombin	147.41	E.NLDRDIALM(+15.99).K	2	538.775	1	13.35
Treated 1	P00734|THRB_HUMAN	Prothrombin	147.41	N.LKETWTANVGKGQPSVLQ.V	3	652.69	1	12.34
Treated 1	P00734|THRB_HUMAN	Prothrombin	147.41	R.IRITDNM(+15.99).F	2	439.724	1	11.07
Treated 1	P00734|THRB_HUMAN	Prothrombin	147.41	E.IGM(+15.99)SPWQV.M	2	467.229	1	9.97
Treated 1	P00736|C1R_HUMAN	Complement C1r subcomponent	67.81	A.LLGDRWILTAA.H	2	614.857	1	32.07
Treated 1	P00736|C1R_HUMAN	Complement C1r subcomponent	67.81	L.LGDRWILT.A	2	487.278	2	23.09
Treated 1	P00736|C1R_HUMAN	Complement C1r subcomponent	67.81	Y.TKVLNYVDW.I	2	569.301	1	22
Treated 1	P00736|C1R_HUMAN	Complement C1r subcomponent	67.81	L.GDRWILT.A	2	430.736	1	17.52
Treated 1	P00736|C1R_HUMAN	Complement C1r subcomponent	67.81	A.LLGDRWILT.A	2	543.82	1	17.45
Treated 1	P00736|C1R_HUMAN	Complement C1r subcomponent	67.81	F.YTKVLNYVDW.I	2	650.834	2	17.43
Treated 1	P00736|C1R_HUMAN	Complement C1r subcomponent	67.81	K.M(+15.99)GNFPWQVFTNIHGRGGGA.L	3	687.996	1	16.87
Treated 1	P00736|C1R_HUMAN	Complement C1r subcomponent	67.81	R.GGGALLGDRWILTAA.H	2	735.908	2	15.92
Treated 1	P00736|C1R_HUMAN	Complement C1r subcomponent	67.81	M.GNFPWQVFTNIHGRGGGA.L	3	638.984	1	15.16
Treated 1	P00736|C1R_HUMAN	Complement C1r subcomponent	67.81	L.GDRWILTAA.H	2	501.773	1	14.14
Treated 1	P00736|C1R_HUMAN	Complement C1r subcomponent	67.81	L.LGDRWILTAA.H	2	558.315	2	13.91
Treated 1	P00736|C1R_HUMAN	Complement C1r subcomponent	67.81	G.DRWILTAA.H	2	473.262	1	13.17
Treated 1	P00736|C1R_HUMAN	Complement C1r subcomponent	67.81	G.DRWILT.A	2	402.225	1	12.56
Treated 1	P00736|C1R_HUMAN	Complement C1r subcomponent	67.81	K.MGNFPWQVFTNIHGRGGGA.L	3	682.664	1	10.07
Treated 1	P01009|A1AT_HUMAN	Alpha-1-antitrypsin	20.06	P.LFM(+15.99)GKVVNPTQ.K	2	625.335	1	20.06
Treated 1	P01009|A1AT_HUMAN	Alpha-1-antitrypsin	20.06	G.AM(+15.99)FLEAIP.M	2	454.234	2	11.18
Treated 1	P01009|A1AT_HUMAN	Alpha-1-antitrypsin	20.06	A.M(+15.99)FLEAIP.M	2	418.716	2	10.22
Treated 1	P01009|A1AT_HUMAN	Alpha-1-antitrypsin	20.06	P.LFM(+15.99)GKVVNPTQK	3	459.924	1	9.49
Treated 1	P01023|A2MG_HUMAN	Alpha-2-macroglobulin	55.28	G.LRVGFYESDV.M	2	592.802	1	30.8
Treated 1	P01023|A2MG_HUMAN	Alpha-2-macroglobulin	55.28	R.VGFYESDVM(+15.99)GRGHAR.L	4	424.953	2	27.88
Treated 1	P01023|A2MG_HUMAN	Alpha-2-macroglobulin	55.28	R.VGFYESDVMGRGHAR.L	4	420.953	2	26.06
Treated 1	P01023|A2MG_HUMAN	Alpha-2-macroglobulin	55.28	R.VGFYESDVM(+15.99)GR.G	2	638.288	1	18.25
Treated 1	P01023|A2MG_HUMAN	Alpha-2-macroglobulin	55.28	R.VGFYESDVM(+15.99)GRGHA.R	3	514.234	1	17.82
Treated 1	P01023|A2MG_HUMAN	Alpha-2-macroglobulin	55.28	R.VGFYESDVMGRGHA.R	3	508.902	1	17.6
Treated 1	P01023|A2MG_HUMAN	Alpha-2-macroglobulin	55.28	R.VGFYESDVM(+15.99)GRGH.A	3	490.555	1	10.62
Treated 1	P01024|CO3_HUMAN	Complement C3	92.53	E.LNLDVSLQLPSR.S	2	677.889	2	37.52
Treated 1	P01024|CO3_HUMAN	Complement C3	92.53	R.ILLQGTPVAQ.M	2	520.312	2	31.13
Treated 1	P01024|CO3_HUMAN	Complement C3	92.53	I.LLQGTPVAQ.M	2	463.77	2	28.07
Treated 1	P01024|CO3_HUMAN	Complement C3	92.53	T.LSVVTMYH.A	2	475.245	1	27.73
Treated 1	P01024|CO3_HUMAN	Complement C3	92.53	L.NLDVSLQLPSR.S	2	621.347	1	25
Treated 1	P01024|CO3_HUMAN	Complement C3	92.53	G.FTVTAEGKGQGT.L	2	598.303	2	24.22
Treated 1	P01024|CO3_HUMAN	Complement C3	92.53	I.HWESASLL.R	2	471.738	1	23.68
Treated 1	P01024|CO3_HUMAN	Complement C3	92.53	E.LNLDVSLQLPSRSS.K	2	764.92	1	23.22
Treated 1	P01024|CO3_HUMAN	Complement C3	92.53	E.TRILLQGTPVAQ.M	2	648.886	2	21.38
Treated 1	P01024|CO3_HUMAN	Complement C3	92.53	R.IHWESAS.L	2	415.197	1	21.19
Treated 1	P01024|CO3_HUMAN	Complement C3	92.53	G.FTVTAEGKGQGTLS.V	2	698.361	2	19.4
Treated 1	P01024|CO3_HUMAN	Complement C3	92.53	R.IHWESASLL.R	2	528.281	1	18.79
Treated 1	P01024|CO3_HUMAN	Complement C3	92.53	T.RILLQGTPVAQ.M	2	598.362	2	14.32
Treated 1	P01024|CO3_HUMAN	Complement C3	92.53	E.LNLDVSLQLPS.R	2	599.838	1	11.76
Treated 1	P01024|CO3_HUMAN	Complement C3	92.53	K.ITHRIHWESAS.L	2	668.842	1	11.51
Treated 1	P01042|KNG1_HUMAN	Kininogen-1	89.63	R.AQRQVVAGLNFR.I	3	453.594	2	32.41
Treated 1	P01042|KNG1_HUMAN	Kininogen-1	89.63	L.MKRPPGFSPFR.S	3	440.574	3	30.94
Treated 1	P01042|KNG1_HUMAN	Kininogen-1	89.63	R.PPGFSPFR.S	2	452.738	3	29.44
Treated 1	P01042|KNG1_HUMAN	Kininogen-1	89.63	L.MKRPPGFSPF.R	2	582.306	3	29.04
Treated 1	P01042|KNG1_HUMAN	Kininogen-1	89.63	L.MKRPPGF.S	2	416.729	3	25.44
Treated 1	P01042|KNG1_HUMAN	Kininogen-1	89.63	L.MKRPPGFSP.F	2	508.772	1	25.25
Treated 1	P01042|KNG1_HUMAN	Kininogen-1	89.63	P.PGFSPFR.S	2	404.212	2	24.28
Treated 1	P01042|KNG1_HUMAN	Kininogen-1	89.63	R.QVVAGLNFR.I	2	502.288	1	23.23
Treated 1	P01042|KNG1_HUMAN	Kininogen-1	89.63	M.KRPPGFSPF.R	2	516.785	2	22.71
Treated 1	P01042|KNG1_HUMAN	Kininogen-1	89.63	R.AQRQVVAGLNF.R	2	601.837	1	22.18
Treated 1	P01042|KNG1_HUMAN	Kininogen-1	89.63	L.M(+15.99)KRPPGFSPF.R	2	590.303	3	20.3
Treated 1	P01042|KNG1_HUMAN	Kininogen-1	89.63	L.M(+15.99)KRPPGF.S	2	424.726	1	19.42
Treated 1	P01042|KNG1_HUMAN	Kininogen-1	89.63	A.YIDIQLR.I	2	460.764	1	18.24
Treated 1	P01042|KNG1_HUMAN	Kininogen-1	89.63	K.RPPGFSPF.R	2	452.738	2	16.4
Treated 1	P01042|KNG1_HUMAN	Kininogen-1	89.63	S.LMKRPPGFSP.F	2	565.312	1	15.98
Treated 1	P01042|KNG1_HUMAN	Kininogen-1	89.63	L.M(+15.99)KRPPGFSP.F	2	516.769	4	14.25
Treated 1	P01042|KNG1_HUMAN	Kininogen-1	89.63	S.LMKRPPGF.S	2	473.271	1	13.22
Treated 1	P01042|KNG1_HUMAN	Kininogen-1	89.63	R.PPGFSPFRS.S	2	496.254	1	12.29
Treated 1	P01857|IGHG1_HUMAN	Ig gamma-1 chain C region	45.51	A.LTSGVHTFPAV.L	2	564.806	1	21.43
Treated 1	P01857|IGHG1_HUMAN	Ig gamma-1 chain C region	45.51	A.LTSGVHTFPAVLQSSG.L	2	800.921	1	20.34
Treated 1	P01857|IGHG1_HUMAN	Ig gamma-1 chain C region	45.51	T.SGVHTFPAV.L	2	457.741	1	20.22
Treated 1	P01857|IGHG1_HUMAN	Ig gamma-1 chain C region	45.51	R.FTQKSLSLSPG.K	2	582.817	1	16.15
Treated 1	P01857|IGHG1_HUMAN	Ig gamma-1 chain C region	45.51	A.LTSGVHTFPA.V	2	515.273	1	15.61
Treated 1	P01857|IGHG1_HUMAN	Ig gamma-1 chain C region	45.51	R.VVSVLTVLHQDW.L	2	698.386	1	13.63
Treated 1	P01871|IGHM_HUMAN	Ig mu chain C region	61.63	Q.ATGFSPRQIQVSW.L	2	738.885	2	33.17
Treated 1	P01871|IGHM_HUMAN	Ig mu chain C region	61.63	A.TGFSPRQIQV.S	2	566.81	1	31.19
Treated 1	P01871|IGHM_HUMAN	Ig mu chain C region	61.63	A.TGFSPRQIQVSW.L	2	703.365	1	25.54
Treated 1	P01871|IGHM_HUMAN	Ig mu chain C region	61.63	Q.VLLPSKDV.M	2	435.769	2	17.37
Treated 1	P02647|APOA1_HUMAN	Apolipoprotein A-I	104.13	F.LSALEEYTKKLNTQ	2	819.442	3	36.24
Treated 1	P02647|APOA1_HUMAN	Apolipoprotein A-I	104.13	D.LRQGLLPVLES.F	2	612.87	3	30.39
Treated 1	P02647|APOA1_HUMAN	Apolipoprotein A-I	104.13	D.LRQGLLPVLESF.K	2	686.404	2	29.58
Treated 1	P02647|APOA1_HUMAN	Apolipoprotein A-I	104.13	E.LQEKLSPLGEE.M	2	621.832	1	28.83
Treated 1	P02647|APOA1_HUMAN	Apolipoprotein A-I	104.13	R.VKDLATVYVDV.L	2	611.34	1	28.27
Treated 1	P02647|APOA1_HUMAN	Apolipoprotein A-I	104.13	L.RQGLLPVLES.F	2	556.328	2	28.07
Treated 1	P02647|APOA1_HUMAN	Apolipoprotein A-I	104.13	F.LSALEEYTK.K	2	527.278	1	27.97
Treated 1	P02647|APOA1_HUMAN	Apolipoprotein A-I	104.13	E.LQEKLSPLG.E	2	492.791	1	27.78
Treated 1	P02647|APOA1_HUMAN	Apolipoprotein A-I	104.13	A.LRTHLAPYS.D	2	529.294	1	27.34
Treated 1	P02647|APOA1_HUMAN	Apolipoprotein A-I	104.13	R.QGLLPVLES.F	2	478.277	2	25.04
Treated 1	P02647|APOA1_HUMAN	Apolipoprotein A-I	104.13	A.LRTHLAPYSDE.L	2	651.329	2	24.99
Treated 1	P02647|APOA1_HUMAN	Apolipoprotein A-I	104.13	A.LEDLRQGLLPVLES.F	2	791.447	2	22.31
Treated 1	P02647|APOA1_HUMAN	Apolipoprotein A-I	104.13	K.PALEDLRQGLLP.V	2	661.378	1	21.31
Treated 1	P02647|APOA1_HUMAN	Apolipoprotein A-I	104.13	A.LEDLRQGLLP.V	2	577.333	2	21.3
Treated 1	P02647|APOA1_HUMAN	Apolipoprotein A-I	104.13	N.LKLLDNWDSVTST.F	2	746.389	1	19.27
Treated 1	P02647|APOA1_HUMAN	Apolipoprotein A-I	104.13	D.LRQGLLPVL.E	2	504.833	3	17.62
Treated 1	P02647|APOA1_HUMAN	Apolipoprotein A-I	104.13	R.QGLLPVLESF.K	2	551.811	1	15.91
Treated 1	P02647|APOA1_HUMAN	Apolipoprotein A-I	104.13	E.LQEKLSP.L	2	407.738	1	15.63
Treated 1	P02647|APOA1_HUMAN	Apolipoprotein A-I	104.13	D.LRQGLLPV.L	2	448.291	2	15.22
Treated 1	P02647|APOA1_HUMAN	Apolipoprotein A-I	104.13	S.FLSALEEYTK.K	2	600.812	1	14.4
Treated 1	P02647|APOA1_HUMAN	Apolipoprotein A-I	104.13	S.FKVSFLS.A	2	414.238	1	13.5
Treated 1	P02647|APOA1_HUMAN	Apolipoprotein A-I	104.13	L.RQGLLPVL.E	2	448.291	2	13.03
Treated 1	P02647|APOA1_HUMAN	Apolipoprotein A-I	104.13	A.LEDLRQGLLPV.L	2	626.867	2	12.69
Treated 1	P02647|APOA1_HUMAN	Apolipoprotein A-I	104.13	S.FLSALEEYTKKLNTQ	3	595.653	1	12.69
Treated 1	P02647|APOA1_HUMAN	Apolipoprotein A-I	104.13	Q.FEGSALGKQLN.L	2	582.305	1	12.4
Treated 1	P02647|APOA1_HUMAN	Apolipoprotein A-I	104.13	K.AKPALEDLRQGLLP.V	2	760.944	2	10.13
Treated 1	P02647|APOA1_HUMAN	Apolipoprotein A-I	104.13	A.LRTHLAP.Y	2	404.246	1	9.64
Treated 1	P02649|APOE_HUMAN	Apolipoprotein E	65.72	K.VQAAVGTSAAPVPSDNH	2	810.904	2	34.89
Treated 1	P02649|APOE_HUMAN	Apolipoprotein E	65.72	R.LVQYRGEVQA.M	2	581.815	1	30.25
Treated 1	P02649|APOE_HUMAN	Apolipoprotein E	65.72	R.LGPLVEQGR.V	2	484.781	2	21.88
Treated 1	P02649|APOE_HUMAN	Apolipoprotein E	65.72	Y.LRWVQT.L	2	401.733	2	18.84
Treated 1	P02649|APOE_HUMAN	Apolipoprotein E	65.72	R.LKSWFEP.L	2	453.74	1	18.49
Treated 1	P02649|APOE_HUMAN	Apolipoprotein E	65.72	R.LGPLVEQGRVR.A	3	408.58	1	10.46
Treated 1	P02649|APOE_HUMAN	Apolipoprotein E	65.72	D.MQRQWAG.L	2	438.711	1	10.11
Treated 1	P02652|APOA2_HUMAN	Apolipoprotein A-II	139.83	F.LSYFVELGTQPATQ	2	777.397	3	46.2
Treated 1	P02652|APOA2_HUMAN	Apolipoprotein A-II	139.83	Y.FVELGTQPATQ	2	595.807	2	40.72
Treated 1	P02652|APOA2_HUMAN	Apolipoprotein A-II	139.83	F.LSYFVELGTQPAT.Q	2	713.368	1	38.24
Treated 1	P02652|APOA2_HUMAN	Apolipoprotein A-II	139.83	Y.FQTVTDYGKDL.M	2	643.817	2	37.31
Treated 1	P02652|APOA2_HUMAN	Apolipoprotein A-II	139.83	L.SYFVELGTQPATQ	2	720.855	2	34.95
Treated 1	P02652|APOA2_HUMAN	Apolipoprotein A-II	139.83	Y.FVELGTQPAT.Q	2	531.778	2	34.71
Treated 1	P02652|APOA2_HUMAN	Apolipoprotein A-II	139.83	L.SYFVELGTQPAT.Q	2	656.826	2	33.06
Treated 1	P02652|APOA2_HUMAN	Apolipoprotein A-II	139.83	L.IKKAGTELVNF.L	2	610.355	4	32.97
Treated 1	P02652|APOA2_HUMAN	Apolipoprotein A-II	139.83	P.LIKKAGTELVNF.L	2	666.898	3	32
Treated 1	P02652|APOA2_HUMAN	Apolipoprotein A-II	139.83	L.TPLIKKAGTELVNF.L	2	765.95	3	29.17
Treated 1	P02652|APOA2_HUMAN	Apolipoprotein A-II	139.83	N.FLSYFVELGTQPATQ	2	850.931	3	28.41
Treated 1	P02652|APOA2_HUMAN	Apolipoprotein A-II	139.83	S.LVSQYFQTVTDYGKDL.M	2	938.971	1	27.23
Treated 1	P02652|APOA2_HUMAN	Apolipoprotein A-II	139.83	Q.LTPLIKKAGTELVNF.L	3	548.663	4	26.19
Treated 1	P02652|APOA2_HUMAN	Apolipoprotein A-II	139.83	Y.FVELGTQPA.T	2	481.254	1	25.99
Treated 1	P02652|APOA2_HUMAN	Apolipoprotein A-II	139.83	K.KAGTELVNF.L	2	489.767	2	25.71
Treated 1	P02652|APOA2_HUMAN	Apolipoprotein A-II	139.83	Y.FQTVTDYGKDLM(+15.99).E	2	717.335	1	24.6
Treated 1	P02652|APOA2_HUMAN	Apolipoprotein A-II	139.83	Q.LTPLIKKAGTELVN.F	2	748.957	2	22.7
Treated 1	P02652|APOA2_HUMAN	Apolipoprotein A-II	139.83	Q.TVTDYGKDL.M	2	506.255	1	21.12
Treated 1	P02652|APOA2_HUMAN	Apolipoprotein A-II	139.83	Y.FVELGTQP.A	2	445.735	1	21.04
Treated 1	P02652|APOA2_HUMAN	Apolipoprotein A-II	139.83	Y.FQTVTDYGKDLM.E	2	709.338	1	20.66
Treated 1	P02652|APOA2_HUMAN	Apolipoprotein A-II	139.83	F.LSYFVELGTQP.A	2	627.325	1	20.54
Treated 1	P02652|APOA2_HUMAN	Apolipoprotein A-II	139.83	Y.FEKSKEQLTPL.I	2	660.361	4	20.27
Treated 1	P02652|APOA2_HUMAN	Apolipoprotein A-II	139.83	F.LSYFVELGTQPA.T	2	662.844	1	19.34
Treated 1	P02652|APOA2_HUMAN	Apolipoprotein A-II	139.83	I.KKAGTELVNF.L	2	553.815	2	19.12
Treated 1	P02652|APOA2_HUMAN	Apolipoprotein A-II	139.83	E.QLTPLIKKAGTELVNF.L	3	591.35	1	18.35
Treated 1	P02652|APOA2_HUMAN	Apolipoprotein A-II	139.83	Y.FQTVTDYGKD.L	2	587.276	1	18.02
Treated 1	P02652|APOA2_HUMAN	Apolipoprotein A-II	139.83	L.SYFVELGTQP.A	2	570.783	1	17.14
Treated 1	P02652|APOA2_HUMAN	Apolipoprotein A-II	139.83	S.YFVELGTQPATQ	2	677.339	1	15.54
Treated 1	P02652|APOA2_HUMAN	Apolipoprotein A-II	139.83	Y.FQTVTDYGKDLMEK.V	3	558.941	1	15.49
Treated 1	P02652|APOA2_HUMAN	Apolipoprotein A-II	139.83	F.VELGTQPATQ	2	522.273	1	15.23
Treated 1	P02652|APOA2_HUMAN	Apolipoprotein A-II	139.83	S.YFEKSKEQLTPL.I	3	494.933	1	14.68
Treated 1	P02652|APOA2_HUMAN	Apolipoprotein A-II	139.83	Y.FQTVTDYGKDLM(+15.99)EK.V	3	564.272	1	14.33
Treated 1	P02652|APOA2_HUMAN	Apolipoprotein A-II	139.83	N.FLSYFVELGTQPAT.Q	2	786.901	2	13.55
Treated 1	P02652|APOA2_HUMAN	Apolipoprotein A-II	139.83	Q.LTPLIKKAGTEL.V	3	428.602	1	12.43
Treated 1	P02652|APOA2_HUMAN	Apolipoprotein A-II	139.83	L.SYFVELGTQPA.T	2	606.302	1	11.25
Treated 1	P02652|APOA2_HUMAN	Apolipoprotein A-II	139.83	F.VELGTQPAT.Q	2	458.244	1	10.15
Treated 1	P02652|APOA2_HUMAN	Apolipoprotein A-II	139.83	E.AKSYFEKSKEQLTPL.I	3	590.32	1	9.53
Treated 1	P02654|APOC1_HUMAN	Apolipoprotein C-I	45.99	G.TPDVSSALDK.L	2	516.765	1	27.26
Treated 1	P02654|APOC1_HUMAN	Apolipoprotein C-I	45.99	K.LKEFGNT.L	2	404.714	1	24.58
Treated 1	P02654|APOC1_HUMAN	Apolipoprotein C-I	45.99	E.LISRIKQSELSA.K	3	448.934	1	19.31
Treated 1	P02654|APOC1_HUMAN	Apolipoprotein C-I	45.99	K.M(+15.99)REWFS.E	2	436.193	1	11.05
Treated 1	P02655|APOC2_HUMAN	Apolipoprotein C-II	121.78	S.LSSYWESAKTAAQN.L	2	778.372	2	47.12
Treated 1	P02655|APOC2_HUMAN	Apolipoprotein C-II	121.78	N.LYEKTYLPAVDEK.L	3	523.612	2	35.14
Treated 1	P02655|APOC2_HUMAN	Apolipoprotein C-II	121.78	M.STYTGIFTDQV.L	2	616.297	2	34.1
Treated 1	P02655|APOC2_HUMAN	Apolipoprotein C-II	121.78	A.M(+15.99)STYTGIFTDQV.L	2	689.815	2	33.56
Treated 1	P02655|APOC2_HUMAN	Apolipoprotein C-II	121.78	T.FLTQVKESLSSY.W	2	701.366	1	32.92
Treated 1	P02655|APOC2_HUMAN	Apolipoprotein C-II	121.78	S.LSSYWESAKTAA.Q	2	657.322	1	31.19
Treated 1	P02655|APOC2_HUMAN	Apolipoprotein C-II	121.78	S.TYTGIFTDQV.L	2	572.781	1	29.68
Treated 1	P02655|APOC2_HUMAN	Apolipoprotein C-II	121.78	A.M(+15.99)STYTGIFTDQVLS.V	2	789.873	2	28.29
Treated 1	P02655|APOC2_HUMAN	Apolipoprotein C-II	121.78	T.FLTQVKES.L	2	476.262	1	27.21
Treated 1	P02655|APOC2_HUMAN	Apolipoprotein C-II	121.78	S.TYTGIFTDQ.V	2	523.246	1	26.31
Treated 1	P02655|APOC2_HUMAN	Apolipoprotein C-II	121.78	A.M(+15.99)STYTGIFTDQ.V	2	640.281	1	24.16
Treated 1	P02655|APOC2_HUMAN	Apolipoprotein C-II	121.78	M.STYTGIFTDQVLS.V	2	716.355	1	23.38
Treated 1	P02655|APOC2_HUMAN	Apolipoprotein C-II	121.78	F.LTQVKESLSSY.W	2	627.831	1	22.47
Treated 1	P02655|APOC2_HUMAN	Apolipoprotein C-II	121.78	T.FLTQVKESL.S	2	532.804	1	21.69
Treated 1	P02655|APOC2_HUMAN	Apolipoprotein C-II	121.78	M.STYTGIFTDQ.V	2	566.762	1	20.38
Treated 1	P02655|APOC2_HUMAN	Apolipoprotein C-II	121.78	K.LRDLYSKSTAA.M	3	408.891	2	19.65
Treated 1	P02655|APOC2_HUMAN	Apolipoprotein C-II	121.78	Y.TGIFTDQV.L	2	440.725	1	19.49
Treated 1	P02655|APOC2_HUMAN	Apolipoprotein C-II	121.78	Q.VLSVLKGEE	2	487.283	1	17.1
Treated 1	P02655|APOC2_HUMAN	Apolipoprotein C-II	121.78	G.TQQPQQDEMPSPTF.L	2	817.362	1	14.68
Treated 1	P02655|APOC2_HUMAN	Apolipoprotein C-II	121.78	A.MSTYTGIFTDQV.L	2	681.817	2	12.35
Treated 1	P02655|APOC2_HUMAN	Apolipoprotein C-II	121.78	S.TYTGIFTDQVLS.V	2	672.839	1	10.57
Treated 1	P02655|APOC2_HUMAN	Apolipoprotein C-II	121.78	A.MSTYTGIFTDQ.V	2	632.283	2	10.21
Treated 1	P02656|APOC3_HUMAN	Apolipoprotein C-III	132.95	S.QVAQQARGWVTDG.F	2	708.356	2	44.61
Treated 1	P02656|APOC3_HUMAN	Apolipoprotein C-III	132.95	E.SQVAQQARGWVTDG.F	2	751.871	2	44.23
Treated 1	P02656|APOC3_HUMAN	Apolipoprotein C-III	132.95	K.FSEFWDLDPEVRPTSA.V	2	948.445	2	37.45
Treated 1	P02656|APOC3_HUMAN	Apolipoprotein C-III	132.95	G.FSSLKDYWST.V	2	617.294	2	36.62
Treated 1	P02656|APOC3_HUMAN	Apolipoprotein C-III	132.95	L.SSVQESQVAQQARGW.V	2	830.906	1	36.44
Treated 1	P02656|APOC3_HUMAN	Apolipoprotein C-III	132.95	A.LSSVQESQVAQQARGW.V	2	887.449	2	35.08
Treated 1	P02656|APOC3_HUMAN	Apolipoprotein C-III	132.95	F.SSLKDYWST.V	2	543.759	1	33.05
Treated 1	P02656|APOC3_HUMAN	Apolipoprotein C-III	132.95	S.LKDYWST.V	2	456.727	1	30.68
Treated 1	P02656|APOC3_HUMAN	Apolipoprotein C-III	132.95	S.LKDYWSTVKDK.F	3	461.583	1	29.94
Treated 1	P02656|APOC3_HUMAN	Apolipoprotein C-III	132.95	S.SLKDYWST.V	2	500.244	2	28.24
Treated 1	P02656|APOC3_HUMAN	Apolipoprotein C-III	132.95	S.VQESQVAQQARGW.V	2	743.873	1	26.13
Treated 1	P02656|APOC3_HUMAN	Apolipoprotein C-III	132.95	Q.VAQQARGWVTDG.F	2	644.326	1	25.66
Treated 1	P02656|APOC3_HUMAN	Apolipoprotein C-III	132.95	S.SLKDYW.S	2	406.203	1	23.33
Treated 1	P02656|APOC3_HUMAN	Apolipoprotein C-III	132.95	S.QVAQQARGWVT.D	2	622.331	1	23.06
Treated 1	P02656|APOC3_HUMAN	Apolipoprotein C-III	132.95	K.FSEFWDLDPEVRPTS.A	2	912.927	1	22.9
Treated 1	P02656|APOC3_HUMAN	Apolipoprotein C-III	132.95	E.FWDLDPEVRPTSA.V	2	766.874	1	21.6
Treated 1	P02656|APOC3_HUMAN	Apolipoprotein C-III	132.95	F.SSLKDYW.S	2	449.719	1	20.92
Treated 1	P02656|APOC3_HUMAN	Apolipoprotein C-III	132.95	K.FSEFWDLDPEVRPTSAVAA	2	1069.02	1	20.73
Treated 1	P02656|APOC3_HUMAN	Apolipoprotein C-III	132.95	K.DYWSTVK.D	2	449.719	2	20.18
Treated 1	P02656|APOC3_HUMAN	Apolipoprotein C-III	132.95	S.QVAQQARGW.V	2	522.273	1	17.55
Treated 1	P02656|APOC3_HUMAN	Apolipoprotein C-III	132.95	G.FSSLKDY.W	2	430.212	1	17.37
Treated 1	P02656|APOC3_HUMAN	Apolipoprotein C-III	132.95	Q.ARGWVTDG.F	2	431.215	2	16.6
Treated 1	P02656|APOC3_HUMAN	Apolipoprotein C-III	132.95	G.FSSLKDYW.S	2	523.253	1	13.59
Treated 1	P02656|APOC3_HUMAN	Apolipoprotein C-III	132.95	S.LKDYWSTVK.D	2	570.309	1	12.1
Treated 1	P02656|APOC3_HUMAN	Apolipoprotein C-III	132.95	K.FSEFWDLDPEVRPTSAVA.A	2	1033.5	1	11.29
Treated 1	P02656|APOC3_HUMAN	Apolipoprotein C-III	132.95	Q.QARGWVTDG.F	2	495.244	1	10.48
Treated 1	P02671|FIBA_HUMAN	Fibrinogen alpha chain	239.24	A.FFDTASTGKTFPGFFSPM(+15.99).L	2	1000.96	6	58.49
Treated 1	P02671|FIBA_HUMAN	Fibrinogen alpha chain	239.24	F.FDTASTGKTFPGFF.S	2	761.865	7	57.96
Treated 1	P02671|FIBA_HUMAN	Fibrinogen alpha chain	239.24	A.FFDTASTGKTFPGFFSP.M	2	927.442	40	57.45
Treated 1	P02671|FIBA_HUMAN	Fibrinogen alpha chain	239.24	A.FFDTASTGKTFPGFF.S	2	835.4	8	56.26
Treated 1	P02671|FIBA_HUMAN	Fibrinogen alpha chain	239.24	A.AFFDTASTGKTFPGFFSP.M	2	962.96	3	55.55
Treated 1	P02671|FIBA_HUMAN	Fibrinogen alpha chain	239.24	A.FFDTASTGKTFPGF.F	2	761.865	3	53.2
Treated 1	P02671|FIBA_HUMAN	Fibrinogen alpha chain	239.24	F.FDTASTGKTFPGFFSP.M	2	853.908	12	51.29
Treated 1	P02671|FIBA_HUMAN	Fibrinogen alpha chain	239.24	F.DTASTGKTFPGFF.S	2	688.331	4	50.82
Treated 1	P02671|FIBA_HUMAN	Fibrinogen alpha chain	239.24	A.FFDTASTGKTFPG.F	2	688.331	11	49.12
Treated 1	P02671|FIBA_HUMAN	Fibrinogen alpha chain	239.24	F.FDTASTGKTFPGF.F	2	688.331	2	48.5
Treated 1	P02671|FIBA_HUMAN	Fibrinogen alpha chain	239.24	F.DTASTGKTFPGFFSP.M	2	780.374	5	48.32
Treated 1	P02671|FIBA_HUMAN	Fibrinogen alpha chain	239.24	F.FDTASTGKTFPGFFSPM(+15.99).L	2	927.426	3	48.17
Treated 1	P02671|FIBA_HUMAN	Fibrinogen alpha chain	239.24	F.FDTASTGKTFPG.F	2	614.797	3	45.61
Treated 1	P02671|FIBA_HUMAN	Fibrinogen alpha chain	239.24	P.LIKMKPVPDLVPGN.F	2	760.948	8	45.55
Treated 1	P02671|FIBA_HUMAN	Fibrinogen alpha chain	239.24	A.FFDTASTGKTFPGFFSPM.L	2	992.961	2	44.05
Treated 1	P02671|FIBA_HUMAN	Fibrinogen alpha chain	239.24	T.WKPGSSGPGSTGS.W	2	602.784	1	43.65
Treated 1	P02671|FIBA_HUMAN	Fibrinogen alpha chain	239.24	F.DTASTGKTFPGFFSPM(+15.99).L	2	853.892	3	43
Treated 1	P02671|FIBA_HUMAN	Fibrinogen alpha chain	239.24	T.ASTGKTFPGFF.S	2	580.293	4	41.64
Treated 1	P02671|FIBA_HUMAN	Fibrinogen alpha chain	239.24	A.STGKTFPGFFSP.M	2	636.817	4	41.38
Treated 1	P02671|FIBA_HUMAN	Fibrinogen alpha chain	239.24	A.AFFDTASTGKTFPG.F	2	723.85	2	41.17
Treated 1	P02671|FIBA_HUMAN	Fibrinogen alpha chain	239.24	T.ASTGKTFPGFFSP.M	2	672.336	4	39.58
Treated 1	P02671|FIBA_HUMAN	Fibrinogen alpha chain	239.24	D.TASTGKTFPGFF.S	2	630.818	3	39.43
Treated 1	P02671|FIBA_HUMAN	Fibrinogen alpha chain	239.24	S.TGKTFPGFFSP.M	2	593.301	3	38.97
Treated 1	P02671|FIBA_HUMAN	Fibrinogen alpha chain	239.24	P.LIKM(+15.99)KPVPDLVPGN.F	2	768.943	41	38.25
Treated 1	P02671|FIBA_HUMAN	Fibrinogen alpha chain	239.24	D.TASTGKTFPGFFSP.M	2	722.86	3	37.55
Treated 1	P02671|FIBA_HUMAN	Fibrinogen alpha chain	239.24	L.IKMKPVPDLVPGN.F	2	704.406	5	37.37
Treated 1	P02671|FIBA_HUMAN	Fibrinogen alpha chain	239.24	A.STGKTFPGFF.S	2	544.775	4	37.31
Treated 1	P02671|FIBA_HUMAN	Fibrinogen alpha chain	239.24	S.SHHPGIAEFPSR.G	3	445.559	1	37.18
Treated 1	P02671|FIBA_HUMAN	Fibrinogen alpha chain	239.24	Q.LQKVPPEWKALTDM(+15.99)PQ.M	3	633.002	6	36.24
Treated 1	P02671|FIBA_HUMAN	Fibrinogen alpha chain	239.24	S.TGKTFPGFF.S	2	501.259	4	36.19
Treated 1	P02671|FIBA_HUMAN	Fibrinogen alpha chain	239.24	A.F(+42.01)FDTASTGKTFPGFFSP.M	2	948.447	7	35.93
Treated 1	P02671|FIBA_HUMAN	Fibrinogen alpha chain	239.24	T.GKTFPGFFSP.M	2	542.777	1	35.87
Treated 1	P02671|FIBA_HUMAN	Fibrinogen alpha chain	239.24	A.STGKTFPGFFSPM(+15.99).L	2	710.335	4	35.11
Treated 1	P02671|FIBA_HUMAN	Fibrinogen alpha chain	239.24	T.LSGIGTLDGFR.H	2	568.31	6	32.71
Treated 1	P02671|FIBA_HUMAN	Fibrinogen alpha chain	239.24	D.LGTLSGIGTLDG.F	2	552.302	3	32.26
Treated 1	P02671|FIBA_HUMAN	Fibrinogen alpha chain	239.24	N.FKSQLQKVPPEWKA.L	3	562.65	6	32.24
Treated 1	P02671|FIBA_HUMAN	Fibrinogen alpha chain	239.24	Q.LQKVPPEWKA.L	2	598.345	10	32.22
Treated 1	P02671|FIBA_HUMAN	Fibrinogen alpha chain	239.24	A.STGKTFPGF.F	2	471.241	2	32.11
Treated 1	P02671|FIBA_HUMAN	Fibrinogen alpha chain	239.24	F.DTASTGKTFPGF.F	2	614.796	2	31.94
Treated 1	P02671|FIBA_HUMAN	Fibrinogen alpha chain	239.24	T.ASTGKTFPGFFSPM(+15.99).L	2	745.854	3	31.93
Treated 1	P02671|FIBA_HUMAN	Fibrinogen alpha chain	239.24	F.DTASTGKTFPGFFSPM.L	2	845.894	2	31.79
Treated 1	P02671|FIBA_HUMAN	Fibrinogen alpha chain	239.24	L.SGIGTLDGFR.H	2	511.768	3	31.58
Treated 1	P02671|FIBA_HUMAN	Fibrinogen alpha chain	239.24	L.IKM(+15.99)KPVPDLVPGN.F	2	712.404	5	31.43
Treated 1	P02671|FIBA_HUMAN	Fibrinogen alpha chain	239.24	Q.LQKVPPEWKALTDMPQ.M	3	627.67	4	31.4
Treated 1	P02671|FIBA_HUMAN	Fibrinogen alpha chain	239.24	S.TGKTFPGFFSPM(+15.99).L	2	666.819	2	31.31
Treated 1	P02671|FIBA_HUMAN	Fibrinogen alpha chain	239.24	S.SHHPGIAEFPSRG.K	3	464.566	2	31.28
Treated 1	P02671|FIBA_HUMAN	Fibrinogen alpha chain	239.24	T.GKTFPGFF.S	2	450.735	4	31.19
Treated 1	P02671|FIBA_HUMAN	Fibrinogen alpha chain	239.24	M.KPVPDLVPGNF.K	2	591.83	2	30.25
Treated 1	P02671|FIBA_HUMAN	Fibrinogen alpha chain	239.24	I.KMKPVPDLVPGN.F	2	647.864	3	29.88
Treated 1	P02671|FIBA_HUMAN	Fibrinogen alpha chain	239.24	Q.FTSSTSYNRGDSTFE.S	2	849.867	1	29.78
Treated 1	P02671|FIBA_HUMAN	Fibrinogen alpha chain	239.24	G.TLSGIGTLDGFR.H	2	618.834	3	29.75
Treated 1	P02671|FIBA_HUMAN	Fibrinogen alpha chain	239.24	M.KPVPDLVPGN.F	2	518.297	2	29.74
Treated 1	P02671|FIBA_HUMAN	Fibrinogen alpha chain	239.24	K.MKPVPDLVPGN.F	2	583.816	2	29.65
Treated 1	P02671|FIBA_HUMAN	Fibrinogen alpha chain	239.24	L.GTLSGIGTLDG.F	2	495.76	2	29.11
Treated 1	P02671|FIBA_HUMAN	Fibrinogen alpha chain	239.24	T.ASTGKTFPGF.F	2	506.759	2	29.1
Treated 1	P02671|FIBA_HUMAN	Fibrinogen alpha chain	239.24	Q.FTSSTSYNRGDST.F	2	711.81	1	28.64
Treated 1	P02671|FIBA_HUMAN	Fibrinogen alpha chain	239.24	F.FDTASTGKTFPGFFSPM.L	2	919.428	1	28.55
Treated 1	P02671|FIBA_HUMAN	Fibrinogen alpha chain	239.24	Q.LQKVPPEW.K	2	498.78	3	28.28
Treated 1	P02671|FIBA_HUMAN	Fibrinogen alpha chain	239.24	Q.LQKVPPEWKALTDM(+15.99)P.Q	3	590.316	4	28.06
Treated 1	P02671|FIBA_HUMAN	Fibrinogen alpha chain	239.24	K.SQLQKVPPEWKA.L	3	470.93	4	27.67
Treated 1	P02671|FIBA_HUMAN	Fibrinogen alpha chain	239.24	A.FFDTASTGK.T	2	487.236	1	27.32
Treated 1	P02671|FIBA_HUMAN	Fibrinogen alpha chain	239.24	T.WKPGSSGPGSTGSWN.S	2	752.845	2	27.03
Treated 1	P02671|FIBA_HUMAN	Fibrinogen alpha chain	239.24	E.WKALTDM(+15.99)PQ.M	2	553.27	1	26.75
Treated 1	P02671|FIBA_HUMAN	Fibrinogen alpha chain	239.24	E.WKALTDMPQ.M	2	545.274	1	26.52
Treated 1	P02671|FIBA_HUMAN	Fibrinogen alpha chain	239.24	G.KTFPGFFSP.M	2	514.267	2	25.59
Treated 1	P02671|FIBA_HUMAN	Fibrinogen alpha chain	239.24	A.FFDTASTGKTFP.G	2	659.82	2	25.52
Treated 1	P02671|FIBA_HUMAN	Fibrinogen alpha chain	239.24	Q.LQKVPPEWKALTDMP.Q	3	584.984	3	25.37
Treated 1	P02671|FIBA_HUMAN	Fibrinogen alpha chain	239.24	K.MKPVPDLVPGNF.K	2	657.35	2	24.83
Treated 1	P02671|FIBA_HUMAN	Fibrinogen alpha chain	239.24	D.LGTLSGIGTLDGFR.H	2	703.886	4	24.76
Treated 1	P02671|FIBA_HUMAN	Fibrinogen alpha chain	239.24	K.ALTDMPQM(+15.99)R.M	2	539.755	3	24.71
Treated 1	P02671|FIBA_HUMAN	Fibrinogen alpha chain	239.24	S.SSHHPGIAEFPSR.G	3	474.569	1	24.63
Treated 1	P02671|FIBA_HUMAN	Fibrinogen alpha chain	239.24	A.F(+42.01)FDTASTGKTFPGFF.S	2	856.404	3	24.62
Treated 1	P02671|FIBA_HUMAN	Fibrinogen alpha chain	239.24	A.S(+42.01)TGKTFPGFF.S	2	565.78	4	24.41
Treated 1	P02671|FIBA_HUMAN	Fibrinogen alpha chain	239.24	S.SHHPGIAEFP.S	2	546.267	1	23.97
Treated 1	P02671|FIBA_HUMAN	Fibrinogen alpha chain	239.24	S.GIGTLDGFR.H	2	468.251	1	23.55
Treated 1	P02671|FIBA_HUMAN	Fibrinogen alpha chain	239.24	A.STGKTFPGFFSPM.L	2	702.337	2	23.21
Treated 1	P02671|FIBA_HUMAN	Fibrinogen alpha chain	239.24	D.FLAEGGGVR.G	2	453.246	3	23.16
Treated 1	P02671|FIBA_HUMAN	Fibrinogen alpha chain	239.24	K.M(+15.99)KPVPDLVPGNFK.S	2	729.395	3	22.87
Treated 1	P02671|FIBA_HUMAN	Fibrinogen alpha chain	239.24	Q.LQKVPPEWKALTDMPQM(+15.99).R	3	676.683	1	22.69
Treated 1	P02671|FIBA_HUMAN	Fibrinogen alpha chain	239.24	I.KM(+15.99)KPVPDLVPGN.F	2	655.862	3	22.65
Treated 1	P02671|FIBA_HUMAN	Fibrinogen alpha chain	239.24	S.SSHHPGIAEFPSRG.K	3	493.577	1	22.49
Treated 1	P02671|FIBA_HUMAN	Fibrinogen alpha chain	239.24	F.F(+42.01)DTASTGKTFPGFF.S	2	782.87	3	22.25
Treated 1	P02671|FIBA_HUMAN	Fibrinogen alpha chain	239.24	A.F(+42.01)FDTASTGKTFPG.F	2	709.336	4	22.16
Treated 1	P02671|FIBA_HUMAN	Fibrinogen alpha chain	239.24	K.M(+15.99)KPVPDLVPGN.F	2	591.813	2	22.15
Treated 1	P02671|FIBA_HUMAN	Fibrinogen alpha chain	239.24	P.LIKMKPVPDLVPGNF.K	3	556.658	2	21.81
Treated 1	P02671|FIBA_HUMAN	Fibrinogen alpha chain	239.24	K.M(+15.99)KPVPDLVPGNF.K	2	665.348	1	21.4
Treated 1	P02671|FIBA_HUMAN	Fibrinogen alpha chain	239.24	V.PPEWKALTDM(+15.99)P.Q	2	650.817	1	21.2
Treated 1	P02671|FIBA_HUMAN	Fibrinogen alpha chain	239.24	T.GKTFPGFFSPM(+15.99).L	2	616.295	1	21.16
Treated 1	P02671|FIBA_HUMAN	Fibrinogen alpha chain	239.24	A.S(+42.01)TGKTFPGFFSP.M	2	657.822	3	20.99
Treated 1	P02671|FIBA_HUMAN	Fibrinogen alpha chain	239.24	L.GTLSGIGTLDGFR.H	2	647.343	2	20.88
Treated 1	P02671|FIBA_HUMAN	Fibrinogen alpha chain	239.24	F.F(+42.01)DTASTGKTFPG.F	2	635.802	3	20.75
Treated 1	P02671|FIBA_HUMAN	Fibrinogen alpha chain	239.24	S.FRPDSPGSGNARPNNPDWGT.F	3	714.664	2	20.24
Treated 1	P02671|FIBA_HUMAN	Fibrinogen alpha chain	239.24	S.LTTNIMEILRGD.F	2	688.367	1	20.07
Treated 1	P02671|FIBA_HUMAN	Fibrinogen alpha chain	239.24	S.SHHPGIAEFPS.R	2	589.785	1	19.41
Treated 1	P02671|FIBA_HUMAN	Fibrinogen alpha chain	239.24	T.FEEVSGNVSPGTRREY.H	3	609.627	1	19.33
Treated 1	P02671|FIBA_HUMAN	Fibrinogen alpha chain	239.24	M.KPVPDLVPGNFK.S	2	655.877	2	19.24
Treated 1	P02671|FIBA_HUMAN	Fibrinogen alpha chain	239.24	F.FDTASTGKTFP.G	2	586.286	1	19.14
Treated 1	P02671|FIBA_HUMAN	Fibrinogen alpha chain	239.24	D.LGTLSGIGT.L	2	409.735	2	18.83
Treated 1	P02671|FIBA_HUMAN	Fibrinogen alpha chain	239.24	E.AAFFDTASTGKTFPGFFSP.M	2	998.479	1	18.77
Treated 1	P02671|FIBA_HUMAN	Fibrinogen alpha chain	239.24	G.KTFPGFF.S	2	422.224	2	18.4
Treated 1	P02671|FIBA_HUMAN	Fibrinogen alpha chain	239.24	G.SFRPDSPGSGNARPNNPDWGT.F	3	743.675	1	17.88
Treated 1	P02671|FIBA_HUMAN	Fibrinogen alpha chain	239.24	N.FKSQLQKVPPEWK.A	4	404.481	3	17.84
Treated 1	P02671|FIBA_HUMAN	Fibrinogen alpha chain	239.24	T.FEEVSGNVSPGTR.R	2	689.834	1	17.79
Treated 1	P02671|FIBA_HUMAN	Fibrinogen alpha chain	239.24	T.ASTGKTFPGFFSPM.L	2	737.856	2	17.43
Treated 1	P02671|FIBA_HUMAN	Fibrinogen alpha chain	239.24	P.VPDLVPGN.F	2	405.723	1	17.36
Treated 1	P02671|FIBA_HUMAN	Fibrinogen alpha chain	239.24	P.L(+42.01)IKM(+15.99)KPVPDLVPGN.F	2	789.951	2	17.35
Treated 1	P02671|FIBA_HUMAN	Fibrinogen alpha chain	239.24	G.TLSGIGTLDG.F	2	467.248	2	17.1
Treated 1	P02671|FIBA_HUMAN	Fibrinogen alpha chain	239.24	K.VPPEWKA.L	2	413.727	1	16.89
Treated 1	P02671|FIBA_HUMAN	Fibrinogen alpha chain	239.24	G.IGTLDGFR.H	2	439.741	1	16.52
Treated 1	P02671|FIBA_HUMAN	Fibrinogen alpha chain	239.24	T.WKPGSSGPGSTGSW.N	2	695.821	1	16.45
Treated 1	P02671|FIBA_HUMAN	Fibrinogen alpha chain	239.24	A.F(+42.01)FDTASTGKTFPGF.F	2	782.871	1	16.25
Treated 1	P02671|FIBA_HUMAN	Fibrinogen alpha chain	239.24	Q.LQKVPPEWK.A	2	562.828	2	16.04
Treated 1	P02671|FIBA_HUMAN	Fibrinogen alpha chain	239.24	K.ALTDMPQM.R	2	453.708	1	16.01
Treated 1	P02671|FIBA_HUMAN	Fibrinogen alpha chain	239.24	S.LTTNIM(+15.99)EI.L	2	475.748	2	15.93
Treated 1	P02671|FIBA_HUMAN	Fibrinogen alpha chain	239.24	K.SSSYSKQFTSSTSY.N	2	780.348	1	15.91
Treated 1	P02671|FIBA_HUMAN	Fibrinogen alpha chain	239.24	K.MKPVPDLVPGNFK.S	3	481.268	1	15.8
Treated 1	P02671|FIBA_HUMAN	Fibrinogen alpha chain	239.24	T.LSGIGTLDG.F	2	416.725	1	15.71
Treated 1	P02671|FIBA_HUMAN	Fibrinogen alpha chain	239.24	P.LIKMKPVPDLVPGN(+.98).F	3	507.963	1	15.71
Treated 1	P02671|FIBA_HUMAN	Fibrinogen alpha chain	239.24	Q.LQKVPPEWKALTDM(+15.99)PQM(+15.99).R	3	682.014	2	15.5
Treated 1	P02671|FIBA_HUMAN	Fibrinogen alpha chain	239.24	E.WKALTDMP.Q	2	481.245	2	15.47
Treated 1	P02671|FIBA_HUMAN	Fibrinogen alpha chain	239.24	G.IFTNTKESS.S	2	513.759	1	15.44
Treated 1	P02671|FIBA_HUMAN	Fibrinogen alpha chain	239.24	K.VPPEWKALTDMP.Q	2	692.354	2	15.39
Treated 1	P02671|FIBA_HUMAN	Fibrinogen alpha chain	239.24	S.HHPGIAEFPS.R	2	546.268	1	15.37
Treated 1	P02671|FIBA_HUMAN	Fibrinogen alpha chain	239.24	G.IAEFPSRGK.S	2	502.78	1	15.27
Treated 1	P02671|FIBA_HUMAN	Fibrinogen alpha chain	239.24	F.D(+42.01)TASTGKTFPGFF.S	2	709.337	2	14.68
Treated 1	P02671|FIBA_HUMAN	Fibrinogen alpha chain	239.24	V.PPEWKALTDMP.Q	2	642.819	1	14.49
Treated 1	P02671|FIBA_HUMAN	Fibrinogen alpha chain	239.24	G.IAEFPSRG.K	2	438.733	1	13.99
Treated 1	P02671|FIBA_HUMAN	Fibrinogen alpha chain	239.24	P.LIKMKPVPDLVPGNFKSQ.L	3	671.053	2	13.79
Treated 1	P02671|FIBA_HUMAN	Fibrinogen alpha chain	239.24	A.AFFDTASTGKTFPGFF.S	2	870.918	1	13.75
Treated 1	P02671|FIBA_HUMAN	Fibrinogen alpha chain	239.24	F.F(+42.01)DTASTGKTFPGFFSP.M	2	874.913	3	13.73
Treated 1	P02671|FIBA_HUMAN	Fibrinogen alpha chain	239.24	K.ALTDM(+15.99)PQMR.M	2	539.755	1	13
Treated 1	P02671|FIBA_HUMAN	Fibrinogen alpha chain	239.24	P.LIKM(+15.99)KPVPDLVPGN(+.98)FKSQ.L	3	676.712	3	12.26
Treated 1	P02671|FIBA_HUMAN	Fibrinogen alpha chain	239.24	G.SFRPDSPGSGN.A	2	560.755	1	12.24
Treated 1	P02671|FIBA_HUMAN	Fibrinogen alpha chain	239.24	E.WKALTDM(+15.99)P.Q	2	489.242	1	12.21
Treated 1	P02671|FIBA_HUMAN	Fibrinogen alpha chain	239.24	S.SSYSKQFTSSTSY.N	2	736.832	1	12.08
Treated 1	P02671|FIBA_HUMAN	Fibrinogen alpha chain	239.24	T.ASTGKTFPG.F	2	433.225	2	11.96
Treated 1	P02671|FIBA_HUMAN	Fibrinogen alpha chain	239.24	T.FESKSYKMA.D	2	545.766	1	11.82
Treated 1	P02671|FIBA_HUMAN	Fibrinogen alpha chain	239.24	H.HPGIAEFPSR.G	2	555.789	1	11.64
Treated 1	P02671|FIBA_HUMAN	Fibrinogen alpha chain	239.24	Q.WHSESGSFRPDSPGSGN.A	3	601.928	1	11.63
Treated 1	P02671|FIBA_HUMAN	Fibrinogen alpha chain	239.24	V.LQTHPSGTQSGIFN.I	2	743.869	1	11.58
Treated 1	P02671|FIBA_HUMAN	Fibrinogen alpha chain	239.24	T.FESKSYKM.A	2	510.247	1	11.46
Treated 1	P02671|FIBA_HUMAN	Fibrinogen alpha chain	239.24	E.LERPGGNEITRGGSTSY.G	3	598.631	1	11.17
Treated 1	P02671|FIBA_HUMAN	Fibrinogen alpha chain	239.24	L.QKVPPEWKALTDMPQ.M	3	589.976	1	11.02
Treated 1	P02671|FIBA_HUMAN	Fibrinogen alpha chain	239.24	A.FFDTASTGKTFPGFFSPM(+15.99)LGE.F	2	1150.53	1	10.97
Treated 1	P02671|FIBA_HUMAN	Fibrinogen alpha chain	239.24	A.F(+42.01)FDTASTGKTFPGFFSPM(+15.99).L	2	1021.96	3	10.83
Treated 1	P02671|FIBA_HUMAN	Fibrinogen alpha chain	239.24	Y.SKQFTSSTSY.N	2	568.267	1	10.7
Treated 1	P02671|FIBA_HUMAN	Fibrinogen alpha chain	239.24	D.FLAEGGGVRGPR.V	3	405.892	1	10.49
Treated 1	P02671|FIBA_HUMAN	Fibrinogen alpha chain	239.24	E.FVSETESRGSESGI.F	2	742.847	1	10.1
Treated 1	P02671|FIBA_HUMAN	Fibrinogen alpha chain	239.24	K.ALTDM(+15.99)PQM(+15.99).R	2	469.702	1	9.79
Treated 1	P02671|FIBA_HUMAN	Fibrinogen alpha chain	239.24	S.LTTNIMEI.L	2	467.75	1	9.75
Treated 1	P02671|FIBA_HUMAN	Fibrinogen alpha chain	239.24	N.FKSQLQKVPPEWKALTDM(+15.99)P.Q	3	753.733	1	9.49
Treated 1	P02671|FIBA_HUMAN	Fibrinogen alpha chain	239.24	F.DTASTGKTFPG.F	2	541.262	1	9.46
Treated 1	P02675|FIBB_HUMAN	Fibrinogen beta chain	142.69	P.S(+42.01)LRPAPPPISGGGY.R	2	705.873	3	52.11
Treated 1	P02675|FIBB_HUMAN	Fibrinogen beta chain	142.69	S.LRPAPPPISGGGY.R	2	641.352	15	50.95
Treated 1	P02675|FIBB_HUMAN	Fibrinogen beta chain	142.69	P.SLRPAPPPISGGGY.R	2	684.868	3	50.23
Treated 1	P02675|FIBB_HUMAN	Fibrinogen beta chain	142.69	R.PAPPPISGGGY.R	2	506.758	2	45.71
Treated 1	P02675|FIBB_HUMAN	Fibrinogen beta chain	142.69	L.RPAPPPISGGGY.R	2	584.809	3	45.37
Treated 1	P02675|FIBB_HUMAN	Fibrinogen beta chain	142.69	S.LRPAPPPISGGG.Y	2	559.82	2	41.7
Treated 1	P02675|FIBB_HUMAN	Fibrinogen beta chain	142.69	L.RPAPPPISGGGYR.A	3	442.243	4	38.87
Treated 1	P02675|FIBB_HUMAN	Fibrinogen beta chain	142.69	P.S(+42.01)LRPAPPPISGGGYR.A	3	522.952	4	38.29
Treated 1	P02675|FIBB_HUMAN	Fibrinogen beta chain	142.69	P.SLRPAPPPISGGGYR.A	3	508.949	4	37.15
Treated 1	P02675|FIBB_HUMAN	Fibrinogen beta chain	142.69	S.L(+42.01)RPAPPPISGGGYR.A	3	493.941	5	36.03
Treated 1	P02675|FIBB_HUMAN	Fibrinogen beta chain	142.69	S.LRPAPPPISGGGYR.A	3	479.936	16	34.34
Treated 1	P02675|FIBB_HUMAN	Fibrinogen beta chain	142.69	S.L(+42.01)RPAPPPISGGGY.R	2	662.357	3	32.39
Treated 1	P02675|FIBB_HUMAN	Fibrinogen beta chain	142.69	P.SLRPAPPPISGGG.Y	2	603.334	1	32.26
Treated 1	P02675|FIBB_HUMAN	Fibrinogen beta chain	142.69	R.PAPPPISGGGYR.A	2	584.81	5	28.75
Treated 1	P02675|FIBB_HUMAN	Fibrinogen beta chain	142.69	R.P(+42.01)APPPISGGGY.R	2	527.765	1	23.86
Treated 1	P02675|FIBB_HUMAN	Fibrinogen beta chain	142.69	S.LRPAPPPISGG.G	2	531.309	1	22.02
Treated 1	P02675|FIBB_HUMAN	Fibrinogen beta chain	142.69	K.IRPFFPQQ	2	516.785	1	19.64
Treated 1	P02675|FIBB_HUMAN	Fibrinogen beta chain	142.69	L.LKDLWQ.K	2	401.727	1	16.95
Treated 1	P02675|FIBB_HUMAN	Fibrinogen beta chain	142.69	Y.LLKDLWQK.R	2	522.316	1	16.9
Treated 1	P02675|FIBB_HUMAN	Fibrinogen beta chain	142.69	A.PPPISGGGY.R	2	422.715	1	16.64
Treated 1	P02675|FIBB_HUMAN	Fibrinogen beta chain	142.69	A.PPPISGGGYR.A	2	500.765	1	14.27
Treated 1	P02748|CO9_HUMAN	Complement component C9	30.38	K.LSPIYNLVPVK.M	2	621.878	1	21.78
Treated 1	P02748|CO9_HUMAN	Complement component C9	30.38	K.LLRGTVIDVTDF.V	2	674.878	1	17.19
Treated 1	P02748|CO9_HUMAN	Complement component C9	30.38	R.SRSIEVFGQ.F	2	511.767	1	14.33
Treated 1	P02751|FINC_HUMAN	Fibronectin	113.23	N.LHGPEILDVPSTVQKTPF.V	3	660.027	4	45.25
Treated 1	P02751|FINC_HUMAN	Fibronectin	113.23	G.IQLPGTSGQQPSVGQQ.M	2	812.918	2	44.35
Treated 1	P02751|FINC_HUMAN	Fibronectin	113.23	G.IQLPGTSGQQPSVGQ.Q	2	748.89	2	34.62
Treated 1	P02751|FINC_HUMAN	Fibronectin	113.23	Q.MVQPQSPVAV.S	2	528.282	1	32.21
Treated 1	P02751|FINC_HUMAN	Fibronectin	113.23	T.TSSGSGPFTDVRAA.V	2	676.826	2	31.51
Treated 1	P02751|FINC_HUMAN	Fibronectin	113.23	G.IQLPGTSGQQPSVGQQM(+15.99).I	2	886.437	1	28.14
Treated 1	P02751|FINC_HUMAN	Fibronectin	113.23	Q.M(+15.99)VQPQSPVAV.S	2	536.278	1	23.48
Treated 1	P02751|FINC_HUMAN	Fibronectin	113.23	Q.LVTLPHPN.L	2	445.759	2	22
Treated 1	P02751|FINC_HUMAN	Fibronectin	113.23	P.VTSNTVTGETTPFSP.L	2	769.374	1	21.64
Treated 1	P02751|FINC_HUMAN	Fibronectin	113.23	L.HGPEILDVPSTVQKTPF.V	3	622.332	1	21.58
Treated 1	P02751|FINC_HUMAN	Fibronectin	113.23	Y.VVSVYAQNPSGESQP.L	2	781.381	1	20.44
Treated 1	P02751|FINC_HUMAN	Fibronectin	113.23	N.LHGPEILDVPST.V	2	639.342	1	20.4
Treated 1	P02751|FINC_HUMAN	Fibronectin	113.23	Q.M(+15.99)VQPQSPVAVS.Q	2	579.796	2	19.79
Treated 1	P02751|FINC_HUMAN	Fibronectin	113.23	Q.MIFEEHGFR.R	2	583.277	1	18.45
Treated 1	P02751|FINC_HUMAN	Fibronectin	113.23	G.IQLPGTSGQQPSVGQQM.I	2	878.44	2	18.14
Treated 1	P02751|FINC_HUMAN	Fibronectin	113.23	E.ILDVPSTVQKTPF.V	2	722.908	1	11.53
Treated 1	P02751|FINC_HUMAN	Fibronectin	113.23	G.IQLPGTSGQQPSVG.Q	2	684.86	1	10.3
Treated 1	P02751|FINC_HUMAN	Fibronectin	113.23	S.ISVKWLP.S	2	421.761	1	10.09
Treated 1	P02751|FINC_HUMAN	Fibronectin	113.23	N.TVTGETTPFSP.L	2	568.778	1	9.74
Treated 1	P02751|FINC_HUMAN	Fibronectin	113.23	Q.LVTLPHPNLHGPEILDVPSTVQKTPF.V	4	713.145	1	9.71
Treated 1	P02765|FETUA_HUMAN	Alpha-2-HS-glycoprotein	162	P.LGAPGLPPAGSPPDSHV.L	3	523.607	73	46.52
Treated 1	P02765|FETUA_HUMAN	Alpha-2-HS-glycoprotein	162	P.LGAPGLPPAGSPPDSHVL.L	2	841.449	23	45.64
Treated 1	P02765|FETUA_HUMAN	Alpha-2-HS-glycoprotein	162	P.LGAPGLPPAGSPPDSH.V	2	735.373	9	42.71
Treated 1	P02765|FETUA_HUMAN	Alpha-2-HS-glycoprotein	162	G.APGLPPAGSPPDSHVL.L	2	756.397	7	42.09
Treated 1	P02765|FETUA_HUMAN	Alpha-2-HS-glycoprotein	162	L.GAPGLPPAGSPPDSHV.L	2	728.365	9	41.55
Treated 1	P02765|FETUA_HUMAN	Alpha-2-HS-glycoprotein	162	G.APGLPPAGSPPDSHV.L	2	699.855	8	41.5
Treated 1	P02765|FETUA_HUMAN	Alpha-2-HS-glycoprotein	162	P.LGAPGLPPAGSPPDS.H	2	666.844	4	38.02
Treated 1	P02765|FETUA_HUMAN	Alpha-2-HS-glycoprotein	162	T.FMGVVSLGSPSGE.V	2	633.806	1	36.07
Treated 1	P02765|FETUA_HUMAN	Alpha-2-HS-glycoprotein	162	D.LRHTFMGVVS.L	2	573.808	3	34.95
Treated 1	P02765|FETUA_HUMAN	Alpha-2-HS-glycoprotein	162	D.LRHTFM(+15.99)GVVSLGSPSGE.V	3	597.302	2	32.87
Treated 1	P02765|FETUA_HUMAN	Alpha-2-HS-glycoprotein	162	Y.DLRHTFM(+15.99)GVVS.L	2	639.32	7	31.76
Treated 1	P02765|FETUA_HUMAN	Alpha-2-HS-glycoprotein	162	P.L(+42.01)GAPGLPPAGSPPDSHV.L	2	805.913	5	31.03
Treated 1	P02765|FETUA_HUMAN	Alpha-2-HS-glycoprotein	162	V.LLAAPPGHQLH.R	2	577.328	3	30.85
Treated 1	P02765|FETUA_HUMAN	Alpha-2-HS-glycoprotein	162	R.HTFM(+15.99)GVVS.L	2	447.214	5	30.52
Treated 1	P02765|FETUA_HUMAN	Alpha-2-HS-glycoprotein	162	R.HTFM(+15.99)GVVSLGSPSGE.V	2	760.857	2	30.17
Treated 1	P02765|FETUA_HUMAN	Alpha-2-HS-glycoprotein	162	Y.DLRHTFM.G	2	460.227	1	29.5
Treated 1	P02765|FETUA_HUMAN	Alpha-2-HS-glycoprotein	162	V.LLAAPPGHQ.L	2	452.257	4	29.35
Treated 1	P02765|FETUA_HUMAN	Alpha-2-HS-glycoprotein	162	H.VLLAAPPGH.Q	2	437.762	4	29.02
Treated 1	P02765|FETUA_HUMAN	Alpha-2-HS-glycoprotein	162	F.MGVVSLGSPSGE.V	2	560.272	1	28.96
Treated 1	P02765|FETUA_HUMAN	Alpha-2-HS-glycoprotein	162	Y.DLRHTFMGVVS.L	2	631.323	5	28.81
Treated 1	P02765|FETUA_HUMAN	Alpha-2-HS-glycoprotein	162	H.VLLAAPPGHQL.H	2	558.333	3	28.44
Treated 1	P02765|FETUA_HUMAN	Alpha-2-HS-glycoprotein	162	D.LRHTFM.G	2	402.713	1	28.33
Treated 1	P02765|FETUA_HUMAN	Alpha-2-HS-glycoprotein	162	D.LRHTFMGV.V	2	480.758	1	28.17
Treated 1	P02765|FETUA_HUMAN	Alpha-2-HS-glycoprotein	162	D.LRHTFMGVVSLGSPSGE.V	3	591.971	2	27.65
Treated 1	P02765|FETUA_HUMAN	Alpha-2-HS-glycoprotein	162	V.LLAAPPGHQL.H	2	508.798	2	27.6
Treated 1	P02765|FETUA_HUMAN	Alpha-2-HS-glycoprotein	162	L.RHTFMGV.V	2	424.216	1	26.71
Treated 1	P02765|FETUA_HUMAN	Alpha-2-HS-glycoprotein	162	L.RHTFMGVVS.L	2	517.264	2	26.64
Treated 1	P02765|FETUA_HUMAN	Alpha-2-HS-glycoprotein	162	Y.DLRHTFMG.V	2	488.738	2	26.5
Treated 1	P02765|FETUA_HUMAN	Alpha-2-HS-glycoprotein	162	Y.DLRHTFM(+15.99)G.V	2	496.735	2	25.57
Treated 1	P02765|FETUA_HUMAN	Alpha-2-HS-glycoprotein	162	L.RHTFM(+15.99)GVVS.L	2	525.264	4	24.81
Treated 1	P02765|FETUA_HUMAN	Alpha-2-HS-glycoprotein	162	D.LRHTFM(+15.99)GVVS.L	2	581.807	6	24.58
Treated 1	P02765|FETUA_HUMAN	Alpha-2-HS-glycoprotein	162	R.HTFMGVVS.L	2	439.216	3	24.19
Treated 1	P02765|FETUA_HUMAN	Alpha-2-HS-glycoprotein	162	Y.DLRHTFM(+15.99)GV.V	2	546.268	1	24.04
Treated 1	P02765|FETUA_HUMAN	Alpha-2-HS-glycoprotein	162	L.LAAPPGHQL.H	2	452.257	4	23.93
Treated 1	P02765|FETUA_HUMAN	Alpha-2-HS-glycoprotein	162	R.AHYDLRHTFM(+15.99)GVVS.L	2	824.898	3	23.04
Treated 1	P02765|FETUA_HUMAN	Alpha-2-HS-glycoprotein	162	H.VLLAAPPGHQLH.R	2	626.862	4	22.91
Treated 1	P02765|FETUA_HUMAN	Alpha-2-HS-glycoprotein	162	D.LRHTFMG.V	2	431.224	2	22.65
Treated 1	P02765|FETUA_HUMAN	Alpha-2-HS-glycoprotein	162	R.HTFMGVVSLGSPSGE.V	2	752.86	2	22.53
Treated 1	P02765|FETUA_HUMAN	Alpha-2-HS-glycoprotein	162	Y.DLRHTFM(+15.99).G	2	468.225	3	21.76
Treated 1	P02765|FETUA_HUMAN	Alpha-2-HS-glycoprotein	162	A.QLVPLPPSTYVE.F	2	671.867	2	21.75
Treated 1	P02765|FETUA_HUMAN	Alpha-2-HS-glycoprotein	162	H.VLLAAPPGHQ.L	2	501.788	2	21.22
Treated 1	P02765|FETUA_HUMAN	Alpha-2-HS-glycoprotein	162	P.L(+42.01)GAPGLPPAGSPPDSH.V	2	756.379	3	21.07
Treated 1	P02765|FETUA_HUMAN	Alpha-2-HS-glycoprotein	162	D.LRHTFM(+15.99).G	2	410.711	2	20.73
Treated 1	P02765|FETUA_HUMAN	Alpha-2-HS-glycoprotein	162	A.HYDLRHTFM(+15.99)GVVS.L	3	526.59	1	20.7
Treated 1	P02765|FETUA_HUMAN	Alpha-2-HS-glycoprotein	162	V.LLAAPPGHQLHR.A	3	437.255	3	20.44
Treated 1	P02765|FETUA_HUMAN	Alpha-2-HS-glycoprotein	162	R.TVVQPSVGA.A	2	429.241	1	19.85
Treated 1	P02765|FETUA_HUMAN	Alpha-2-HS-glycoprotein	162	Q.LVPLPPSTYVE.F	2	607.838	3	19.13
Treated 1	P02765|FETUA_HUMAN	Alpha-2-HS-glycoprotein	162	P.LGAPGLPPAGSPP.D	2	565.815	3	18.55
Treated 1	P02765|FETUA_HUMAN	Alpha-2-HS-glycoprotein	162	H.YDLRHTFM(+15.99)GVVS.L	2	720.852	2	17.5
Treated 1	P02765|FETUA_HUMAN	Alpha-2-HS-glycoprotein	162	D.LRHTFM(+15.99)GV.V	2	488.756	2	17.07
Treated 1	P02765|FETUA_HUMAN	Alpha-2-HS-glycoprotein	162	P.LGAPGLPPAGSPPDSHVLL.A	2	897.992	2	16.21
Treated 1	P02765|FETUA_HUMAN	Alpha-2-HS-glycoprotein	162	H.VLLAAPPGHQLHR.A	3	470.278	1	15.22
Treated 1	P02765|FETUA_HUMAN	Alpha-2-HS-glycoprotein	162	D.LRHTFM(+15.99)G.V	2	439.221	1	14.63
Treated 1	P02765|FETUA_HUMAN	Alpha-2-HS-glycoprotein	162	R.AHYDLRHTFMGVVS.L	3	544.938	2	14.35
Treated 1	P02765|FETUA_HUMAN	Alpha-2-HS-glycoprotein	162	H.YDLRHTFMGVVS.L	2	712.854	2	13.92
Treated 1	P02765|FETUA_HUMAN	Alpha-2-HS-glycoprotein	162	F.M(+15.99)GVVSLGSPSGE.V	2	568.268	1	13.55
Treated 1	P02765|FETUA_HUMAN	Alpha-2-HS-glycoprotein	162	R.AQLVPLPPSTYVEF.T	2	780.919	1	12.76
Treated 1	P02765|FETUA_HUMAN	Alpha-2-HS-glycoprotein	162	V.LLAAPPGHQLHRAHYD.L	3	599.317	2	12.39
Treated 1	P02765|FETUA_HUMAN	Alpha-2-HS-glycoprotein	162	G.VVSLGSPSGEVSHPRKT.R	3	579.648	1	11.49
Treated 1	P02765|FETUA_HUMAN	Alpha-2-HS-glycoprotein	162	L.R(+42.01)HTFMGVVS.L	2	538.271	2	11.19
Treated 1	P02765|FETUA_HUMAN	Alpha-2-HS-glycoprotein	162	D.L(+42.01)RHTFMGVVS.L	2	594.814	1	10.99
Treated 1	P02765|FETUA_HUMAN	Alpha-2-HS-glycoprotein	162	P.L(+42.01)GAPGLPPAGSPPDSHVL.L	2	862.455	3	10.85
Treated 1	P02765|FETUA_HUMAN	Alpha-2-HS-glycoprotein	162	L.RHTFM(+15.99)GV.V	2	432.213	1	10.62
Treated 1	P02765|FETUA_HUMAN	Alpha-2-HS-glycoprotein	162	L.GAPGLPPAGSPPDSH.V	2	678.832	2	10.12
Treated 1	P02766|TTHY_HUMAN	Transthyretin	122.06	A.LLSPYSYSTTAVVTNPKE	2	985.511	3	50.37
Treated 1	P02766|TTHY_HUMAN	Transthyretin	122.06	P.LMVKVLDAVRGSPA.I	3	485.951	2	32.97
Treated 1	P02766|TTHY_HUMAN	Transthyretin	122.06	G.IYKVEIDTKSY.W	3	453.579	1	31.48
Treated 1	P02766|TTHY_HUMAN	Transthyretin	122.06	A.VRGSPAINVAVHV.F	3	440.259	2	30.74
Treated 1	P02766|TTHY_HUMAN	Transthyretin	122.06	A.VRGSPAINVAVH.V	3	407.236	1	29.75
Treated 1	P02766|TTHY_HUMAN	Transthyretin	122.06	R.GSPAINVAVHVFR.K	3	456.259	3	28.71
Treated 1	P02766|TTHY_HUMAN	Transthyretin	122.06	A.VRGSPAINVAVHVF.R	3	489.281	2	28.16
Treated 1	P02766|TTHY_HUMAN	Transthyretin	122.06	A.LLSPYSYSTTAV.V	2	651.336	2	27.08
Treated 1	P02766|TTHY_HUMAN	Transthyretin	122.06	P.LM(+15.99)VKVLDA.V	2	452.763	3	24.36
Treated 1	P02766|TTHY_HUMAN	Transthyretin	122.06	P.LM(+15.99)VKVLDAVRGSPA.I	3	491.282	1	24.13
Treated 1	P02766|TTHY_HUMAN	Transthyretin	122.06	L.LSPYSYSTTAVVTNPKE	2	928.968	1	23.46
Treated 1	P02766|TTHY_HUMAN	Transthyretin	122.06	E.VVFTANDSGPRRYTIAA.L	3	613.324	2	22.59
Treated 1	P02766|TTHY_HUMAN	Transthyretin	122.06	Y.WKALGISP.F	2	436.256	2	21.57
Treated 1	P02766|TTHY_HUMAN	Transthyretin	122.06	G.SPAINVAVHVFR.K	3	437.252	1	20.52
Treated 1	P02766|TTHY_HUMAN	Transthyretin	122.06	A.VRGSPAINVAVHVFR.K	3	541.315	2	19.49
Treated 1	P02766|TTHY_HUMAN	Transthyretin	122.06	E.VVFTANDSGPRRYT.I	3	528.271	1	18.74
Treated 1	P02766|TTHY_HUMAN	Transthyretin	122.06	L.MVKVLDAVRGSPA.I	3	448.256	1	18.59
Treated 1	P02766|TTHY_HUMAN	Transthyretin	122.06	A.INVAVHVF.R	2	449.762	1	18.55
Treated 1	P02766|TTHY_HUMAN	Transthyretin	122.06	E.FVEGIYK.V	2	428.235	2	18.48
Treated 1	P02766|TTHY_HUMAN	Transthyretin	122.06	W.KALGISPF.H	2	416.751	2	17.39
Treated 1	P02766|TTHY_HUMAN	Transthyretin	122.06	A.INVAVHVFR.K	2	527.811	1	15.95
Treated 1	P02766|TTHY_HUMAN	Transthyretin	122.06	Y.WKALGISPF.H	2	509.79	2	15.89
Treated 1	P02766|TTHY_HUMAN	Transthyretin	122.06	E.VVFTANDSGPRRY.T	3	494.589	1	13.7
Treated 1	P02766|TTHY_HUMAN	Transthyretin	122.06	A.LLSPYSYSTTA.V	2	601.802	1	12.92
Treated 1	P02766|TTHY_HUMAN	Transthyretin	122.06	R.GSPAINVAVHVF.R	2	605.834	1	11.11
Treated 1	P02766|TTHY_HUMAN	Transthyretin	122.06	A.VRGSPAINV.A	2	456.768	1	10.62
Treated 1	P02766|TTHY_HUMAN	Transthyretin	122.06	E.VVFTANDSGPRR.Y	3	440.234	1	10.02
Treated 1	P04004|VTNC_HUMAN	Vitronectin	130.17	K.LIRDVWGIEGPIDAA.F	2	812.939	2	45.08
Treated 1	P04004|VTNC_HUMAN	Vitronectin	130.17	A.VFEHFAM.M	2	440.705	2	32.95
Treated 1	P04004|VTNC_HUMAN	Vitronectin	130.17	L.IRDVWGIEGPIDAA.F	2	756.398	1	31.62
Treated 1	P04004|VTNC_HUMAN	Vitronectin	130.17	R.IYISGMAPRPS.L	2	596.313	2	31.59
Treated 1	P04004|VTNC_HUMAN	Vitronectin	130.17	S.LSAVFEHFAM(+15.99).M	2	584.279	2	30.5
Treated 1	P04004|VTNC_HUMAN	Vitronectin	130.17	Q.FISRDWHGVPGQVDAA.M	3	585.626	4	29.87
Treated 1	P04004|VTNC_HUMAN	Vitronectin	130.17	L.SAVFEHFAM.M	2	519.74	1	29.37
Treated 1	P04004|VTNC_HUMAN	Vitronectin	130.17	S.LSAVFEHFA.M	2	510.762	2	29.23
Treated 1	P04004|VTNC_HUMAN	Vitronectin	130.17	L.SAVFEHFAM(+15.99).M	2	527.738	1	28.92
Treated 1	P04004|VTNC_HUMAN	Vitronectin	130.17	R.DWHGVPGQVDAA.M	2	626.292	1	28.01
Treated 1	P04004|VTNC_HUMAN	Vitronectin	130.17	R.IYISGMAPRPSL.A	2	652.856	1	26.71
Treated 1	P04004|VTNC_HUMAN	Vitronectin	130.17	A.MAGRIYISGM(+15.99)APRPS.L	3	541.61	1	26.37
Treated 1	P04004|VTNC_HUMAN	Vitronectin	130.17	S.LSAVFEHF.A	2	475.244	1	24.63
Treated 1	P04004|VTNC_HUMAN	Vitronectin	130.17	F.ISRDWHGVPGQVDAA.M	3	536.603	2	24.54
Treated 1	P04004|VTNC_HUMAN	Vitronectin	130.17	L.SAVFEHFA.M	2	454.22	1	24.29
Treated 1	P04004|VTNC_HUMAN	Vitronectin	130.17	A.AMAGRIYISGM(+15.99)APRPS.L	3	565.289	1	23.08
Treated 1	P04004|VTNC_HUMAN	Vitronectin	130.17	A.VFEHFAM(+15.99).M	2	448.703	2	22.99
Treated 1	P04004|VTNC_HUMAN	Vitronectin	130.17	I.YISGMAPRPSLA.K	2	631.832	1	22.96
Treated 1	P04004|VTNC_HUMAN	Vitronectin	130.17	R.IYISGMAPRPSLA.K	2	688.375	2	22.89
Treated 1	P04004|VTNC_HUMAN	Vitronectin	130.17	K.LIRDVWG.I	2	429.746	2	22.29
Treated 1	P04004|VTNC_HUMAN	Vitronectin	130.17	R.IYISGM(+15.99)APRPS.L	2	604.311	1	21.95
Treated 1	P04004|VTNC_HUMAN	Vitronectin	130.17	R.IYISGM(+15.99)APRPSLA.K	2	696.371	2	21.58
Treated 1	P04004|VTNC_HUMAN	Vitronectin	130.17	Q.FISRDWHGVPGQVDA.A	3	561.947	3	20.55
Treated 1	P04004|VTNC_HUMAN	Vitronectin	130.17	T.VHEQVGGPSLTSD.L	2	663.321	1	20.06
Treated 1	P04004|VTNC_HUMAN	Vitronectin	130.17	L.SAVFEHF.A	2	418.701	1	19.95
Treated 1	P04004|VTNC_HUMAN	Vitronectin	130.17	Y.ISGMAPRPSLA.K	2	550.3	1	19.74
Treated 1	P04004|VTNC_HUMAN	Vitronectin	130.17	E.LLFWGRTS.A	2	490.273	2	19.49
Treated 1	P04004|VTNC_HUMAN	Vitronectin	130.17	R.IYISGM(+15.99)APRP.S	2	560.795	1	19.13
Treated 1	P04004|VTNC_HUMAN	Vitronectin	130.17	R.TSAGTRQPQFISRDWHGVPGQVDAA.M	4	671.086	1	18.44
Treated 1	P04004|VTNC_HUMAN	Vitronectin	130.17	F.FKGKQYWEYQ.F	2	688.834	2	18.26
Treated 1	P04004|VTNC_HUMAN	Vitronectin	130.17	A.GRIYISGM(+15.99)APRPS.L	3	474.251	1	18.06
Treated 1	P04004|VTNC_HUMAN	Vitronectin	130.17	S.AVFEHFA.M	2	410.703	2	17.77
Treated 1	P04004|VTNC_HUMAN	Vitronectin	130.17	S.VFFFSGDKY.Y	2	555.269	1	16.69
Treated 1	P04004|VTNC_HUMAN	Vitronectin	130.17	A.MAGRIYISG.M	2	484.256	1	16.39
Treated 1	P04004|VTNC_HUMAN	Vitronectin	130.17	I.YISGMAPRPS.L	2	539.772	2	16.23
Treated 1	P04004|VTNC_HUMAN	Vitronectin	130.17	A.AM(+15.99)AGRIYISGMAPRPS.L	3	565.291	1	16.15
Treated 1	P04004|VTNC_HUMAN	Vitronectin	130.17	R.IYISGM(+15.99)APRPSL.A	2	660.853	1	16.06
Treated 1	P04004|VTNC_HUMAN	Vitronectin	130.17	E.LLFWGRTSAG.T	2	554.302	1	15.66
Treated 1	P04004|VTNC_HUMAN	Vitronectin	130.17	E.LLFWGRTSAGTRQPQ.F	3	573.31	1	15.59
Treated 1	P04004|VTNC_HUMAN	Vitronectin	130.17	F.ISRDWHGVPGQVDA.A	3	512.924	1	15.57
Treated 1	P04004|VTNC_HUMAN	Vitronectin	130.17	S.AVFEHFAM.M	2	476.224	1	15.01
Treated 1	P04004|VTNC_HUMAN	Vitronectin	130.17	I.YISGM(+15.99)APRPSLA.K	2	639.829	1	14.78
Treated 1	P04004|VTNC_HUMAN	Vitronectin	130.17	R.IYISGMAPRP.S	2	552.797	1	14.23
Treated 1	P04004|VTNC_HUMAN	Vitronectin	130.17	L.LFWGRTSAG.T	2	497.76	1	14.09
Treated 1	P04004|VTNC_HUMAN	Vitronectin	130.17	E.LLFWGRTSA.G	2	525.791	1	13.94
Treated 1	P04004|VTNC_HUMAN	Vitronectin	130.17	Y.ISGM(+15.99)APRPSL.A	2	522.78	1	13.67
Treated 1	P04004|VTNC_HUMAN	Vitronectin	130.17	G.FDGIPDNVDAA.L	2	567.258	1	12.84
Treated 1	P04004|VTNC_HUMAN	Vitronectin	130.17	L.S(+42.01)AVFEHFA.M	2	475.225	1	12.65
Treated 1	P04004|VTNC_HUMAN	Vitronectin	130.17	L.LFWGRTS.A	2	433.73	2	12.29
Treated 1	P04004|VTNC_HUMAN	Vitronectin	130.17	Y.ISGM(+15.99)APRPSLA.K	2	558.299	1	12.18
Treated 1	P04004|VTNC_HUMAN	Vitronectin	130.17	D.LQAQSKGNPEQTPV.L	2	748.889	1	11.64
Treated 1	P04004|VTNC_HUMAN	Vitronectin	130.17	G.MAPRPSLA.K	2	421.732	1	10.66
Treated 1	P04004|VTNC_HUMAN	Vitronectin	130.17	I.SRDWHGVPGQVDAA.M	3	498.906	2	10.19
Treated 1	P04196|HRG_HUMAN	Histidine-rich glycoprotein	92.67	D.HSHGPPLPQGPPPLLP.M	2	820.951	4	41.34
Treated 1	P04196|HRG_HUMAN	Histidine-rich glycoprotein	92.67	H.SHGPPLPQGPPPLLP.M	2	752.421	5	41.22
Treated 1	P04196|HRG_HUMAN	Histidine-rich glycoprotein	92.67	H.S(+42.01)HGPPLPQGPPPLLP.M	2	773.426	3	39.18
Treated 1	P04196|HRG_HUMAN	Histidine-rich glycoprotein	92.67	S.HGPPLPQGPPPLLP.M	2	708.904	2	33.16
Treated 1	P04196|HRG_HUMAN	Histidine-rich glycoprotein	92.67	H.SHGPPLPQGPPP.L	2	590.81	4	32.1
Treated 1	P04196|HRG_HUMAN	Histidine-rich glycoprotein	92.67	H.GPPLPQGPPPLLP.M	2	640.375	2	28.58
Treated 1	P04196|HRG_HUMAN	Histidine-rich glycoprotein	92.67	H.SHGPPLPQGPPPL.L	2	647.352	1	20.29
Treated 1	P04196|HRG_HUMAN	Histidine-rich glycoprotein	92.67	S.HGPPLPQGPPP.L	2	547.294	1	17.78
Treated 1	P04196|HRG_HUMAN	Histidine-rich glycoprotein	92.67	D.HSHGPPLPQGPPP.L	2	659.34	2	13.67
Treated 1	P06396|GELS_HUMAN	Gelsolin	124.29	Y.LSSHIANVERVPFDAAT.L	2	913.975	3	50.25
Treated 1	P06396|GELS_HUMAN	Gelsolin	124.29	H.IANVERVPFDAAT.L	2	701.871	2	44.65
Treated 1	P06396|GELS_HUMAN	Gelsolin	124.29	L.SSHIANVERVPFDAAT.L	2	857.432	3	40.78
Treated 1	P06396|GELS_HUMAN	Gelsolin	124.29	N.VERVPFDAAT.L	2	552.788	2	38.54
Treated 1	P06396|GELS_HUMAN	Gelsolin	124.29	S.HIANVERVPFDAAT.L	2	770.401	1	36.23
Treated 1	P06396|GELS_HUMAN	Gelsolin	124.29	Y.LSSHIANVERVPFDAA.T	2	863.451	3	35.49
Treated 1	P06396|GELS_HUMAN	Gelsolin	124.29	H.IANVERVPFDAA.T	2	651.345	1	31.03
Treated 1	P06396|GELS_HUMAN	Gelsolin	124.29	N.VERVPFDAA.T	2	502.264	2	24.93
Treated 1	P06396|GELS_HUMAN	Gelsolin	124.29	S.MVVEHPEF.L	2	494.234	1	21.41
Treated 1	P06396|GELS_HUMAN	Gelsolin	124.29	S.YLSSHIANVERVPFDAAT.L	3	664.007	2	20.72
Treated 1	P06396|GELS_HUMAN	Gelsolin	124.29	V.ERVPFDAAT.L	2	503.254	1	20.44
Treated 1	P06396|GELS_HUMAN	Gelsolin	124.29	K.HVVPNEVVVQR.L	3	425.911	3	17.53
Treated 1	P06396|GELS_HUMAN	Gelsolin	124.29	S.SHIANVERVPFDAAT.L	3	542.947	1	14.25
Treated 1	P06396|GELS_HUMAN	Gelsolin	124.29	S.YLSSHIAN.V	2	452.73	1	13.79
Treated 1	P06396|GELS_HUMAN	Gelsolin	124.29	G.LSYLSSHIANVERVPFDAAT.L	3	730.712	1	11.74
Treated 1	P06396|GELS_HUMAN	Gelsolin	124.29	S.HIANVERVPFDAA.T	3	480.253	1	11.68
Treated 1	P06681|CO2_HUMAN	Complement C2	27.07	L.SHGWAPGSL.L	2	456.222	1	27.07
Treated 1	P06681|CO2_HUMAN	Complement C2	27.07	T.LSHGWAPGS.L	2	456.223	2	13.09
Treated 1	P06681|CO2_HUMAN	Complement C2	27.07	H.MLGATNPTQKTKESLG.R	3	559.295	1	11.47
Treated 1	P06681|CO2_HUMAN	Complement C2	27.07	H.MLGATNPTQKTKESLGR.K	3	611.329	1	11.06
Treated 1	P06727|APOA4_HUMAN	Apolipoprotein A-IV	87.36	D.LQKKLVPFATE.L	2	637.38	3	39.15
Treated 1	P06727|APOA4_HUMAN	Apolipoprotein A-IV	87.36	E.LQQRLEPYADQ.L	2	680.848	1	27.45
Treated 1	P06727|APOA4_HUMAN	Apolipoprotein A-IV	87.36	K.LNHQLEGLTFQ.M	2	650.338	2	25.56
Treated 1	P06727|APOA4_HUMAN	Apolipoprotein A-IV	87.36	R.LAPLAEDVRGN.L	2	577.811	1	23.08
Treated 1	P06727|APOA4_HUMAN	Apolipoprotein A-IV	87.36	K.LNHQLEGLT.F	2	512.776	2	22.71
Treated 1	P06727|APOA4_HUMAN	Apolipoprotein A-IV	87.36	E.LRQRLAPLAEDVRGN.L	4	427.746	1	22.67
Treated 1	P06727|APOA4_HUMAN	Apolipoprotein A-IV	87.36	Q.RLAPLAEDVRGN.L	3	437.578	1	22.38
Treated 1	P06727|APOA4_HUMAN	Apolipoprotein A-IV	87.36	N.FNKALVQQ.M	2	474.27	2	22.23
Treated 1	P06727|APOA4_HUMAN	Apolipoprotein A-IV	87.36	L.QKKLVPFATE.L	2	580.838	1	20.09
Treated 1	P06727|APOA4_HUMAN	Apolipoprotein A-IV	87.36	Q.LNALFQDKLGE.V	2	624.336	1	19.66
Treated 1	P06727|APOA4_HUMAN	Apolipoprotein A-IV	87.36	R.VEPYGENFNKAL.V	2	690.844	1	18.67
Treated 1	P06727|APOA4_HUMAN	Apolipoprotein A-IV	87.36	E.VNTYAGDLQKKLVPFATE.L	3	665.358	1	14.99
Treated 1	P06727|APOA4_HUMAN	Apolipoprotein A-IV	87.36	N.LRGNTEGL.Q	2	430.236	1	13.07
Treated 1	P06727|APOA4_HUMAN	Apolipoprotein A-IV	87.36	R.LLPHANEVSQ.K	2	554.294	1	13
Treated 1	P06727|APOA4_HUMAN	Apolipoprotein A-IV	87.36	Y.FSQLSNNAKEA.V	2	604.8	1	11.77
Treated 1	P06727|APOA4_HUMAN	Apolipoprotein A-IV	87.36	E.LKGRLTPYADE.F	3	421.564	1	11.11
Treated 1	P06727|APOA4_HUMAN	Apolipoprotein A-IV	87.36	Y.FSQLSNNAKEAVEH.L	3	525.258	1	10.03
Treated 1	P06727|APOA4_HUMAN	Apolipoprotein A-IV	87.36	S.FLEKDLRDKVNS.F	3	488.601	1	9.84
Treated 1	P08603|CFAH_HUMAN	Complement factor H	30.58	E.IMENYNIALR.W	2	618.825	1	21.68
Treated 1	P08603|CFAH_HUMAN	Complement factor H	30.58	T.LTGGNVFEYGVK.A	2	642.336	1	17.79
Treated 1	P08603|CFAH_HUMAN	Complement factor H	30.58	E.IM(+15.99)ENYNIALR.W	2	626.822	1	15.38
Treated 1	P08697|A2AP_HUMAN	Alpha-2-antiplasmin	122.42	P.LTLLKLGNQEPGGQTA.L	2	820.456	2	53.38
Treated 1	P08697|A2AP_HUMAN	Alpha-2-antiplasmin	122.42	L.TLLKLGNQEPGGQTA.L	2	763.912	2	47.26
Treated 1	P08697|A2AP_HUMAN	Alpha-2-antiplasmin	122.42	T.LLKLGNQEPGGQTA.L	2	713.389	2	46.83
Treated 1	P08697|A2AP_HUMAN	Alpha-2-antiplasmin	122.42	L.LKLGNQEPGGQTA.L	2	656.847	1	37.37
Treated 1	P08697|A2AP_HUMAN	Alpha-2-antiplasmin	122.42	K.LFGPDLKLVPP.M	2	598.359	3	34.31
Treated 1	P08697|A2AP_HUMAN	Alpha-2-antiplasmin	122.42	L.FGPDLKLVPP.M	2	541.817	1	33.89
Treated 1	P08697|A2AP_HUMAN	Alpha-2-antiplasmin	122.42	P.LTLLKLGNQEPGG.Q	2	670.384	1	22.7
Treated 1	P08697|A2AP_HUMAN	Alpha-2-antiplasmin	122.42	F.GPDLKLVPP.M	2	468.282	3	19.98
Treated 1	P08697|A2AP_HUMAN	Alpha-2-antiplasmin	122.42	R.QLTSGPNQEQVSPLT.L	2	799.905	1	19.76
Treated 1	P08697|A2AP_HUMAN	Alpha-2-antiplasmin	122.42	T.LLKLGNQEPGG.Q	2	563.317	1	12.96
Treated 1	P08697|A2AP_HUMAN	Alpha-2-antiplasmin	122.42	T.LLKLGNQEPGGQT.A	2	677.871	1	11.03
Treated 1	P08697|A2AP_HUMAN	Alpha-2-antiplasmin	122.42	T.LLKLGNQEPGGQ.T	2	627.347	1	10.24
Treated 1	P08697|A2AP_HUMAN	Alpha-2-antiplasmin	122.42	F.LQSLKGFPRGD.K	3	406.56	1	9.8
Treated 1	P09871|C1S_HUMAN	Complement C1s subcomponent	81.37	A.LINEYWVLTAAH.V	2	715.379	1	34.26
Treated 1	P09871|C1S_HUMAN	Complement C1s subcomponent	81.37	R.IIGGSDADIKNFPWQVFFDNPWAGGA.L	3	941.458	2	31.28
Treated 1	P09871|C1S_HUMAN	Complement C1s subcomponent	81.37	R.LKAARLPVAP.L	2	518.337	1	28.46
Treated 1	P09871|C1S_HUMAN	Complement C1s subcomponent	81.37	R.LKDPVKMGPTVSP.I	2	684.883	2	23.96
Treated 1	P09871|C1S_HUMAN	Complement C1s subcomponent	81.37	A.FAVQDPNDKTKFYAAG.L	3	591.293	2	22.92
Treated 1	P09871|C1S_HUMAN	Complement C1s subcomponent	81.37	K.MLTPEHV.F	2	413.711	1	19.11
Treated 1	P09871|C1S_HUMAN	Complement C1s subcomponent	81.37	T.MYVGSTSVQTSR.L	2	658.321	1	18.99
Treated 1	P09871|C1S_HUMAN	Complement C1s subcomponent	81.37	K.LLEVPEGRTNFDNDIAL.V	2	958.493	1	16.86
Treated 1	P09871|C1S_HUMAN	Complement C1s subcomponent	81.37	R.IIGGSDADIKNFP.W	2	673.852	2	16.74
Treated 1	P09871|C1S_HUMAN	Complement C1s subcomponent	81.37	R.LKDPVKM(+15.99)GPTVSP.I	3	462.256	3	16.55
Treated 1	P09871|C1S_HUMAN	Complement C1s subcomponent	81.37	L.TPEHVFIHPGWK.L	3	483.255	1	15.35
Treated 1	P09871|C1S_HUMAN	Complement C1s subcomponent	81.37	A.LINEYWV.L	2	468.746	1	13.62
Treated 1	P09871|C1S_HUMAN	Complement C1s subcomponent	81.37	V.RLKDPVKMGPTVSP.I	3	508.957	1	13.17
Treated 1	P09871|C1S_HUMAN	Complement C1s subcomponent	81.37	K.M(+15.99)LTPEHVFIHPGWK.L	3	569.961	2	12.41
Treated 1	P09871|C1S_HUMAN	Complement C1s subcomponent	81.37	L.INEYWV.L	2	412.204	1	11.99
Treated 1	P09871|C1S_HUMAN	Complement C1s subcomponent	81.37	K.LLEVPEGR.T	2	456.762	1	11.55
Treated 1	P09871|C1S_HUMAN	Complement C1s subcomponent	81.37	A.LVRLKDPVKMGPTVSP.I	3	579.675	1	10.92
Treated 1	P09871|C1S_HUMAN	Complement C1s subcomponent	81.37	Y.TRVKNYVDW.I	2	590.811	1	10.88
Treated 1	P09871|C1S_HUMAN	Complement C1s subcomponent	81.37	K.LLEVPEGRTNFDNDIA.L	2	901.95	1	9.43
Treated 1	P0C0L4|CO4A_HUMAN	Complement C4-A	110.13	E.LVYELNPLDHRG.R	3	475.922	4	35.36
Treated 1	P0C0L4|CO4A_HUMAN	Complement C4-A	110.13	E.LQFSLGSKIN.V	2	553.814	2	33.33
Treated 1	P0C0L4|CO4A_HUMAN	Complement C4-A	110.13	E.LVYELNPLDHRGRT.L	4	421.48	3	30.75
Treated 1	P0C0L4|CO4A_HUMAN	Complement C4-A	110.13	E.LVYELNPLDHR.G	3	456.915	3	28.83
Treated 1	P0C0L4|CO4A_HUMAN	Complement C4-A	110.13	R.TLEIPGNSDPNM(+15.99)IPDGDFNSY.V	2	1156.51	4	28.49
Treated 1	P0C0L4|CO4A_HUMAN	Complement C4-A	110.13	Q.FSLGSKINVKVGGNSKGT.L	3	598.336	2	28.17
Treated 1	P0C0L4|CO4A_HUMAN	Complement C4-A	110.13	L.VYELNPLDHRG.R	2	656.836	1	27
Treated 1	P0C0L4|CO4A_HUMAN	Complement C4-A	110.13	L.QFSLGSKIN.V	2	497.273	2	26.59
Treated 1	P0C0L4|CO4A_HUMAN	Complement C4-A	110.13	L.VYELNPLDHR.G	3	419.219	2	26.55
Treated 1	P0C0L4|CO4A_HUMAN	Complement C4-A	110.13	E.LQFSLGSKINV.K	2	603.349	1	25.95
Treated 1	P0C0L4|CO4A_HUMAN	Complement C4-A	110.13	V.YELNPLDHRG.R	3	405.205	2	24.36
Treated 1	P0C0L4|CO4A_HUMAN	Complement C4-A	110.13	E.LVYELNPLDHRGR.T	3	527.955	3	23.9
Treated 1	P0C0L4|CO4A_HUMAN	Complement C4-A	110.13	E.LVYELNPLD.H	2	538.288	1	23.8
Treated 1	P0C0L4|CO4A_HUMAN	Complement C4-A	110.13	P.LQPVTPLQ.L	2	448.266	2	23.76
Treated 1	P0C0L4|CO4A_HUMAN	Complement C4-A	110.13	Q.FSLGSKIN.V	2	433.243	1	23.74
Treated 1	P0C0L4|CO4A_HUMAN	Complement C4-A	110.13	R.TLEIPGNSDPNM(+15.99)IPDGDFNSYVR.V	3	856.397	4	22.55
Treated 1	P0C0L4|CO4A_HUMAN	Complement C4-A	110.13	E.LQFSLGSK.I	2	440.251	2	21.74
Treated 1	P0C0L4|CO4A_HUMAN	Complement C4-A	110.13	L.QFSLGSKINV.K	2	546.807	1	20.37
Treated 1	P0C0L4|CO4A_HUMAN	Complement C4-A	110.13	L.VYELNPLDHRGR.T	3	490.261	3	19.91
Treated 1	P0C0L4|CO4A_HUMAN	Complement C4-A	110.13	V.YELNPLDHRGR.T	3	457.238	2	19.17
Treated 1	P0C0L4|CO4A_HUMAN	Complement C4-A	110.13	P.LQPVTPLQL.F	2	504.809	1	17.53
Treated 1	P0C0L4|CO4A_HUMAN	Complement C4-A	110.13	R.TLEIPGNSDPNMIPDGDFNSYVR.V	3	851.065	2	17.43
Treated 1	P0C0L4|CO4A_HUMAN	Complement C4-A	110.13	R.TLEIPGNSDP.N	2	521.757	1	17.39
Treated 1	P0C0L4|CO4A_HUMAN	Complement C4-A	110.13	L.VYELNPLD.H	2	481.746	1	17.12
Treated 1	P0C0L4|CO4A_HUMAN	Complement C4-A	110.13	R.TLEIPGNSDPNMIPDGDFNSY.V	3	766.008	3	16.8
Treated 1	P0C0L4|CO4A_HUMAN	Complement C4-A	110.13	Q.FSLGSKINV.K	2	482.777	1	13.33
Treated 1	P0C0L4|CO4A_HUMAN	Complement C4-A	110.13	L.VYELNPLDHRGRT.L	3	523.943	2	13.26
Treated 1	P0C0L4|CO4A_HUMAN	Complement C4-A	110.13	P.NMIPDGDFNSY.V	2	636.765	1	13
Treated 1	P0C0L4|CO4A_HUMAN	Complement C4-A	110.13	R.TLEIPGNSDPNM(+15.99)IPDGD.F	2	900.903	1	11.47
Treated 1	P0C0L4|CO4A_HUMAN	Complement C4-A	110.13	K.VLRTYNVLD.M	2	546.807	1	10.16
Treated 1	P0C0L4|CO4A_HUMAN	Complement C4-A	110.13	E.LQFSLGSKINVKVGGNSKGT.L	4	509.29	2	9.56
Treated 1	P10909|CLUS_HUMAN	Clusterin	136.23	R.SLMPFSPYEPLN.F	2	697.838	3	44.22
Treated 1	P10909|CLUS_HUMAN	Clusterin	136.23	R.SLM(+15.99)PFSPYEPLN.F	2	705.836	10	41.91
Treated 1	P10909|CLUS_HUMAN	Clusterin	136.23	R.SLM(+15.99)PFSPYEPLNFHA.M	2	883.418	1	38.98
Treated 1	P10909|CLUS_HUMAN	Clusterin	136.23	S.LM(+15.99)PFSPYEPLN.F	2	662.319	2	36.48
Treated 1	P10909|CLUS_HUMAN	Clusterin	136.23	K.FMETVAEKAL.Q	2	569.795	1	33.33
Treated 1	P10909|CLUS_HUMAN	Clusterin	136.23	F.FTREPQDTYHYLP.F	3	556.268	1	32.67
Treated 1	P10909|CLUS_HUMAN	Clusterin	136.23	A.FQHPPTEF.I	2	501.739	4	31.04
Treated 1	P10909|CLUS_HUMAN	Clusterin	136.23	A.QQAM(+15.99)DIHFHSPA.F	3	466.548	1	30.25
Treated 1	P10909|CLUS_HUMAN	Clusterin	136.23	K.FMETVAEKA.L	2	513.253	1	29.53
Treated 1	P10909|CLUS_HUMAN	Clusterin	136.23	R.RPHFFFPKSRIV.R	3	510.962	1	28.83
Treated 1	P10909|CLUS_HUMAN	Clusterin	136.23	A.QQAMDIHFHSPA.F	2	691.319	2	28.31
Treated 1	P10909|CLUS_HUMAN	Clusterin	136.23	E.VVVKLFDSDP.I	2	559.809	1	28.21
Treated 1	P10909|CLUS_HUMAN	Clusterin	136.23	L.M(+15.99)PFSPYEPLN.F	2	605.777	3	27.61
Treated 1	P10909|CLUS_HUMAN	Clusterin	136.23	P.FYFWMNGDRIDS.L	2	775.841	2	27.26
Treated 1	P10909|CLUS_HUMAN	Clusterin	136.23	H.FSRASSIIDEL.F	2	619.326	1	26.94
Treated 1	P10909|CLUS_HUMAN	Clusterin	136.23	P.FYFWM(+15.99)NGDRIDS.L	2	783.839	2	26.58
Treated 1	P10909|CLUS_HUMAN	Clusterin	136.23	D.IHFHSPA.F	2	404.709	2	26.03
Treated 1	P10909|CLUS_HUMAN	Clusterin	136.23	L.MPFSPYEPLN.F	2	597.779	1	26.01
Treated 1	P10909|CLUS_HUMAN	Clusterin	136.23	R.SLMPFSPYEPLNFHA.M	2	875.42	2	25.72
Treated 1	P10909|CLUS_HUMAN	Clusterin	136.23	H.M(+15.99)LDVMQDH.F	2	502.714	2	25.13
Treated 1	P10909|CLUS_HUMAN	Clusterin	136.23	L.FQDRFF.T	2	430.209	2	24.71
Treated 1	P10909|CLUS_HUMAN	Clusterin	136.23	T.HMLDVMQDH.F	2	563.245	1	22.98
Treated 1	P10909|CLUS_HUMAN	Clusterin	136.23	L.M(+15.99)PFSPYEPLNFHA.M	2	783.359	1	22.97
Treated 1	P10909|CLUS_HUMAN	Clusterin	136.23	P.HFFFPK.S	2	411.718	2	22.61
Treated 1	P10909|CLUS_HUMAN	Clusterin	136.23	P.FLEMIHEA.Q	2	495.242	1	22.17
Treated 1	P10909|CLUS_HUMAN	Clusterin	136.23	R.S(+42.01)LM(+15.99)PFSPYEPLN.F	2	726.841	2	21.62
Treated 1	P10909|CLUS_HUMAN	Clusterin	136.23	Y.FWM(+15.99)NGDRIDS.L	2	628.772	1	21.61
Treated 1	P10909|CLUS_HUMAN	Clusterin	136.23	R.SLM(+15.99)PFSPYEP.L	2	592.272	1	21.56
Treated 1	P10909|CLUS_HUMAN	Clusterin	136.23	F.YFWMNGDRIDS.L	2	702.307	1	21.38
Treated 1	P10909|CLUS_HUMAN	Clusterin	136.23	K.YVNKEIQNAVNGVKQ.I	3	568.641	1	21.35
Treated 1	P10909|CLUS_HUMAN	Clusterin	136.23	P.ITVTVPVEVSRKNPK.F	4	417.502	3	20.64
Treated 1	P10909|CLUS_HUMAN	Clusterin	136.23	L.MPFSPYEPLNFHA.M	2	775.362	1	20.04
Treated 1	P10909|CLUS_HUMAN	Clusterin	136.23	Y.FWMNGDRIDS.L	2	620.775	1	19.29
Treated 1	P10909|CLUS_HUMAN	Clusterin	136.23	P.ITVTVPVEVSRKNPKF.M	4	454.27	1	18.9
Treated 1	P10909|CLUS_HUMAN	Clusterin	136.23	N.FHAMFQP.F	2	439.206	1	18.82
Treated 1	P10909|CLUS_HUMAN	Clusterin	136.23	V.VVKLFDSDP.I	2	510.275	1	18.06
Treated 1	P10909|CLUS_HUMAN	Clusterin	136.23	A.MDIHFHSPA.F	2	527.743	1	17.9
Treated 1	P10909|CLUS_HUMAN	Clusterin	136.23	E.MIHEAQQAMDIH.F	2	712.326	1	17.34
Treated 1	P10909|CLUS_HUMAN	Clusterin	136.23	R.SLM(+15.99)PFSPYEPLNFH.A	2	847.898	1	16.55
Treated 1	P10909|CLUS_HUMAN	Clusterin	136.23	R.S(+42.01)LMPFSPYEPLN.F	2	718.842	2	16.17
Treated 1	P10909|CLUS_HUMAN	Clusterin	136.23	S.LM(+15.99)PFSPYEPLNFHA.M	2	839.902	1	16.01
Treated 1	P10909|CLUS_HUMAN	Clusterin	136.23	R.FFTREPQDTYHYLP.F	3	605.291	2	15.04
Treated 1	P10909|CLUS_HUMAN	Clusterin	136.23	H.FHSPAFQHPPTEF.I	2	771.364	1	14.86
Treated 1	P10909|CLUS_HUMAN	Clusterin	136.23	Y.LRVTTVAS.H	2	423.756	1	14.76
Treated 1	P10909|CLUS_HUMAN	Clusterin	136.23	Q.QAMDIHFHSPA.F	3	418.529	1	14.02
Treated 1	P10909|CLUS_HUMAN	Clusterin	136.23	E.LFQDRF.F	2	413.217	2	13.73
Treated 1	P10909|CLUS_HUMAN	Clusterin	136.23	F.FFPKSRIV.R	2	497.298	2	13.54
Treated 1	P10909|CLUS_HUMAN	Clusterin	136.23	E.MIHEAQQAM(+15.99)DIH.F	3	480.552	1	13.22
Treated 1	P10909|CLUS_HUMAN	Clusterin	136.23	F.TREPQDTYHYLP.F	2	760.363	1	13.1
Treated 1	P10909|CLUS_HUMAN	Clusterin	136.23	F.SRASSIIDEL.F	2	545.791	1	13.04
Treated 1	P10909|CLUS_HUMAN	Clusterin	136.23	S.LM(+15.99)PFSPYEP.L	2	548.755	1	12.73
Treated 1	P10909|CLUS_HUMAN	Clusterin	136.23	H.FFFPKSRIV.R	2	570.832	1	12.61
Treated 1	P10909|CLUS_HUMAN	Clusterin	136.23	N.FHAM(+15.99)FQPFLE.M	2	641.801	1	11.51
Treated 1	P10909|CLUS_HUMAN	Clusterin	136.23	E.M(+15.99)IHEAQQAMDIH.F	3	480.553	1	11.28
Treated 1	P10909|CLUS_HUMAN	Clusterin	136.23	H.M(+15.99)LDVM(+15.99)QDH.F	2	510.71	1	10.23
Treated 1	P10909|CLUS_HUMAN	Clusterin	136.23	V.VVKLFDSDPIT.V	2	617.341	1	9.85
Treated 1	P10909|CLUS_HUMAN	Clusterin	136.23	Q.LNEQFNWVS.R	2	568.773	1	9.62
Treated 1	P12259|FA5_HUMAN	Coagulation factor V	27.82	G.ILGPIIRAQ.V	2	490.817	1	19.39
Treated 1	P12259|FA5_HUMAN	Coagulation factor V	27.82	T.FLSKEFNPLVIVG.L	2	731.919	1	16.86
Treated 1	P12259|FA5_HUMAN	Coagulation factor V	27.82	F.LSKEFNPLVIVG.L	2	658.385	1	11.49
Treated 1	P19823|ITIH2_HUMAN	Inter-alpha-trypsin inhibitor heavy chain H2	202.01	H.FFAPDNLDPIPKNILF.V	2	930.999	4	51.14
Treated 1	P19823|ITIH2_HUMAN	Inter-alpha-trypsin inhibitor heavy chain H2	202.01	L.LRAIFILNEANNLG.L	2	779.442	3	44.53
Treated 1	P19823|ITIH2_HUMAN	Inter-alpha-trypsin inhibitor heavy chain H2	202.01	H.FFAPDNLDPIPKN.I	2	744.381	3	43.93
Treated 1	P19823|ITIH2_HUMAN	Inter-alpha-trypsin inhibitor heavy chain H2	202.01	S.VITATSANTQL.V	2	559.807	2	43.37
Treated 1	P19823|ITIH2_HUMAN	Inter-alpha-trypsin inhibitor heavy chain H2	202.01	S.LIILVSDGDPTVGE.L	2	714.385	1	42.13
Treated 1	P19823|ITIH2_HUMAN	Inter-alpha-trypsin inhibitor heavy chain H2	202.01	L.IILVSDGDPTVGE.L	2	657.844	2	42.1
Treated 1	P19823|ITIH2_HUMAN	Inter-alpha-trypsin inhibitor heavy chain H2	202.01	R.YIEKIQPSGGTNINEAL.L	2	923.982	2	42.01
Treated 1	P19823|ITIH2_HUMAN	Inter-alpha-trypsin inhibitor heavy chain H2	202.01	A.LLRAIFILNEANNLG.L	2	835.984	2	41.37
Treated 1	P19823|ITIH2_HUMAN	Inter-alpha-trypsin inhibitor heavy chain H2	202.01	P.LLRNVQFNYPHTS.V	3	530.279	1	41.32
Treated 1	P19823|ITIH2_HUMAN	Inter-alpha-trypsin inhibitor heavy chain H2	202.01	R.AIFILNEANNLG.L	2	644.849	2	40.83
Treated 1	P19823|ITIH2_HUMAN	Inter-alpha-trypsin inhibitor heavy chain H2	202.01	A.LLRAIFILNEANN.L	2	750.931	2	40.73
Treated 1	P19823|ITIH2_HUMAN	Inter-alpha-trypsin inhibitor heavy chain H2	202.01	Y.FVHFFAPDNLDPIPKN.I	3	624.322	2	40.07
Treated 1	P19823|ITIH2_HUMAN	Inter-alpha-trypsin inhibitor heavy chain H2	202.01	S.VITATSANTQLV.L	2	609.341	2	39.22
Treated 1	P19823|ITIH2_HUMAN	Inter-alpha-trypsin inhibitor heavy chain H2	202.01	L.LRAIFILNEANN.L	2	694.389	2	37.92
Treated 1	P19823|ITIH2_HUMAN	Inter-alpha-trypsin inhibitor heavy chain H2	202.01	Q.LLAERSLAPTAA.A	2	606.851	2	36.97
Treated 1	P19823|ITIH2_HUMAN	Inter-alpha-trypsin inhibitor heavy chain H2	202.01	H.FSVIDFNQN.I	2	542.26	2	35.52
Treated 1	P19823|ITIH2_HUMAN	Inter-alpha-trypsin inhibitor heavy chain H2	202.01	L.LRAIFILNEAN.N	2	637.367	2	34.97
Treated 1	P19823|ITIH2_HUMAN	Inter-alpha-trypsin inhibitor heavy chain H2	202.01	L.RAIFILNEANNLG.L	2	722.9	1	34.6
Treated 1	P19823|ITIH2_HUMAN	Inter-alpha-trypsin inhibitor heavy chain H2	202.01	S.VITATSANTQLVLET.L	2	780.927	2	33.79
Treated 1	P19823|ITIH2_HUMAN	Inter-alpha-trypsin inhibitor heavy chain H2	202.01	F.APDNLDPIPKNILF.V	2	783.931	2	33.73
Treated 1	P19823|ITIH2_HUMAN	Inter-alpha-trypsin inhibitor heavy chain H2	202.01	H.FSVIDFNQNIR.T	2	676.852	2	33.3
Treated 1	P19823|ITIH2_HUMAN	Inter-alpha-trypsin inhibitor heavy chain H2	202.01	F.FAPDNLDPIPKN.I	2	670.847	1	33.1
Treated 1	P19823|ITIH2_HUMAN	Inter-alpha-trypsin inhibitor heavy chain H2	202.01	S.VITATSANTQLVLETLA.Q	2	872.99	1	33.04
Treated 1	P19823|ITIH2_HUMAN	Inter-alpha-trypsin inhibitor heavy chain H2	202.01	L.LRNVQFNYPHTS.V	3	492.585	1	32.88
Treated 1	P19823|ITIH2_HUMAN	Inter-alpha-trypsin inhibitor heavy chain H2	202.01	Q.LKKFYNQVSTP.L	2	662.867	3	32.14
Treated 1	P19823|ITIH2_HUMAN	Inter-alpha-trypsin inhibitor heavy chain H2	202.01	R.AIFILNEANN.L	2	559.796	2	31.21
Treated 1	P19823|ITIH2_HUMAN	Inter-alpha-trypsin inhibitor heavy chain H2	202.01	R.TEVNVLPGAKVQFE.L	2	765.913	1	30.91
Treated 1	P19823|ITIH2_HUMAN	Inter-alpha-trypsin inhibitor heavy chain H2	202.01	R.NVQFNYPHTSVTDVTQN.N	2	982.461	1	30.77
Treated 1	P19823|ITIH2_HUMAN	Inter-alpha-trypsin inhibitor heavy chain H2	202.01	S.VITATSANTQLVLE.T	2	730.405	2	30.52
Treated 1	P19823|ITIH2_HUMAN	Inter-alpha-trypsin inhibitor heavy chain H2	202.01	F.FAPDNLDPIPKNILF.V	2	857.464	2	30.18
Treated 1	P19823|ITIH2_HUMAN	Inter-alpha-trypsin inhibitor heavy chain H2	202.01	Y.LTINQLLAER.S	2	585.846	2	29.95
Treated 1	P19823|ITIH2_HUMAN	Inter-alpha-trypsin inhibitor heavy chain H2	202.01	H.FSVIDFNQNIRT.W	2	727.377	2	29.81
Treated 1	P19823|ITIH2_HUMAN	Inter-alpha-trypsin inhibitor heavy chain H2	202.01	Y.FGGSEIVVAGKFDPA.K	2	747.386	2	29.81
Treated 1	P19823|ITIH2_HUMAN	Inter-alpha-trypsin inhibitor heavy chain H2	202.01	I.VVAGKFDPAKLDQ.I	3	463.258	1	29.8
Treated 1	P19823|ITIH2_HUMAN	Inter-alpha-trypsin inhibitor heavy chain H2	202.01	G.LLDPNSVSL.I	2	479.267	2	29.52
Treated 1	P19823|ITIH2_HUMAN	Inter-alpha-trypsin inhibitor heavy chain H2	202.01	N.LGLLDPNSVS.L	2	507.777	1	29
Treated 1	P19823|ITIH2_HUMAN	Inter-alpha-trypsin inhibitor heavy chain H2	202.01	R.AIFILNEAN.N	2	502.775	2	28.4
Treated 1	P19823|ITIH2_HUMAN	Inter-alpha-trypsin inhibitor heavy chain H2	202.01	A.IFILNEANNLG.L	2	609.331	2	27.87
Treated 1	P19823|ITIH2_HUMAN	Inter-alpha-trypsin inhibitor heavy chain H2	202.01	Y.FVHFFAPDNLDPIPK.N	3	586.308	1	27.78
Treated 1	P19823|ITIH2_HUMAN	Inter-alpha-trypsin inhibitor heavy chain H2	202.01	R.SILQMSLDHH.I	2	590.793	2	27.66
Treated 1	P19823|ITIH2_HUMAN	Inter-alpha-trypsin inhibitor heavy chain H2	202.01	N.LGLLDPNSVSL.I	2	564.32	2	27.42
Treated 1	P19823|ITIH2_HUMAN	Inter-alpha-trypsin inhibitor heavy chain H2	202.01	R.RITRSILQMSLDHH.I	4	427.483	1	27.11
Treated 1	P19823|ITIH2_HUMAN	Inter-alpha-trypsin inhibitor heavy chain H2	202.01	N.FHNYFGGSEI.V	2	585.765	2	27.02
Treated 1	P19823|ITIH2_HUMAN	Inter-alpha-trypsin inhibitor heavy chain H2	202.01	E.IVVAGKFDPAKLDQ.I	2	750.926	3	26.79
Treated 1	P19823|ITIH2_HUMAN	Inter-alpha-trypsin inhibitor heavy chain H2	202.01	L.TINQLLAER.S	2	529.304	1	26.46
Treated 1	P19823|ITIH2_HUMAN	Inter-alpha-trypsin inhibitor heavy chain H2	202.01	R.NVQFNYPHTSVTDVTQNNFHNY.F	3	880.403	1	26.03
Treated 1	P19823|ITIH2_HUMAN	Inter-alpha-trypsin inhibitor heavy chain H2	202.01	H.FFAPDNLDPIPKNIL.F	2	857.465	2	25.99
Treated 1	P19823|ITIH2_HUMAN	Inter-alpha-trypsin inhibitor heavy chain H2	202.01	N.FHNYFGGSE.I	2	529.222	1	25.8
Treated 1	P19823|ITIH2_HUMAN	Inter-alpha-trypsin inhibitor heavy chain H2	202.01	A.LLRAIFILNEAN.N	2	693.909	2	25.8
Treated 1	P19823|ITIH2_HUMAN	Inter-alpha-trypsin inhibitor heavy chain H2	202.01	H.FFAPDNLDPIPK.N	2	687.36	2	25.66
Treated 1	P19823|ITIH2_HUMAN	Inter-alpha-trypsin inhibitor heavy chain H2	202.01	D.LISATKTQVAD.A	2	573.823	1	25.52
Treated 1	P19823|ITIH2_HUMAN	Inter-alpha-trypsin inhibitor heavy chain H2	202.01	N.ILFVIDVSGS.M	2	525.298	2	25.32
Treated 1	P19823|ITIH2_HUMAN	Inter-alpha-trypsin inhibitor heavy chain H2	202.01	Y.FVHFFAPDNLDPIPKNILF.V	3	748.734	2	25.13
Treated 1	P19823|ITIH2_HUMAN	Inter-alpha-trypsin inhibitor heavy chain H2	202.01	S.ILQMSLDHH.I	2	547.277	1	24.88
Treated 1	P19823|ITIH2_HUMAN	Inter-alpha-trypsin inhibitor heavy chain H2	202.01	R.YIEKIQPSGGTNINEA.L	2	867.44	1	24.87
Treated 1	P19823|ITIH2_HUMAN	Inter-alpha-trypsin inhibitor heavy chain H2	202.01	H.FFAPDNLDPIPKNI.L	2	800.922	3	24.82
Treated 1	P19823|ITIH2_HUMAN	Inter-alpha-trypsin inhibitor heavy chain H2	202.01	F.SVIDFNQNIR.T	2	603.318	1	24.67
Treated 1	P19823|ITIH2_HUMAN	Inter-alpha-trypsin inhibitor heavy chain H2	202.01	R.NVQFNYPHTS.V	2	603.781	1	24.62
Treated 1	P19823|ITIH2_HUMAN	Inter-alpha-trypsin inhibitor heavy chain H2	202.01	E.IVVAGKFDPA.K	2	508.793	1	24.62
Treated 1	P19823|ITIH2_HUMAN	Inter-alpha-trypsin inhibitor heavy chain H2	202.01	S.LDHHIVTPLTS.L	2	616.836	3	24.32
Treated 1	P19823|ITIH2_HUMAN	Inter-alpha-trypsin inhibitor heavy chain H2	202.01	H.VSFKPTVAQ.Q	2	488.778	1	24.07
Treated 1	P19823|ITIH2_HUMAN	Inter-alpha-trypsin inhibitor heavy chain H2	202.01	Q.LKKFYNQVSTPL.L	3	479.942	3	23.7
Treated 1	P19823|ITIH2_HUMAN	Inter-alpha-trypsin inhibitor heavy chain H2	202.01	T.LYSYKVQSTITSR.M	3	515.948	2	23.65
Treated 1	P19823|ITIH2_HUMAN	Inter-alpha-trypsin inhibitor heavy chain H2	202.01	D.LISATKTQVADA.K	2	609.341	1	23.5
Treated 1	P19823|ITIH2_HUMAN	Inter-alpha-trypsin inhibitor heavy chain H2	202.01	P.LLRNVQFNYPHTSVTDVTQNN.F	3	820.747	1	23.43
Treated 1	P19823|ITIH2_HUMAN	Inter-alpha-trypsin inhibitor heavy chain H2	202.01	L.KKFYNQVSTP.L	2	606.325	2	23.24
Treated 1	P19823|ITIH2_HUMAN	Inter-alpha-trypsin inhibitor heavy chain H2	202.01	N.VVFDVQIPKGA.F	2	586.838	1	22.98
Treated 1	P19823|ITIH2_HUMAN	Inter-alpha-trypsin inhibitor heavy chain H2	202.01	I.VVAGKFDPAKLDQIES.V	3	572.978	2	22.73
Treated 1	P19823|ITIH2_HUMAN	Inter-alpha-trypsin inhibitor heavy chain H2	202.01	R.ITRSILQMS.L	2	524.795	1	22.69
Treated 1	P19823|ITIH2_HUMAN	Inter-alpha-trypsin inhibitor heavy chain H2	202.01	Q.LKKFYNQVSTPLL.R	2	775.951	2	22.49
Treated 1	P19823|ITIH2_HUMAN	Inter-alpha-trypsin inhibitor heavy chain H2	202.01	A.IFILNEANN.L	2	524.278	2	22.11
Treated 1	P19823|ITIH2_HUMAN	Inter-alpha-trypsin inhibitor heavy chain H2	202.01	Y.FVHFFAPDN.L	2	547.26	1	21.93
Treated 1	P19823|ITIH2_HUMAN	Inter-alpha-trypsin inhibitor heavy chain H2	202.01	S.LDHHIVTPLTSL.V	2	673.379	1	21.87
Treated 1	P19823|ITIH2_HUMAN	Inter-alpha-trypsin inhibitor heavy chain H2	202.01	K.IQPSGGTNINEAL.L	2	657.339	1	21.78
Treated 1	P19823|ITIH2_HUMAN	Inter-alpha-trypsin inhibitor heavy chain H2	202.01	I.ILVSDGDPTVGE.L	2	601.302	2	21.63
Treated 1	P19823|ITIH2_HUMAN	Inter-alpha-trypsin inhibitor heavy chain H2	202.01	S.VIDFNQNIR.T	2	559.801	2	21.39
Treated 1	P19823|ITIH2_HUMAN	Inter-alpha-trypsin inhibitor heavy chain H2	202.01	K.KFYNQVSTPL.L	2	598.82	1	20.79
Treated 1	P19823|ITIH2_HUMAN	Inter-alpha-trypsin inhibitor heavy chain H2	202.01	L.KKFYNQVSTPL.L	2	662.867	3	20.69
Treated 1	P19823|ITIH2_HUMAN	Inter-alpha-trypsin inhibitor heavy chain H2	202.01	Q.FNYPHTSVTDVTQNN.F	2	868.898	1	20.66
Treated 1	P19823|ITIH2_HUMAN	Inter-alpha-trypsin inhibitor heavy chain H2	202.01	P.LLRNVQFNYPHTSVTDVTQNNFHNY.F	4	756.121	1	20.61
Treated 1	P19823|ITIH2_HUMAN	Inter-alpha-trypsin inhibitor heavy chain H2	202.01	F.SVIDFNQN.I	2	468.726	1	20.11
Treated 1	P19823|ITIH2_HUMAN	Inter-alpha-trypsin inhibitor heavy chain H2	202.01	F.SVIDFNQNIRT.W	2	653.842	1	20.06
Treated 1	P19823|ITIH2_HUMAN	Inter-alpha-trypsin inhibitor heavy chain H2	202.01	S.VIDFNQN.I	2	425.21	1	20.06
Treated 1	P19823|ITIH2_HUMAN	Inter-alpha-trypsin inhibitor heavy chain H2	202.01	Q.FNYPHTSVTDVTQNNFHNY.F	3	766.68	1	19.4
Treated 1	P19823|ITIH2_HUMAN	Inter-alpha-trypsin inhibitor heavy chain H2	202.01	K.KFYNQVSTP.L	2	542.278	1	19.35
Treated 1	P19823|ITIH2_HUMAN	Inter-alpha-trypsin inhibitor heavy chain H2	202.01	N.NLGLLDPNSVSL.I	2	621.342	1	19.2
Treated 1	P19823|ITIH2_HUMAN	Inter-alpha-trypsin inhibitor heavy chain H2	202.01	R.NVQFNYPHTSVTDVTQNN.F	2	1039.48	1	19.02
Treated 1	P19823|ITIH2_HUMAN	Inter-alpha-trypsin inhibitor heavy chain H2	202.01	L.RAIFILNEAN.N	2	580.826	1	18.74
Treated 1	P19823|ITIH2_HUMAN	Inter-alpha-trypsin inhibitor heavy chain H2	202.01	R.NDLISATKTQVAD.A	2	688.359	1	18.27
Treated 1	P19823|ITIH2_HUMAN	Inter-alpha-trypsin inhibitor heavy chain H2	202.01	K.KFYNQVSTPLL.R	2	655.362	2	18.26
Treated 1	P19823|ITIH2_HUMAN	Inter-alpha-trypsin inhibitor heavy chain H2	202.01	E.LEVFNGYFVH.F	2	612.807	1	17.95
Treated 1	P19823|ITIH2_HUMAN	Inter-alpha-trypsin inhibitor heavy chain H2	202.01	L.LRNVQFNYPHTSVTDVTQN.N	3	745.039	1	17.94
Treated 1	P19823|ITIH2_HUMAN	Inter-alpha-trypsin inhibitor heavy chain H2	202.01	R.SILQMSLDHHIVTP.L	3	530.949	1	17.89
Treated 1	P19823|ITIH2_HUMAN	Inter-alpha-trypsin inhibitor heavy chain H2	202.01	N.NLGLLDPNSVS.L	2	564.799	2	17.54
Treated 1	P19823|ITIH2_HUMAN	Inter-alpha-trypsin inhibitor heavy chain H2	202.01	R.FLHVPDT.F	2	414.717	1	17.36
Treated 1	P19823|ITIH2_HUMAN	Inter-alpha-trypsin inhibitor heavy chain H2	202.01	L.LAERSLAPTAA.A	2	550.31	1	17.15
Treated 1	P19823|ITIH2_HUMAN	Inter-alpha-trypsin inhibitor heavy chain H2	202.01	R.RITRSILQMS.L	3	402.233	2	16.69
Treated 1	P19823|ITIH2_HUMAN	Inter-alpha-trypsin inhibitor heavy chain H2	202.01	P.LLRNVQFNYPHTSVTDVTQN.N	3	782.733	1	16.67
Treated 1	P19823|ITIH2_HUMAN	Inter-alpha-trypsin inhibitor heavy chain H2	202.01	L.IILVSDGDPTVGELK.L	2	778.434	1	16.65
Treated 1	P19823|ITIH2_HUMAN	Inter-alpha-trypsin inhibitor heavy chain H2	202.01	S.MWGVKMKQTVEA.M	3	469.91	2	16.58
Treated 1	P19823|ITIH2_HUMAN	Inter-alpha-trypsin inhibitor heavy chain H2	202.01	E.LEVFNGY.F	2	421.209	1	16.44
Treated 1	P19823|ITIH2_HUMAN	Inter-alpha-trypsin inhibitor heavy chain H2	202.01	H.FSVIDFNQNIRTWRNDL.I	3	713.366	1	16.38
Treated 1	P19823|ITIH2_HUMAN	Inter-alpha-trypsin inhibitor heavy chain H2	202.01	R.NDLISATKTQVADA.K	2	723.876	1	16.35
Treated 1	P19823|ITIH2_HUMAN	Inter-alpha-trypsin inhibitor heavy chain H2	202.01	P.LLRNVQFNYPHTSVTDVTQNNF.H	3	869.77	1	15.99
Treated 1	P19823|ITIH2_HUMAN	Inter-alpha-trypsin inhibitor heavy chain H2	202.01	Y.LTINQLLAERSLAPTAA.A	2	891.51	2	15.44
Treated 1	P19823|ITIH2_HUMAN	Inter-alpha-trypsin inhibitor heavy chain H2	202.01	F.LHVPDTFEGHFDGVP.V	3	556.268	1	15.24
Treated 1	P19823|ITIH2_HUMAN	Inter-alpha-trypsin inhibitor heavy chain H2	202.01	S.VTDVTQNNFHNY.F	2	726.332	1	15.18
Treated 1	P19823|ITIH2_HUMAN	Inter-alpha-trypsin inhibitor heavy chain H2	202.01	L.LRNVQFNYPHTSVTDVTQNNFHNY.F	4	727.851	1	15.18
Treated 1	P19823|ITIH2_HUMAN	Inter-alpha-trypsin inhibitor heavy chain H2	202.01	L.LDPNSVSL.I	2	422.725	1	14.99
Treated 1	P19823|ITIH2_HUMAN	Inter-alpha-trypsin inhibitor heavy chain H2	202.01	L.KKFYNQVSTPLL.R	2	719.409	1	14.84
Treated 1	P19823|ITIH2_HUMAN	Inter-alpha-trypsin inhibitor heavy chain H2	202.01	H.IVTPLTSL.V	2	422.264	1	14.6
Treated 1	P19823|ITIH2_HUMAN	Inter-alpha-trypsin inhibitor heavy chain H2	202.01	F.S(+42.01)VIDFNQNIR.T	2	624.323	1	14.33
Treated 1	P19823|ITIH2_HUMAN	Inter-alpha-trypsin inhibitor heavy chain H2	202.01	S.LDHHIVTP.L	2	466.254	2	14.11
Treated 1	P19823|ITIH2_HUMAN	Inter-alpha-trypsin inhibitor heavy chain H2	202.01	Y.FVHFFAPDNLDPIPKNI.L	3	662.016	1	13.76
Treated 1	P19823|ITIH2_HUMAN	Inter-alpha-trypsin inhibitor heavy chain H2	202.01	R.YIEKIQPSGGTN.I	2	653.837	1	13.6
Treated 1	P19823|ITIH2_HUMAN	Inter-alpha-trypsin inhibitor heavy chain H2	202.01	I.FILNEANNLG.L	2	552.788	2	13.5
Treated 1	P19823|ITIH2_HUMAN	Inter-alpha-trypsin inhibitor heavy chain H2	202.01	F.VHFFAPDNLDPIPKNILF.V	3	699.711	1	13.33
Treated 1	P19823|ITIH2_HUMAN	Inter-alpha-trypsin inhibitor heavy chain H2	202.01	S.M(+15.99)WGVKMKQTVEA.M	3	475.241	1	13.31
Treated 1	P19823|ITIH2_HUMAN	Inter-alpha-trypsin inhibitor heavy chain H2	202.01	F.SLGM(+15.99)GFDVDYDF.L	2	691.285	2	13.18
Treated 1	P19823|ITIH2_HUMAN	Inter-alpha-trypsin inhibitor heavy chain H2	202.01	R.ITRSILQM(+15.99)S.L	2	532.793	2	12.36
Treated 1	P19823|ITIH2_HUMAN	Inter-alpha-trypsin inhibitor heavy chain H2	202.01	P.LLRNVQFNYP.H	2	632.349	1	12.34
Treated 1	P19823|ITIH2_HUMAN	Inter-alpha-trypsin inhibitor heavy chain H2	202.01	L.LRAIFILN.E	2	480.306	2	11.24
Treated 1	P19823|ITIH2_HUMAN	Inter-alpha-trypsin inhibitor heavy chain H2	202.01	H.F(+42.01)FAPDNLDPIPKN.I	2	765.386	1	11.2
Treated 1	P19823|ITIH2_HUMAN	Inter-alpha-trypsin inhibitor heavy chain H2	202.01	S.LGM(+15.99)GFDVDYDF.L	2	647.77	1	11.18
Treated 1	P19823|ITIH2_HUMAN	Inter-alpha-trypsin inhibitor heavy chain H2	202.01	S.MWGVKM(+15.99)KQTVEA.M	3	475.242	2	11.05
Treated 1	P19823|ITIH2_HUMAN	Inter-alpha-trypsin inhibitor heavy chain H2	202.01	F.S(+42.01)VIDFNQN.I	2	489.731	1	11.04
Treated 1	P19823|ITIH2_HUMAN	Inter-alpha-trypsin inhibitor heavy chain H2	202.01	V.ITATSANTQLVLETLA.Q	2	823.454	1	10.79
Treated 1	P19823|ITIH2_HUMAN	Inter-alpha-trypsin inhibitor heavy chain H2	202.01	R.FLHVPDTFEGHFDGVP.V	2	907.431	1	10.72
Treated 1	P19823|ITIH2_HUMAN	Inter-alpha-trypsin inhibitor heavy chain H2	202.01	F.SVIDFNQNIRTWR.N	3	550.291	1	10.62
Treated 1	P19823|ITIH2_HUMAN	Inter-alpha-trypsin inhibitor heavy chain H2	202.01	V.ITATSANTQLV.L	2	559.806	1	10.55
Treated 1	P19823|ITIH2_HUMAN	Inter-alpha-trypsin inhibitor heavy chain H2	202.01	Q.MSLDHHIVTPLTS.L	3	484.251	1	10.34
Treated 1	P19823|ITIH2_HUMAN	Inter-alpha-trypsin inhibitor heavy chain H2	202.01	L.RAIFILN.E	2	423.764	1	10.33
Treated 1	P19823|ITIH2_HUMAN	Inter-alpha-trypsin inhibitor heavy chain H2	202.01	H.F(+42.01)FAPDNLDPIPKNILF.V	2	952.004	1	10.24
Treated 1	P19823|ITIH2_HUMAN	Inter-alpha-trypsin inhibitor heavy chain H2	202.01	E.LHYQEVKWR.K	3	420.229	1	9.84
Treated 1	P19823|ITIH2_HUMAN	Inter-alpha-trypsin inhibitor heavy chain H2	202.01	R.RITRSILQM(+15.99)S.L	3	407.565	1	9.55
Treated 1	P19827|ITIH1_HUMAN	Inter-alpha-trypsin inhibitor heavy chain H1	76.14	Q.LQGFYSQVAKP.L	2	619.333	3	33.83
Treated 1	P19827|ITIH1_HUMAN	Inter-alpha-trypsin inhibitor heavy chain H1	76.14	H.VLFRPTVSQQ.Q	2	587.833	2	30.67
Treated 1	P19827|ITIH1_HUMAN	Inter-alpha-trypsin inhibitor heavy chain H1	76.14	H.LTVNPQSKVTFQ.L	2	681.375	1	27.9
Treated 1	P19827|ITIH1_HUMAN	Inter-alpha-trypsin inhibitor heavy chain H1	76.14	Q.LQGFYSQVAKPL.L	2	675.875	1	19.71
Treated 1	P19827|ITIH1_HUMAN	Inter-alpha-trypsin inhibitor heavy chain H1	76.14	H.VLFRPTVSQ.Q	2	523.804	1	18.74
Treated 1	P19827|ITIH1_HUMAN	Inter-alpha-trypsin inhibitor heavy chain H1	76.14	D.LVLFGTRVQS.W	2	560.331	1	17.78
Treated 1	P19827|ITIH1_HUMAN	Inter-alpha-trypsin inhibitor heavy chain H1	76.14	K.LDAQASFLPKELAAQT.I	2	851.955	1	16.08
Treated 1	P19827|ITIH1_HUMAN	Inter-alpha-trypsin inhibitor heavy chain H1	76.14	D.LEIPKTAF.I	2	459.769	1	15.86
Treated 1	P19827|ITIH1_HUMAN	Inter-alpha-trypsin inhibitor heavy chain H1	76.14	P.LLVDVDLQYPQDA.V	2	744.883	2	15.74
Treated 1	P19827|ITIH1_HUMAN	Inter-alpha-trypsin inhibitor heavy chain H1	76.14	G.LLRGIEILNQ.V	2	584.856	1	14.63
Treated 1	P19827|ITIH1_HUMAN	Inter-alpha-trypsin inhibitor heavy chain H1	76.14	L.LRGIEILNQ.V	2	528.314	1	14.58
Treated 1	P19827|ITIH1_HUMAN	Inter-alpha-trypsin inhibitor heavy chain H1	76.14	E.MLGPRRTFVLS.A	3	426.245	1	14.32
Treated 1	P19827|ITIH1_HUMAN	Inter-alpha-trypsin inhibitor heavy chain H1	76.14	L.VLFGTRVQS.W	2	503.788	1	10.94
Treated 1	P20742|PZP_HUMAN	Pregnancy zone protein	45.84	G.VVERPYVPQLGTYN.V	2	817.932	1	27.35
Treated 1	P20742|PZP_HUMAN	Pregnancy zone protein	45.84	G.LGVVERPYVPQLGTYN.V	2	902.984	2	23.17
Treated 1	P20742|PZP_HUMAN	Pregnancy zone protein	45.84	G.LGVVERPYVPQ.L	2	628.854	1	20.69
Treated 1	P20742|PZP_HUMAN	Pregnancy zone protein	45.84	L.GVVERPYVPQLGTYN.V	2	846.443	1	10.97
Treated 1	P22352|GPX3_HUMAN	Glutathione peroxidase 3	35.63	R.TTVSNVKMDI.L	2	554.289	1	25.91
Treated 1	P22352|GPX3_HUMAN	Glutathione peroxidase 3	35.63	K.YVRPGGGFVPNFQ.L	2	719.369	1	19.44
Treated 1	P22352|GPX3_HUMAN	Glutathione peroxidase 3	35.63	R.TTVSNVKM(+15.99)DI.L	2	562.289	2	13.55
Treated 1	P36955|PEDF_HUMAN	Pigment epithelium-derived factor	37.45	H.LTFPLDYH.L	2	503.257	2	26.87
Treated 1	P36955|PEDF_HUMAN	Pigment epithelium-derived factor	37.45	K.LQSLFDSPDFSK.I	2	692.344	1	21.15
Treated 1	P36955|PEDF_HUMAN	Pigment epithelium-derived factor	37.45	H.LTFPLDYHLNQP.F	2	729.375	1	10.3
Treated 1	P36955|PEDF_HUMAN	Pigment epithelium-derived factor	37.45	D.LISSPDIHGT.Y	2	520.273	1	10.24
Treated 1	P57053|H2BFS_HUMAN	Histone H2B type F-S	28.93	K.HAVSEGTKAVTK.Y	3	409.895	1	28.93
Treated 1	P57053|H2BFS_HUMAN	Histone H2B type F-S	28.93	R.EIQTAVR.L	2	408.732	1	14.67
Treated 1	P57053|H2BFS_HUMAN	Histone H2B type F-S	28.93	R.LLLPGELAK.H	2	477.306	2	10.33
Treated 1	P60709|ACTB_HUMAN	Actin cytoplasmic 1	42.44	K.AGFAGDDAPR.A	2	488.728	1	23.04
Treated 1	P60709|ACTB_HUMAN	Actin cytoplasmic 1	42.44	K.SYELPDGQVITIGNER.F	2	895.95	1	19.1
Treated 1	P60709|ACTB_HUMAN	Actin cytoplasmic 1	42.44	L.LTEAPLNPK.A	2	491.783	1	17.14
Treated 1	P60709|ACTB_HUMAN	Actin cytoplasmic 1	42.44	R.VAPEEHPVLLTEAPLNPK.A	3	652.027	1	16.55
Treated 1	P60709|ACTB_HUMAN	Actin cytoplasmic 1	42.44	V.LLTEAPLNPK.A	2	548.324	1	10.99
Treated 1	P60709|ACTB_HUMAN	Actin cytoplasmic 1	42.44	K.DSYVGDEAQSKR.G	3	452.213	2	10.32
Treated 1	Q06033|ITIH3_HUMAN	Inter-alpha-trypsin inhibitor heavy chain H3	56.99	Y.LTSYQPPQNPYY.Y	2	735.85	2	38.74
Treated 1	Q06033|ITIH3_HUMAN	Inter-alpha-trypsin inhibitor heavy chain H3	56.99	A.ILDLTQNT.Y	2	459.251	1	22.91
Treated 1	Q06033|ITIH3_HUMAN	Inter-alpha-trypsin inhibitor heavy chain H3	56.99	T.YQHFYDGSEI.V	2	629.773	2	20.37
Treated 1	Q06033|ITIH3_HUMAN	Inter-alpha-trypsin inhibitor heavy chain H3	56.99	A.ILDLTQNTYQH.F	2	673.346	1	13.34
Treated 1	Q13790|APOF_HUMAN	Apolipoprotein F	62.3	A.IIKSYDLDPGAGS.L	2	668.344	2	38.76
Treated 1	Q13790|APOF_HUMAN	Apolipoprotein F	62.3	I.IKSYDLDPGAGS.L	2	611.8	1	25.01
Treated 1	Q13790|APOF_HUMAN	Apolipoprotein F	62.3	W.AIIKSYDLDPGAGS.L	2	703.862	1	21.2
Treated 1	Q13790|APOF_HUMAN	Apolipoprotein F	62.3	A.VHNVVQLLPGVGT.F	2	666.886	1	15.88
Treated 1	Q13790|APOF_HUMAN	Apolipoprotein F	62.3	Q.AVHNVVQLLPGVGTFYN.L	2	914.493	1	14.35
Treated 1	Q13790|APOF_HUMAN	Apolipoprotein F	62.3	A.VHNVVQLLPGVGTFYN.L	2	878.974	1	10.11
Treated 1	Q14624|ITIH4_HUMAN	Inter-alpha-trypsin inhibitor heavy chain H4	145.77	R.QLGLPGPPDVPDHA.A	2	706.863	3	40.47
Treated 1	Q14624|ITIH4_HUMAN	Inter-alpha-trypsin inhibitor heavy chain H4	145.77	R.PGVLSSRQLGLPGPPDVPDHA.A	3	703.708	2	39.54
Treated 1	Q14624|ITIH4_HUMAN	Inter-alpha-trypsin inhibitor heavy chain H4	145.77	R.MNFRPGVLS.S	2	510.769	2	38
Treated 1	Q14624|ITIH4_HUMAN	Inter-alpha-trypsin inhibitor heavy chain H4	145.77	R.QLGLPGPPDVPDHAAYHPF.R	3	676.672	3	36.47
Treated 1	Q14624|ITIH4_HUMAN	Inter-alpha-trypsin inhibitor heavy chain H4	145.77	Y.LQGAKIPKPEASFSPR.R	4	432.248	4	35.34
Treated 1	Q14624|ITIH4_HUMAN	Inter-alpha-trypsin inhibitor heavy chain H4	145.77	V.LSSRQLGLPGPPDVPDHA.A	3	619.327	3	35.33
Treated 1	Q14624|ITIH4_HUMAN	Inter-alpha-trypsin inhibitor heavy chain H4	145.77	Q.LGLPGPPDVPDHA.A	2	642.833	3	34.89
Treated 1	Q14624|ITIH4_HUMAN	Inter-alpha-trypsin inhibitor heavy chain H4	145.77	P.IQAPSAILPLPGQSVER.L	2	888.505	3	34.82
Treated 1	Q14624|ITIH4_HUMAN	Inter-alpha-trypsin inhibitor heavy chain H4	145.77	R.QLGLPGPPDVPDHAAYHPFR.R	4	546.781	3	34.41
Treated 1	Q14624|ITIH4_HUMAN	Inter-alpha-trypsin inhibitor heavy chain H4	145.77	R.MNFRPGVLSS.R	2	554.285	1	34.38
Treated 1	Q14624|ITIH4_HUMAN	Inter-alpha-trypsin inhibitor heavy chain H4	145.77	R.MNFRPGVLSSR.Q	3	421.893	1	32.13
Treated 1	Q14624|ITIH4_HUMAN	Inter-alpha-trypsin inhibitor heavy chain H4	145.77	R.QLGLPGPPDVPDHAA.Y	2	742.381	2	31.64
Treated 1	Q14624|ITIH4_HUMAN	Inter-alpha-trypsin inhibitor heavy chain H4	145.77	R.MNFRPGVL.S	2	467.253	2	31.12
Treated 1	Q14624|ITIH4_HUMAN	Inter-alpha-trypsin inhibitor heavy chain H4	145.77	R.MNFRPGVLSSRQ.L	3	464.579	1	30.84
Treated 1	Q14624|ITIH4_HUMAN	Inter-alpha-trypsin inhibitor heavy chain H4	145.77	R.MNFRPGV.L	2	410.711	2	30.29
Treated 1	Q14624|ITIH4_HUMAN	Inter-alpha-trypsin inhibitor heavy chain H4	145.77	R.LLFKGSEM.V	2	462.747	2	29.92
Treated 1	Q14624|ITIH4_HUMAN	Inter-alpha-trypsin inhibitor heavy chain H4	145.77	M.NFRPGVLS.S	2	445.249	2	29.47
Treated 1	Q14624|ITIH4_HUMAN	Inter-alpha-trypsin inhibitor heavy chain H4	145.77	E.VTQNNFRLL.F	2	552.812	1	29.36
Treated 1	Q14624|ITIH4_HUMAN	Inter-alpha-trypsin inhibitor heavy chain H4	145.77	K.LQDRGPDVLTAT.V	2	643.341	2	29.03
Treated 1	Q14624|ITIH4_HUMAN	Inter-alpha-trypsin inhibitor heavy chain H4	145.77	M.VVAGKLQDRGPDVLTAT.V	2	870.486	2	27.86
Treated 1	Q14624|ITIH4_HUMAN	Inter-alpha-trypsin inhibitor heavy chain H4	145.77	Q.LGLPGPPDVPDHAA.Y	2	678.352	1	27.19
Treated 1	Q14624|ITIH4_HUMAN	Inter-alpha-trypsin inhibitor heavy chain H4	145.77	R.M(+15.99)NFRPGVLSS.R	2	562.283	2	27.11
Treated 1	Q14624|ITIH4_HUMAN	Inter-alpha-trypsin inhibitor heavy chain H4	145.77	L.GLPGPPDVPDHA.A	2	586.291	2	27.04
Treated 1	Q14624|ITIH4_HUMAN	Inter-alpha-trypsin inhibitor heavy chain H4	145.77	R.LLFKGSEM(+15.99).V	2	470.745	6	24.43
Treated 1	Q14624|ITIH4_HUMAN	Inter-alpha-trypsin inhibitor heavy chain H4	145.77	A.VEEVTQNNF.R	2	540.255	1	23.79
Treated 1	Q14624|ITIH4_HUMAN	Inter-alpha-trypsin inhibitor heavy chain H4	145.77	L.LLSDPDKVTIGL.L	2	635.867	1	23.4
Treated 1	Q14624|ITIH4_HUMAN	Inter-alpha-trypsin inhibitor heavy chain H4	145.77	M.NFRPGVL.S	2	401.732	1	22.05
Treated 1	Q14624|ITIH4_HUMAN	Inter-alpha-trypsin inhibitor heavy chain H4	145.77	V.LSSRQLGLPGPPDVPDHAA.Y	3	643.007	1	21.83
Treated 1	Q14624|ITIH4_HUMAN	Inter-alpha-trypsin inhibitor heavy chain H4	145.77	R.QLGLPGPPDVPDH.A	2	671.345	1	21.18
Treated 1	Q14624|ITIH4_HUMAN	Inter-alpha-trypsin inhibitor heavy chain H4	145.77	M.VVAGKLQDRGPDVLT.A	2	784.445	1	20.75
Treated 1	Q14624|ITIH4_HUMAN	Inter-alpha-trypsin inhibitor heavy chain H4	145.77	R.M(+15.99)NFRPGV.L	2	418.709	5	20.61
Treated 1	Q14624|ITIH4_HUMAN	Inter-alpha-trypsin inhibitor heavy chain H4	145.77	Q.LGLPGPPDVPDHAAYHPFR.R	4	514.766	3	19.46
Treated 1	Q14624|ITIH4_HUMAN	Inter-alpha-trypsin inhibitor heavy chain H4	145.77	L.GLPGPPDVPDHAA.Y	2	621.811	2	19.12
Treated 1	Q14624|ITIH4_HUMAN	Inter-alpha-trypsin inhibitor heavy chain H4	145.77	L.LLLSDPDKVTIGL.L	2	692.409	2	18.59
Treated 1	Q14624|ITIH4_HUMAN	Inter-alpha-trypsin inhibitor heavy chain H4	145.77	K.LQDRGPDVLT.A	2	557.298	1	18.38
Treated 1	Q14624|ITIH4_HUMAN	Inter-alpha-trypsin inhibitor heavy chain H4	145.77	A.VEEVTQNNFR.L	2	618.306	1	18.36
Treated 1	Q14624|ITIH4_HUMAN	Inter-alpha-trypsin inhibitor heavy chain H4	145.77	L.LLLSDPDKVTIG.L	2	635.867	2	17.69
Treated 1	Q14624|ITIH4_HUMAN	Inter-alpha-trypsin inhibitor heavy chain H4	145.77	R.M(+15.99)NFRPGVLSSR.Q	3	427.225	2	17.3
Treated 1	Q14624|ITIH4_HUMAN	Inter-alpha-trypsin inhibitor heavy chain H4	145.77	E.MVVAGKLQDRGPDVLTAT.V	3	624.341	1	16.36
Treated 1	Q14624|ITIH4_HUMAN	Inter-alpha-trypsin inhibitor heavy chain H4	145.77	R.MNFRPGVLSSRQLGLPGPPDVPDHA.A	4	665.097	1	15.9
Treated 1	Q14624|ITIH4_HUMAN	Inter-alpha-trypsin inhibitor heavy chain H4	145.77	R.FSSHVGGTLGQFYQEV.L	2	878.422	1	15.62
Treated 1	Q14624|ITIH4_HUMAN	Inter-alpha-trypsin inhibitor heavy chain H4	145.77	L.GLPGPPDVPDHAAYHPF.R	3	596.29	1	15.55
Treated 1	Q14624|ITIH4_HUMAN	Inter-alpha-trypsin inhibitor heavy chain H4	145.77	R.FSSHVGGTLG.Q	2	481.241	1	15.32
Treated 1	Q14624|ITIH4_HUMAN	Inter-alpha-trypsin inhibitor heavy chain H4	145.77	S.AILPLPGQSVER.L	2	640.373	1	15.21
Treated 1	Q14624|ITIH4_HUMAN	Inter-alpha-trypsin inhibitor heavy chain H4	145.77	Q.LGLPGPPDVPDHAAYHPF.R	3	633.986	1	14.83
Treated 1	Q14624|ITIH4_HUMAN	Inter-alpha-trypsin inhibitor heavy chain H4	145.77	R.M(+15.99)NFRPGVLSSRQLGLPGPPDVPDHA.A	4	669.096	1	14.3
Treated 1	Q14624|ITIH4_HUMAN	Inter-alpha-trypsin inhibitor heavy chain H4	145.77	R.LLFKGSEM(+15.99)VVAGK.L	3	465.596	1	13.94
Treated 1	Q14624|ITIH4_HUMAN	Inter-alpha-trypsin inhibitor heavy chain H4	145.77	L.LFKGSEM.V	2	406.205	2	13.25
Treated 1	Q14624|ITIH4_HUMAN	Inter-alpha-trypsin inhibitor heavy chain H4	145.77	V.LSSRQLGLPGPPDVPDHAAYHPF.R	4	618.568	1	11.58
Treated 1	Q14624|ITIH4_HUMAN	Inter-alpha-trypsin inhibitor heavy chain H4	145.77	P.IQAPSAILPLPGQ.S	2	652.882	1	11.38
Treated 1	Q14624|ITIH4_HUMAN	Inter-alpha-trypsin inhibitor heavy chain H4	145.77	A.VEEVTQNNFRLL.F	2	731.389	1	10.54
Treated 1	Q96IY4|CBPB2_HUMAN	Carboxypeptidase B2	31.75	A.FQSGQVLAALPR.T	2	643.865	1	31.75
Treated 1	Q96KK5|H2A1H_HUMAN	Histone H2A type 1-H	23.97	R.AGLQFPVGR.V	2	472.77	1	23.97
Treated 1	Q96KK5|H2A1H_HUMAN	Histone H2A type 1-H	23.97	K.VTIAQGGVLPNIQAVLLPK.K	2	966.087	1	9.87
Control 2	P00734|THRB_HUMAN	Prothrombin	84.4	R.TATSEYQTFFNPR.T	2	781.368	4	47.28
Control 2	P00734|THRB_HUMAN	Prothrombin	84.4	A.TSEYQTFFNPR.T	2	695.325	2	36.7
Control 2	P00734|THRB_HUMAN	Prothrombin	84.4	T.ATSEYQTFFNPR.T	2	730.844	2	34.33
Control 2	P00734|THRB_HUMAN	Prothrombin	84.4	R.T(+42.01)ATSEYQTFFNPR.T	2	802.373	1	33.94
Control 2	P00734|THRB_HUMAN	Prothrombin	84.4	T.SEYQTFFNPR.T	2	644.801	2	29.3
Control 2	P01024|CO3_HUMAN	Complement C3	52.89	R.IHWESASLL.R	2	528.28	2	33.37
Control 2	P01024|CO3_HUMAN	Complement C3	52.89	I.HWESASLL.R	2	471.738	2	27.71
Control 2	P01042|KNG1_HUMAN	Kininogen-1	23.74	K.RPPGFSPF.R	2	452.738	2	23.74
Control 2	P02671|FIBA_HUMAN	Fibrinogen alpha chain	145.95	T.ADSGEGDFLAEGGGVR.G	2	768.85	3	52.07
Control 2	P02671|FIBA_HUMAN	Fibrinogen alpha chain	145.95	A.FFDTASTGKTFPGFFSP.M	2	927.442	3	49.31
Control 2	P02671|FIBA_HUMAN	Fibrinogen alpha chain	145.95	D.SGEGDFLAEGGGVR.G	2	675.818	3	49.29
Control 2	P02671|FIBA_HUMAN	Fibrinogen alpha chain	145.95	A.DSGEGDFLAEGGGVR.G	2	733.331	1	47.65
Control 2	P02671|FIBA_HUMAN	Fibrinogen alpha chain	145.95	M.KPVPDLVPGNF.K	2	591.83	2	36.84
Control 2	P02671|FIBA_HUMAN	Fibrinogen alpha chain	145.95	M.KPVPDLVPGNFK.S	2	655.877	4	36.25
Control 2	P02671|FIBA_HUMAN	Fibrinogen alpha chain	145.95	K.M(+15.99)KPVPDLVPGNFK.S	2	729.395	5	33.32
Control 2	P02671|FIBA_HUMAN	Fibrinogen alpha chain	145.95	K.MKPVPDLVPGNF.K	2	657.35	1	33.19
Control 2	P02671|FIBA_HUMAN	Fibrinogen alpha chain	145.95	A.FFDTASTGKTFPGFF.S	2	835.399	1	29.98
Control 2	P02671|FIBA_HUMAN	Fibrinogen alpha chain	145.95	K.M(+15.99)KPVPDLVPGNF.K	2	665.347	3	28.83
Control 2	P02671|FIBA_HUMAN	Fibrinogen alpha chain	145.95	S.GEGDFLAEGGGVR.G	2	632.302	2	28.56
Control 2	P02671|FIBA_HUMAN	Fibrinogen alpha chain	145.95	E.GDFLAEGGGVR.G	2	539.269	2	27.89
Control 2	P02671|FIBA_HUMAN	Fibrinogen alpha chain	145.95	A.FFDTASTGKTFPG.F	2	688.33	1	26.88
Control 2	P02671|FIBA_HUMAN	Fibrinogen alpha chain	145.95	G.DFLAEGGGVR.G	2	510.759	2	24.68
Control 2	P02671|FIBA_HUMAN	Fibrinogen alpha chain	145.95	F.FDTASTGKTFPGFFSP.M	2	853.908	1	23.37
Control 2	P02671|FIBA_HUMAN	Fibrinogen alpha chain	145.95	K.MKPVPDLVPGNFK.S	3	481.267	4	22.5
Control 2	P02675|FIBB_HUMAN	Fibrinogen beta chain	61.73	S.LRPAPPPISGGGY.R	2	641.351	2	42.15
Control 2	P02675|FIBB_HUMAN	Fibrinogen beta chain	61.73	S.LRPAPPPISGGGYR.A	3	479.936	1	24.35
Control 2	Q96IY4|CBPB2_HUMAN	Carboxypeptidase B2	22.98	A.FQSGQVLAALPR.T	2	643.864	2	22.98
Treated 2	O14791|APOL1_HUMAN	Apolipoprotein L1	128.08	K.LNILNNNYKILQADQEL	2	1008.54	1	52.77
Treated 2	O14791|APOL1_HUMAN	Apolipoprotein L1	128.08	N.ILNNNYKILQADQEL	2	894.979	1	41.25
Treated 2	O14791|APOL1_HUMAN	Apolipoprotein L1	128.08	R.GVKLTDVAPVSFF.L	2	690.384	1	38.48
Treated 2	O14791|APOL1_HUMAN	Apolipoprotein L1	128.08	K.LTDVAPVSFF.L	2	548.29	3	35.61
Treated 2	O14791|APOL1_HUMAN	Apolipoprotein L1	128.08	N.LLLLLTDNEAWNG.F	2	736.394	3	33.35
Treated 2	O14791|APOL1_HUMAN	Apolipoprotein L1	128.08	G.VKLTDVAPVSFF.L	2	661.873	2	27.09
Treated 2	O14791|APOL1_HUMAN	Apolipoprotein L1	128.08	R.GVKLTDVAPVSF.F	2	616.85	1	26.29
Treated 2	O14791|APOL1_HUMAN	Apolipoprotein L1	128.08	G.VKLTDVAPVSF.F	2	588.338	1	26.23
Treated 2	O14791|APOL1_HUMAN	Apolipoprotein L1	128.08	R.NWFLKEFPR.L	3	412.89	1	26.17
Treated 2	O14791|APOL1_HUMAN	Apolipoprotein L1	128.08	L.TDVAPVSFF.L	2	491.749	2	24.21
Treated 2	O14791|APOL1_HUMAN	Apolipoprotein L1	128.08	K.LNILNNNYK.I	2	553.304	2	22.23
Treated 2	O14791|APOL1_HUMAN	Apolipoprotein L1	128.08	L.LLLLTDNEAWNG.F	2	679.852	2	19.81
Treated 2	O14791|APOL1_HUMAN	Apolipoprotein L1	128.08	M.SRGVKLTDVAPVSF.F	2	738.415	2	17.83
Treated 2	O14791|APOL1_HUMAN	Apolipoprotein L1	128.08	K.LNILNNNY.K	2	489.257	1	17.5
Treated 2	O14791|APOL1_HUMAN	Apolipoprotein L1	128.08	K.ILQADQEL	2	465.251	1	16.93
Treated 2	O14791|APOL1_HUMAN	Apolipoprotein L1	128.08	M.SRGVKLTDVAPVSFF.L	3	541.636	2	16.44
Treated 2	O14791|APOL1_HUMAN	Apolipoprotein L1	128.08	F.FLVLDVVY.L	2	484.28	2	16.14
Treated 2	O14791|APOL1_HUMAN	Apolipoprotein L1	128.08	N.LQSVPHAS.A	2	419.725	2	13.46
Treated 2	O14791|APOL1_HUMAN	Apolipoprotein L1	128.08	T.DVAPVSFF.L	2	441.225	2	13.14
Treated 2	O14791|APOL1_HUMAN	Apolipoprotein L1	128.08	S.RGVKLTDVAPVSFF.L	3	512.625	1	12.69
Treated 2	O14791|APOL1_HUMAN	Apolipoprotein L1	128.08	E.MSRGVKLTDVAPVSFF.L	3	585.317	1	12.53
Treated 2	O14791|APOL1_HUMAN	Apolipoprotein L1	128.08	R.GVKLTDVAP.V	2	450.264	2	11.59
Treated 2	O14791|APOL1_HUMAN	Apolipoprotein L1	128.08	R.LRALADGVQ.K	2	471.772	1	11.2
Treated 2	O14791|APOL1_HUMAN	Apolipoprotein L1	128.08	E.MSRGVKLTDVAP.V	3	425.237	1	10.06
Treated 2	P00488|F13A_HUMAN	Coagulation factor XIII A chain	40.44	R.GVNLQEFLNVTSVHL.F	2	835.45	1	30.96
Treated 2	P00488|F13A_HUMAN	Coagulation factor XIII A chain	40.44	F.LNVTSVHL.F	2	441.757	1	18.96
Treated 2	P00734|THRB_HUMAN	Prothrombin	135.69	R.TATSEYQTFFNPR.T	2	781.369	3	43.43
Treated 2	P00734|THRB_HUMAN	Prothrombin	135.69	K.SPFNNRWYQMG.I	2	700.315	2	39.24
Treated 2	P00734|THRB_HUMAN	Prothrombin	135.69	K.WIQKVIDQFGE	2	681.858	2	38.57
Treated 2	P00734|THRB_HUMAN	Prothrombin	135.69	K.SPFNNRWYQM(+15.99)G.I	2	708.313	1	35.87
Treated 2	P00734|THRB_HUMAN	Prothrombin	135.69	K.LKKPVAFSDY.I	2	584.325	1	34.47
Treated 2	P00734|THRB_HUMAN	Prothrombin	135.69	R.T(+42.01)ATSEYQTFFNPR.T	2	802.374	1	33.79
Treated 2	P00734|THRB_HUMAN	Prothrombin	135.69	Q.VTVAMTPRSEGSSVN.L	2	767.882	2	32.02
Treated 2	P00734|THRB_HUMAN	Prothrombin	135.69	T.ATSEYQTFFNPR.T	2	730.846	1	31.91
Treated 2	P00734|THRB_HUMAN	Prothrombin	135.69	N.VGKGQPSVLQVVNLP.I	2	767.953	4	29.97
Treated 2	P00734|THRB_HUMAN	Prothrombin	135.69	E.LLESYIDGR.I	2	533.283	2	28.55
Treated 2	P00734|THRB_HUMAN	Prothrombin	135.69	T.WTANVGKGQPSVLQVVNLP.I	2	1004.06	3	27.66
Treated 2	P00734|THRB_HUMAN	Prothrombin	135.69	N.LKETWTAN.V	2	481.751	2	27.51
Treated 2	P00734|THRB_HUMAN	Prothrombin	135.69	E.YQTFFNPR.T	2	536.765	2	26.93
Treated 2	P00734|THRB_HUMAN	Prothrombin	135.69	S.EYQTFFNPR.T	2	601.286	1	26.2
Treated 2	P00734|THRB_HUMAN	Prothrombin	135.69	T.WTANVGKGQPSVLQ.V	2	742.898	2	26.06
Treated 2	P00734|THRB_HUMAN	Prothrombin	135.69	S.LISDRWVLT.A	2	551.817	1	26.03
Treated 2	P00734|THRB_HUMAN	Prothrombin	135.69	L.ISDRWVLTAA.H	2	566.312	1	25.15
Treated 2	P00734|THRB_HUMAN	Prothrombin	135.69	Y.QTFFNPR.T	2	455.234	3	25.07
Treated 2	P00734|THRB_HUMAN	Prothrombin	135.69	K.WIQKVIDQ.F	2	515.291	1	24.91
Treated 2	P00734|THRB_HUMAN	Prothrombin	135.69	L.LESYIDGR.I	2	476.741	1	24.31
Treated 2	P00734|THRB_HUMAN	Prothrombin	135.69	S.LISDRWVLTAA.H	2	622.855	1	23.27
Treated 2	P00734|THRB_HUMAN	Prothrombin	135.69	R.IVEGSDAEIGM(+15.99)SPWQVM(+15.99)L.F	2	997.467	2	23.11
Treated 2	P00734|THRB_HUMAN	Prothrombin	135.69	T.ANVGKGQPSVLQVVNLP.I	2	860.492	1	22.45
Treated 2	P00734|THRB_HUMAN	Prothrombin	135.69	Q.VTVAMTPRSEGSSV.N	2	710.86	2	21.83
Treated 2	P00734|THRB_HUMAN	Prothrombin	135.69	S.LLQAGYKGRVTGWGN.L	3	540.627	2	21.09
Treated 2	P00734|THRB_HUMAN	Prothrombin	135.69	Q.VTVAMTPR.S	2	437.745	1	20.31
Treated 2	P00734|THRB_HUMAN	Prothrombin	135.69	E.IGMSPWQVM(+15.99)L.F	2	589.292	1	19.76
Treated 2	P00734|THRB_HUMAN	Prothrombin	135.69	N.LKETWTANVGKGQPSVLQVVNLP.I	3	826.797	3	18.77
Treated 2	P00734|THRB_HUMAN	Prothrombin	135.69	R.LAVTTHGLP.C	2	454.765	1	18.45
Treated 2	P00734|THRB_HUMAN	Prothrombin	135.69	E.NLDRDIAL.M	2	465.257	1	18.14
Treated 2	P00734|THRB_HUMAN	Prothrombin	135.69	F.YTHVFR.L	2	411.717	2	16.73
Treated 2	P00734|THRB_HUMAN	Prothrombin	135.69	R.IRITDNM.F	2	431.727	1	16.71
Treated 2	P00734|THRB_HUMAN	Prothrombin	135.69	A.TSEYQTFFNPR.T	2	695.331	1	16.05
Treated 2	P00734|THRB_HUMAN	Prothrombin	135.69	R.VTGWGNLKET.W	2	552.789	1	15.81
Treated 2	P00734|THRB_HUMAN	Prothrombin	135.69	N.VGKGQPSVLQ.V	2	506.793	2	14.94
Treated 2	P00734|THRB_HUMAN	Prothrombin	135.69	N.LKETWTANVGKGQPSVLQ.V	3	652.691	1	14.51
Treated 2	P00734|THRB_HUMAN	Prothrombin	135.69	R.IVEGSDAEIGMSPWQVM(+15.99)L.F	2	989.47	1	14.43
Treated 2	P00734|THRB_HUMAN	Prothrombin	135.69	Q.VTVAM(+15.99)TPRSEGSSV.N	2	718.856	1	14.03
Treated 2	P00734|THRB_HUMAN	Prothrombin	135.69	Q.VTVAM(+15.99)TPRSEGSSVN.L	2	775.878	1	13.9
Treated 2	P00734|THRB_HUMAN	Prothrombin	135.69	R.NIEKISM.L	2	417.724	2	13.67
Treated 2	P00734|THRB_HUMAN	Prothrombin	135.69	K.LKKPVAFSD.Y	2	502.793	1	13.6
Treated 2	P00734|THRB_HUMAN	Prothrombin	135.69	K.SPFNNRW.Y	2	460.723	1	12.25
Treated 2	P00734|THRB_HUMAN	Prothrombin	135.69	S.MLEKIYIHPR.Y	3	433.913	1	10.51
Treated 2	P00734|THRB_HUMAN	Prothrombin	135.69	S.M(+15.99)LEKIYIHPR.Y	3	439.245	1	10.11
Treated 2	P00736|C1R_HUMAN	Complement C1r subcomponent	69.35	F.YTKVLNYVDW.I	2	650.833	1	28.47
Treated 2	P00736|C1R_HUMAN	Complement C1r subcomponent	69.35	A.LLGDRWILTAA.H	2	614.857	2	26.93
Treated 2	P00736|C1R_HUMAN	Complement C1r subcomponent	69.35	R.GGGALLGDRWILTAA.H	2	735.908	1	26.29
Treated 2	P00736|C1R_HUMAN	Complement C1r subcomponent	69.35	L.LGDRWILT.A	2	487.277	1	20.64
Treated 2	P00736|C1R_HUMAN	Complement C1r subcomponent	69.35	L.LGDRWILTAA.H	2	558.315	2	19.96
Treated 2	P00736|C1R_HUMAN	Complement C1r subcomponent	69.35	A.LLGDRWILT.A	2	543.821	2	18.55
Treated 2	P00736|C1R_HUMAN	Complement C1r subcomponent	69.35	Y.TKVLNYVDW.I	2	569.302	1	18.27
Treated 2	P00736|C1R_HUMAN	Complement C1r subcomponent	69.35	L.GDRWILTAA.H	2	501.772	1	16.62
Treated 2	P00736|C1R_HUMAN	Complement C1r subcomponent	69.35	G.DRWILTAA.H	2	473.262	1	15.46
Treated 2	P00736|C1R_HUMAN	Complement C1r subcomponent	69.35	G.DRWILT.A	2	402.225	1	13.75
Treated 2	P00736|C1R_HUMAN	Complement C1r subcomponent	69.35	K.MGNFPWQVFTN.I	2	670.809	1	10.93
Treated 2	P00736|C1R_HUMAN	Complement C1r subcomponent	69.35	A.LLGDRWI.L	2	436.754	1	10.52
Treated 2	P00747|PLMN_HUMAN	Plasminogen	35.07	G.EPLDDYVNTQGASL.F	2	761.359	1	25.42
Treated 2	P00747|PLMN_HUMAN	Plasminogen	35.07	S.VVAPPPVVLLPD.V	2	608.372	1	19.3
Treated 2	P00747|PLMN_HUMAN	Plasminogen	35.07	S.VVAPPPVVLLP.D	2	550.859	1	12.4
Treated 2	P00747|PLMN_HUMAN	Plasminogen	35.07	S.IIIRMRDVVL.F	3	409.926	1	12.36
Treated 2	P01009|A1AT_HUMAN	Alpha-1-antitrypsin	52.58	P.LFMGKVVNPTQ.K	2	617.338	1	29.92
Treated 2	P01009|A1AT_HUMAN	Alpha-1-antitrypsin	52.58	P.LFMGKVVNPTQK	2	681.384	1	25.48
Treated 2	P01009|A1AT_HUMAN	Alpha-1-antitrypsin	52.58	P.LFM(+15.99)GKVVNPTQK	3	459.925	2	21.6
Treated 2	P01009|A1AT_HUMAN	Alpha-1-antitrypsin	52.58	A.MFLEAIP.M	2	410.718	1	17.73
Treated 2	P01009|A1AT_HUMAN	Alpha-1-antitrypsin	52.58	G.AM(+15.99)FLEAIP.M	2	454.235	2	16.02
Treated 2	P01009|A1AT_HUMAN	Alpha-1-antitrypsin	52.58	P.LFM(+15.99)GKVVNPTQ.K	2	625.335	1	15.23
Treated 2	P01009|A1AT_HUMAN	Alpha-1-antitrypsin	52.58	A.M(+15.99)FLEAIP.M	2	418.716	2	13.97
Treated 2	P01023|A2MG_HUMAN	Alpha-2-macroglobulin	28.6	G.LRVGFYESDV.M	2	592.802	2	28.6
Treated 2	P01023|A2MG_HUMAN	Alpha-2-macroglobulin	28.6	R.VGFYESDV.M	2	458.209	1	12.72
Treated 2	P01023|A2MG_HUMAN	Alpha-2-macroglobulin	28.6	R.VGFYESDVMGRGHAR.L	3	560.936	1	12.64
Treated 2	P01024|CO3_HUMAN	Complement C3	92.89	E.LNLDVSLQLPSR.S	2	677.89	3	36.84
Treated 2	P01024|CO3_HUMAN	Complement C3	92.89	R.ILLQGTPVAQ.M	2	520.312	2	26.22
Treated 2	P01024|CO3_HUMAN	Complement C3	92.89	G.FTVTAEGKGQGTLS.V	2	698.36	2	26.07
Treated 2	P01024|CO3_HUMAN	Complement C3	92.89	I.LLQGTPVAQ.M	2	463.77	2	25.52
Treated 2	P01024|CO3_HUMAN	Complement C3	92.89	L.NLDVSLQLPSR.S	2	621.347	1	25.02
Treated 2	P01024|CO3_HUMAN	Complement C3	92.89	E.LNLDVSLQLPSRSS.K	2	764.921	1	24.79
Treated 2	P01024|CO3_HUMAN	Complement C3	92.89	T.LSVVTMYH.A	2	475.245	2	24.73
Treated 2	P01024|CO3_HUMAN	Complement C3	92.89	N.LDVSLQLPSR.S	2	564.325	1	24.42
Treated 2	P01024|CO3_HUMAN	Complement C3	92.89	G.FTVTAEGKGQGT.L	2	598.302	2	24.08
Treated 2	P01024|CO3_HUMAN	Complement C3	92.89	E.TRILLQGTPVAQ.M	2	648.886	2	23.48
Treated 2	P01024|CO3_HUMAN	Complement C3	92.89	R.IHWESAS.L	2	415.197	1	20.63
Treated 2	P01024|CO3_HUMAN	Complement C3	92.89	T.RILLQGTPVAQ.M	2	598.362	1	19.67
Treated 2	P01024|CO3_HUMAN	Complement C3	92.89	D.LSDQVPDTESETRIL.L	2	851.93	1	16.92
Treated 2	P01024|CO3_HUMAN	Complement C3	92.89	F.TVTAEGKGQGT.L	2	524.768	1	16.69
Treated 2	P01024|CO3_HUMAN	Complement C3	92.89	I.HWESASLL.R	2	471.739	1	16.54
Treated 2	P01024|CO3_HUMAN	Complement C3	92.89	E.L(+42.01)NLDVSLQLPSR.S	2	698.895	1	14.09
Treated 2	P01024|CO3_HUMAN	Complement C3	92.89	F.TVTAEGKGQGTLSVVT.M	2	774.419	2	11.78
Treated 2	P01024|CO3_HUMAN	Complement C3	92.89	E.LNLDVSLQLPS.R	2	599.838	1	10.31
Treated 2	P01042|KNG1_HUMAN	Kininogen-1	80.25	L.MKRPPGFSPFR.S	3	440.574	2	33.26
Treated 2	P01042|KNG1_HUMAN	Kininogen-1	80.25	R.PPGFSPFR.S	2	452.738	2	30.28
Treated 2	P01042|KNG1_HUMAN	Kininogen-1	80.25	L.MKRPPGFSPF.R	2	582.306	2	27.53
Treated 2	P01042|KNG1_HUMAN	Kininogen-1	80.25	L.MKRPPGFSP.F	2	508.772	2	26.75
Treated 2	P01042|KNG1_HUMAN	Kininogen-1	80.25	L.MKRPPGF.S	2	416.729	1	24.19
Treated 2	P01042|KNG1_HUMAN	Kininogen-1	80.25	P.PGFSPFR.S	2	404.212	2	23.35
Treated 2	P01042|KNG1_HUMAN	Kininogen-1	80.25	M.KRPPGFSPF.R	2	516.786	2	22
Treated 2	P01042|KNG1_HUMAN	Kininogen-1	80.25	K.RPPGFSPF.R	2	452.738	1	17.85
Treated 2	P01042|KNG1_HUMAN	Kininogen-1	80.25	L.M(+15.99)KRPPGFSPF.R	2	590.303	2	17.15
Treated 2	P01042|KNG1_HUMAN	Kininogen-1	80.25	R.QVVAGLNFR.I	2	502.289	1	16.86
Treated 2	P01042|KNG1_HUMAN	Kininogen-1	80.25	L.M(+15.99)KRPPGF.S	2	424.726	2	15.58
Treated 2	P01042|KNG1_HUMAN	Kininogen-1	80.25	R.PPGFSPFRS.S	2	496.255	1	14.81
Treated 2	P01042|KNG1_HUMAN	Kininogen-1	80.25	D.WIPDIQIDPNG.L	2	634.321	1	10.84
Treated 2	P01042|KNG1_HUMAN	Kininogen-1	80.25	S.LMKRPPGF.S	2	473.271	1	10.16
Treated 2	P01857|IGHG1_HUMAN	Ig gamma-1 chain C region	57.98	C.LVKDYFPEPVTVSWNSGA.L	2	1005.01	1	29.95
Treated 2	P01857|IGHG1_HUMAN	Ig gamma-1 chain C region	57.98	A.LTSGVHTFPAVLQSSGL.Y	2	857.464	1	29.18
Treated 2	P01857|IGHG1_HUMAN	Ig gamma-1 chain C region	57.98	A.LTSGVHTFPAVLQSSG.L	2	800.922	2	25.89
Treated 2	P01857|IGHG1_HUMAN	Ig gamma-1 chain C region	57.98	R.VVSVLTVLHQDW.L	2	698.386	1	19.24
Treated 2	P01857|IGHG1_HUMAN	Ig gamma-1 chain C region	57.98	A.LTSGVHTFPAV.L	2	564.807	2	14.44
Treated 2	P01857|IGHG1_HUMAN	Ig gamma-1 chain C region	57.98	T.SGVHTFPAV.L	2	457.741	1	10.99
Treated 2	P01871|IGHM_HUMAN	Ig mu chain C region	66.86	Q.ATGFSPRQIQVSW.L	2	738.885	2	39.33
Treated 2	P01871|IGHM_HUMAN	Ig mu chain C region	66.86	A.TGFSPRQIQVSW.L	2	703.367	1	28.31
Treated 2	P01871|IGHM_HUMAN	Ig mu chain C region	66.86	A.TGFSPRQIQV.S	2	566.811	1	27.62
Treated 2	P01871|IGHM_HUMAN	Ig mu chain C region	66.86	Q.VLLPSKDV.M	2	435.769	2	16.65
Treated 2	P02647|APOA1_HUMAN	Apolipoprotein A-I	128.68	F.LSALEEYTKKLNTQ	2	819.442	4	42.97
Treated 2	P02647|APOA1_HUMAN	Apolipoprotein A-I	128.68	A.LRTHLAPYSDE.L	2	651.329	2	34.77
Treated 2	P02647|APOA1_HUMAN	Apolipoprotein A-I	128.68	E.LQEKLSPLGEE.M	2	621.833	1	34.16
Treated 2	P02647|APOA1_HUMAN	Apolipoprotein A-I	128.68	D.LRQGLLPVLESF.K	2	686.405	3	32.96
Treated 2	P02647|APOA1_HUMAN	Apolipoprotein A-I	128.68	R.VKDLATVYVDV.L	2	611.341	2	30.29
Treated 2	P02647|APOA1_HUMAN	Apolipoprotein A-I	128.68	Q.FEGSALGKQLN.L	2	582.307	1	29.93
Treated 2	P02647|APOA1_HUMAN	Apolipoprotein A-I	128.68	D.LRQGLLPVLES.F	2	612.87	6	29.77
Treated 2	P02647|APOA1_HUMAN	Apolipoprotein A-I	128.68	K.PALEDLRQGLLP.V	2	661.379	1	29.43
Treated 2	P02647|APOA1_HUMAN	Apolipoprotein A-I	128.68	A.LEDLRQGLLPVLES.F	2	791.448	2	28.67
Treated 2	P02647|APOA1_HUMAN	Apolipoprotein A-I	128.68	L.RQGLLPVLES.F	2	556.328	2	27.59
Treated 2	P02647|APOA1_HUMAN	Apolipoprotein A-I	128.68	F.LSALEEYTK.K	2	527.278	2	27.03
Treated 2	P02647|APOA1_HUMAN	Apolipoprotein A-I	128.68	N.LKLLDNWDSVTST.F	2	746.39	1	26.73
Treated 2	P02647|APOA1_HUMAN	Apolipoprotein A-I	128.68	R.QGLLPVLESF.K	2	551.812	2	25.93
Treated 2	P02647|APOA1_HUMAN	Apolipoprotein A-I	128.68	R.QGLLPVLES.F	2	478.277	2	25.55
Treated 2	P02647|APOA1_HUMAN	Apolipoprotein A-I	128.68	A.LRTHLAPYS.D	2	529.294	1	25.04
Treated 2	P02647|APOA1_HUMAN	Apolipoprotein A-I	128.68	L.SALEEYTKKLNTQ	2	762.901	1	24.19
Treated 2	P02647|APOA1_HUMAN	Apolipoprotein A-I	128.68	Q.LNLKLLDNWDSVTST.F	2	859.953	1	23.89
Treated 2	P02647|APOA1_HUMAN	Apolipoprotein A-I	128.68	P.VLESFKVSF.L	2	528.293	1	23.79
Treated 2	P02647|APOA1_HUMAN	Apolipoprotein A-I	128.68	E.LQEKLSPLG.E	2	492.791	1	22.93
Treated 2	P02647|APOA1_HUMAN	Apolipoprotein A-I	128.68	A.LEDLRQGLLP.V	2	577.333	2	22.19
Treated 2	P02647|APOA1_HUMAN	Apolipoprotein A-I	128.68	D.LRQGLLPVLE.S	2	569.354	1	19.99
Treated 2	P02647|APOA1_HUMAN	Apolipoprotein A-I	128.68	K.AKPALEDLRQGLLPVLES.F	3	650.375	1	19.95
Treated 2	P02647|APOA1_HUMAN	Apolipoprotein A-I	128.68	S.FLSALEEYTK.K	2	600.812	1	19.76
Treated 2	P02647|APOA1_HUMAN	Apolipoprotein A-I	128.68	A.LEDLRQGLLPV.L	2	626.868	1	18.79
Treated 2	P02647|APOA1_HUMAN	Apolipoprotein A-I	128.68	D.LRQGLLPVL.E	2	504.833	3	17.55
Treated 2	P02647|APOA1_HUMAN	Apolipoprotein A-I	128.68	R.QGLLPVLESFK.V	2	615.86	1	16.63
Treated 2	P02647|APOA1_HUMAN	Apolipoprotein A-I	128.68	L.RQGLLPVL.E	2	448.291	2	15.97
Treated 2	P02647|APOA1_HUMAN	Apolipoprotein A-I	128.68	F.LSALEEYTKKLNT.Q	3	503.945	3	15.7
Treated 2	P02647|APOA1_HUMAN	Apolipoprotein A-I	128.68	S.FKVSFLS.A	2	414.238	1	15.47
Treated 2	P02647|APOA1_HUMAN	Apolipoprotein A-I	128.68	D.LRQGLLPV.L	2	448.29	2	15.07
Treated 2	P02647|APOA1_HUMAN	Apolipoprotein A-I	128.68	S.FLSALEEYTKKLNTQ	3	595.654	1	14.01
Treated 2	P02647|APOA1_HUMAN	Apolipoprotein A-I	128.68	D.L(+42.01)RQGLLPVLES.F	2	633.876	1	11.8
Treated 2	P02647|APOA1_HUMAN	Apolipoprotein A-I	128.68	K.AKPALEDLRQGLLP.V	3	507.632	2	11.4
Treated 2	P02649|APOE_HUMAN	Apolipoprotein E	64.56	K.VQAAVGTSAAPVPSDNH	2	810.903	2	36.88
Treated 2	P02649|APOE_HUMAN	Apolipoprotein E	64.56	P.LVEDMQRQWAG.L	2	666.823	1	21.69
Treated 2	P02649|APOE_HUMAN	Apolipoprotein E	64.56	R.LKSWFEP.L	2	453.74	1	18.95
Treated 2	P02649|APOE_HUMAN	Apolipoprotein E	64.56	Y.LRWVQT.L	2	401.733	1	17.64
Treated 2	P02649|APOE_HUMAN	Apolipoprotein E	64.56	R.LVQYRGEVQA.M	2	581.814	1	16.67
Treated 2	P02649|APOE_HUMAN	Apolipoprotein E	64.56	R.LGPLVEQGR.V	2	484.781	1	16.57
Treated 2	P02649|APOE_HUMAN	Apolipoprotein E	64.56	R.LVQYRGEVQAM(+15.99).L	2	655.333	1	11.72
Treated 2	P02649|APOE_HUMAN	Apolipoprotein E	64.56	R.LGPLVEQGRVR.A	3	408.579	1	11.34
Treated 2	P02652|APOA2_HUMAN	Apolipoprotein A-II	150.15	F.LSYFVELGTQPATQ	2	777.398	4	45.58
Treated 2	P02652|APOA2_HUMAN	Apolipoprotein A-II	150.15	N.FLSYFVELGTQPATQ	2	850.931	5	43.02
Treated 2	P02652|APOA2_HUMAN	Apolipoprotein A-II	150.15	N.FLSYFVELGTQPAT.Q	2	786.902	2	41.14
Treated 2	P02652|APOA2_HUMAN	Apolipoprotein A-II	150.15	L.SYFVELGTQPATQ	2	720.855	2	40.82
Treated 2	P02652|APOA2_HUMAN	Apolipoprotein A-II	150.15	Y.FVELGTQPATQ	2	595.808	2	40.22
Treated 2	P02652|APOA2_HUMAN	Apolipoprotein A-II	150.15	F.LSYFVELGTQPAT.Q	2	713.369	1	39.42
Treated 2	P02652|APOA2_HUMAN	Apolipoprotein A-II	150.15	L.SYFVELGTQPAT.Q	2	656.826	1	37.95
Treated 2	P02652|APOA2_HUMAN	Apolipoprotein A-II	150.15	L.IKKAGTELVNF.L	2	610.357	4	35.17
Treated 2	P02652|APOA2_HUMAN	Apolipoprotein A-II	150.15	Q.LTPLIKKAGTELVNF.L	2	822.492	4	34.11
Treated 2	P02652|APOA2_HUMAN	Apolipoprotein A-II	150.15	Y.FVELGTQPAT.Q	2	531.778	2	33.13
Treated 2	P02652|APOA2_HUMAN	Apolipoprotein A-II	150.15	Y.FQTVTDYGKDLM.E	2	709.337	2	32.71
Treated 2	P02652|APOA2_HUMAN	Apolipoprotein A-II	150.15	F.LSYFVELGTQP.A	2	627.326	1	32.09
Treated 2	P02652|APOA2_HUMAN	Apolipoprotein A-II	150.15	Y.FQTVTDYGKDL.M	2	643.818	2	31.17
Treated 2	P02652|APOA2_HUMAN	Apolipoprotein A-II	150.15	P.LIKKAGTELVNF.L	2	666.899	2	31.15
Treated 2	P02652|APOA2_HUMAN	Apolipoprotein A-II	150.15	F.LSYFVELGTQPA.T	2	662.844	2	29.67
Treated 2	P02652|APOA2_HUMAN	Apolipoprotein A-II	150.15	S.LVSQYFQTVTDYGKDL.M	2	938.971	1	28.86
Treated 2	P02652|APOA2_HUMAN	Apolipoprotein A-II	150.15	L.SYFVELGTQP.A	2	570.784	1	26.68
Treated 2	P02652|APOA2_HUMAN	Apolipoprotein A-II	150.15	L.TPLIKKAGTELVNF.L	2	765.949	4	25.67
Treated 2	P02652|APOA2_HUMAN	Apolipoprotein A-II	150.15	Y.FQTVTDYGKDLM(+15.99).E	2	717.335	1	23.9
Treated 2	P02652|APOA2_HUMAN	Apolipoprotein A-II	150.15	Q.TVTDYGKDL.M	2	506.255	1	22.25
Treated 2	P02652|APOA2_HUMAN	Apolipoprotein A-II	150.15	K.KAGTELVNF.L	2	489.767	2	22.18
Treated 2	P02652|APOA2_HUMAN	Apolipoprotein A-II	150.15	Y.FVELGTQPA.T	2	481.254	2	21.46
Treated 2	P02652|APOA2_HUMAN	Apolipoprotein A-II	150.15	F.QTVTDYGKDL.M	2	570.284	1	20.52
Treated 2	P02652|APOA2_HUMAN	Apolipoprotein A-II	150.15	Y.FQTVTDYGKDLMEK.V	3	558.941	1	19.75
Treated 2	P02652|APOA2_HUMAN	Apolipoprotein A-II	150.15	E.QLTPLIKKAGTELVNF.L	3	591.35	1	19.55
Treated 2	P02652|APOA2_HUMAN	Apolipoprotein A-II	150.15	Y.FEKSKEQLTPL.I	2	660.365	4	17.56
Treated 2	P02652|APOA2_HUMAN	Apolipoprotein A-II	150.15	E.AKSYFEKSKEQLTPL.I	3	590.322	1	16.88
Treated 2	P02652|APOA2_HUMAN	Apolipoprotein A-II	150.15	Y.FQTVTDYGKD.L	2	587.275	1	16.81
Treated 2	P02652|APOA2_HUMAN	Apolipoprotein A-II	150.15	I.KKAGTELVNF.L	2	553.815	2	16.67
Treated 2	P02652|APOA2_HUMAN	Apolipoprotein A-II	150.15	S.YFVELGTQPAT.Q	2	613.31	1	16.23
Treated 2	P02652|APOA2_HUMAN	Apolipoprotein A-II	150.15	Y.FQTVTDYGKDLM(+15.99)EK.V	2	845.904	1	16.12
Treated 2	P02652|APOA2_HUMAN	Apolipoprotein A-II	150.15	Y.FQTVTDYGKDLME.K	2	773.858	1	16
Treated 2	P02652|APOA2_HUMAN	Apolipoprotein A-II	150.15	Y.FVELGTQP.A	2	445.736	1	15.31
Treated 2	P02652|APOA2_HUMAN	Apolipoprotein A-II	150.15	S.YFEKSKEQLTPL.I	3	494.934	2	15.01
Treated 2	P02652|APOA2_HUMAN	Apolipoprotein A-II	150.15	Q.LTPLIKKAGTELVN.F	2	748.958	2	14.55
Treated 2	P02652|APOA2_HUMAN	Apolipoprotein A-II	150.15	L.SYFVELGTQPA.T	2	606.301	1	14.34
Treated 2	P02652|APOA2_HUMAN	Apolipoprotein A-II	150.15	F.VELGTQPATQ	2	522.273	1	14.12
Treated 2	P02652|APOA2_HUMAN	Apolipoprotein A-II	150.15	F.QTVTDYGKDLM.E	2	635.804	1	13.91
Treated 2	P02654|APOC1_HUMAN	Apolipoprotein C-I	57.43	G.TPDVSSALDK.L	2	516.765	1	34.29
Treated 2	P02654|APOC1_HUMAN	Apolipoprotein C-I	57.43	G.TPDVSSALDKLKEFGNT.L	3	607.981	1	19.5
Treated 2	P02654|APOC1_HUMAN	Apolipoprotein C-I	57.43	K.LKEFGNT.L	2	404.714	1	18.08
Treated 2	P02654|APOC1_HUMAN	Apolipoprotein C-I	57.43	K.MREWFSET.F	2	543.241	1	16.36
Treated 2	P02654|APOC1_HUMAN	Apolipoprotein C-I	57.43	E.LISRIKQSELSA.K	3	448.934	1	16.32
Treated 2	P02655|APOC2_HUMAN	Apolipoprotein C-II	133.63	S.LSSYWESAKTAAQN.L	2	778.375	2	42.91
Treated 2	P02655|APOC2_HUMAN	Apolipoprotein C-II	133.63	M.STYTGIFTDQV.L	2	616.297	2	41.17
Treated 2	P02655|APOC2_HUMAN	Apolipoprotein C-II	133.63	N.LYEKTYLPAVDEK.L	2	784.916	3	40.13
Treated 2	P02655|APOC2_HUMAN	Apolipoprotein C-II	133.63	A.M(+15.99)STYTGIFTDQVLS.V	2	789.873	2	37.69
Treated 2	P02655|APOC2_HUMAN	Apolipoprotein C-II	133.63	T.FLTQVKESLSSY.W	2	701.366	1	36.91
Treated 2	P02655|APOC2_HUMAN	Apolipoprotein C-II	133.63	S.TYTGIFTDQV.L	2	572.781	2	36.74
Treated 2	P02655|APOC2_HUMAN	Apolipoprotein C-II	133.63	A.M(+15.99)STYTGIFTDQV.L	2	689.815	2	36.6
Treated 2	P02655|APOC2_HUMAN	Apolipoprotein C-II	133.63	F.LTQVKESLSSY.W	2	627.833	1	34.08
Treated 2	P02655|APOC2_HUMAN	Apolipoprotein C-II	133.63	M.STYTGIFTDQVLS.V	2	716.355	1	33.86
Treated 2	P02655|APOC2_HUMAN	Apolipoprotein C-II	133.63	A.MSTYTGIFTDQV.L	2	681.817	2	31.35
Treated 2	P02655|APOC2_HUMAN	Apolipoprotein C-II	133.63	N.LYEKTYLP.A	2	513.78	1	30.71
Treated 2	P02655|APOC2_HUMAN	Apolipoprotein C-II	133.63	G.TQQPQQDEMPSPTF.L	2	817.364	1	30.04
Treated 2	P02655|APOC2_HUMAN	Apolipoprotein C-II	133.63	M.STYTGIFTDQ.V	2	566.762	1	28.75
Treated 2	P02655|APOC2_HUMAN	Apolipoprotein C-II	133.63	A.M(+15.99)STYTGIFTDQ.V	2	640.281	1	27.72
Treated 2	P02655|APOC2_HUMAN	Apolipoprotein C-II	133.63	S.TYTGIFTDQ.V	2	523.247	2	27.04
Treated 2	P02655|APOC2_HUMAN	Apolipoprotein C-II	133.63	T.FLTQVKES.L	2	476.261	2	26.92
Treated 2	P02655|APOC2_HUMAN	Apolipoprotein C-II	133.63	A.MSTYTGIFTDQ.V	2	632.283	2	25.04
Treated 2	P02655|APOC2_HUMAN	Apolipoprotein C-II	133.63	Y.TGIFTDQV.L	2	440.725	1	24.85
Treated 2	P02655|APOC2_HUMAN	Apolipoprotein C-II	133.63	S.TYTGIFTDQVLS.V	2	672.839	2	24.2
Treated 2	P02655|APOC2_HUMAN	Apolipoprotein C-II	133.63	A.MSTYTGIFTDQVLS.V	2	781.876	2	19.92
Treated 2	P02655|APOC2_HUMAN	Apolipoprotein C-II	133.63	T.FLTQVKESL.S	2	532.804	1	17.63
Treated 2	P02655|APOC2_HUMAN	Apolipoprotein C-II	133.63	Q.VLSVLKGEE	2	487.282	2	17.58
Treated 2	P02655|APOC2_HUMAN	Apolipoprotein C-II	133.63	N.LYEKTYLPA.V	2	549.298	1	17.26
Treated 2	P02655|APOC2_HUMAN	Apolipoprotein C-II	133.63	T.YTGIFTDQVLS.V	2	622.316	1	15.95
Treated 2	P02655|APOC2_HUMAN	Apolipoprotein C-II	133.63	M.S(+42.01)TYTGIFTDQV.L	2	637.302	1	14.17
Treated 2	P02655|APOC2_HUMAN	Apolipoprotein C-II	133.63	K.LRDLYSKSTAA.M	3	408.891	1	11.36
Treated 2	P02655|APOC2_HUMAN	Apolipoprotein C-II	133.63	Y.TGIFTDQVLS.V	2	540.784	1	10.75
Treated 2	P02656|APOC3_HUMAN	Apolipoprotein C-III	142.51	K.FSEFWDLDPEVRPTSA.V	2	948.445	2	43.57
Treated 2	P02656|APOC3_HUMAN	Apolipoprotein C-III	142.51	A.LSSVQESQVAQQARGWVTDG.F	2	1073.53	3	42.71
Treated 2	P02656|APOC3_HUMAN	Apolipoprotein C-III	142.51	S.QVAQQARGWVTDG.F	2	708.356	2	42.69
Treated 2	P02656|APOC3_HUMAN	Apolipoprotein C-III	142.51	E.SQVAQQARGWVTDG.F	2	751.872	2	41.04
Treated 2	P02656|APOC3_HUMAN	Apolipoprotein C-III	142.51	K.FSEFWDLDPEVRPTS.A	2	912.928	1	39.97
Treated 2	P02656|APOC3_HUMAN	Apolipoprotein C-III	142.51	A.LSSVQESQVAQQARGW.V	2	887.449	3	39.77
Treated 2	P02656|APOC3_HUMAN	Apolipoprotein C-III	142.51	G.FSSLKDYWST.V	2	617.294	2	35.39
Treated 2	P02656|APOC3_HUMAN	Apolipoprotein C-III	142.51	K.FSEFWDLDPEVRPTSAVAA	2	1069.02	1	34.97
Treated 2	P02656|APOC3_HUMAN	Apolipoprotein C-III	142.51	L.SSVQESQVAQQARGW.V	2	830.907	1	31.92
Treated 2	P02656|APOC3_HUMAN	Apolipoprotein C-III	142.51	F.SSLKDYWST.V	2	543.76	1	31.61
Treated 2	P02656|APOC3_HUMAN	Apolipoprotein C-III	142.51	K.FSEFWDLDPEVRPTSAVA.A	2	1033.5	1	28.91
Treated 2	P02656|APOC3_HUMAN	Apolipoprotein C-III	142.51	S.VQESQVAQQARGW.V	2	743.874	1	27.64
Treated 2	P02656|APOC3_HUMAN	Apolipoprotein C-III	142.51	S.SLKDYWST.V	2	500.243	2	27.09
Treated 2	P02656|APOC3_HUMAN	Apolipoprotein C-III	142.51	A.LSSVQESQVAQQ.A	2	652.329	1	26.7
Treated 2	P02656|APOC3_HUMAN	Apolipoprotein C-III	142.51	E.FWDLDPEVRPTSA.V	2	766.875	1	25.69
Treated 2	P02656|APOC3_HUMAN	Apolipoprotein C-III	142.51	S.LKDYWST.V	2	456.728	1	24.88
Treated 2	P02656|APOC3_HUMAN	Apolipoprotein C-III	142.51	S.VQESQVAQQARGWVTDG.F	2	929.958	1	22.66
Treated 2	P02656|APOC3_HUMAN	Apolipoprotein C-III	142.51	K.DYWSTVK.D	2	449.72	1	22.5
Treated 2	P02656|APOC3_HUMAN	Apolipoprotein C-III	142.51	A.LSSVQESQVAQQARG.W	2	794.408	1	21.68
Treated 2	P02656|APOC3_HUMAN	Apolipoprotein C-III	142.51	G.FSSLKDY.W	2	430.214	2	20.97
Treated 2	P02656|APOC3_HUMAN	Apolipoprotein C-III	142.51	Q.VAQQARGWVTDG.F	2	644.327	2	20.85
Treated 2	P02656|APOC3_HUMAN	Apolipoprotein C-III	142.51	S.QVAQQARGW.V	2	522.273	1	20.16
Treated 2	P02656|APOC3_HUMAN	Apolipoprotein C-III	142.51	S.SLKDYW.S	2	406.204	1	19.66
Treated 2	P02656|APOC3_HUMAN	Apolipoprotein C-III	142.51	F.SSLKDYW.S	2	449.72	1	18.38
Treated 2	P02656|APOC3_HUMAN	Apolipoprotein C-III	142.51	S.QVAQQARGWVT.D	2	622.332	2	16.47
Treated 2	P02656|APOC3_HUMAN	Apolipoprotein C-III	142.51	G.FSSLKDYW.S	2	523.253	1	15.63
Treated 2	P02656|APOC3_HUMAN	Apolipoprotein C-III	142.51	A.LSSVQESQVA.Q	2	524.27	1	15.54
Treated 2	P02656|APOC3_HUMAN	Apolipoprotein C-III	142.51	E.SQVAQQARGW.V	2	565.789	1	14.55
Treated 2	P02656|APOC3_HUMAN	Apolipoprotein C-III	142.51	Q.ARGWVTDG.F	2	431.215	1	14.25
Treated 2	P02656|APOC3_HUMAN	Apolipoprotein C-III	142.51	S.LKDYWSTVK.D	2	570.309	1	13.74
Treated 2	P02656|APOC3_HUMAN	Apolipoprotein C-III	142.51	Q.QARGWVTDG.F	2	495.245	1	11.97
Treated 2	P02671|FIBA_HUMAN	Fibrinogen alpha chain	239.03	A.AFFDTASTGKTFPGFFSP.M	2	962.962	3	57.45
Treated 2	P02671|FIBA_HUMAN	Fibrinogen alpha chain	239.03	A.FFDTASTGKTFPGFFSPM(+15.99).L	2	1000.96	16	56.65
Treated 2	P02671|FIBA_HUMAN	Fibrinogen alpha chain	239.03	A.FFDTASTGKTFPGFFSP.M	2	927.443	94	55.21
Treated 2	P02671|FIBA_HUMAN	Fibrinogen alpha chain	239.03	A.FFDTASTGKTFPGFFSPM.L	2	992.963	7	55.06
Treated 2	P02671|FIBA_HUMAN	Fibrinogen alpha chain	239.03	A.FFDTASTGKTFPGFF.S	2	835.4	31	54.47
Treated 2	P02671|FIBA_HUMAN	Fibrinogen alpha chain	239.03	F.FDTASTGKTFPGFF.S	2	761.866	20	52.81
Treated 2	P02671|FIBA_HUMAN	Fibrinogen alpha chain	239.03	F.FDTASTGKTFPGFFSP.M	2	853.908	72	51.53
Treated 2	P02671|FIBA_HUMAN	Fibrinogen alpha chain	239.03	A.FFDTASTGKTFPGF.F	2	761.866	3	51.23
Treated 2	P02671|FIBA_HUMAN	Fibrinogen alpha chain	239.03	F.FDTASTGKTFPGFFSPM(+15.99).L	2	927.426	7	51.04
Treated 2	P02671|FIBA_HUMAN	Fibrinogen alpha chain	239.03	F.DTASTGKTFPGFFSP.M	2	780.374	19	50.6
Treated 2	P02671|FIBA_HUMAN	Fibrinogen alpha chain	239.03	F.DTASTGKTFPGFF.S	2	688.332	6	46.88
Treated 2	P02671|FIBA_HUMAN	Fibrinogen alpha chain	239.03	F.FDTASTGKTFPGFFSPM.L	2	919.429	2	46.05
Treated 2	P02671|FIBA_HUMAN	Fibrinogen alpha chain	239.03	F.DTASTGKTFPGFFSPM(+15.99).L	2	853.892	4	46.04
Treated 2	P02671|FIBA_HUMAN	Fibrinogen alpha chain	239.03	P.LIKMKPVPDLVPGN.F	2	760.948	94	45.36
Treated 2	P02671|FIBA_HUMAN	Fibrinogen alpha chain	239.03	A.FFDTASTGKTFPG.F	2	688.331	61	44.98
Treated 2	P02671|FIBA_HUMAN	Fibrinogen alpha chain	239.03	F.FDTASTGKTFPGF.F	2	688.331	2	44.93
Treated 2	P02671|FIBA_HUMAN	Fibrinogen alpha chain	239.03	A.AFFDTASTGKTFPG.F	2	723.85	3	44.68
Treated 2	P02671|FIBA_HUMAN	Fibrinogen alpha chain	239.03	F.FDTASTGKTFPG.F	2	614.797	4	42.41
Treated 2	P02671|FIBA_HUMAN	Fibrinogen alpha chain	239.03	F.DTASTGKTFPGFFSPM.L	2	845.894	3	42.01
Treated 2	P02671|FIBA_HUMAN	Fibrinogen alpha chain	239.03	Q.LQKVPPEWKALTDM(+15.99)PQ.M	3	633.003	7	41.96
Treated 2	P02671|FIBA_HUMAN	Fibrinogen alpha chain	239.03	D.TASTGKTFPGFF.S	2	630.818	3	40.58
Treated 2	P02671|FIBA_HUMAN	Fibrinogen alpha chain	239.03	A.STGKTFPGFFSP.M	2	636.818	13	39.96
Treated 2	P02671|FIBA_HUMAN	Fibrinogen alpha chain	239.03	P.LIKM(+15.99)KPVPDLVPGN.F	2	768.945	39	39.61
Treated 2	P02671|FIBA_HUMAN	Fibrinogen alpha chain	239.03	D.TASTGKTFPGFFSP.M	2	722.861	3	39.39
Treated 2	P02671|FIBA_HUMAN	Fibrinogen alpha chain	239.03	T.WKPGSSGPGSTGS.W	2	602.784	1	39.13
Treated 2	P02671|FIBA_HUMAN	Fibrinogen alpha chain	239.03	Q.LQKVPPEWKALTDMPQ.M	3	627.671	4	38.64
Treated 2	P02671|FIBA_HUMAN	Fibrinogen alpha chain	239.03	L.IKMKPVPDLVPGN.F	2	704.406	6	38.64
Treated 2	P02671|FIBA_HUMAN	Fibrinogen alpha chain	239.03	T.ASTGKTFPGFF.S	2	580.294	4	38.46
Treated 2	P02671|FIBA_HUMAN	Fibrinogen alpha chain	239.03	S.TGKTFPGFFSP.M	2	593.302	4	38.32
Treated 2	P02671|FIBA_HUMAN	Fibrinogen alpha chain	239.03	T.ASTGKTFPGFFSP.M	2	672.337	7	37.91
Treated 2	P02671|FIBA_HUMAN	Fibrinogen alpha chain	239.03	A.STGKTFPGFFSPM(+15.99).L	2	710.336	4	37.54
Treated 2	P02671|FIBA_HUMAN	Fibrinogen alpha chain	239.03	E.AAFFDTASTGKTFPGFFSP.M	2	998.479	2	37.11
Treated 2	P02671|FIBA_HUMAN	Fibrinogen alpha chain	239.03	A.STGKTFPGFFSPM.L	2	702.338	2	36.14
Treated 2	P02671|FIBA_HUMAN	Fibrinogen alpha chain	239.03	T.ASTGKTFPGFFSPM(+15.99).L	2	745.854	4	35.96
Treated 2	P02671|FIBA_HUMAN	Fibrinogen alpha chain	239.03	A.STGKTFPGFF.S	2	544.775	14	35.75
Treated 2	P02671|FIBA_HUMAN	Fibrinogen alpha chain	239.03	A.F(+42.01)FDTASTGKTFPGFFSP.M	2	948.448	26	35.06
Treated 2	P02671|FIBA_HUMAN	Fibrinogen alpha chain	239.03	T.LSGIGTLDGFR.H	2	568.31	5	34.95
Treated 2	P02671|FIBA_HUMAN	Fibrinogen alpha chain	239.03	Q.LQKVPPEWKALTDM(+15.99)P.Q	3	590.316	5	34.78
Treated 2	P02671|FIBA_HUMAN	Fibrinogen alpha chain	239.03	T.ASTGKTFPGFFSPM.L	2	737.857	2	34.38
Treated 2	P02671|FIBA_HUMAN	Fibrinogen alpha chain	239.03	S.TGKTFPGFF.S	2	501.259	4	34.35
Treated 2	P02671|FIBA_HUMAN	Fibrinogen alpha chain	239.03	Q.LQKVPPEWKALTDMPQM(+15.99).R	3	676.683	1	34.15
Treated 2	P02671|FIBA_HUMAN	Fibrinogen alpha chain	239.03	D.LGTLSGIGTLDG.F	2	552.302	3	33.67
Treated 2	P02671|FIBA_HUMAN	Fibrinogen alpha chain	239.03	A.F(+42.01)FDTASTGKTFPGFF.S	2	856.406	5	32.53
Treated 2	P02671|FIBA_HUMAN	Fibrinogen alpha chain	239.03	L.IKM(+15.99)KPVPDLVPGN.F	2	712.404	4	32.51
Treated 2	P02671|FIBA_HUMAN	Fibrinogen alpha chain	239.03	T.FESKSYKMA.D	2	545.766	1	32.13
Treated 2	P02671|FIBA_HUMAN	Fibrinogen alpha chain	239.03	Q.LQKVPPEWKALTDM(+15.99)PQM(+15.99).R	3	682.014	2	31.87
Treated 2	P02671|FIBA_HUMAN	Fibrinogen alpha chain	239.03	L.SGIGTLDGFR.H	2	511.768	5	31.69
Treated 2	P02671|FIBA_HUMAN	Fibrinogen alpha chain	239.03	Q.LQKVPPEWKA.L	2	598.346	12	31.53
Treated 2	P02671|FIBA_HUMAN	Fibrinogen alpha chain	239.03	K.MKPVPDLVPGNF.K	2	657.351	2	31.43
Treated 2	P02671|FIBA_HUMAN	Fibrinogen alpha chain	239.03	T.GKTFPGFF.S	2	450.735	4	31.18
Treated 2	P02671|FIBA_HUMAN	Fibrinogen alpha chain	239.03	M.KPVPDLVPGNF.K	2	591.829	2	31.02
Treated 2	P02671|FIBA_HUMAN	Fibrinogen alpha chain	239.03	A.FFDTASTGKTFP.G	2	659.819	3	30.9
Treated 2	P02671|FIBA_HUMAN	Fibrinogen alpha chain	239.03	N.FKSQLQKVPPEWKA.L	3	562.652	7	30.8
Treated 2	P02671|FIBA_HUMAN	Fibrinogen alpha chain	239.03	A.FFDTASTGKTF.P	2	611.294	1	30.75
Treated 2	P02671|FIBA_HUMAN	Fibrinogen alpha chain	239.03	K.MKPVPDLVPGN.F	2	583.817	2	30.48
Treated 2	P02671|FIBA_HUMAN	Fibrinogen alpha chain	239.03	K.SSSYSKQFTSSTSY.N	2	780.348	1	30.35
Treated 2	P02671|FIBA_HUMAN	Fibrinogen alpha chain	239.03	E.WKALTDM(+15.99)PQ.M	2	553.271	1	30.32
Treated 2	P02671|FIBA_HUMAN	Fibrinogen alpha chain	239.03	Q.FTSSTSYNRGDST.F	2	711.81	2	30.28
Treated 2	P02671|FIBA_HUMAN	Fibrinogen alpha chain	239.03	V.PPEWKALTDMP.Q	2	642.819	2	30.17
Treated 2	P02671|FIBA_HUMAN	Fibrinogen alpha chain	239.03	K.SQLQKVPPEWKA.L	3	470.93	3	29.93
Treated 2	P02671|FIBA_HUMAN	Fibrinogen alpha chain	239.03	A.FFDTASTGKTFPGFFSPM(+15.99)LGE.F	2	1150.53	3	29.54
Treated 2	P02671|FIBA_HUMAN	Fibrinogen alpha chain	239.03	D.LGTLSGIGTLDGFR.H	2	703.887	3	29.49
Treated 2	P02671|FIBA_HUMAN	Fibrinogen alpha chain	239.03	T.GKTFPGFFSPM(+15.99).L	2	616.296	1	29.43
Treated 2	P02671|FIBA_HUMAN	Fibrinogen alpha chain	239.03	T.ASTGKTFPGF.F	2	506.76	2	29.32
Treated 2	P02671|FIBA_HUMAN	Fibrinogen alpha chain	239.03	S.SHHPGIAEFPSR.G	3	445.559	2	29.05
Treated 2	P02671|FIBA_HUMAN	Fibrinogen alpha chain	239.03	A.STGKTFPGF.F	2	471.241	2	28.24
Treated 2	P02671|FIBA_HUMAN	Fibrinogen alpha chain	239.03	A.FFDTASTGK.T	2	487.235	1	28.2
Treated 2	P02671|FIBA_HUMAN	Fibrinogen alpha chain	239.03	P.LIKMKPVPDLVPGN(+.98)FKSQ.L	3	671.381	1	28.2
Treated 2	P02671|FIBA_HUMAN	Fibrinogen alpha chain	239.03	G.TLSGIGTLDGFR.H	2	618.834	4	28.15
Treated 2	P02671|FIBA_HUMAN	Fibrinogen alpha chain	239.03	S.TGKTFPGFFSPM(+15.99).L	2	666.819	1	28.13
Treated 2	P02671|FIBA_HUMAN	Fibrinogen alpha chain	239.03	M.KPVPDLVPGN.F	2	518.297	3	28.1
Treated 2	P02671|FIBA_HUMAN	Fibrinogen alpha chain	239.03	T.WKPGSSGPGSTGSWN.S	2	752.846	2	28.06
Treated 2	P02671|FIBA_HUMAN	Fibrinogen alpha chain	239.03	Q.LQKVPPEWKALTDMP.Q	3	584.985	4	27.8
Treated 2	P02671|FIBA_HUMAN	Fibrinogen alpha chain	239.03	H.WTSESSVSGSTGQWH.S	2	818.357	1	27.52
Treated 2	P02671|FIBA_HUMAN	Fibrinogen alpha chain	239.03	A.S(+42.01)TGKTFPGFF.S	2	565.78	5	27.42
Treated 2	P02671|FIBA_HUMAN	Fibrinogen alpha chain	239.03	A.F(+42.01)FDTASTGKTFPG.F	2	709.337	6	27.31
Treated 2	P02671|FIBA_HUMAN	Fibrinogen alpha chain	239.03	V.PPEWKALTDM(+15.99)P.Q	2	650.817	1	27.14
Treated 2	P02671|FIBA_HUMAN	Fibrinogen alpha chain	239.03	K.M(+15.99)KPVPDLVPGNF.K	2	665.349	2	27.05
Treated 2	P02671|FIBA_HUMAN	Fibrinogen alpha chain	239.03	G.KTFPGFFSP.M	2	514.267	2	26.87
Treated 2	P02671|FIBA_HUMAN	Fibrinogen alpha chain	239.03	S.SHHPGIAEFPSRG.K	3	464.565	2	26.86
Treated 2	P02671|FIBA_HUMAN	Fibrinogen alpha chain	239.03	L.GTLSGIGTLDGFR.H	2	647.344	3	26.72
Treated 2	P02671|FIBA_HUMAN	Fibrinogen alpha chain	239.03	Q.LQKVPPEWKALTDMPQM.R	3	671.351	2	26.65
Treated 2	P02671|FIBA_HUMAN	Fibrinogen alpha chain	239.03	F.DTASTGKTFPGF.F	2	614.797	1	26.39
Treated 2	P02671|FIBA_HUMAN	Fibrinogen alpha chain	239.03	L.GTLSGIGTLDG.F	2	495.76	2	26.39
Treated 2	P02671|FIBA_HUMAN	Fibrinogen alpha chain	239.03	F.F(+42.01)DTASTGKTFPGFF.S	2	782.87	3	26.27
Treated 2	P02671|FIBA_HUMAN	Fibrinogen alpha chain	239.03	M.KPVPDLVPGNFK.S	2	655.878	2	25.86
Treated 2	P02671|FIBA_HUMAN	Fibrinogen alpha chain	239.03	Q.LQKVPPEW.K	2	498.78	3	25.55
Treated 2	P02671|FIBA_HUMAN	Fibrinogen alpha chain	239.03	A.AFFDTASTGKTFPGFF.S	2	870.913	1	25.3
Treated 2	P02671|FIBA_HUMAN	Fibrinogen alpha chain	239.03	S.TGKTFPGFFSPM.L	2	658.822	2	25.27
Treated 2	P02671|FIBA_HUMAN	Fibrinogen alpha chain	239.03	Q.FTSSTSYNRGDSTFE.S	2	849.867	1	24.85
Treated 2	P02671|FIBA_HUMAN	Fibrinogen alpha chain	239.03	P.LIKMKPVPDLVPGN(+.98).F	3	507.963	2	24.53
Treated 2	P02671|FIBA_HUMAN	Fibrinogen alpha chain	239.03	Q.LQKVPPEWK.A	2	562.828	4	24.45
Treated 2	P02671|FIBA_HUMAN	Fibrinogen alpha chain	239.03	S.SHHPGIAEFPSRGK.S	3	507.264	1	24.44
Treated 2	P02671|FIBA_HUMAN	Fibrinogen alpha chain	239.03	K.TFPGFFSPM(+15.99)LGE.F	2	673.312	2	24.03
Treated 2	P02671|FIBA_HUMAN	Fibrinogen alpha chain	239.03	K.VPPEWKALTDM(+15.99)PQ.M	2	764.38	1	23.85
Treated 2	P02671|FIBA_HUMAN	Fibrinogen alpha chain	239.03	A.F(+42.01)FDTASTGKTFPGF.F	2	782.87	3	23.84
Treated 2	P02671|FIBA_HUMAN	Fibrinogen alpha chain	239.03	A.S(+42.01)TGKTFPGFFSP.M	2	657.823	4	23.74
Treated 2	P02671|FIBA_HUMAN	Fibrinogen alpha chain	239.03	K.VPPEWKALTDMP.Q	2	692.354	2	23.7
Treated 2	P02671|FIBA_HUMAN	Fibrinogen alpha chain	239.03	G.SFRPDSPGSGNARPNNPDWGT.F	3	743.675	1	23.46
Treated 2	P02671|FIBA_HUMAN	Fibrinogen alpha chain	239.03	G.KTFPGFF.S	2	422.224	2	22.93
Treated 2	P02671|FIBA_HUMAN	Fibrinogen alpha chain	239.03	K.VPPEWKALTDMPQ.M	2	756.383	1	22.9
Treated 2	P02671|FIBA_HUMAN	Fibrinogen alpha chain	239.03	S.LTTNIMEILRGD.F	2	688.368	1	22.78
Treated 2	P02671|FIBA_HUMAN	Fibrinogen alpha chain	239.03	K.MKPVPDLVPGNFK.S	2	721.398	2	22.54
Treated 2	P02671|FIBA_HUMAN	Fibrinogen alpha chain	239.03	P.LIKMKPVPDLVPGNF.K	3	556.658	3	22.3
Treated 2	P02671|FIBA_HUMAN	Fibrinogen alpha chain	239.03	I.KM(+15.99)KPVPDLVPGN.F	2	655.862	2	21.84
Treated 2	P02671|FIBA_HUMAN	Fibrinogen alpha chain	239.03	F.F(+42.01)DTASTGKTFPG.F	2	635.803	3	21.28
Treated 2	P02671|FIBA_HUMAN	Fibrinogen alpha chain	239.03	D.FLAEGGGVR.G	2	453.247	3	21.24
Treated 2	P02671|FIBA_HUMAN	Fibrinogen alpha chain	239.03	S.TGKTFPGF.F	2	427.725	1	21.21
Treated 2	P02671|FIBA_HUMAN	Fibrinogen alpha chain	239.03	P.LIKM(+15.99)KPVPDLVPGN(+.98)FKSQ.L	3	676.713	2	21.11
Treated 2	P02671|FIBA_HUMAN	Fibrinogen alpha chain	239.03	K.M(+15.99)KPVPDLVPGN.F	2	591.814	4	21.03
Treated 2	P02671|FIBA_HUMAN	Fibrinogen alpha chain	239.03	S.SHHPGIAEFPSRGKSSSY.S	4	486.741	1	20.99
Treated 2	P02671|FIBA_HUMAN	Fibrinogen alpha chain	239.03	N.ARPNNPDWGT.F	2	564.266	1	20.61
Treated 2	P02671|FIBA_HUMAN	Fibrinogen alpha chain	239.03	S.GIGTLDGFR.H	2	468.252	2	20.54
Treated 2	P02671|FIBA_HUMAN	Fibrinogen alpha chain	239.03	E.WKALTDMPQ.M	2	545.274	1	20.47
Treated 2	P02671|FIBA_HUMAN	Fibrinogen alpha chain	239.03	G.SFRPDSPGSGN.A	2	560.755	2	20.31
Treated 2	P02671|FIBA_HUMAN	Fibrinogen alpha chain	239.03	D.LGTLSGIGT.L	2	409.735	1	20.21
Treated 2	P02671|FIBA_HUMAN	Fibrinogen alpha chain	239.03	G.TLSGIGTLDG.F	2	467.249	2	19.71
Treated 2	P02671|FIBA_HUMAN	Fibrinogen alpha chain	239.03	V.LQTHPSGTQSGIFN.I	2	743.869	1	19.1
Treated 2	P02671|FIBA_HUMAN	Fibrinogen alpha chain	239.03	P.VPDLVPGN.F	2	405.723	1	19.06
Treated 2	P02671|FIBA_HUMAN	Fibrinogen alpha chain	239.03	S.SHHPGIAEFPS.R	2	589.785	1	19.01
Treated 2	P02671|FIBA_HUMAN	Fibrinogen alpha chain	239.03	K.M(+15.99)KPVPDLVPGNFK.S	2	729.396	2	18.99
Treated 2	P02671|FIBA_HUMAN	Fibrinogen alpha chain	239.03	S.LTTNIM(+15.99)EI.L	2	475.748	2	18.86
Treated 2	P02671|FIBA_HUMAN	Fibrinogen alpha chain	239.03	F.FDTASTGKTFP.G	2	586.286	1	18.83
Treated 2	P02671|FIBA_HUMAN	Fibrinogen alpha chain	239.03	F.F(+42.01)DTASTGKTFPGFFSP.M	2	874.914	6	18.72
Treated 2	P02671|FIBA_HUMAN	Fibrinogen alpha chain	239.03	S.SHHPGIAEFP.S	2	546.268	1	18.6
Treated 2	P02671|FIBA_HUMAN	Fibrinogen alpha chain	239.03	T.FEEVSGNVSPGTR.R	2	689.834	1	18.11
Treated 2	P02671|FIBA_HUMAN	Fibrinogen alpha chain	239.03	I.KMKPVPDLVPGN.F	2	647.866	3	18.1
Treated 2	P02671|FIBA_HUMAN	Fibrinogen alpha chain	239.03	A.F(+42.01)FDTASTGKTFPGFFSPM(+15.99).L	2	1021.97	4	17.98
Treated 2	P02671|FIBA_HUMAN	Fibrinogen alpha chain	239.03	G.IFTNTKESS.S	2	513.759	1	17.16
Treated 2	P02671|FIBA_HUMAN	Fibrinogen alpha chain	239.03	Q.WHSESGSFRPDSPGSGN.A	3	601.928	1	17.12
Treated 2	P02671|FIBA_HUMAN	Fibrinogen alpha chain	239.03	K.ALTDMPQM(+15.99).R	2	461.705	1	17.07
Treated 2	P02671|FIBA_HUMAN	Fibrinogen alpha chain	239.03	E.WKALTDMP.Q	2	481.245	2	16.96
Treated 2	P02671|FIBA_HUMAN	Fibrinogen alpha chain	239.03	P.L(+42.01)IKM(+15.99)KPVPDLVPGN.F	2	789.951	4	16.94
Treated 2	P02671|FIBA_HUMAN	Fibrinogen alpha chain	239.03	A.LTDMPQM(+15.99).R	2	426.186	1	16.44
Treated 2	P02671|FIBA_HUMAN	Fibrinogen alpha chain	239.03	F.D(+42.01)TASTGKTFPGFF.S	2	709.337	2	16.39
Treated 2	P02671|FIBA_HUMAN	Fibrinogen alpha chain	239.03	G.IGTLDGFR.H	2	439.741	1	15.86
Treated 2	P02671|FIBA_HUMAN	Fibrinogen alpha chain	239.03	K.ALTDMPQM(+15.99)R.M	2	539.756	2	15.71
Treated 2	P02671|FIBA_HUMAN	Fibrinogen alpha chain	239.03	G.IAEFPSRG.K	2	438.733	1	15.69
Treated 2	P02671|FIBA_HUMAN	Fibrinogen alpha chain	239.03	S.FRPDSPGSGNARPNNPDWGT.F	3	714.665	1	15.58
Treated 2	P02671|FIBA_HUMAN	Fibrinogen alpha chain	239.03	L.TTNIMEI.L	2	411.208	2	15.39
Treated 2	P02671|FIBA_HUMAN	Fibrinogen alpha chain	239.03	T.WKPGSSGPGSTGSW.N	2	695.823	2	15.24
Treated 2	P02671|FIBA_HUMAN	Fibrinogen alpha chain	239.03	K.ALTDMPQM.R	2	453.708	1	15.17
Treated 2	P02671|FIBA_HUMAN	Fibrinogen alpha chain	239.03	D.FLAEGGGVRGPR.V	3	405.892	3	15.14
Treated 2	P02671|FIBA_HUMAN	Fibrinogen alpha chain	239.03	G.IAEFPSR.G	2	410.222	1	14.84
Treated 2	P02671|FIBA_HUMAN	Fibrinogen alpha chain	239.03	F.F(+42.01)DTASTGKTFPGFFSPM(+15.99).L	2	948.431	1	14.8
Treated 2	P02671|FIBA_HUMAN	Fibrinogen alpha chain	239.03	L.QKVPPEWKALTDMPQ.M	3	589.976	1	14.71
Treated 2	P02671|FIBA_HUMAN	Fibrinogen alpha chain	239.03	P.VPDLVPGNF.K	2	479.257	1	14.57
Treated 2	P02671|FIBA_HUMAN	Fibrinogen alpha chain	239.03	K.TFPGFFSP.M	2	450.219	1	14.49
Treated 2	P02671|FIBA_HUMAN	Fibrinogen alpha chain	239.03	K.ALTDM(+15.99)PQMR.M	2	539.755	1	13.8
Treated 2	P02671|FIBA_HUMAN	Fibrinogen alpha chain	239.03	L.QKVPPEWKALTDMP.Q	3	547.289	2	13.39
Treated 2	P02671|FIBA_HUMAN	Fibrinogen alpha chain	239.03	S.LTTNIMEI.L	2	467.75	1	12.71
Treated 2	P02671|FIBA_HUMAN	Fibrinogen alpha chain	239.03	S.HHPGIAEFP.S	2	502.753	1	12.44
Treated 2	P02671|FIBA_HUMAN	Fibrinogen alpha chain	239.03	P.L(+42.01)IKMKPVPDLVPGN.F	2	781.954	1	12
Treated 2	P02671|FIBA_HUMAN	Fibrinogen alpha chain	239.03	A.LTDM(+15.99)PQM.R	2	426.186	1	11.78
Treated 2	P02671|FIBA_HUMAN	Fibrinogen alpha chain	239.03	K.VPPEWKA.L	2	413.728	1	11.77
Treated 2	P02671|FIBA_HUMAN	Fibrinogen alpha chain	239.03	S.YSKQFTSSTSY.N	2	649.799	1	11.65
Treated 2	P02671|FIBA_HUMAN	Fibrinogen alpha chain	239.03	D.LGTLSGIGTLDGF.R	2	625.836	1	11.41
Treated 2	P02671|FIBA_HUMAN	Fibrinogen alpha chain	239.03	T.WKPGSSGPGSTGSWNS.G	2	796.362	1	11.22
Treated 2	P02671|FIBA_HUMAN	Fibrinogen alpha chain	239.03	G.IAEFPSRGKSSSY.S	2	714.86	2	11.19
Treated 2	P02671|FIBA_HUMAN	Fibrinogen alpha chain	239.03	N.FKSQLQKVPPEWKALTDMPQ.M	3	791.089	1	11.17
Treated 2	P02671|FIBA_HUMAN	Fibrinogen alpha chain	239.03	E.ITRGGSTSYGTGS.E	2	622.3	1	11.05
Treated 2	P02671|FIBA_HUMAN	Fibrinogen alpha chain	239.03	S.HHPGIAEFPS.R	2	546.268	1	11.02
Treated 2	P02671|FIBA_HUMAN	Fibrinogen alpha chain	239.03	G.TLSGIGTLDGF.R	2	540.783	1	11
Treated 2	P02671|FIBA_HUMAN	Fibrinogen alpha chain	239.03	K.VPPEWKALTDM(+15.99)P.Q	2	700.351	1	10.94
Treated 2	P02671|FIBA_HUMAN	Fibrinogen alpha chain	239.03	F.D(+42.01)TASTGKTFPGFFSP.M	2	801.38	2	10.44
Treated 2	P02671|FIBA_HUMAN	Fibrinogen alpha chain	239.03	F.TSSTSYNRGDST.F	2	638.277	1	10.28
Treated 2	P02671|FIBA_HUMAN	Fibrinogen alpha chain	239.03	A.S(+42.01)TGKTFPGFFSPM(+15.99).L	2	731.341	1	10.24
Treated 2	P02671|FIBA_HUMAN	Fibrinogen alpha chain	239.03	V.PPEWKALTDMPQ.M	2	706.847	1	10.09
Treated 2	P02671|FIBA_HUMAN	Fibrinogen alpha chain	239.03	T.ASTGKTFPG.F	2	433.224	1	9.7
Treated 2	P02675|FIBB_HUMAN	Fibrinogen beta chain	140.94	P.SLRPAPPPISGGGY.R	2	684.869	4	49
Treated 2	P02675|FIBB_HUMAN	Fibrinogen beta chain	140.94	P.S(+42.01)LRPAPPPISGGGY.R	2	705.874	5	48.66
Treated 2	P02675|FIBB_HUMAN	Fibrinogen beta chain	140.94	S.LRPAPPPISGGGY.R	2	641.352	111	48.2
Treated 2	P02675|FIBB_HUMAN	Fibrinogen beta chain	140.94	R.PAPPPISGGGY.R	2	506.759	3	45.23
Treated 2	P02675|FIBB_HUMAN	Fibrinogen beta chain	140.94	L.RPAPPPISGGGY.R	2	584.809	4	44.3
Treated 2	P02675|FIBB_HUMAN	Fibrinogen beta chain	140.94	S.LRPAPPPISGGG.Y	2	559.82	2	42.65
Treated 2	P02675|FIBB_HUMAN	Fibrinogen beta chain	140.94	S.L(+42.01)RPAPPPISGGGY.R	2	662.357	4	39.5
Treated 2	P02675|FIBB_HUMAN	Fibrinogen beta chain	140.94	P.SLRPAPPPISGGGYR.A	3	508.949	11	39.02
Treated 2	P02675|FIBB_HUMAN	Fibrinogen beta chain	140.94	L.RPAPPPISGGGYR.A	3	442.243	3	37.01
Treated 2	P02675|FIBB_HUMAN	Fibrinogen beta chain	140.94	S.LRPAPPPISGGGYR.A	3	479.938	80	36.68
Treated 2	P02675|FIBB_HUMAN	Fibrinogen beta chain	140.94	P.S(+42.01)LRPAPPPISGGGYR.A	3	522.952	4	36.39
Treated 2	P02675|FIBB_HUMAN	Fibrinogen beta chain	140.94	S.L(+42.01)RPAPPPISGGGYR.A	3	493.942	6	29.88
Treated 2	P02675|FIBB_HUMAN	Fibrinogen beta chain	140.94	R.PAPPPISGGGYR.A	2	584.811	6	28.23
Treated 2	P02675|FIBB_HUMAN	Fibrinogen beta chain	140.94	P.SLRPAPPPISGGG.Y	2	603.336	1	28.07
Treated 2	P02675|FIBB_HUMAN	Fibrinogen beta chain	140.94	R.P(+42.01)APPPISGGGY.R	2	527.765	1	26.7
Treated 2	P02675|FIBB_HUMAN	Fibrinogen beta chain	140.94	S.LRPAPPPISGG.G	2	531.309	1	25.06
Treated 2	P02675|FIBB_HUMAN	Fibrinogen beta chain	140.94	K.IRPFFPQQ	2	516.786	1	20.34
Treated 2	P02675|FIBB_HUMAN	Fibrinogen beta chain	140.94	Y.LLKDLWQ.K	2	458.269	2	19.26
Treated 2	P02675|FIBB_HUMAN	Fibrinogen beta chain	140.94	A.PPPISGGGY.R	2	422.714	1	18.43
Treated 2	P02675|FIBB_HUMAN	Fibrinogen beta chain	140.94	A.PPPISGGGYR.A	2	500.764	2	17.66
Treated 2	P02675|FIBB_HUMAN	Fibrinogen beta chain	140.94	L.LKDLWQ.K	2	401.728	2	16.57
Treated 2	P02675|FIBB_HUMAN	Fibrinogen beta chain	140.94	P.PPISGGGYR.A	2	452.238	1	16.25
Treated 2	P02675|FIBB_HUMAN	Fibrinogen beta chain	140.94	P.APPPISGGGY.R	2	458.234	1	15.95
Treated 2	P02675|FIBB_HUMAN	Fibrinogen beta chain	140.94	R.P(+42.01)APPPISGGGYR.A	2	605.815	3	13.81
Treated 2	P02679-2|FIBG_HUMAN	Isoform Gamma-A of Fibrinogen gamma chain	52.82	Q.LIKAIQLTYNPDESSKPN.M	3	677.699	1	39.24
Treated 2	P02679-2|FIBG_HUMAN	Isoform Gamma-A of Fibrinogen gamma chain	52.82	H.LGGAKQAGDV	2	458.248	2	27.16
Treated 2	P02679-2|FIBG_HUMAN	Isoform Gamma-A of Fibrinogen gamma chain	52.82	H.HLGGAKQAGDV	2	526.778	1	10.3
Treated 2	P02748|CO9_HUMAN	Complement component C9	44.14	K.LLRGTVIDVTDF.V	2	674.878	1	23.88
Treated 2	P02748|CO9_HUMAN	Complement component C9	44.14	K.LSPIYNLVPVK.M	2	621.877	1	20.95
Treated 2	P02748|CO9_HUMAN	Complement component C9	44.14	R.SRSIEVFGQ.F	2	511.768	1	16.86
Treated 2	P02748|CO9_HUMAN	Complement component C9	44.14	P.VLISQKLSPIYNLVPVK.M	3	637.728	1	16.64
Treated 2	P02751|FINC_HUMAN	Fibronectin	117.49	G.IQLPGTSGQQPSVGQQ.M	2	812.919	2	48.25
Treated 2	P02751|FINC_HUMAN	Fibronectin	117.49	N.LHGPEILDVPSTVQKTPF.V	3	660.028	4	44.35
Treated 2	P02751|FINC_HUMAN	Fibronectin	117.49	G.IQLPGTSGQQPSVGQQM.I	2	878.44	2	36.29
Treated 2	P02751|FINC_HUMAN	Fibronectin	117.49	G.IQLPGTSGQQPSVGQ.Q	2	748.891	2	33.21
Treated 2	P02751|FINC_HUMAN	Fibronectin	117.49	Q.MVQPQSPVAV.S	2	528.282	1	30.14
Treated 2	P02751|FINC_HUMAN	Fibronectin	117.49	L.HGPEILDVPSTVQKTPF.V	3	622.332	1	28.34
Treated 2	P02751|FINC_HUMAN	Fibronectin	117.49	G.IQLPGTSGQQPSVGQQM(+15.99).I	2	886.437	2	25.61
Treated 2	P02751|FINC_HUMAN	Fibronectin	117.49	T.TSSGSGPFTDVRAA.V	2	676.827	2	25.38
Treated 2	P02751|FINC_HUMAN	Fibronectin	117.49	E.ILDVPSTVQKTPF.V	2	722.908	1	22.08
Treated 2	P02751|FINC_HUMAN	Fibronectin	117.49	Q.LVTLPHPN.L	2	445.759	2	22.03
Treated 2	P02751|FINC_HUMAN	Fibronectin	117.49	N.LHGPEILDVPSTV.Q	2	688.876	1	21.97
Treated 2	P02751|FINC_HUMAN	Fibronectin	117.49	N.LHGPEILDVPST.V	2	639.342	2	21.28
Treated 2	P02751|FINC_HUMAN	Fibronectin	117.49	Q.M(+15.99)VQPQSPVAVS.Q	2	579.796	1	20.81
Treated 2	P02751|FINC_HUMAN	Fibronectin	117.49	Q.M(+15.99)VQPQSPVAV.S	2	536.279	1	19.94
Treated 2	P02751|FINC_HUMAN	Fibronectin	117.49	G.IQLPGTSGQQPSVG.Q	2	684.86	1	15.67
Treated 2	P02751|FINC_HUMAN	Fibronectin	117.49	N.LHGPEILDVP.S	2	545.301	1	13.76
Treated 2	P02751|FINC_HUMAN	Fibronectin	117.49	Q.LVTLPHPNLHGPEILDVPSTVQKTPF.V	4	713.145	1	10.78
Treated 2	P02751|FINC_HUMAN	Fibronectin	117.49	M.IFEEHGF.R	2	439.707	1	10.65
Treated 2	P02751|FINC_HUMAN	Fibronectin	117.49	S.ISVKWLPSSSPVTG.Y	2	729.405	1	9.99
Treated 2	P02765|FETUA_HUMAN	Alpha-2-HS-glycoprotein	156.41	P.LGAPGLPPAGSPPDSHVL.L	2	841.45	118	45.33
Treated 2	P02765|FETUA_HUMAN	Alpha-2-HS-glycoprotein	156.41	P.LGAPGLPPAGSPPDSHV.L	3	523.608	151	43.02
Treated 2	P02765|FETUA_HUMAN	Alpha-2-HS-glycoprotein	156.41	P.LGAPGLPPAGSPPDSH.V	2	735.374	9	42.79
Treated 2	P02765|FETUA_HUMAN	Alpha-2-HS-glycoprotein	156.41	G.APGLPPAGSPPDSHVL.L	2	756.398	6	42.49
Treated 2	P02765|FETUA_HUMAN	Alpha-2-HS-glycoprotein	156.41	T.FMGVVSLGSPSGE.V	2	633.807	1	41.23
Treated 2	P02765|FETUA_HUMAN	Alpha-2-HS-glycoprotein	156.41	G.APGLPPAGSPPDSHV.L	2	699.855	7	39.1
Treated 2	P02765|FETUA_HUMAN	Alpha-2-HS-glycoprotein	156.41	L.GAPGLPPAGSPPDSHV.L	2	728.366	8	36.75
Treated 2	P02765|FETUA_HUMAN	Alpha-2-HS-glycoprotein	156.41	R.HTFMGVVSLGSPSGE.V	2	752.86	2	36.1
Treated 2	P02765|FETUA_HUMAN	Alpha-2-HS-glycoprotein	156.41	P.LGAPGLPPAGSPPDS.H	2	666.845	5	35.32
Treated 2	P02765|FETUA_HUMAN	Alpha-2-HS-glycoprotein	156.41	Y.DLRHTFMGVVS.L	2	631.323	5	34.74
Treated 2	P02765|FETUA_HUMAN	Alpha-2-HS-glycoprotein	156.41	F.MGVVSLGSPSGE.V	2	560.272	1	34.71
Treated 2	P02765|FETUA_HUMAN	Alpha-2-HS-glycoprotein	156.41	D.LRHTFMGVVSLGSPSGE.V	3	591.971	1	33.54
Treated 2	P02765|FETUA_HUMAN	Alpha-2-HS-glycoprotein	156.41	R.HTFM(+15.99)GVVSLGSPSGE.V	2	760.858	2	31.65
Treated 2	P02765|FETUA_HUMAN	Alpha-2-HS-glycoprotein	156.41	P.L(+42.01)GAPGLPPAGSPPDSHV.L	2	805.914	4	29.53
Treated 2	P02765|FETUA_HUMAN	Alpha-2-HS-glycoprotein	156.41	D.LRHTFM(+15.99)GVVSLGSPSGE.V	3	597.302	2	29.51
Treated 2	P02765|FETUA_HUMAN	Alpha-2-HS-glycoprotein	156.41	H.VLLAAPPGHQL.H	2	558.333	3	29.15
Treated 2	P02765|FETUA_HUMAN	Alpha-2-HS-glycoprotein	156.41	R.HTFMGVVS.L	2	439.216	3	28.93
Treated 2	P02765|FETUA_HUMAN	Alpha-2-HS-glycoprotein	156.41	V.LLAAPPGHQLH.R	2	577.328	3	28.87
Treated 2	P02765|FETUA_HUMAN	Alpha-2-HS-glycoprotein	156.41	A.QLVPLPPSTYVE.F	2	671.867	3	28.82
Treated 2	P02765|FETUA_HUMAN	Alpha-2-HS-glycoprotein	156.41	D.LRHTFMGVVS.L	2	573.809	3	28.77
Treated 2	P02765|FETUA_HUMAN	Alpha-2-HS-glycoprotein	156.41	R.HTFM(+15.99)GVVS.L	2	447.214	8	27.01
Treated 2	P02765|FETUA_HUMAN	Alpha-2-HS-glycoprotein	156.41	Y.DLRHTFMG.V	2	488.738	1	26.03
Treated 2	P02765|FETUA_HUMAN	Alpha-2-HS-glycoprotein	156.41	H.VLLAAPPGH.Q	2	437.762	4	25.69
Treated 2	P02765|FETUA_HUMAN	Alpha-2-HS-glycoprotein	156.41	P.L(+42.01)GAPGLPPAGSPPDSH.V	2	756.38	3	25.17
Treated 2	P02765|FETUA_HUMAN	Alpha-2-HS-glycoprotein	156.41	L.RHTFMGVVS.L	2	517.267	2	25.02
Treated 2	P02765|FETUA_HUMAN	Alpha-2-HS-glycoprotein	156.41	R.AHYDLRHTFMGVVS.L	3	544.937	1	24.53
Treated 2	P02765|FETUA_HUMAN	Alpha-2-HS-glycoprotein	156.41	Q.LVPLPPSTYVE.F	2	607.838	4	24.46
Treated 2	P02765|FETUA_HUMAN	Alpha-2-HS-glycoprotein	156.41	V.LLAAPPGHQL.H	2	508.799	2	24.35
Treated 2	P02765|FETUA_HUMAN	Alpha-2-HS-glycoprotein	156.41	Y.DLRHTFM.G	2	460.228	1	24.05
Treated 2	P02765|FETUA_HUMAN	Alpha-2-HS-glycoprotein	156.41	H.VLLAAPPGHQ.L	2	501.791	3	23.94
Treated 2	P02765|FETUA_HUMAN	Alpha-2-HS-glycoprotein	156.41	D.LRHTFMGV.V	2	480.759	1	23.83
Treated 2	P02765|FETUA_HUMAN	Alpha-2-HS-glycoprotein	156.41	V.LLAAPPGHQ.L	2	452.256	4	23.36
Treated 2	P02765|FETUA_HUMAN	Alpha-2-HS-glycoprotein	156.41	Y.DLRHTFM(+15.99)GVVS.L	3	426.549	8	22.28
Treated 2	P02765|FETUA_HUMAN	Alpha-2-HS-glycoprotein	156.41	D.LRHTFM.G	2	402.714	2	22.1
Treated 2	P02765|FETUA_HUMAN	Alpha-2-HS-glycoprotein	156.41	Y.DLRHTFM(+15.99)G.V	2	496.735	3	21.17
Treated 2	P02765|FETUA_HUMAN	Alpha-2-HS-glycoprotein	156.41	D.LRHTFM(+15.99)GVVS.L	2	581.806	6	20.82
Treated 2	P02765|FETUA_HUMAN	Alpha-2-HS-glycoprotein	156.41	H.VLLAAPPGHQLH.R	2	626.863	3	20.57
Treated 2	P02765|FETUA_HUMAN	Alpha-2-HS-glycoprotein	156.41	P.LGAPGLPPAGSPPDSHVLL.A	2	897.993	2	19.93
Treated 2	P02765|FETUA_HUMAN	Alpha-2-HS-glycoprotein	156.41	Y.DLRHTFM(+15.99)GV.V	2	546.269	1	19.18
Treated 2	P02765|FETUA_HUMAN	Alpha-2-HS-glycoprotein	156.41	L.LAAPPGHQL.H	2	452.256	4	19.14
Treated 2	P02765|FETUA_HUMAN	Alpha-2-HS-glycoprotein	156.41	D.LRHTFM(+15.99)GV.V	2	488.756	2	18.95
Treated 2	P02765|FETUA_HUMAN	Alpha-2-HS-glycoprotein	156.41	H.YDLRHTFMGVVS.L	3	475.572	2	18.86
Treated 2	P02765|FETUA_HUMAN	Alpha-2-HS-glycoprotein	156.41	Q.LVPLPPSTYVEF.T	2	681.372	3	18.4
Treated 2	P02765|FETUA_HUMAN	Alpha-2-HS-glycoprotein	156.41	L.RHTFM(+15.99)GVVS.L	2	525.264	1	18.26
Treated 2	P02765|FETUA_HUMAN	Alpha-2-HS-glycoprotein	156.41	A.QLVPLPPSTYVEF.T	2	745.402	2	18.25
Treated 2	P02765|FETUA_HUMAN	Alpha-2-HS-glycoprotein	156.41	R.AQLVPLPPSTYVEF.T	2	780.92	2	18.23
Treated 2	P02765|FETUA_HUMAN	Alpha-2-HS-glycoprotein	156.41	Y.DLRHTFM(+15.99).G	2	468.224	2	16.26
Treated 2	P02765|FETUA_HUMAN	Alpha-2-HS-glycoprotein	156.41	V.LLAAPPGHQLHR.A	3	437.255	2	15.43
Treated 2	P02765|FETUA_HUMAN	Alpha-2-HS-glycoprotein	156.41	V.L(+42.01)LAAPPGHQ.L	2	473.262	1	15.35
Treated 2	P02765|FETUA_HUMAN	Alpha-2-HS-glycoprotein	156.41	H.YDLRHTFM(+15.99)GVVS.L	2	720.852	2	15.2
Treated 2	P02765|FETUA_HUMAN	Alpha-2-HS-glycoprotein	156.41	R.TVVQPSVGA.A	2	429.24	1	14.97
Treated 2	P02765|FETUA_HUMAN	Alpha-2-HS-glycoprotein	156.41	D.LRHTFM(+15.99)G.V	2	439.221	1	14.75
Treated 2	P02765|FETUA_HUMAN	Alpha-2-HS-glycoprotein	156.41	V.L(+42.01)LAAPPGH.Q	2	409.233	1	14.37
Treated 2	P02765|FETUA_HUMAN	Alpha-2-HS-glycoprotein	156.41	R.AHYDLRHTFM(+15.99)GVVS.L	3	550.269	1	13.87
Treated 2	P02765|FETUA_HUMAN	Alpha-2-HS-glycoprotein	156.41	L.G(+42.01)APGLPPAGSPPDSHV.L	2	749.371	2	13.57
Treated 2	P02765|FETUA_HUMAN	Alpha-2-HS-glycoprotein	156.41	D.LRHTFM(+15.99).G	2	410.711	1	13.5
Treated 2	P02765|FETUA_HUMAN	Alpha-2-HS-glycoprotein	156.41	D.LRHTFMG.V	2	431.224	3	12.3
Treated 2	P02765|FETUA_HUMAN	Alpha-2-HS-glycoprotein	156.41	P.L(+42.01)GAPGLPPAGSPPDSHVL.L	2	862.454	4	12.22
Treated 2	P02765|FETUA_HUMAN	Alpha-2-HS-glycoprotein	156.41	P.LGAPGLPPAGSPP.D	2	565.815	1	12.06
Treated 2	P02765|FETUA_HUMAN	Alpha-2-HS-glycoprotein	156.41	A.LVAIDYINQNLPWG.Y	2	808.429	2	10.91
Treated 2	P02765|FETUA_HUMAN	Alpha-2-HS-glycoprotein	156.41	L.GAPGLPPAGSPPDSH.V	2	678.832	1	10.05
Treated 2	P02766|TTHY_HUMAN	Transthyretin	130.27	A.LLSPYSYSTTAVVTNPKE	2	985.511	3	52.34
Treated 2	P02766|TTHY_HUMAN	Transthyretin	130.27	A.LLSPYSYSTTAV.V	2	651.336	2	39.83
Treated 2	P02766|TTHY_HUMAN	Transthyretin	130.27	P.LMVKVLDAVRGSPA.I	2	728.423	2	37.17
Treated 2	P02766|TTHY_HUMAN	Transthyretin	130.27	G.SPAINVAVHVF.R	2	577.323	1	33.55
Treated 2	P02766|TTHY_HUMAN	Transthyretin	130.27	R.GSPAINVAVHVFR.K	3	456.259	3	32.71
Treated 2	P02766|TTHY_HUMAN	Transthyretin	130.27	E.FVEGIYKVEIDTKSY.W	3	597.646	2	32.43
Treated 2	P02766|TTHY_HUMAN	Transthyretin	130.27	L.MVKVLDAVRGSPA.I	2	671.88	1	30.66
Treated 2	P02766|TTHY_HUMAN	Transthyretin	130.27	A.VRGSPAINVAVHVFR.K	3	541.316	1	28.22
Treated 2	P02766|TTHY_HUMAN	Transthyretin	130.27	A.VRGSPAINVAVHVF.R	3	489.281	3	26.38
Treated 2	P02766|TTHY_HUMAN	Transthyretin	130.27	A.VRGSPAINVAVH.V	3	407.236	1	24.16
Treated 2	P02766|TTHY_HUMAN	Transthyretin	130.27	Y.WKALGISPF.H	2	509.791	2	23.62
Treated 2	P02766|TTHY_HUMAN	Transthyretin	130.27	P.LM(+15.99)VKVLDA.V	2	452.763	2	23.51
Treated 2	P02766|TTHY_HUMAN	Transthyretin	130.27	A.INVAVHVF.R	2	449.762	1	21.87
Treated 2	P02766|TTHY_HUMAN	Transthyretin	130.27	E.VVFTANDSGPRRYTIAA.L	3	613.324	1	20.95
Treated 2	P02766|TTHY_HUMAN	Transthyretin	130.27	Y.WKALGISP.F	2	436.256	3	20.72
Treated 2	P02766|TTHY_HUMAN	Transthyretin	130.27	A.VRGSPAINVAVHV.F	2	659.884	2	20.42
Treated 2	P02766|TTHY_HUMAN	Transthyretin	130.27	E.VVFTANDSGPRRYT.I	3	528.272	1	18.31
Treated 2	P02766|TTHY_HUMAN	Transthyretin	130.27	E.FVEGIYK.V	2	428.235	2	18.1
Treated 2	P02766|TTHY_HUMAN	Transthyretin	130.27	L.M(+15.99)VKVLDAVRGSPA.I	2	679.878	1	15.51
Treated 2	P02766|TTHY_HUMAN	Transthyretin	130.27	R.GSPAINVAVHVF.R	2	605.834	1	14.98
Treated 2	P02766|TTHY_HUMAN	Transthyretin	130.27	L.LSPYSYSTTAV.V	2	594.794	1	14.93
Treated 2	P02766|TTHY_HUMAN	Transthyretin	130.27	W.KALGISPF.H	2	416.751	1	14.17
Treated 2	P02766|TTHY_HUMAN	Transthyretin	130.27	P.LM(+15.99)VKVLDAVRGSPA.I	3	491.283	1	12.44
Treated 2	P02766|TTHY_HUMAN	Transthyretin	130.27	V.FTANDSGPRRYTIAA.L	3	547.278	1	11.69
Treated 2	P02766|TTHY_HUMAN	Transthyretin	130.27	I.YKVEIDTKSY.W	2	623.322	2	10.43
Treated 2	P02766|TTHY_HUMAN	Transthyretin	130.27	A.VRGSPAINV.A	2	456.768	1	10.12
Treated 2	P02766|TTHY_HUMAN	Transthyretin	130.27	A.LLSPYSYSTTA.V	2	601.802	1	10
Treated 2	P02768|ALBU_HUMAN	Serum albumin	38.67	K.LVAASQAALGL	2	507.304	1	29.31
Treated 2	P02768|ALBU_HUMAN	Serum albumin	38.67	E.YKFQNAL.L	2	442.238	1	18.72
Treated 2	P02768|ALBU_HUMAN	Serum albumin	38.67	R.YTKKVPQVSTPT.L	2	674.877	1	14.83
Treated 2	P02774|VTDB_HUMAN	Vitamin D-binding protein	20.87	R.LKAKLPDATPKELA.K	3	498.969	1	20.87
Treated 2	P04004|VTNC_HUMAN	Vitronectin	134.2	K.LIRDVWGIEGPIDAA.F	2	812.94	2	43.06
Treated 2	P04004|VTNC_HUMAN	Vitronectin	134.2	A.MAGRIYISGM(+15.99)APRPS.L	3	541.611	1	38.94
Treated 2	P04004|VTNC_HUMAN	Vitronectin	134.2	R.IYISGMAPRPS.L	2	596.314	2	34.15
Treated 2	P04004|VTNC_HUMAN	Vitronectin	134.2	S.LSAVFEHFAM.M	2	576.283	1	33.51
Treated 2	P04004|VTNC_HUMAN	Vitronectin	134.2	R.IYISGMAPRPSLA.K	2	688.375	1	32.55
Treated 2	P04004|VTNC_HUMAN	Vitronectin	134.2	L.IRDVWGIEGPIDAA.F	2	756.398	2	32.37
Treated 2	P04004|VTNC_HUMAN	Vitronectin	134.2	L.SAVFEHFAM.M	2	519.74	1	31.7
Treated 2	P04004|VTNC_HUMAN	Vitronectin	134.2	S.LSAVFEHFA.M	2	510.762	2	29.51
Treated 2	P04004|VTNC_HUMAN	Vitronectin	134.2	S.LSAVFEHFAM(+15.99).M	2	584.28	2	28.28
Treated 2	P04004|VTNC_HUMAN	Vitronectin	134.2	R.DWHGVPGQVDAA.M	2	626.292	1	28.03
Treated 2	P04004|VTNC_HUMAN	Vitronectin	134.2	R.IYISGMAPRPSL.A	2	652.856	1	26.88
Treated 2	P04004|VTNC_HUMAN	Vitronectin	134.2	A.VFEHFAM.M	2	440.706	2	26.34
Treated 2	P04004|VTNC_HUMAN	Vitronectin	134.2	G.FDGIPDNVDAA.L	2	567.26	1	25.1
Treated 2	P04004|VTNC_HUMAN	Vitronectin	134.2	Q.FISRDWHGVPGQVDAA.M	2	877.936	4	24.72
Treated 2	P04004|VTNC_HUMAN	Vitronectin	134.2	Q.FISRDWHGVPGQVDA.A	3	561.947	3	23.73
Treated 2	P04004|VTNC_HUMAN	Vitronectin	134.2	T.VHEQVGGPSLT.S	2	562.292	1	23.29
Treated 2	P04004|VTNC_HUMAN	Vitronectin	134.2	R.IYISGM(+15.99)APRPSLA.K	2	696.372	2	22.88
Treated 2	P04004|VTNC_HUMAN	Vitronectin	134.2	S.LSAVFEHF.A	2	475.244	1	22.62
Treated 2	P04004|VTNC_HUMAN	Vitronectin	134.2	E.LLFWGRTS.A	2	490.272	2	22.47
Treated 2	P04004|VTNC_HUMAN	Vitronectin	134.2	S.VFFFSGDKY.Y	2	555.27	1	21.49
Treated 2	P04004|VTNC_HUMAN	Vitronectin	134.2	L.SAVFEHFAM(+15.99).M	2	527.738	1	21.44
Treated 2	P04004|VTNC_HUMAN	Vitronectin	134.2	G.FDGIPDNVDAAL.A	2	623.803	1	21.17
Treated 2	P04004|VTNC_HUMAN	Vitronectin	134.2	F.ISRDWHGVPGQVDAA.M	2	804.402	2	21.06
Treated 2	P04004|VTNC_HUMAN	Vitronectin	134.2	L.SAVFEHFA.M	2	454.22	2	20.93
Treated 2	P04004|VTNC_HUMAN	Vitronectin	134.2	R.IYISGMAPRP.S	2	552.798	2	20.85
Treated 2	P04004|VTNC_HUMAN	Vitronectin	134.2	Y.ISGM(+15.99)APRPSL.A	2	522.779	1	20.79
Treated 2	P04004|VTNC_HUMAN	Vitronectin	134.2	Y.ISGM(+15.99)APRPSLA.K	2	558.298	1	20.23
Treated 2	P04004|VTNC_HUMAN	Vitronectin	134.2	K.LIRDVWG.I	2	429.746	2	20.06
Treated 2	P04004|VTNC_HUMAN	Vitronectin	134.2	I.YISGMAPRPS.L	2	539.772	1	19.5
Treated 2	P04004|VTNC_HUMAN	Vitronectin	134.2	I.YISGMAPRPSLA.K	2	631.833	1	19.49
Treated 2	P04004|VTNC_HUMAN	Vitronectin	134.2	Y.ISGMAPRPSLA.K	2	550.301	2	19.38
Treated 2	P04004|VTNC_HUMAN	Vitronectin	134.2	S.AVFEHFAM.M	2	476.224	1	19.23
Treated 2	P04004|VTNC_HUMAN	Vitronectin	134.2	A.VFEHFAM(+15.99).M	2	448.703	2	19.13
Treated 2	P04004|VTNC_HUMAN	Vitronectin	134.2	L.SAVFEHF.A	2	418.701	1	17.71
Treated 2	P04004|VTNC_HUMAN	Vitronectin	134.2	S.VFFFSGDKYY.R	2	636.802	1	17.05
Treated 2	P04004|VTNC_HUMAN	Vitronectin	134.2	R.IYISGM(+15.99)APRPS.L	2	604.311	2	17.01
Treated 2	P04004|VTNC_HUMAN	Vitronectin	134.2	I.YISGMAPRPSL.A	2	596.314	1	16.99
Treated 2	P04004|VTNC_HUMAN	Vitronectin	134.2	R.IYISGM(+15.99)APRPSL.A	2	660.854	1	16.43
Treated 2	P04004|VTNC_HUMAN	Vitronectin	134.2	F.FFSGDKYY.R	2	513.733	1	16.04
Treated 2	P04004|VTNC_HUMAN	Vitronectin	134.2	S.AVFEHFA.M	2	410.704	2	16.03
Treated 2	P04004|VTNC_HUMAN	Vitronectin	134.2	E.LLFWGRTSA.G	2	525.791	1	15.09
Treated 2	P04004|VTNC_HUMAN	Vitronectin	134.2	T.VHEQVGGPSLTSD.L	2	663.321	1	15.02
Treated 2	P04004|VTNC_HUMAN	Vitronectin	134.2	F.ISRDWHGVPGQVDA.A	3	512.925	2	14.95
Treated 2	P04004|VTNC_HUMAN	Vitronectin	134.2	F.FKGKQYWEYQ.F	2	688.836	1	14.93
Treated 2	P04004|VTNC_HUMAN	Vitronectin	134.2	E.LLFWGRTSAGTRQPQ.F	3	573.311	1	14.74
Treated 2	P04004|VTNC_HUMAN	Vitronectin	134.2	R.IYISGM(+15.99)APRP.S	2	560.796	1	13.61
Treated 2	P04004|VTNC_HUMAN	Vitronectin	134.2	S.LSAVFEH.F	2	401.709	1	12.83
Treated 2	P04004|VTNC_HUMAN	Vitronectin	134.2	L.LFWGRTS.A	2	433.731	2	12.68
Treated 2	P04004|VTNC_HUMAN	Vitronectin	134.2	L.LFWGRTSAG.T	2	497.76	2	12.52
Treated 2	P04004|VTNC_HUMAN	Vitronectin	134.2	L.S(+42.01)AVFEHFA.M	2	475.225	1	11.81
Treated 2	P04004|VTNC_HUMAN	Vitronectin	134.2	R.TSAGTRQPQFISRDWHGVPGQVDAA.M	4	671.087	1	11.5
Treated 2	P04004|VTNC_HUMAN	Vitronectin	134.2	I.YISGM(+15.99)APRPSLA.K	2	639.83	1	11.06
Treated 2	P04004|VTNC_HUMAN	Vitronectin	134.2	Y.LFKGSQY.W	2	421.725	1	10.37
Treated 2	P04004|VTNC_HUMAN	Vitronectin	134.2	F.FSGDKYY.R	2	440.198	1	9.73
Treated 2	P04196|HRG_HUMAN	Histidine-rich glycoprotein	86.21	D.HSHGPPLPQGPPPLLP.M	2	820.951	4	42.54
Treated 2	P04196|HRG_HUMAN	Histidine-rich glycoprotein	86.21	H.SHGPPLPQGPPPLLP.M	2	752.421	38	41.23
Treated 2	P04196|HRG_HUMAN	Histidine-rich glycoprotein	86.21	H.S(+42.01)HGPPLPQGPPPLLP.M	2	773.426	4	36.11
Treated 2	P04196|HRG_HUMAN	Histidine-rich glycoprotein	86.21	S.HGPPLPQGPPPLLP.M	2	708.905	1	30.18
Treated 2	P04196|HRG_HUMAN	Histidine-rich glycoprotein	86.21	H.GPPLPQGPPPLLP.M	2	640.376	2	29.58
Treated 2	P04196|HRG_HUMAN	Histidine-rich glycoprotein	86.21	H.SHGPPLPQGPPP.L	2	590.81	4	27.97
Treated 2	P04196|HRG_HUMAN	Histidine-rich glycoprotein	86.21	D.HSHGPPLPQGPPP.L	2	659.339	2	13.16
Treated 2	P05546|HEP2_HUMAN	Heparin cofactor 2	42.01	S.LSVSPTDSDVSAGNILQ.L	2	851.93	2	42.01
Treated 2	P05546|HEP2_HUMAN	Heparin cofactor 2	42.01	S.LSVSPTDSDVSAGN.I	2	674.816	2	11.41
Treated 2	P06396|GELS_HUMAN	Gelsolin	112.44	Y.LSSHIANVERVPFDAAT.L	2	913.975	4	47
Treated 2	P06396|GELS_HUMAN	Gelsolin	112.44	H.IANVERVPFDAAT.L	2	701.872	2	41.14
Treated 2	P06396|GELS_HUMAN	Gelsolin	112.44	H.IANVERVPFDAA.T	2	651.347	1	38.56
Treated 2	P06396|GELS_HUMAN	Gelsolin	112.44	N.VERVPFDAAT.L	2	552.788	1	35.09
Treated 2	P06396|GELS_HUMAN	Gelsolin	112.44	Y.LSSHIANVERVPFDAA.T	3	575.97	3	34.9
Treated 2	P06396|GELS_HUMAN	Gelsolin	112.44	S.YLSSHIANVERVPFDAAT.L	2	995.506	2	30.74
Treated 2	P06396|GELS_HUMAN	Gelsolin	112.44	L.SSHIANVERVPFDAAT.L	2	857.432	2	27.09
Treated 2	P06396|GELS_HUMAN	Gelsolin	112.44	N.VERVPFDAA.T	2	502.265	2	22.67
Treated 2	P06396|GELS_HUMAN	Gelsolin	112.44	V.ERVPFDAAT.L	2	503.254	1	21.78
Treated 2	P06396|GELS_HUMAN	Gelsolin	112.44	A.NVERVPFDAA.T	2	559.287	1	20.09
Treated 2	P06396|GELS_HUMAN	Gelsolin	112.44	K.HVVPNEVVVQR.L	3	425.911	1	13.28
Treated 2	P06396|GELS_HUMAN	Gelsolin	112.44	G.LSYLSSHIANVERVPFDAAT.L	3	730.712	1	11.68
Treated 2	P06727|APOA4_HUMAN	Apolipoprotein A-IV	95.01	D.LQKKLVPFATE.L	2	637.38	3	41.96
Treated 2	P06727|APOA4_HUMAN	Apolipoprotein A-IV	95.01	E.VNTYAGDLQKKLVPFATE.L	3	665.36	1	29.16
Treated 2	P06727|APOA4_HUMAN	Apolipoprotein A-IV	95.01	K.LNHQLEGLTFQ.M	2	650.34	2	28.11
Treated 2	P06727|APOA4_HUMAN	Apolipoprotein A-IV	95.01	Q.LNALFQDKLGEVNTYAGD.L	2	984.491	1	27.94
Treated 2	P06727|APOA4_HUMAN	Apolipoprotein A-IV	95.01	Q.LNALFQDKLGE.V	2	624.336	1	26.12
Treated 2	P06727|APOA4_HUMAN	Apolipoprotein A-IV	95.01	R.LAPLAEDVRGN.L	2	577.813	1	25.87
Treated 2	P06727|APOA4_HUMAN	Apolipoprotein A-IV	95.01	K.LNHQLEGLT.F	2	512.775	2	24.72
Treated 2	P06727|APOA4_HUMAN	Apolipoprotein A-IV	95.01	N.FNKALVQQ.M	2	474.269	1	22.24
Treated 2	P06727|APOA4_HUMAN	Apolipoprotein A-IV	95.01	L.FQDKLGEVNTYAGDL.Q	2	835.409	1	21.52
Treated 2	P06727|APOA4_HUMAN	Apolipoprotein A-IV	95.01	E.LQQRLEPYADQ.L	2	680.847	1	21.33
Treated 2	P06727|APOA4_HUMAN	Apolipoprotein A-IV	95.01	R.VEPYGENFNKAL.V	2	690.845	1	19.09
Treated 2	P06727|APOA4_HUMAN	Apolipoprotein A-IV	95.01	L.QKKLVPFATE.L	2	580.839	1	14.81
Treated 2	P06727|APOA4_HUMAN	Apolipoprotein A-IV	95.01	L.FQDKLGEVNTYAGD.L	2	778.867	1	14.25
Treated 2	P06727|APOA4_HUMAN	Apolipoprotein A-IV	95.01	E.LKGRLTPYADE.F	3	421.564	2	12.57
Treated 2	P06727|APOA4_HUMAN	Apolipoprotein A-IV	95.01	R.RQLTPYA.Q	2	424.735	2	11.51
Treated 2	P08603|CFAH_HUMAN	Complement factor H	41.3	E.IMENYNIALR.W	2	618.825	1	27.81
Treated 2	P08603|CFAH_HUMAN	Complement factor H	41.3	T.LTGGNVFEYGVKA.V	2	677.854	1	26.98
Treated 2	P08697|A2AP_HUMAN	Alpha-2-antiplasmin	118.94	P.LTLLKLGNQEPGGQTA.L	2	820.456	3	51.38
Treated 2	P08697|A2AP_HUMAN	Alpha-2-antiplasmin	118.94	T.LLKLGNQEPGGQTA.L	2	713.39	2	45.71
Treated 2	P08697|A2AP_HUMAN	Alpha-2-antiplasmin	118.94	L.TLLKLGNQEPGGQTA.L	2	763.914	2	44.11
Treated 2	P08697|A2AP_HUMAN	Alpha-2-antiplasmin	118.94	L.LKLGNQEPGGQTA.L	2	656.847	1	35.91
Treated 2	P08697|A2AP_HUMAN	Alpha-2-antiplasmin	118.94	K.LFGPDLKLVPP.M	2	598.36	4	32.4
Treated 2	P08697|A2AP_HUMAN	Alpha-2-antiplasmin	118.94	L.FGPDLKLVPP.M	2	541.817	2	29.83
Treated 2	P08697|A2AP_HUMAN	Alpha-2-antiplasmin	118.94	P.LTLLKLGNQEPGG.Q	2	670.384	2	24.68
Treated 2	P08697|A2AP_HUMAN	Alpha-2-antiplasmin	118.94	F.GPDLKLVPP.M	2	468.283	2	21.74
Treated 2	P08697|A2AP_HUMAN	Alpha-2-antiplasmin	118.94	P.LGRQLTSGPNQEQVSPLT.L	2	963.01	1	15.8
Treated 2	P08697|A2AP_HUMAN	Alpha-2-antiplasmin	118.94	R.QLTSGPNQEQVSPLT.L	2	799.906	2	15.67
Treated 2	P08697|A2AP_HUMAN	Alpha-2-antiplasmin	118.94	T.LLKLGNQEPGG.Q	2	563.318	2	13.56
Treated 2	P08697|A2AP_HUMAN	Alpha-2-antiplasmin	118.94	T.LLKLGNQEPGGQ.T	2	627.347	1	11.11
Treated 2	P09871|C1S_HUMAN	Complement C1s subcomponent	88.61	R.IIGGSDADIKNFPWQVFFDNPWAGGA.L	3	941.459	2	39.06
Treated 2	P09871|C1S_HUMAN	Complement C1s subcomponent	88.61	A.LINEYWVLTAAH.V	2	715.378	1	35.93
Treated 2	P09871|C1S_HUMAN	Complement C1s subcomponent	88.61	R.LKAARLPVAP.L	2	518.338	1	25.17
Treated 2	P09871|C1S_HUMAN	Complement C1s subcomponent	88.61	R.IIGGSDADIKNFP.W	2	673.853	3	23.03
Treated 2	P09871|C1S_HUMAN	Complement C1s subcomponent	88.61	T.MYVGSTSVQTSR.L	2	658.32	1	22.87
Treated 2	P09871|C1S_HUMAN	Complement C1s subcomponent	88.61	A.FAVQDPNDKTKFYAAG.L	2	886.438	1	22.06
Treated 2	P09871|C1S_HUMAN	Complement C1s subcomponent	88.61	R.IIGGSDADIKNFPWQ.V	2	830.922	1	21.83
Treated 2	P09871|C1S_HUMAN	Complement C1s subcomponent	88.61	R.LKDPVKMGPTVSP.I	3	456.925	2	19.94
Treated 2	P09871|C1S_HUMAN	Complement C1s subcomponent	88.61	K.LLEVPEGRTNFDNDIAL.V	2	958.493	2	17.59
Treated 2	P09871|C1S_HUMAN	Complement C1s subcomponent	88.61	K.MLTPEHV.F	2	413.711	1	16.1
Treated 2	P09871|C1S_HUMAN	Complement C1s subcomponent	88.61	R.LKDPVKM(+15.99)GPTVSP.I	2	692.879	2	15.03
Treated 2	P09871|C1S_HUMAN	Complement C1s subcomponent	88.61	W.QVFFDNPWAGGA.L	2	654.806	1	12.99
Treated 2	P09871|C1S_HUMAN	Complement C1s subcomponent	88.61	R.IIGGSDADIKNFPWQVF.F	2	953.989	1	12.37
Treated 2	P09871|C1S_HUMAN	Complement C1s subcomponent	88.61	K.LLEVPEGRTNFDNDIA.L	2	901.95	1	10.05
Treated 2	P0C0L4|CO4A_HUMAN	Complement C4-A	127.75	R.TLEIPGNSDPNM(+15.99)IPDGDFNSY.V	2	1156.51	5	39.15
Treated 2	P0C0L4|CO4A_HUMAN	Complement C4-A	127.75	R.TLEIPGNSDPNM(+15.99)IPDGDFNSYVR.V	2	1284.09	4	37.69
Treated 2	P0C0L4|CO4A_HUMAN	Complement C4-A	127.75	E.LVYELNPLDHRG.R	2	713.38	4	36.75
Treated 2	P0C0L4|CO4A_HUMAN	Complement C4-A	127.75	Q.FSLGSKINVKVGGNSKGT.L	3	598.337	2	35.5
Treated 2	P0C0L4|CO4A_HUMAN	Complement C4-A	127.75	E.LQFSLGSKIN.V	2	553.814	2	33.7
Treated 2	P0C0L4|CO4A_HUMAN	Complement C4-A	127.75	L.VYELNPLDHRG.R	2	656.837	1	31.23
Treated 2	P0C0L4|CO4A_HUMAN	Complement C4-A	127.75	E.LVYELNPLDHR.G	3	456.915	2	29.73
Treated 2	P0C0L4|CO4A_HUMAN	Complement C4-A	127.75	L.QFSLGSKIN.V	2	497.273	2	27.19
Treated 2	P0C0L4|CO4A_HUMAN	Complement C4-A	127.75	E.LQFSLGSKINV.K	2	603.349	2	26.24
Treated 2	P0C0L4|CO4A_HUMAN	Complement C4-A	127.75	L.VYELNPLDHR.G	3	419.22	2	26.14
Treated 2	P0C0L4|CO4A_HUMAN	Complement C4-A	127.75	V.YELNPLDHRG.R	3	405.204	2	25.85
Treated 2	P0C0L4|CO4A_HUMAN	Complement C4-A	127.75	E.LVYELNPLD.H	2	538.288	2	25.69
Treated 2	P0C0L4|CO4A_HUMAN	Complement C4-A	127.75	Q.FSLGSKINV.K	2	482.777	1	23.74
Treated 2	P0C0L4|CO4A_HUMAN	Complement C4-A	127.75	L.QFSLGSKINV.K	2	546.807	1	23.56
Treated 2	P0C0L4|CO4A_HUMAN	Complement C4-A	127.75	R.TLEIPGNSDPNMIPDGDFNSY.V	3	766.009	3	23.21
Treated 2	P0C0L4|CO4A_HUMAN	Complement C4-A	127.75	P.LQPVTPLQ.L	2	448.267	2	23.16
Treated 2	P0C0L4|CO4A_HUMAN	Complement C4-A	127.75	E.LVYELNPLDHRGR.T	3	527.956	4	22.65
Treated 2	P0C0L4|CO4A_HUMAN	Complement C4-A	127.75	Y.VRVTASDPLDT.L	2	587.31	1	22.64
Treated 2	P0C0L4|CO4A_HUMAN	Complement C4-A	127.75	P.LQPVTPLQL.F	2	504.809	2	22.48
Treated 2	P0C0L4|CO4A_HUMAN	Complement C4-A	127.75	R.TLEIPGNSDPNM(+15.99)IPDGDF.N	2	974.438	1	22.09
Treated 2	P0C0L4|CO4A_HUMAN	Complement C4-A	127.75	R.TLEIPGNSDPNMIPDGDFNSYVR.V	2	1276.09	4	21.91
Treated 2	P0C0L4|CO4A_HUMAN	Complement C4-A	127.75	Q.FSLGSKIN.V	2	433.243	1	21.85
Treated 2	P0C0L4|CO4A_HUMAN	Complement C4-A	127.75	E.LQFSLGSK.I	2	440.252	2	21.77
Treated 2	P0C0L4|CO4A_HUMAN	Complement C4-A	127.75	L.VYELNPLDHRGR.T	3	490.261	2	20.6
Treated 2	P0C0L4|CO4A_HUMAN	Complement C4-A	127.75	E.LVYELNPLDHRGRT.L	3	561.638	1	20.3
Treated 2	P0C0L4|CO4A_HUMAN	Complement C4-A	127.75	K.INVKVGGNSKGTL.K	3	429.587	1	19.9
Treated 2	P0C0L4|CO4A_HUMAN	Complement C4-A	127.75	L.VYELNPLD.H	2	481.746	2	19.62
Treated 2	P0C0L4|CO4A_HUMAN	Complement C4-A	127.75	R.TLEIPGNSDPNM(+15.99)IPDGD.F	2	900.903	2	19.08
Treated 2	P0C0L4|CO4A_HUMAN	Complement C4-A	127.75	V.YELNPLDHRGR.T	3	457.238	2	18.33
Treated 2	P0C0L4|CO4A_HUMAN	Complement C4-A	127.75	R.TLEIPGNSDPNM(+15.99)IPDGDFNS.Y	2	1074.97	2	18.3
Treated 2	P0C0L4|CO4A_HUMAN	Complement C4-A	127.75	L.VYELNPLDHRGRT.L	3	523.943	2	17.7
Treated 2	P0C0L4|CO4A_HUMAN	Complement C4-A	127.75	R.TLEIPGNSDP.N	2	521.757	1	16.4
Treated 2	P0C0L4|CO4A_HUMAN	Complement C4-A	127.75	R.TLEIPGNSDPNMIPDGD.F	2	892.905	1	16.09
Treated 2	P0C0L4|CO4A_HUMAN	Complement C4-A	127.75	P.NMIPDGDFNSY.V	2	636.764	1	14.67
Treated 2	P0C0L4|CO4A_HUMAN	Complement C4-A	127.75	N.MIPDGDFNSY.V	2	579.743	1	13.34
Treated 2	P0C0L4|CO4A_HUMAN	Complement C4-A	127.75	Y.ELNPLDHRG.R	2	525.771	1	12.75
Treated 2	P0C0L4|CO4A_HUMAN	Complement C4-A	127.75	T.LEIPGNSDPNM(+15.99)IPDGDFNSYVR.V	2	1233.57	2	12.07
Treated 2	P0C0L4|CO4A_HUMAN	Complement C4-A	127.75	Q.VLVPAGSARPVA.F	2	568.844	1	10.55
Treated 2	P0C0L4|CO4A_HUMAN	Complement C4-A	127.75	R.TLEIPGNSDPNM(+15.99)IPDGDFNSYV.R	2	1206.04	1	10.31
Treated 2	P0C0L4|CO4A_HUMAN	Complement C4-A	127.75	P.LQPVTPLQLFEGR.R	2	749.426	1	10.27
Treated 2	P10909|CLUS_HUMAN	Clusterin	140.83	R.SLMPFSPYEPLN.F	2	697.838	11	44.97
Treated 2	P10909|CLUS_HUMAN	Clusterin	140.83	R.SLM(+15.99)PFSPYEPLN.F	2	705.835	17	41.59
Treated 2	P10909|CLUS_HUMAN	Clusterin	140.83	R.SLM(+15.99)PFSPYEPLNFHA.M	2	883.418	4	37.23
Treated 2	P10909|CLUS_HUMAN	Clusterin	140.83	R.SLMPFSPYEPLNFHA.M	2	875.42	3	36.7
Treated 2	P10909|CLUS_HUMAN	Clusterin	140.83	L.MPFSPYEPLNFHA.M	2	775.362	1	34.52
Treated 2	P10909|CLUS_HUMAN	Clusterin	140.83	R.S(+42.01)LM(+15.99)PFSPYEPLN.F	2	726.841	3	34.15
Treated 2	P10909|CLUS_HUMAN	Clusterin	140.83	S.LLEQLNEQFNWVSR.L	2	888.459	1	34.02
Treated 2	P10909|CLUS_HUMAN	Clusterin	140.83	K.FMETVAEKAL.Q	2	569.796	1	33.96
Treated 2	P10909|CLUS_HUMAN	Clusterin	140.83	Q.LNEQFNWVSR.L	2	646.824	2	33.91
Treated 2	P10909|CLUS_HUMAN	Clusterin	140.83	P.FYFWM(+15.99)NGDRIDS.L	2	783.839	2	31.69
Treated 2	P10909|CLUS_HUMAN	Clusterin	140.83	A.FQHPPTEF.I	2	501.739	4	30.62
Treated 2	P10909|CLUS_HUMAN	Clusterin	140.83	V.VVKLFDSDPIT.V	2	617.341	1	29.1
Treated 2	P10909|CLUS_HUMAN	Clusterin	140.83	P.FYFWMNGDRIDS.L	2	775.841	2	29.03
Treated 2	P10909|CLUS_HUMAN	Clusterin	140.83	L.MPFSPYEPLN.F	2	597.78	1	28.94
Treated 2	P10909|CLUS_HUMAN	Clusterin	140.83	R.SLMPFSPYEP.L	2	584.275	1	28.91
Treated 2	P10909|CLUS_HUMAN	Clusterin	140.83	H.FSRASSIIDEL.F	2	619.326	2	28.85
Treated 2	P10909|CLUS_HUMAN	Clusterin	140.83	R.S(+42.01)LMPFSPYEPLN.F	2	718.843	2	27.2
Treated 2	P10909|CLUS_HUMAN	Clusterin	140.83	R.SLM(+15.99)PFSPYEP.L	2	592.272	1	27.1
Treated 2	P10909|CLUS_HUMAN	Clusterin	140.83	Y.FWMNGDRIDS.L	2	620.775	1	27.03
Treated 2	P10909|CLUS_HUMAN	Clusterin	140.83	K.FMETVAEKA.L	2	513.253	1	26.5
Treated 2	P10909|CLUS_HUMAN	Clusterin	140.83	S.LM(+15.99)PFSPYEPLN.F	2	662.319	1	26.49
Treated 2	P10909|CLUS_HUMAN	Clusterin	140.83	F.FTREPQDTYHYLP.F	3	556.268	1	25.64
Treated 2	P10909|CLUS_HUMAN	Clusterin	140.83	S.LMPFSPYEPLN.F	2	654.324	1	24.96
Treated 2	P10909|CLUS_HUMAN	Clusterin	140.83	L.M(+15.99)PFSPYEPLN.F	2	605.777	3	24.96
Treated 2	P10909|CLUS_HUMAN	Clusterin	140.83	F.YFWMNGDRIDS.L	2	702.307	1	24.83
Treated 2	P10909|CLUS_HUMAN	Clusterin	140.83	P.HFFFPK.S	2	411.719	2	23.81
Treated 2	P10909|CLUS_HUMAN	Clusterin	140.83	A.QQAMDIHFHSPA.F	3	461.216	2	23.2
Treated 2	P10909|CLUS_HUMAN	Clusterin	140.83	E.VVVKLFDSDP.I	2	559.809	1	22.7
Treated 2	P10909|CLUS_HUMAN	Clusterin	140.83	R.RPHFFFPKSRIV.R	3	510.962	1	22.66
Treated 2	P10909|CLUS_HUMAN	Clusterin	140.83	L.FQDRFF.T	2	430.209	2	22.37
Treated 2	P10909|CLUS_HUMAN	Clusterin	140.83	N.FHAMFQP.F	2	439.206	1	22.1
Treated 2	P10909|CLUS_HUMAN	Clusterin	140.83	H.MLDVM(+15.99)QDH.F	2	502.713	1	21.99
Treated 2	P10909|CLUS_HUMAN	Clusterin	140.83	V.VVKLFDSDP.I	2	510.275	1	21.41
Treated 2	P10909|CLUS_HUMAN	Clusterin	140.83	S.LM(+15.99)PFSPYEPLNFHA.M	2	839.902	1	21.29
Treated 2	P10909|CLUS_HUMAN	Clusterin	140.83	H.M(+15.99)LDVMQDH.F	2	502.714	2	21.18
Treated 2	P10909|CLUS_HUMAN	Clusterin	140.83	P.FLEMIHEA.Q	2	495.243	1	20.87
Treated 2	P10909|CLUS_HUMAN	Clusterin	140.83	R.SLM(+15.99)PFSPYEPLNFH.A	2	847.899	1	20.19
Treated 2	P10909|CLUS_HUMAN	Clusterin	140.83	A.QQAM(+15.99)DIHFHSPA.F	3	466.548	1	20.13
Treated 2	P10909|CLUS_HUMAN	Clusterin	140.83	D.IHFHSPA.F	2	404.709	1	19.89
Treated 2	P10909|CLUS_HUMAN	Clusterin	140.83	P.FSPYEPLN.F	2	483.733	1	18.99
Treated 2	P10909|CLUS_HUMAN	Clusterin	140.83	Y.FWM(+15.99)NGDRIDS.L	2	628.773	1	18.98
Treated 2	P10909|CLUS_HUMAN	Clusterin	140.83	P.HFFFPKSRIV.R	3	426.577	1	18.43
Treated 2	P10909|CLUS_HUMAN	Clusterin	140.83	R.FFTREPQDTYHYLP.F	3	605.291	1	17.97
Treated 2	P10909|CLUS_HUMAN	Clusterin	140.83	E.M(+15.99)IHEAQQAMDIH.F	3	480.553	1	17.8
Treated 2	P10909|CLUS_HUMAN	Clusterin	140.83	R.S(+42.01)LMPFSPYEPLNFHA.M	2	896.426	1	17.18
Treated 2	P10909|CLUS_HUMAN	Clusterin	140.83	T.HMLDVMQDH.F	2	563.245	1	16.87
Treated 2	P10909|CLUS_HUMAN	Clusterin	140.83	S.LM(+15.99)PFSPYEP.L	2	548.755	1	16.47
Treated 2	P10909|CLUS_HUMAN	Clusterin	140.83	F.SRASSIIDEL.F	2	545.792	1	16
Treated 2	P10909|CLUS_HUMAN	Clusterin	140.83	P.ITVTVPVEVSRKNPK.F	3	556.334	2	15.72
Treated 2	P10909|CLUS_HUMAN	Clusterin	140.83	E.LFQDRF.F	2	413.217	1	15.26
Treated 2	P10909|CLUS_HUMAN	Clusterin	140.83	H.FFFPKSRIV.R	2	570.833	1	15.25
Treated 2	P10909|CLUS_HUMAN	Clusterin	140.83	Q.FNWVSR.L	2	404.71	1	14.73
Treated 2	P10909|CLUS_HUMAN	Clusterin	140.83	E.MIHEAQQAMDIH.F	2	712.326	1	14.39
Treated 2	P10909|CLUS_HUMAN	Clusterin	140.83	F.FFPKSRIV.R	2	497.298	3	13.64
Treated 2	P10909|CLUS_HUMAN	Clusterin	140.83	F.TREPQDTYHYLP.F	2	760.363	1	13.2
Treated 2	P10909|CLUS_HUMAN	Clusterin	140.83	K.FMETVAEK.A	2	477.734	1	12.8
Treated 2	P10909|CLUS_HUMAN	Clusterin	140.83	Q.LNEQFNWVS.R	2	568.774	1	11.88
Treated 2	P10909|CLUS_HUMAN	Clusterin	140.83	F.QHPPTEF.I	2	428.204	1	10.4
Treated 2	P19823|ITIH2_HUMAN	Inter-alpha-trypsin inhibitor heavy chain H2	206.48	H.FFAPDNLDPIPKNILF.V	2	931	6	49.45
Treated 2	P19823|ITIH2_HUMAN	Inter-alpha-trypsin inhibitor heavy chain H2	206.48	R.YIEKIQPSGGTNINEAL.L	2	923.982	2	45.58
Treated 2	P19823|ITIH2_HUMAN	Inter-alpha-trypsin inhibitor heavy chain H2	206.48	H.FFAPDNLDPIPKNIL.F	2	857.466	2	45.51
Treated 2	P19823|ITIH2_HUMAN	Inter-alpha-trypsin inhibitor heavy chain H2	206.48	S.LIILVSDGDPTVGE.L	2	714.387	6	44.35
Treated 2	P19823|ITIH2_HUMAN	Inter-alpha-trypsin inhibitor heavy chain H2	206.48	F.FAPDNLDPIPKNILF.V	2	857.466	3	43.23
Treated 2	P19823|ITIH2_HUMAN	Inter-alpha-trypsin inhibitor heavy chain H2	206.48	H.FFAPDNLDPIPKN.I	2	744.381	3	43.2
Treated 2	P19823|ITIH2_HUMAN	Inter-alpha-trypsin inhibitor heavy chain H2	206.48	L.LRAIFILNEANNLG.L	2	779.442	6	42.8
Treated 2	P19823|ITIH2_HUMAN	Inter-alpha-trypsin inhibitor heavy chain H2	206.48	S.VITATSANTQLVLETLA.Q	2	872.989	4	42.38
Treated 2	P19823|ITIH2_HUMAN	Inter-alpha-trypsin inhibitor heavy chain H2	206.48	Y.FVHFFAPDNLDPIPKN.I	3	624.322	3	41.14
Treated 2	P19823|ITIH2_HUMAN	Inter-alpha-trypsin inhibitor heavy chain H2	206.48	L.IILVSDGDPTVGE.L	2	657.844	2	41.05
Treated 2	P19823|ITIH2_HUMAN	Inter-alpha-trypsin inhibitor heavy chain H2	206.48	L.LRAIFILNEANN.L	2	694.39	2	40.71
Treated 2	P19823|ITIH2_HUMAN	Inter-alpha-trypsin inhibitor heavy chain H2	206.48	P.LLRNVQFNYPHTS.V	3	530.28	1	40.27
Treated 2	P19823|ITIH2_HUMAN	Inter-alpha-trypsin inhibitor heavy chain H2	206.48	A.LLRAIFILNEANN.L	2	750.931	2	40.09
Treated 2	P19823|ITIH2_HUMAN	Inter-alpha-trypsin inhibitor heavy chain H2	206.48	Y.FGGSEIVVAGKFDPA.K	2	747.387	2	39.32
Treated 2	P19823|ITIH2_HUMAN	Inter-alpha-trypsin inhibitor heavy chain H2	206.48	S.VITATSANTQL.V	2	559.807	2	39.08
Treated 2	P19823|ITIH2_HUMAN	Inter-alpha-trypsin inhibitor heavy chain H2	206.48	R.AIFILNEANNLG.L	2	644.85	5	38.22
Treated 2	P19823|ITIH2_HUMAN	Inter-alpha-trypsin inhibitor heavy chain H2	206.48	F.APDNLDPIPKNILF.V	2	783.932	2	37.92
Treated 2	P19823|ITIH2_HUMAN	Inter-alpha-trypsin inhibitor heavy chain H2	206.48	S.VITATSANTQLV.L	2	609.341	2	37.65
Treated 2	P19823|ITIH2_HUMAN	Inter-alpha-trypsin inhibitor heavy chain H2	206.48	Q.LLAERSLAPTAA.A	2	606.852	2	36.9
Treated 2	P19823|ITIH2_HUMAN	Inter-alpha-trypsin inhibitor heavy chain H2	206.48	H.FSVIDFNQN.I	2	542.26	2	36.65
Treated 2	P19823|ITIH2_HUMAN	Inter-alpha-trypsin inhibitor heavy chain H2	206.48	L.LRAIFILNEAN.N	2	637.368	2	36.56
Treated 2	P19823|ITIH2_HUMAN	Inter-alpha-trypsin inhibitor heavy chain H2	206.48	L.RAIFILNEANNLG.L	2	722.9	1	36.44
Treated 2	P19823|ITIH2_HUMAN	Inter-alpha-trypsin inhibitor heavy chain H2	206.48	S.VITATSANTQLVLETLAQ.M	2	937.017	2	36.05
Treated 2	P19823|ITIH2_HUMAN	Inter-alpha-trypsin inhibitor heavy chain H2	206.48	N.YFGGSEIVVAGKFDPA.K	2	828.918	1	35.57
Treated 2	P19823|ITIH2_HUMAN	Inter-alpha-trypsin inhibitor heavy chain H2	206.48	R.NVQFNYPHTSVTDVTQNNFHNY.F	3	880.403	2	35.45
Treated 2	P19823|ITIH2_HUMAN	Inter-alpha-trypsin inhibitor heavy chain H2	206.48	E.IVVAGKFDPAKLDQ.I	2	750.926	2	34.75
Treated 2	P19823|ITIH2_HUMAN	Inter-alpha-trypsin inhibitor heavy chain H2	206.48	F.FAPDNLDPIPKN.I	2	670.847	2	34.46
Treated 2	P19823|ITIH2_HUMAN	Inter-alpha-trypsin inhibitor heavy chain H2	206.48	R.TEVNVLPGAKVQFE.L	2	765.913	1	33.61
Treated 2	P19823|ITIH2_HUMAN	Inter-alpha-trypsin inhibitor heavy chain H2	206.48	Y.FVHFFAPDNLDPIPK.N	3	586.308	1	32.96
Treated 2	P19823|ITIH2_HUMAN	Inter-alpha-trypsin inhibitor heavy chain H2	206.48	H.FSVIDFNQNIR.T	2	676.853	3	32.62
Treated 2	P19823|ITIH2_HUMAN	Inter-alpha-trypsin inhibitor heavy chain H2	206.48	H.FFAPDNLDPIPKNI.L	2	800.924	1	32.15
Treated 2	P19823|ITIH2_HUMAN	Inter-alpha-trypsin inhibitor heavy chain H2	206.48	F.SLGMGFDVDYDF.L	2	683.288	2	32.02
Treated 2	P19823|ITIH2_HUMAN	Inter-alpha-trypsin inhibitor heavy chain H2	206.48	R.AIFILNEANN.L	2	559.797	2	31.73
Treated 2	P19823|ITIH2_HUMAN	Inter-alpha-trypsin inhibitor heavy chain H2	206.48	A.LLRAIFILNEAN.N	2	693.91	2	31.72
Treated 2	P19823|ITIH2_HUMAN	Inter-alpha-trypsin inhibitor heavy chain H2	206.48	Q.LKKFYNQVSTP.L	2	662.868	4	31.4
Treated 2	P19823|ITIH2_HUMAN	Inter-alpha-trypsin inhibitor heavy chain H2	206.48	Y.LTINQLLAER.S	2	585.847	2	31.16
Treated 2	P19823|ITIH2_HUMAN	Inter-alpha-trypsin inhibitor heavy chain H2	206.48	S.LIILVSDGDPTVGEL.K	2	770.929	2	30.89
Treated 2	P19823|ITIH2_HUMAN	Inter-alpha-trypsin inhibitor heavy chain H2	206.48	N.LGLLDPNSVSL.I	2	564.321	3	30.82
Treated 2	P19823|ITIH2_HUMAN	Inter-alpha-trypsin inhibitor heavy chain H2	206.48	Y.FVHFFAPDNLDPIPKNILF.V	3	748.735	3	30.28
Treated 2	P19823|ITIH2_HUMAN	Inter-alpha-trypsin inhibitor heavy chain H2	206.48	H.FFAPDNLDPIPKNILFVIDVSGS.M	2	1259.67	2	29.99
Treated 2	P19823|ITIH2_HUMAN	Inter-alpha-trypsin inhibitor heavy chain H2	206.48	Y.LTINQLLAERSLAPTAA.A	2	891.511	3	29.96
Treated 2	P19823|ITIH2_HUMAN	Inter-alpha-trypsin inhibitor heavy chain H2	206.48	L.GLLDPNSVSL.I	2	507.778	1	29.45
Treated 2	P19823|ITIH2_HUMAN	Inter-alpha-trypsin inhibitor heavy chain H2	206.48	H.FFAPDNLDPIPK.N	2	687.361	2	28.92
Treated 2	P19823|ITIH2_HUMAN	Inter-alpha-trypsin inhibitor heavy chain H2	206.48	Q.FNYPHTSVTDVTQNNFHNY.F	3	766.68	1	28.74
Treated 2	P19823|ITIH2_HUMAN	Inter-alpha-trypsin inhibitor heavy chain H2	206.48	P.LLRNVQFNYPHTSVTDVTQNNFHNY.F	4	756.122	1	28.62
Treated 2	P19823|ITIH2_HUMAN	Inter-alpha-trypsin inhibitor heavy chain H2	206.48	R.AIFILNEAN.N	2	502.775	2	28.41
Treated 2	P19823|ITIH2_HUMAN	Inter-alpha-trypsin inhibitor heavy chain H2	206.48	A.IFILNEANNLG.L	2	609.331	1	28.25
Treated 2	P19823|ITIH2_HUMAN	Inter-alpha-trypsin inhibitor heavy chain H2	206.48	S.LDHHIVTPLTS.L	2	616.837	1	28.22
Treated 2	P19823|ITIH2_HUMAN	Inter-alpha-trypsin inhibitor heavy chain H2	206.48	F.SVIDFNQN.I	2	468.726	2	27.9
Treated 2	P19823|ITIH2_HUMAN	Inter-alpha-trypsin inhibitor heavy chain H2	206.48	N.NLGLLDPNSVS.L	2	564.799	2	27.82
Treated 2	P19823|ITIH2_HUMAN	Inter-alpha-trypsin inhibitor heavy chain H2	206.48	H.VSFKPTVAQ.Q	2	488.777	1	27.34
Treated 2	P19823|ITIH2_HUMAN	Inter-alpha-trypsin inhibitor heavy chain H2	206.48	N.FHNYFGGSEI.V	2	585.765	1	27.33
Treated 2	P19823|ITIH2_HUMAN	Inter-alpha-trypsin inhibitor heavy chain H2	206.48	N.VVFDVQIPKGA.F	2	586.838	1	27.2
Treated 2	P19823|ITIH2_HUMAN	Inter-alpha-trypsin inhibitor heavy chain H2	206.48	D.LISATKTQVADA.K	2	609.341	1	27.19
Treated 2	P19823|ITIH2_HUMAN	Inter-alpha-trypsin inhibitor heavy chain H2	206.48	E.LEVFNGYFVH.F	2	612.807	1	27.1
Treated 2	P19823|ITIH2_HUMAN	Inter-alpha-trypsin inhibitor heavy chain H2	206.48	N.LGLLDPNSVS.L	2	507.777	1	26.97
Treated 2	P19823|ITIH2_HUMAN	Inter-alpha-trypsin inhibitor heavy chain H2	206.48	T.LYSYKVQSTITSR.M	3	515.948	1	26.76
Treated 2	P19823|ITIH2_HUMAN	Inter-alpha-trypsin inhibitor heavy chain H2	206.48	R.SILQMSLDHH.I	2	590.793	2	26.65
Treated 2	P19823|ITIH2_HUMAN	Inter-alpha-trypsin inhibitor heavy chain H2	206.48	N.NLGLLDPNSVSL.I	2	621.342	2	26.33
Treated 2	P19823|ITIH2_HUMAN	Inter-alpha-trypsin inhibitor heavy chain H2	206.48	E.IVVAGKFDPAKLDQIES.V	3	610.673	2	25.69
Treated 2	P19823|ITIH2_HUMAN	Inter-alpha-trypsin inhibitor heavy chain H2	206.48	Y.FVHFFAPDNLDPIPKNIL.F	3	699.712	2	25.64
Treated 2	P19823|ITIH2_HUMAN	Inter-alpha-trypsin inhibitor heavy chain H2	206.48	S.VITATSANTQLVLE.T	2	730.405	1	25.48
Treated 2	P19823|ITIH2_HUMAN	Inter-alpha-trypsin inhibitor heavy chain H2	206.48	G.LLDPNSVSL.I	2	479.267	2	25.44
Treated 2	P19823|ITIH2_HUMAN	Inter-alpha-trypsin inhibitor heavy chain H2	206.48	I.FILNEANNLG.L	2	552.788	2	25.17
Treated 2	P19823|ITIH2_HUMAN	Inter-alpha-trypsin inhibitor heavy chain H2	206.48	L.LRNVQFNYPHTS.V	3	492.586	2	24.99
Treated 2	P19823|ITIH2_HUMAN	Inter-alpha-trypsin inhibitor heavy chain H2	206.48	S.VITATSANTQLVLET.L	2	780.927	4	24.9
Treated 2	P19823|ITIH2_HUMAN	Inter-alpha-trypsin inhibitor heavy chain H2	206.48	A.MKTILDD.L	2	418.216	1	24.72
Treated 2	P19823|ITIH2_HUMAN	Inter-alpha-trypsin inhibitor heavy chain H2	206.48	E.IVVAGKFDPAKLDQIESV.I	3	643.696	1	24.67
Treated 2	P19823|ITIH2_HUMAN	Inter-alpha-trypsin inhibitor heavy chain H2	206.48	F.VHFFAPDNLDPIPKNILF.V	3	699.712	2	24.6
Treated 2	P19823|ITIH2_HUMAN	Inter-alpha-trypsin inhibitor heavy chain H2	206.48	D.LISATKTQVAD.A	2	573.822	1	24.45
Treated 2	P19823|ITIH2_HUMAN	Inter-alpha-trypsin inhibitor heavy chain H2	206.48	E.IVVAGKFDPA.K	2	508.794	2	24.34
Treated 2	P19823|ITIH2_HUMAN	Inter-alpha-trypsin inhibitor heavy chain H2	206.48	S.VIDFNQNIR.T	2	559.803	1	23.29
Treated 2	P19823|ITIH2_HUMAN	Inter-alpha-trypsin inhibitor heavy chain H2	206.48	L.RAIFILNEAN.N	2	580.826	1	23.08
Treated 2	P19823|ITIH2_HUMAN	Inter-alpha-trypsin inhibitor heavy chain H2	206.48	K.KFYNQVSTPL.L	2	598.821	1	22.73
Treated 2	P19823|ITIH2_HUMAN	Inter-alpha-trypsin inhibitor heavy chain H2	206.48	S.ILQMSLDHHIVTP.L	3	501.939	1	22.72
Treated 2	P19823|ITIH2_HUMAN	Inter-alpha-trypsin inhibitor heavy chain H2	206.48	S.ILQMSLDHH.I	2	547.278	1	22.66
Treated 2	P19823|ITIH2_HUMAN	Inter-alpha-trypsin inhibitor heavy chain H2	206.48	V.IDFNQNIR.T	2	510.268	1	22.47
Treated 2	P19823|ITIH2_HUMAN	Inter-alpha-trypsin inhibitor heavy chain H2	206.48	N.LDPIPKNILF.V	2	585.351	1	22.35
Treated 2	P19823|ITIH2_HUMAN	Inter-alpha-trypsin inhibitor heavy chain H2	206.48	Q.LKKFYNQVSTPL.L	3	479.942	2	22.28
Treated 2	P19823|ITIH2_HUMAN	Inter-alpha-trypsin inhibitor heavy chain H2	206.48	R.NVQFNYPHTSVTDVTQN.N	2	982.462	1	22.12
Treated 2	P19823|ITIH2_HUMAN	Inter-alpha-trypsin inhibitor heavy chain H2	206.48	N.FHNYFGGSE.I	2	529.223	1	21.47
Treated 2	P19823|ITIH2_HUMAN	Inter-alpha-trypsin inhibitor heavy chain H2	206.48	I.ILVSDGDPTVGE.L	2	601.302	1	21.45
Treated 2	P19823|ITIH2_HUMAN	Inter-alpha-trypsin inhibitor heavy chain H2	206.48	K.IQPSGGTNINEAL.L	2	657.339	1	21.37
Treated 2	P19823|ITIH2_HUMAN	Inter-alpha-trypsin inhibitor heavy chain H2	206.48	H.F(+42.01)FAPDNLDPIPKNILF.V	2	952.006	1	21.32
Treated 2	P19823|ITIH2_HUMAN	Inter-alpha-trypsin inhibitor heavy chain H2	206.48	Q.FNYPHTSVTDVTQNN.F	2	868.899	1	21.17
Treated 2	P19823|ITIH2_HUMAN	Inter-alpha-trypsin inhibitor heavy chain H2	206.48	K.KFYNQVSTPLL.R	2	655.362	2	20.96
Treated 2	P19823|ITIH2_HUMAN	Inter-alpha-trypsin inhibitor heavy chain H2	206.48	L.KKFYNQVSTP.L	2	606.325	3	20.32
Treated 2	P19823|ITIH2_HUMAN	Inter-alpha-trypsin inhibitor heavy chain H2	206.48	N.NFHNYFGGSEI.V	2	642.788	1	20.01
Treated 2	P19823|ITIH2_HUMAN	Inter-alpha-trypsin inhibitor heavy chain H2	206.48	A.IFILNEANN.L	2	524.278	2	19.88
Treated 2	P19823|ITIH2_HUMAN	Inter-alpha-trypsin inhibitor heavy chain H2	206.48	L.LAERSLAPTAA.A	2	550.31	1	19.29
Treated 2	P19823|ITIH2_HUMAN	Inter-alpha-trypsin inhibitor heavy chain H2	206.48	P.LLRNVQFNYPHTSVTDVTQNNF.H	3	869.771	1	19.24
Treated 2	P19823|ITIH2_HUMAN	Inter-alpha-trypsin inhibitor heavy chain H2	206.48	L.IILVSDGDPTVGELK.L	2	778.433	1	19.23
Treated 2	P19823|ITIH2_HUMAN	Inter-alpha-trypsin inhibitor heavy chain H2	206.48	R.NDLISATKTQVAD.A	2	688.359	1	18.54
Treated 2	P19823|ITIH2_HUMAN	Inter-alpha-trypsin inhibitor heavy chain H2	206.48	S.VIDFNQN.I	2	425.209	1	18.52
Treated 2	P19823|ITIH2_HUMAN	Inter-alpha-trypsin inhibitor heavy chain H2	206.48	H.FSVIDFNQNIRTWRNDL.I	3	713.366	3	18.49
Treated 2	P19823|ITIH2_HUMAN	Inter-alpha-trypsin inhibitor heavy chain H2	206.48	R.SILQMSLDHHIVTPLTS.L	3	631.337	1	18.18
Treated 2	P19823|ITIH2_HUMAN	Inter-alpha-trypsin inhibitor heavy chain H2	206.48	P.LLRNVQFNYP.H	2	632.348	1	17.7
Treated 2	P19823|ITIH2_HUMAN	Inter-alpha-trypsin inhibitor heavy chain H2	206.48	L.RAIFILNEANN.L	2	637.844	1	17.68
Treated 2	P19823|ITIH2_HUMAN	Inter-alpha-trypsin inhibitor heavy chain H2	206.48	V.ITATSANTQLVLETLA.Q	2	823.456	2	17.45
Treated 2	P19823|ITIH2_HUMAN	Inter-alpha-trypsin inhibitor heavy chain H2	206.48	L.KKFYNQVSTPL.L	2	662.867	2	16.59
Treated 2	P19823|ITIH2_HUMAN	Inter-alpha-trypsin inhibitor heavy chain H2	206.48	Q.LKKFYNQVSTPLL.R	2	775.949	3	16.14
Treated 2	P19823|ITIH2_HUMAN	Inter-alpha-trypsin inhibitor heavy chain H2	206.48	S.VTDVTQNNFHNY.F	2	726.332	1	16.01
Treated 2	P19823|ITIH2_HUMAN	Inter-alpha-trypsin inhibitor heavy chain H2	206.48	L.LDPNSVSL.I	2	422.725	1	15.94
Treated 2	P19823|ITIH2_HUMAN	Inter-alpha-trypsin inhibitor heavy chain H2	206.48	S.VITATSANTQLVLETL.A	2	837.472	2	15.81
Treated 2	P19823|ITIH2_HUMAN	Inter-alpha-trypsin inhibitor heavy chain H2	206.48	L.GLLDPNSVSLI.I	2	564.32	1	15.46
Treated 2	P19823|ITIH2_HUMAN	Inter-alpha-trypsin inhibitor heavy chain H2	206.48	F.SLGM(+15.99)GFDVDYDF.L	2	691.286	2	15.41
Treated 2	P19823|ITIH2_HUMAN	Inter-alpha-trypsin inhibitor heavy chain H2	206.48	H.F(+42.01)SVIDFNQNIR.T	2	697.858	1	15.26
Treated 2	P19823|ITIH2_HUMAN	Inter-alpha-trypsin inhibitor heavy chain H2	206.48	G.LLDPNSVS.L	2	422.725	1	15.15
Treated 2	P19823|ITIH2_HUMAN	Inter-alpha-trypsin inhibitor heavy chain H2	206.48	S.M(+15.99)WGVKMKQTVEA.M	3	475.242	1	15.01
Treated 2	P19823|ITIH2_HUMAN	Inter-alpha-trypsin inhibitor heavy chain H2	206.48	R.YIEKIQPSGGTN.I	2	653.836	1	14.92
Treated 2	P19823|ITIH2_HUMAN	Inter-alpha-trypsin inhibitor heavy chain H2	206.48	F.ILNEANNLG.L	2	479.255	1	14.74
Treated 2	P19823|ITIH2_HUMAN	Inter-alpha-trypsin inhibitor heavy chain H2	206.48	N.LGLLDPNSVSLI.I	2	620.862	2	14.51
Treated 2	P19823|ITIH2_HUMAN	Inter-alpha-trypsin inhibitor heavy chain H2	206.48	I.VVAGKFDPAKLDQIESV.I	3	606.001	1	14.49
Treated 2	P19823|ITIH2_HUMAN	Inter-alpha-trypsin inhibitor heavy chain H2	206.48	R.YIEKIQPSGGTNINEA.L	2	867.441	1	14.4
Treated 2	P19823|ITIH2_HUMAN	Inter-alpha-trypsin inhibitor heavy chain H2	206.48	R.ITRSILQMS.L	2	524.796	2	14.29
Treated 2	P19823|ITIH2_HUMAN	Inter-alpha-trypsin inhibitor heavy chain H2	206.48	R.FLHVPDT.F	2	414.717	1	14.11
Treated 2	P19823|ITIH2_HUMAN	Inter-alpha-trypsin inhibitor heavy chain H2	206.48	K.KFYNQVSTP.L	2	542.278	1	14.03
Treated 2	P19823|ITIH2_HUMAN	Inter-alpha-trypsin inhibitor heavy chain H2	206.48	Q.MSLDHHIVTPLTS.L	3	484.251	1	13.96
Treated 2	P19823|ITIH2_HUMAN	Inter-alpha-trypsin inhibitor heavy chain H2	206.48	S.MWGVKMKQTVEA.M	3	469.91	2	13.73
Treated 2	P19823|ITIH2_HUMAN	Inter-alpha-trypsin inhibitor heavy chain H2	206.48	P.LLRNVQFNYPHTSVTDVTQNN.F	3	820.746	1	13.54
Treated 2	P19823|ITIH2_HUMAN	Inter-alpha-trypsin inhibitor heavy chain H2	206.48	R.ITRSILQM(+15.99)S.L	2	532.793	2	13.51
Treated 2	P19823|ITIH2_HUMAN	Inter-alpha-trypsin inhibitor heavy chain H2	206.48	A.IFILNEAN.N	2	467.257	2	13.34
Treated 2	P19823|ITIH2_HUMAN	Inter-alpha-trypsin inhibitor heavy chain H2	206.48	L.FSLGMGFDVDYDF.L	2	756.822	1	13.28
Treated 2	P19823|ITIH2_HUMAN	Inter-alpha-trypsin inhibitor heavy chain H2	206.48	S.VIDFNQNIRTWRNDL.I	3	635.332	1	13.24
Treated 2	P19823|ITIH2_HUMAN	Inter-alpha-trypsin inhibitor heavy chain H2	206.48	F.LHVPDTFEGHFDGVP.V	3	556.268	1	12.82
Treated 2	P19823|ITIH2_HUMAN	Inter-alpha-trypsin inhibitor heavy chain H2	206.48	S.LGMGFDVDYDF.L	2	639.772	1	12.27
Treated 2	P19823|ITIH2_HUMAN	Inter-alpha-trypsin inhibitor heavy chain H2	206.48	S.LGM(+15.99)GFDVDYDF.L	2	647.77	1	11.76
Treated 2	P19823|ITIH2_HUMAN	Inter-alpha-trypsin inhibitor heavy chain H2	206.48	N.IQDNISLF.S	2	475.255	1	11.72
Treated 2	P19823|ITIH2_HUMAN	Inter-alpha-trypsin inhibitor heavy chain H2	206.48	L.KKFYNQVSTPLL.R	3	479.943	1	11.28
Treated 2	P19823|ITIH2_HUMAN	Inter-alpha-trypsin inhibitor heavy chain H2	206.48	R.NDLISATKT.Q	2	481.762	1	10.81
Treated 2	P19823|ITIH2_HUMAN	Inter-alpha-trypsin inhibitor heavy chain H2	206.48	L.LRNVQFNYPHTSVTDVTQN.N	3	745.04	1	10.44
Treated 2	P19823|ITIH2_HUMAN	Inter-alpha-trypsin inhibitor heavy chain H2	206.48	I.LQMSLDHH.I	2	490.736	1	10.35
Treated 2	P19823|ITIH2_HUMAN	Inter-alpha-trypsin inhibitor heavy chain H2	206.48	P.LLRNVQFNYPHTSVTDVTQN.N	3	782.732	1	10.2
Treated 2	P19823|ITIH2_HUMAN	Inter-alpha-trypsin inhibitor heavy chain H2	206.48	H.F(+42.01)FAPDNLDPIPKNI.L	2	821.929	1	10.02
Treated 2	P19823|ITIH2_HUMAN	Inter-alpha-trypsin inhibitor heavy chain H2	206.48	L.RAIFILN.E	2	423.764	1	9.96
Treated 2	P19827|ITIH1_HUMAN	Inter-alpha-trypsin inhibitor heavy chain H1	90.16	K.LDAQASFLPKELAAQT.I	2	851.956	1	37.94
Treated 2	P19827|ITIH1_HUMAN	Inter-alpha-trypsin inhibitor heavy chain H1	90.16	Q.LQGFYSQVAKP.L	2	619.334	3	34.79
Treated 2	P19827|ITIH1_HUMAN	Inter-alpha-trypsin inhibitor heavy chain H1	90.16	P.LLVDVDLQYPQDA.V	2	744.884	2	31.71
Treated 2	P19827|ITIH1_HUMAN	Inter-alpha-trypsin inhibitor heavy chain H1	90.16	H.VLFRPTVSQQ.Q	2	587.833	2	29.29
Treated 2	P19827|ITIH1_HUMAN	Inter-alpha-trypsin inhibitor heavy chain H1	90.16	H.LTVNPQSKVTFQ.L	2	681.376	1	23.99
Treated 2	P19827|ITIH1_HUMAN	Inter-alpha-trypsin inhibitor heavy chain H1	90.16	Q.LQGFYSQVAKPL.L	2	675.875	1	22.11
Treated 2	P19827|ITIH1_HUMAN	Inter-alpha-trypsin inhibitor heavy chain H1	90.16	P.LLVDVDLQYPQDAV.L	2	794.418	1	20.62
Treated 2	P19827|ITIH1_HUMAN	Inter-alpha-trypsin inhibitor heavy chain H1	90.16	D.LVLFGTRVQS.W	2	560.331	1	17.63
Treated 2	P19827|ITIH1_HUMAN	Inter-alpha-trypsin inhibitor heavy chain H1	90.16	G.LLRGIEILNQ.V	2	584.857	1	15.9
Treated 2	P19827|ITIH1_HUMAN	Inter-alpha-trypsin inhibitor heavy chain H1	90.16	D.LEIPKTAF.I	2	459.769	1	15.32
Treated 2	P19827|ITIH1_HUMAN	Inter-alpha-trypsin inhibitor heavy chain H1	90.16	H.VLFRPTVSQ.Q	2	523.804	1	14.35
[truncated: 1,043 more rows]
