# Supplementary material for: Systemic Effects of Hemorrhagic Snake Venom Metalloproteinases: Untargeted Peptidomics to Explore the Pathodegradome of Plasma Proteins
Source: Toxins (Basel). 2021 Oct 28;13(11):764. doi: 10.3390/toxins13110764 (PMC8622078; doi:10.3390/toxins13110764)
Supplement: Supplementary file 1 [file toxins-13-00764-s001.zip › Supplementary table 3 Analysis of P(Alb-D) peptide fraction by LC-MS_MS_Mascot_TPP.xlsx]

## Sheet: P(Alb-D)
Supplementary table 3. Peptides identified by LC-MS/MS analysis of the peptide fraction of P(Alb-D) after incubation with HF3. Identification by Mascot/TPP.
Sample	Protein identification	Protein description	Protein probability_Protein Prophet (FDR ≤ 1%)	Peptide	Assumed charge (z)	Mzratio	Peptide probability_Protein Prophet (FDR ≤ 1%)	ionscore
Control 1	sp|P00734|THRB_HUMAN	Prothrombin	0.9986	A.TSEYQTFFNPR.T	2	695.329	0.9998	48.45
Control 1	sp|Q9NW82|WDR70_HUMAN	WD repeat-containing protein 70	0.9801	R.QNEDIEPTS.S	2	516.731	0.9841	27.11
Treated 1	sp|P01009|A1AT_HUMAN	Alpha-1-antitrypsin	1	L.FM[147.04]GKVVNPTQ.K	2	568.796	0.9491	23.45
Treated 1	sp|P08697|A2AP_HUMAN	Alpha-2-antiplasmin	1	F.GPDLKLVPP.M	2	468.286	0.9889	27.88
Treated 1	sp|P08697|A2AP_HUMAN	Alpha-2-antiplasmin	1	F.GPDLKLVPP.M	2	468.286	0.9865	30.69
Treated 1	sp|P08697|A2AP_HUMAN	Alpha-2-antiplasmin	1	K.LFGPDLKLVPP.M	2	598.362	0.9942	29.49
Treated 1	sp|P08697|A2AP_HUMAN	Alpha-2-antiplasmin	1	K.LFGPDLKLVPP.M	2	598.362	0.9603	18.07
Treated 1	sp|P08697|A2AP_HUMAN	Alpha-2-antiplasmin	1	L.FGPDLKLVPP.M	2	541.82	0.9877	24.98
Treated 1	sp|P08697|A2AP_HUMAN	Alpha-2-antiplasmin	1	L.FGPDLKLVPP.M	2	541.82	0.9885	25.29
Treated 1	sp|P08697|A2AP_HUMAN	Alpha-2-antiplasmin	1	L.FGPDLKLVPP.M	2	541.82	0.9794	22.73
Treated 1	sp|P08697|A2AP_HUMAN	Alpha-2-antiplasmin	1	L.FGPDLKLVPP.M	2	541.82	0.9438	16.62
Treated 1	sp|P08697|A2AP_HUMAN	Alpha-2-antiplasmin	1	L.LKLGNQEPGGQTA.L	2	656.85	0.9532	23.68
Treated 1	sp|P08697|A2AP_HUMAN	Alpha-2-antiplasmin	1	P.LTLLKLGNQEPGGQTA.L	2	820.458	0.9946	63.2
Treated 1	sp|P02765|FETUA_HUMAN	Alpha-2-HS-glycoprotein	1	A.PGLPPAGSPPDSHV.L	2	664.34	0.9728	28.86
Treated 1	sp|P02765|FETUA_HUMAN	Alpha-2-HS-glycoprotein	1	D.LRHTFM[147.04]GVVS.L	2	581.809	0.9983	48.17
Treated 1	sp|P02765|FETUA_HUMAN	Alpha-2-HS-glycoprotein	1	D.LRHTFM[147.04]GVVSLGSPSGE.V	3	597.304	0.9788	30.43
Treated 1	sp|P02765|FETUA_HUMAN	Alpha-2-HS-glycoprotein	1	D.LRHTFMGVVS.L	2	573.812	0.9971	48.12
Treated 1	sp|P02765|FETUA_HUMAN	Alpha-2-HS-glycoprotein	1	G.APGLPPAGSPPDSHV.L	2	699.858	0.9933	34.71
Treated 1	sp|P02765|FETUA_HUMAN	Alpha-2-HS-glycoprotein	1	G.APGLPPAGSPPDSHV.L	2	699.858	0.9978	44.46
Treated 1	sp|P02765|FETUA_HUMAN	Alpha-2-HS-glycoprotein	1	G.APGLPPAGSPPDSHV.L	2	699.858	0.9964	40.03
Treated 1	sp|P02765|FETUA_HUMAN	Alpha-2-HS-glycoprotein	1	G.APGLPPAGSPPDSHV.L	2	699.858	0.9973	42.27
Treated 1	sp|P02765|FETUA_HUMAN	Alpha-2-HS-glycoprotein	1	G.APGLPPAGSPPDSHV.L	2	699.858	0.9974	42.69
Treated 1	sp|P02765|FETUA_HUMAN	Alpha-2-HS-glycoprotein	1	G.APGLPPAGSPPDSHVL.L	2	756.4	0.9981	47.45
Treated 1	sp|P02765|FETUA_HUMAN	Alpha-2-HS-glycoprotein	1	G.APGLPPAGSPPDSHVL.L	2	756.4	0.9952	37.12
Treated 1	sp|P02765|FETUA_HUMAN	Alpha-2-HS-glycoprotein	1	G.APGLPPAGSPPDSHVL.L	2	756.4	0.9942	35.3
Treated 1	sp|P02765|FETUA_HUMAN	Alpha-2-HS-glycoprotein	1	G.APGLPPAGSPPDSHVL.L	2	756.4	0.9689	27.37
Treated 1	sp|P02765|FETUA_HUMAN	Alpha-2-HS-glycoprotein	1	G.LPPAGSPPDSHV.L	2	587.303	0.9857	31.29
Treated 1	sp|P02765|FETUA_HUMAN	Alpha-2-HS-glycoprotein	1	G.VVSLGSPSGE.V	2	466.244	0.9627	22.99
Treated 1	sp|P02765|FETUA_HUMAN	Alpha-2-HS-glycoprotein	1	H.VLLAAPPGH.Q	2	437.765	0.9968	41.74
Treated 1	sp|P02765|FETUA_HUMAN	Alpha-2-HS-glycoprotein	1	H.VLLAAPPGH.Q	2	437.765	0.9973	39.71
Treated 1	sp|P02765|FETUA_HUMAN	Alpha-2-HS-glycoprotein	1	H.VLLAAPPGHQ.L	2	501.794	0.9784	26.84
Treated 1	sp|P02765|FETUA_HUMAN	Alpha-2-HS-glycoprotein	1	H.VLLAAPPGHQ.L	2	501.794	0.9977	45.33
Treated 1	sp|P02765|FETUA_HUMAN	Alpha-2-HS-glycoprotein	1	H.VLLAAPPGHQ.L	2	501.794	0.9856	29.97
Treated 1	sp|P02765|FETUA_HUMAN	Alpha-2-HS-glycoprotein	1	H.VLLAAPPGHQ.L	2	501.794	0.9926	33.21
Treated 1	sp|P02765|FETUA_HUMAN	Alpha-2-HS-glycoprotein	1	H.VLLAAPPGHQL.H	2	558.336	0.9915	28.88
Treated 1	sp|P02765|FETUA_HUMAN	Alpha-2-HS-glycoprotein	1	H.VLLAAPPGHQL.H	2	558.336	0.9575	24.84
Treated 1	sp|P02765|FETUA_HUMAN	Alpha-2-HS-glycoprotein	1	H.VLLAAPPGHQLH.R	3	418.246	0.9978	22.81
Treated 1	sp|P02765|FETUA_HUMAN	Alpha-2-HS-glycoprotein	1	H.VLLAAPPGHQLHR.A	3	470.28	0.9916	16.45
Treated 1	sp|P02765|FETUA_HUMAN	Alpha-2-HS-glycoprotein	1	L.GAPGLPPAGSPPDSHV.L	2	728.369	0.9968	44.5
Treated 1	sp|P02765|FETUA_HUMAN	Alpha-2-HS-glycoprotein	1	L.GAPGLPPAGSPPDSHV.L	2	728.369	0.9953	44.25
Treated 1	sp|P02765|FETUA_HUMAN	Alpha-2-HS-glycoprotein	1	L.GAPGLPPAGSPPDSHV.L	2	728.369	0.9967	40.49
Treated 1	sp|P02765|FETUA_HUMAN	Alpha-2-HS-glycoprotein	1	L.GAPGLPPAGSPPDSHV.L	2	728.369	0.9947	37.59
Treated 1	sp|P02765|FETUA_HUMAN	Alpha-2-HS-glycoprotein	1	L.GAPGLPPAGSPPDSHV.L	2	728.369	0.9965	42.04
Treated 1	sp|P02765|FETUA_HUMAN	Alpha-2-HS-glycoprotein	1	L.GAPGLPPAGSPPDSHV.L	2	728.369	0.9438	23.75
Treated 1	sp|P02765|FETUA_HUMAN	Alpha-2-HS-glycoprotein	1	L.LAAPPGHQL.H	2	452.26	0.9586	22.57
Treated 1	sp|P02765|FETUA_HUMAN	Alpha-2-HS-glycoprotein	1	L.RHTFM[147.04]GVVS.L	2	525.267	0.9949	36.3
Treated 1	sp|P02765|FETUA_HUMAN	Alpha-2-HS-glycoprotein	1	L.RHTFMGVVS.L	2	517.27	0.9921	37.1
Treated 1	sp|P02765|FETUA_HUMAN	Alpha-2-HS-glycoprotein	1	P.GLPPAGSPPDSHV.L	2	615.813	0.9871	30.28
Treated 1	sp|P02765|FETUA_HUMAN	Alpha-2-HS-glycoprotein	1	P.GLPPAGSPPDSHV.L	2	615.813	0.9961	38.98
Treated 1	sp|P02765|FETUA_HUMAN	Alpha-2-HS-glycoprotein	1	P.GLPPAGSPPDSHV.L	2	615.813	0.988	31.78
Treated 1	sp|P02765|FETUA_HUMAN	Alpha-2-HS-glycoprotein	1	P.GLPPAGSPPDSHVL.L	2	672.355	0.9974	43.15
Treated 1	sp|P02765|FETUA_HUMAN	Alpha-2-HS-glycoprotein	1	P.GLPPAGSPPDSHVL.L	2	672.355	0.9873	31.82
Treated 1	sp|P02765|FETUA_HUMAN	Alpha-2-HS-glycoprotein	1	P.LGAPGLPPAGSPPDSH.V	2	735.377	0.9978	45.54
Treated 1	sp|P02765|FETUA_HUMAN	Alpha-2-HS-glycoprotein	1	P.LGAPGLPPAGSPPDSH.V	2	735.377	0.998	48.55
Treated 1	sp|P02765|FETUA_HUMAN	Alpha-2-HS-glycoprotein	1	P.LGAPGLPPAGSPPDSH.V	2	735.377	0.9816	28.64
Treated 1	sp|P02765|FETUA_HUMAN	Alpha-2-HS-glycoprotein	1	P.LGAPGLPPAGSPPDSHV.L	3	523.61	0.9998	39.32
Treated 1	sp|P02765|FETUA_HUMAN	Alpha-2-HS-glycoprotein	1	P.LGAPGLPPAGSPPDSHV.L	2	784.911	0.9982	48.72
Treated 1	sp|P02765|FETUA_HUMAN	Alpha-2-HS-glycoprotein	1	P.LGAPGLPPAGSPPDSHV.L	3	523.61	0.9997	37.84
Treated 1	sp|P02765|FETUA_HUMAN	Alpha-2-HS-glycoprotein	1	P.LGAPGLPPAGSPPDSHV.L	2	784.911	0.9984	52.71
Treated 1	sp|P02765|FETUA_HUMAN	Alpha-2-HS-glycoprotein	1	P.LGAPGLPPAGSPPDSHV.L	3	523.61	0.9413	16.52
Treated 1	sp|P02765|FETUA_HUMAN	Alpha-2-HS-glycoprotein	1	P.LGAPGLPPAGSPPDSHV.L	2	784.911	0.9983	50.01
Treated 1	sp|P02765|FETUA_HUMAN	Alpha-2-HS-glycoprotein	1	P.LGAPGLPPAGSPPDSHV.L	2	784.911	0.9975	50.15
Treated 1	sp|P02765|FETUA_HUMAN	Alpha-2-HS-glycoprotein	1	P.LGAPGLPPAGSPPDSHV.L	2	784.911	0.988	31.41
Treated 1	sp|P02765|FETUA_HUMAN	Alpha-2-HS-glycoprotein	1	P.LGAPGLPPAGSPPDSHV.L	2	784.911	0.9839	29.75
Treated 1	sp|P02765|FETUA_HUMAN	Alpha-2-HS-glycoprotein	1	P.LGAPGLPPAGSPPDSHV.L	2	784.911	0.9921	35.82
Treated 1	sp|P02765|FETUA_HUMAN	Alpha-2-HS-glycoprotein	1	P.LGAPGLPPAGSPPDSHV.L	2	784.911	0.9936	35.88
Treated 1	sp|P02765|FETUA_HUMAN	Alpha-2-HS-glycoprotein	1	P.LGAPGLPPAGSPPDSHV.L	2	784.911	0.9702	29.98
Treated 1	sp|P02765|FETUA_HUMAN	Alpha-2-HS-glycoprotein	1	P.LGAPGLPPAGSPPDSHVL.L	3	561.304	0.9981	28.23
Treated 1	sp|P02765|FETUA_HUMAN	Alpha-2-HS-glycoprotein	1	P.LGAPGLPPAGSPPDSHVL.L	2	841.453	0.9981	50.8
Treated 1	sp|P02765|FETUA_HUMAN	Alpha-2-HS-glycoprotein	1	P.LGAPGLPPAGSPPDSHVL.L	3	561.304	0.9999	45.99
Treated 1	sp|P02765|FETUA_HUMAN	Alpha-2-HS-glycoprotein	1	P.LGAPGLPPAGSPPDSHVL.L	2	841.453	0.9584	51.31
Treated 1	sp|P02765|FETUA_HUMAN	Alpha-2-HS-glycoprotein	1	P.LGAPGLPPAGSPPDSHVL.L	3	561.304	0.9819	32.8
Treated 1	sp|P02765|FETUA_HUMAN	Alpha-2-HS-glycoprotein	1	P.LGAPGLPPAGSPPDSHVL.L	2	841.453	0.9932	47.5
Treated 1	sp|P02765|FETUA_HUMAN	Alpha-2-HS-glycoprotein	1	P.LGAPGLPPAGSPPDSHVL.L	3	561.304	0.9975	30.19
Treated 1	sp|P02765|FETUA_HUMAN	Alpha-2-HS-glycoprotein	1	P.LGAPGLPPAGSPPDSHVL.L	2	841.453	0.9955	55.08
Treated 1	sp|P02765|FETUA_HUMAN	Alpha-2-HS-glycoprotein	1	P.LGAPGLPPAGSPPDSHVL.L	3	561.304	0.991	25.92
Treated 1	sp|P02765|FETUA_HUMAN	Alpha-2-HS-glycoprotein	1	P.LGAPGLPPAGSPPDSHVL.L	2	841.453	0.9931	49.53
Treated 1	sp|P02765|FETUA_HUMAN	Alpha-2-HS-glycoprotein	1	P.LGAPGLPPAGSPPDSHVL.L	2	841.453	0.9818	31.03
Treated 1	sp|P02765|FETUA_HUMAN	Alpha-2-HS-glycoprotein	1	R.HTFM[147.04]GVVS.L	2	447.217	0.9687	24.83
Treated 1	sp|P02765|FETUA_HUMAN	Alpha-2-HS-glycoprotein	1	R.HTFM[147.04]GVVS.L	2	447.217	0.9937	35.4
Treated 1	sp|P02765|FETUA_HUMAN	Alpha-2-HS-glycoprotein	1	R.HTFM[147.04]GVVS.L	2	447.217	0.9545	22.9
Treated 1	sp|P02765|FETUA_HUMAN	Alpha-2-HS-glycoprotein	1	R.HTFM[147.04]GVVSLGSPSGE.V	2	760.86	0.9986	64.36
Treated 1	sp|P02765|FETUA_HUMAN	Alpha-2-HS-glycoprotein	1	R.HTFMGVVS.L	2	439.219	0.9881	30.33
Treated 1	sp|P02765|FETUA_HUMAN	Alpha-2-HS-glycoprotein	1	R.HTFMGVVS.L	2	439.219	0.993	49.04
Treated 1	sp|P02765|FETUA_HUMAN	Alpha-2-HS-glycoprotein	1	R.TVVQPSVGA.A	2	429.244	0.9907	28.5
Treated 1	sp|P02765|FETUA_HUMAN	Alpha-2-HS-glycoprotein	1	R.TVVQPSVGA.A	2	429.244	0.99	37.76
Treated 1	sp|P02765|FETUA_HUMAN	Alpha-2-HS-glycoprotein	1	V.LLAAPPGHQ.L	2	452.26	0.9756	25.46
Treated 1	sp|P02765|FETUA_HUMAN	Alpha-2-HS-glycoprotein	1	V.LLAAPPGHQL.H	2	508.802	0.9433	19.8
Treated 1	sp|P02765|FETUA_HUMAN	Alpha-2-HS-glycoprotein	1	V.LLAAPPGHQL.H	2	508.802	0.9971	38.53
Treated 1	sp|P02765|FETUA_HUMAN	Alpha-2-HS-glycoprotein	1	V.LLAAPPGHQL.H	2	508.802	0.9975	40.16
Treated 1	sp|P02765|FETUA_HUMAN	Alpha-2-HS-glycoprotein	1	V.LLAAPPGHQL.H	2	508.802	0.9951	34.06
Treated 1	sp|P02765|FETUA_HUMAN	Alpha-2-HS-glycoprotein	1	V.LLAAPPGHQLH.R	2	577.331	0.9855	25.78
Treated 1	sp|P02765|FETUA_HUMAN	Alpha-2-HS-glycoprotein	1	V.LLAAPPGHQLHR.A	3	437.257	0.9888	16.8
Treated 1	sp|P02765|FETUA_HUMAN	Alpha-2-HS-glycoprotein	1	Y.DLRHTFM[147.04]GVVS.L	2	639.323	0.9983	49.53
Treated 1	sp|P02765|FETUA_HUMAN	Alpha-2-HS-glycoprotein	1	Y.DLRHTFM[147.04]GVVS.L	3	426.551	0.9762	20.53
Treated 1	sp|P02765|FETUA_HUMAN	Alpha-2-HS-glycoprotein	1	Y.DLRHTFM[147.04]GVVS.L	2	639.323	0.9974	43.71
Treated 1	sp|P02765|FETUA_HUMAN	Alpha-2-HS-glycoprotein	1	Y.DLRHTFMGVVS.L	3	421.219	0.9482	17.78
Treated 1	sp|P02647|APOA1_HUMAN	Apolipoprotein A-I	1	D.LRQGLLPVLE.S	2	569.357	0.9734	16.19
Treated 1	sp|P02647|APOA1_HUMAN	Apolipoprotein A-I	1	D.LRQGLLPVLESF.K	2	686.407	0.993	49.16
Treated 1	sp|P02647|APOA1_HUMAN	Apolipoprotein A-I	1	E.LQEKLSPLG.E	2	492.794	0.9622	18.39
Treated 1	sp|P02647|APOA1_HUMAN	Apolipoprotein A-I	1	H.LSTLSEKAKPA.L	2	572.836	0.9921	31.3
Treated 1	sp|P02647|APOA1_HUMAN	Apolipoprotein A-I	1	K.PALEDLRQGLLP.V	2	661.381	0.9923	30.02
Treated 1	sp|P02647|APOA1_HUMAN	Apolipoprotein A-I	1	L.RQGLLPVL.E	2	448.294	0.9861	28.36
Treated 1	sp|P02647|APOA1_HUMAN	Apolipoprotein A-I	1	L.RQGLLPVLES.F	2	556.331	0.9873	23.64
Treated 1	sp|P02647|APOA1_HUMAN	Apolipoprotein A-I	1	P.VLESFKVSF.L	2	528.296	0.9976	40.94
Treated 1	sp|P02647|APOA1_HUMAN	Apolipoprotein A-I	1	Q.FEGSALGKQ.L	2	468.747	0.9914	31.94
Treated 1	sp|P02647|APOA1_HUMAN	Apolipoprotein A-I	1	Q.FEGSALGKQL.N	2	525.289	0.9985	52.33
Treated 1	sp|P02647|APOA1_HUMAN	Apolipoprotein A-I	1	R.THLAPYSDE.L	2	516.739	0.9885	34.2
Treated 1	sp|P02647|APOA1_HUMAN	Apolipoprotein A-I	1	Y.VSQFEGSALGK.Q	2	561.797	0.9515	22.59
Treated 1	sp|P02647|APOA1_HUMAN	Apolipoprotein A-I	1	Y.VSQFEGSALGKQ.L	2	625.826	0.9503	29.63
Treated 1	sp|P02652|APOA2_HUMAN	Apolipoprotein A-II	1	L.SYFVELGTQPATQ.-	2	720.858	0.9667	25.78
Treated 1	sp|P02652|APOA2_HUMAN	Apolipoprotein A-II	1	Q.TVTDYGKDL.M	2	506.257	0.9841	27.37
Treated 1	sp|P02652|APOA2_HUMAN	Apolipoprotein A-II	1	T.VTDYGKDLM[147.04].E	2	529.251	0.9572	21.42
Treated 1	sp|P02652|APOA2_HUMAN	Apolipoprotein A-II	1	Y.FVELGTQPA.T	2	481.257	0.9833	36.46
Treated 1	sp|P02652|APOA2_HUMAN	Apolipoprotein A-II	1	Y.FVELGTQPATQ.-	2	595.81	0.9978	63.45
Treated 1	sp|P06727|APOA4_HUMAN	Apolipoprotein A-IV	1	K.KLVPFATE.L	2	452.764	0.975	23.56
Treated 1	sp|P06727|APOA4_HUMAN	Apolipoprotein A-IV	1	K.LNHQLEGLT.F	2	512.779	0.9933	32.26
Treated 1	sp|P06727|APOA4_HUMAN	Apolipoprotein A-IV	1	K.LNHQLEGLTFQ.M	2	650.342	0.9931	33.76
Treated 1	sp|P06727|APOA4_HUMAN	Apolipoprotein A-IV	1	L.NHQLEGLTFQ.M	2	593.8	0.9981	53.41
Treated 1	sp|P06727|APOA4_HUMAN	Apolipoprotein A-IV	1	N.FNKALVQQ.M	2	474.273	0.9914	35.24
Treated 1	sp|P06727|APOA4_HUMAN	Apolipoprotein A-IV	1	P.YGENFNKAL.V	2	528.265	0.9599	22.65
Treated 1	sp|P06727|APOA4_HUMAN	Apolipoprotein A-IV	1	Q.KKLVPFA.T	2	401.767	0.9441	13.3
Treated 1	sp|P06727|APOA4_HUMAN	Apolipoprotein A-IV	1	Q.LNALFQDK.L	2	474.765	0.9419	22.8
Treated 1	sp|P02655|APOC2_HUMAN	Apolipoprotein C-II	1	F.LTQVKESLSSY.W	2	627.836	0.9971	42.43
Treated 1	sp|P02655|APOC2_HUMAN	Apolipoprotein C-II	1	L.SSYWESAKTAAQN.L	2	721.835	0.9659	24.72
Treated 1	sp|P02655|APOC2_HUMAN	Apolipoprotein C-II	1	Y.TGIFTDQV.L	2	440.728	0.9975	43.87
Treated 1	sp|P02655|APOC2_HUMAN	Apolipoprotein C-II	1	Y.TGIFTDQVLS.V	2	540.786	0.9981	47.83
Treated 1	sp|P02656|APOC3_HUMAN	Apolipoprotein C-III	1	A.LSSVQESQVAQQARGW.V	2	887.452	0.9984	63.37
Treated 1	sp|P02656|APOC3_HUMAN	Apolipoprotein C-III	1	E.SQVAQQARGW.V	2	565.793	0.9928	36.48
Treated 1	sp|P02656|APOC3_HUMAN	Apolipoprotein C-III	1	E.SQVAQQARGWVT.D	2	665.851	0.986	30.05
Treated 1	sp|P02656|APOC3_HUMAN	Apolipoprotein C-III	1	K.DYWSTVK.D	2	449.723	0.9879	28.23
Treated 1	sp|P02656|APOC3_HUMAN	Apolipoprotein C-III	1	L.SSVQESQVAQQARGW.V	2	830.909	0.9975	54.11
Treated 1	sp|P02656|APOC3_HUMAN	Apolipoprotein C-III	1	S.SVQESQVAQQARGW.V	2	787.393	0.9986	58.72
Treated 1	sp|P02649|APOE_HUMAN	Apolipoprotein E	1	K.VQAAVGTSAAPVPSDNH.-	2	810.906	0.9932	39.81
Treated 1	sp|P02649|APOE_HUMAN	Apolipoprotein E	1	R.LGPLVEQGR.V	2	484.784	0.9855	24.29
Treated 1	sp|P02649|APOE_HUMAN	Apolipoprotein E	1	R.VRAATVGSLAGQP.L	2	613.85	0.9931	30.47
Treated 1	sp|P10909|CLUS_HUMAN	Clusterin	1	L.M[147.04]PFSPYEPLNFHA.M	2	783.362	0.9836	29.12
Treated 1	sp|P02675|FIBB_HUMAN	Fibrinogen beta chain	1	L.RPAPPPISGGGY.R	2	584.813	0.9986	58.32
Treated 1	sp|P02675|FIBB_HUMAN	Fibrinogen beta chain	1	L.RPAPPPISGGGYR.A	3	442.245	0.9923	21.21
Treated 1	sp|P02675|FIBB_HUMAN	Fibrinogen beta chain	1	P.SLRPAPPPISGGGYR.A	3	508.95	0.9762	18.54
Treated 1	sp|P02675|FIBB_HUMAN	Fibrinogen beta chain	1	R.PAPPPISGGGY.R	2	506.762	0.9916	50.44
Treated 1	sp|P02675|FIBB_HUMAN	Fibrinogen beta chain	1	R.PAPPPISGGGY.R	2	506.762	0.9592	51.44
Treated 1	sp|P02675|FIBB_HUMAN	Fibrinogen beta chain	1	R.PAPPPISGGGYR.A	2	584.813	0.9977	47.46
Treated 1	sp|P02675|FIBB_HUMAN	Fibrinogen beta chain	1	S.LRPAPPPISGGGY.R	2	641.355	0.9986	52.58
Treated 1	sp|P01857|IGHG1_HUMAN	Ig gamma-1 chain C region	1	L.TSGVHTFPAVLQ.S	2	628.839	0.9557	22.31
Treated 1	sp|P01857|IGHG1_HUMAN	Ig gamma-1 chain C region	1	T.SGVHTFPAV.L	2	457.744	0.9631	22.19
Treated 1	sp|P19823|ITIH2_HUMAN	Inter-alpha-trypsin inhibitor heavy chain H2	1	H.VSFKPTVAQ.Q	2	488.781	0.9968	39.08
Treated 1	sp|P19823|ITIH2_HUMAN	Inter-alpha-trypsin inhibitor heavy chain H2	1	N.LGLLDPNSVS.L	2	507.781	0.9723	24.41
Treated 1	sp|Q06033|ITIH3_HUMAN	Inter-alpha-trypsin inhibitor heavy chain H3	0.9998	E.IVVAGRLV.D	2	413.783	0.9825	15.2
Treated 1	sp|Q06033|ITIH3_HUMAN	Inter-alpha-trypsin inhibitor heavy chain H3	0.9998	L.TSYQPPQNPYY.Y	2	679.311	0.9422	20.91
Treated 1	sp|Q8IWI9-3|MGAP_HUMAN	Isoform 3 of MAX gene-associated protein	1	R.AGPRLLLIP.V	2	475.317	0.9955	22.92
Treated 1	sp|Q8IWI9-3|MGAP_HUMAN	Isoform 3 of MAX gene-associated protein	1	R.AGPRLLLIPV.Q	2	524.851	0.9916	16.46
Treated 1	sp|Q8IWI9-3|MGAP_HUMAN	Isoform 3 of MAX gene-associated protein	1	R.AGPRLLLIPV.Q	2	524.851	0.9951	20.52
Treated 1	sp|Q8IWI9-3|MGAP_HUMAN	Isoform 3 of MAX gene-associated protein	1	R.AGPRLLLIPV.Q	2	524.851	0.9929	20.37
Treated 1	sp|P01042|KNG1_HUMAN	Kininogen-1	0.9998	R.PPGFSPFR.S	2	452.741	0.9832	28.07
Treated 1	sp|Q9UBX3|DIC_HUMAN	Mitochondrial dicarboxylate carrier	0.9606	V.PAGIRLIP.H	2	418.775	0.9937	19.64
Treated 1	sp|P00734|THRB_HUMAN	Prothrombin	1	N.VGKGQPSVLQVVNLP.L	2	767.955	0.9971	37.49
Treated 1	sp|P00734|THRB_HUMAN	Prothrombin	1	R.TATSEYQTFFNPR.T	2	781.372	0.951	24.12
Treated 1	sp|P00734|THRB_HUMAN	Prothrombin	1	Y.QTFFNPR.T	2	455.236	0.9976	41.95
Treated 1	sp|A6NED2|RCCD1_HUMAN	RCC1 domain-containing protein 1	0.9508	Q.AGRLPLLP.C	2	418.775	0.9918	18.29
Treated 1	sp|P02768|ALBU_HUMAN	Serum albumin	0.9933	K.KVPQVSTPTLVEVSR.N	3	547.32	0.9998	36.09
Treated 1	sp|P02768|ALBU_HUMAN	Serum albumin	0.9933	K.KVPQVSTPTLVEVSR.N	3	547.32	0.9998	36.63
Treated 1	sp|P27169|PON1_HUMAN	Serum paraoxonase/arylesterase 1	1	F.NPNSPGKILL.M	2	526.812	0.9937	28.19
Treated 1	sp|P27169|PON1_HUMAN	Serum paraoxonase/arylesterase 1	1	L.TGSKFDVSSFNPHG.L	3	493.903	0.9786	20.64
Treated 1	sp|P27169|PON1_HUMAN	Serum paraoxonase/arylesterase 1	1	M.AKLIALTLLGM[147.04]GLAL.F	2	757.477	0.984	18.52
Treated 1	sp|P27169|PON1_HUMAN	Serum paraoxonase/arylesterase 1	1	M.AKLIALTLLGM[147.04]GLALFR.N	3	606.377	0.9999	32.99
Treated 1	sp|P27169|PON1_HUMAN	Serum paraoxonase/arylesterase 1	1	M.AKLIALTLLGM[147.04]GLALFR.N	3	606.377	1	56.03
Treated 1	sp|P27169|PON1_HUMAN	Serum paraoxonase/arylesterase 1	1	M.AKLIALTLLGMGLALFR.N	3	601.045	0.9896	15.97
Treated 1	sp|P27169|PON1_HUMAN	Serum paraoxonase/arylesterase 1	1	V.LQGSTVASVYK.G	2	576.821	0.9824	26.53
Treated 1	sp|P35443|TSP4_HUMAN	Thrombospondin-4	0.9803	N.PGALLPVLTD.P	2	498.296	0.9974	35.6
Treated 1	sp|P02766|TTHY_HUMAN	Transthyretin	1	A.INVAVHVFR.K	2	527.815	0.997	44.71
Treated 1	sp|P02766|TTHY_HUMAN	Transthyretin	1	A.VRGSPAINVAVH.V	3	407.238	0.9989	29.31
Treated 1	sp|P02766|TTHY_HUMAN	Transthyretin	1	A.VRGSPAINVAVHV.F	3	440.26	0.9975	24.85
Treated 1	sp|P02766|TTHY_HUMAN	Transthyretin	1	A.VRGSPAINVAVHV.F	2	659.887	0.9722	22.44
Treated 1	sp|P02766|TTHY_HUMAN	Transthyretin	1	A.VRGSPAINVAVHV.F	3	440.26	0.9998	33.91
Treated 1	sp|P02766|TTHY_HUMAN	Transthyretin	1	A.VRGSPAINVAVHVF.K	3	489.283	0.9884	17.48
Treated 1	sp|P02766|TTHY_HUMAN	Transthyretin	1	A.VRGSPAINVAVHVFR.K	3	541.317	0.9993	29.06
Treated 1	sp|P02766|TTHY_HUMAN	Transthyretin	1	E.FVEGIYK.V	2	428.238	0.969	22.13
Treated 1	sp|P02766|TTHY_HUMAN	Transthyretin	1	G.SPAINVAVHV.F	2	503.792	0.9985	61.33
Treated 1	sp|P02766|TTHY_HUMAN	Transthyretin	1	G.SPAINVAVHV.F	2	503.792	0.9983	44.8
Treated 1	sp|P02766|TTHY_HUMAN	Transthyretin	1	G.SPAINVAVHV.F	2	503.792	0.9947	43.54
Treated 1	sp|P02766|TTHY_HUMAN	Transthyretin	1	G.SPAINVAVHV.F	2	503.792	0.9969	37.23
Treated 1	sp|P02766|TTHY_HUMAN	Transthyretin	1	G.SPAINVAVHVFR.K	3	437.253	0.9963	24.2
Treated 1	sp|P02766|TTHY_HUMAN	Transthyretin	1	G.SPAINVAVHVFR.K	2	655.376	0.9969	36.55
Treated 1	sp|P02766|TTHY_HUMAN	Transthyretin	1	K.ALGISPFH.E	2	421.236	0.9637	21.06
Treated 1	sp|P02766|TTHY_HUMAN	Transthyretin	1	K.VLDAVRGSPAINV.A	2	655.879	0.9653	22.68
Treated 1	sp|P02766|TTHY_HUMAN	Transthyretin	1	L.LSPYSYSTTAVVTNPKE.-	2	928.971	0.9938	37.22
Treated 1	sp|P02766|TTHY_HUMAN	Transthyretin	1	P.AINVAVHVFR.K	2	563.334	0.9466	31.8
Treated 1	sp|P02766|TTHY_HUMAN	Transthyretin	1	R.GSPAINVAVH.V	2	482.768	0.9985	52.33
Treated 1	sp|P02766|TTHY_HUMAN	Transthyretin	1	R.GSPAINVAVHV.F	2	532.302	0.9983	47.48
Treated 1	sp|P02766|TTHY_HUMAN	Transthyretin	1	R.GSPAINVAVHV.F	2	532.302	0.9982	45.44
Treated 1	sp|P02766|TTHY_HUMAN	Transthyretin	1	R.GSPAINVAVHVFR.K	3	456.26	0.9695	15.11
Treated 1	sp|P02766|TTHY_HUMAN	Transthyretin	1	R.GSPAINVAVHVFR.K	2	683.887	0.9941	36.78
Treated 1	sp|P02766|TTHY_HUMAN	Transthyretin	1	R.GSPAINVAVHVFR.K	3	456.26	0.9985	27.23
Treated 1	sp|P02766|TTHY_HUMAN	Transthyretin	1	S.PAINVAVH.V	2	410.741	0.9969	40.55
Treated 1	sp|P02766|TTHY_HUMAN	Transthyretin	1	S.PAINVAVHVFR.K	3	408.243	0.9993	28.19
Treated 1	sp|P02766|TTHY_HUMAN	Transthyretin	1	V.RGSPAINVAVHV.F	3	407.238	0.9986	26.53
Control 2	sp|P02768|ALBU_HUMAN	Serum albumin	1	K.KVPQVSTPTLVEVSR.N	3	547.32	0.7437	22.21
Control 2	sp|P02768|ALBU_HUMAN	Serum albumin	1	K.KVPQVSTPTLVEVSR.N	3	547.32	1	81.43
Control 2	sp|P02768|ALBU_HUMAN	Serum albumin	1	K.KVPQVSTPTLVEVSR.N	2	820.476	0.9311	23.53
Control 2	sp|P02768|ALBU_HUMAN	Serum albumin	1	K.YLYEIAR.R	2	464.254	0.9784	28.75
Treated 2	sp|P01009|A1AT_HUMAN	Alpha-1-antitrypsin	1	A.M[147.04]FLEAIP.M	2	418.719	0.9764	23.08
Treated 2	sp|P01009|A1AT_HUMAN	Alpha-1-antitrypsin	1	L.FM[147.04]GKVVNPTQ.K	2	568.796	0.9739	25.49
Treated 2	sp|P01009|A1AT_HUMAN	Alpha-1-antitrypsin	1	L.FMGKVVNPTQ.K	2	560.798	0.9751	23.39
Treated 2	sp|P01009|A1AT_HUMAN	Alpha-1-antitrypsin	1	P.LFM[147.04]GKVV.N	2	405.237	0.9606	16.42
Treated 2	sp|P01009|A1AT_HUMAN	Alpha-1-antitrypsin	1	P.LFM[147.04]GKVVNPT.Q	2	561.309	0.9997	51.4
Treated 2	sp|P01009|A1AT_HUMAN	Alpha-1-antitrypsin	1	P.LFM[147.04]GKVVNPTQ.K	2	625.338	0.955	20.58
Treated 2	sp|P01009|A1AT_HUMAN	Alpha-1-antitrypsin	1	P.LFM[147.04]GKVVNPTQK.-	3	459.926	0.9945	21.92
Treated 2	sp|P01009|A1AT_HUMAN	Alpha-1-antitrypsin	1	P.LFMGKVVNPT.Q	2	553.311	0.9858	24.47
Treated 2	sp|P01009|A1AT_HUMAN	Alpha-1-antitrypsin	1	S.IPPEVKFNKPFVFL.M	3	558.995	0.9412	12.92
Treated 2	sp|P01009|A1AT_HUMAN	Alpha-1-antitrypsin	1	T.HDIITKF.L	2	437.249	0.9322	18.94
Treated 2	sp|P08697|A2AP_HUMAN	Alpha-2-antiplasmin	1	F.GPDLKLVPP.M	2	468.286	0.9864	27.15
Treated 2	sp|P08697|A2AP_HUMAN	Alpha-2-antiplasmin	1	F.GPDLKLVPP.M	2	468.286	0.9989	46.58
Treated 2	sp|P08697|A2AP_HUMAN	Alpha-2-antiplasmin	1	F.GPDLKLVPP.M	2	468.286	0.9902	35.04
Treated 2	sp|P08697|A2AP_HUMAN	Alpha-2-antiplasmin	1	K.LFGPDLKLVPP.M	2	598.362	0.9989	32.75
Treated 2	sp|P08697|A2AP_HUMAN	Alpha-2-antiplasmin	1	K.LFGPDLKLVPP.M	2	598.362	0.9979	32.61
Treated 2	sp|P08697|A2AP_HUMAN	Alpha-2-antiplasmin	1	K.LFGPDLKLVPP.M	2	598.362	0.9866	19.99
Treated 2	sp|P08697|A2AP_HUMAN	Alpha-2-antiplasmin	1	L.FGPDLKLVPP.M	2	541.82	0.9945	24.92
Treated 2	sp|P08697|A2AP_HUMAN	Alpha-2-antiplasmin	1	L.FGPDLKLVPP.M	2	541.82	0.9933	23.91
Treated 2	sp|P08697|A2AP_HUMAN	Alpha-2-antiplasmin	1	L.FGPDLKLVPP.M	2	541.82	0.9731	19.48
Treated 2	sp|P08697|A2AP_HUMAN	Alpha-2-antiplasmin	1	L.TLLKLGNQEPGGQTA.L	2	763.916	0.9998	63.94
Treated 2	sp|P08697|A2AP_HUMAN	Alpha-2-antiplasmin	1	P.LTLLKLGNQEPGGQTA.L	2	820.458	0.9837	25.43
Treated 2	sp|P08697|A2AP_HUMAN	Alpha-2-antiplasmin	1	T.LLKLGNQEPGGQTA.L	2	713.392	0.9997	54.37
Treated 2	sp|P02765|FETUA_HUMAN	Alpha-2-HS-glycoprotein	1	A.PGLPPAGSPPDSHV.L	2	664.34	0.9772	23.64
Treated 2	sp|P02765|FETUA_HUMAN	Alpha-2-HS-glycoprotein	1	D.LRHTFM[147.04]GVVS.L	2	581.809	0.998	36.74
Treated 2	sp|P02765|FETUA_HUMAN	Alpha-2-HS-glycoprotein	1	D.LRHTFM[147.04]GVVSLGSPSGE.V	3	597.304	0.9532	30.18
Treated 2	sp|P02765|FETUA_HUMAN	Alpha-2-HS-glycoprotein	1	D.LRHTFMGVVS.L	2	573.812	0.9973	39.66
Treated 2	sp|P02765|FETUA_HUMAN	Alpha-2-HS-glycoprotein	1	G.APGLPPAGSPPDSH.V	2	650.324	0.9344	19.13
Treated 2	sp|P02765|FETUA_HUMAN	Alpha-2-HS-glycoprotein	1	G.APGLPPAGSPPDSH.V	2	650.324	0.9915	29.75
Treated 2	sp|P02765|FETUA_HUMAN	Alpha-2-HS-glycoprotein	1	G.APGLPPAGSPPDSH.V	2	650.324	0.9451	19.77
Treated 2	sp|P02765|FETUA_HUMAN	Alpha-2-HS-glycoprotein	1	G.APGLPPAGSPPDSHV.L	2	699.858	0.9993	44.38
Treated 2	sp|P02765|FETUA_HUMAN	Alpha-2-HS-glycoprotein	1	G.APGLPPAGSPPDSHV.L	2	699.858	0.9998	58.02
Treated 2	sp|P02765|FETUA_HUMAN	Alpha-2-HS-glycoprotein	1	G.APGLPPAGSPPDSHV.L	2	699.858	0.9993	43.34
Treated 2	sp|P02765|FETUA_HUMAN	Alpha-2-HS-glycoprotein	1	G.APGLPPAGSPPDSHV.L	2	699.858	0.9987	41.3
Treated 2	sp|P02765|FETUA_HUMAN	Alpha-2-HS-glycoprotein	1	G.APGLPPAGSPPDSHV.L	2	699.858	0.9983	37.39
Treated 2	sp|P02765|FETUA_HUMAN	Alpha-2-HS-glycoprotein	1	G.APGLPPAGSPPDSHV.L	2	699.858	0.9992	45.52
Treated 2	sp|P02765|FETUA_HUMAN	Alpha-2-HS-glycoprotein	1	G.APGLPPAGSPPDSHV.L	2	699.858	0.979	46.4
Treated 2	sp|P02765|FETUA_HUMAN	Alpha-2-HS-glycoprotein	1	G.APGLPPAGSPPDSHV.L	2	699.858	0.9983	37.73
Treated 2	sp|P02765|FETUA_HUMAN	Alpha-2-HS-glycoprotein	1	G.APGLPPAGSPPDSHVL.L	2	756.4	0.9988	42.68
Treated 2	sp|P02765|FETUA_HUMAN	Alpha-2-HS-glycoprotein	1	G.APGLPPAGSPPDSHVL.L	2	756.4	0.9992	42.85
Treated 2	sp|P02765|FETUA_HUMAN	Alpha-2-HS-glycoprotein	1	G.APGLPPAGSPPDSHVL.L	2	756.4	0.9994	45.83
Treated 2	sp|P02765|FETUA_HUMAN	Alpha-2-HS-glycoprotein	1	G.APGLPPAGSPPDSHVL.L	2	756.4	0.9873	27.21
Treated 2	sp|P02765|FETUA_HUMAN	Alpha-2-HS-glycoprotein	1	G.LPPAGSPPDSHV.L	2	587.303	0.9988	39.47
Treated 2	sp|P02765|FETUA_HUMAN	Alpha-2-HS-glycoprotein	1	G.LPPAGSPPDSHV.L	2	587.303	0.998	36.16
Treated 2	sp|P02765|FETUA_HUMAN	Alpha-2-HS-glycoprotein	1	G.VVSLGSPSGE.V	2	466.244	0.9991	41.25
Treated 2	sp|P02765|FETUA_HUMAN	Alpha-2-HS-glycoprotein	1	H.VLLAAPPGH.Q	2	437.765	0.9972	42.48
Treated 2	sp|P02765|FETUA_HUMAN	Alpha-2-HS-glycoprotein	1	H.VLLAAPPGH.Q	2	437.765	0.9989	42.74
Treated 2	sp|P02765|FETUA_HUMAN	Alpha-2-HS-glycoprotein	1	H.VLLAAPPGH.Q	2	437.765	0.9978	34.53
Treated 2	sp|P02765|FETUA_HUMAN	Alpha-2-HS-glycoprotein	1	H.VLLAAPPGH.Q	2	437.765	0.9906	25.77
Treated 2	sp|P02765|FETUA_HUMAN	Alpha-2-HS-glycoprotein	1	H.VLLAAPPGHQ.L	2	501.794	0.9904	25.6
Treated 2	sp|P02765|FETUA_HUMAN	Alpha-2-HS-glycoprotein	1	H.VLLAAPPGHQ.L	2	501.794	0.9992	41.45
Treated 2	sp|P02765|FETUA_HUMAN	Alpha-2-HS-glycoprotein	1	H.VLLAAPPGHQ.L	2	501.794	0.9927	27.16
Treated 2	sp|P02765|FETUA_HUMAN	Alpha-2-HS-glycoprotein	1	H.VLLAAPPGHQL.H	2	558.336	0.9934	26.37
Treated 2	sp|P02765|FETUA_HUMAN	Alpha-2-HS-glycoprotein	1	H.VLLAAPPGHQL.H	2	558.336	0.9883	23.91
Treated 2	sp|P02765|FETUA_HUMAN	Alpha-2-HS-glycoprotein	1	H.VLLAAPPGHQLH.R	3	418.246	0.9998	30.5
Treated 2	sp|P02765|FETUA_HUMAN	Alpha-2-HS-glycoprotein	1	H.YDLRHTFM[147.04]GVVS.L	3	480.906	0.9959	24.39
Treated 2	sp|P02765|FETUA_HUMAN	Alpha-2-HS-glycoprotein	1	L.GAPGLPPAGSPPDSH.V	2	678.835	0.9745	23.47
Treated 2	sp|P02765|FETUA_HUMAN	Alpha-2-HS-glycoprotein	1	L.GAPGLPPAGSPPDSHV.L	2	728.369	0.9978	40.13
Treated 2	sp|P02765|FETUA_HUMAN	Alpha-2-HS-glycoprotein	1	L.GAPGLPPAGSPPDSHV.L	2	728.369	0.9991	59.42
Treated 2	sp|P02765|FETUA_HUMAN	Alpha-2-HS-glycoprotein	1	L.GAPGLPPAGSPPDSHV.L	2	728.369	0.9997	61.04
Treated 2	sp|P02765|FETUA_HUMAN	Alpha-2-HS-glycoprotein	1	L.GAPGLPPAGSPPDSHV.L	2	728.369	0.9944	31.04
Treated 2	sp|P02765|FETUA_HUMAN	Alpha-2-HS-glycoprotein	1	L.GAPGLPPAGSPPDSHV.L	2	728.369	0.9989	42.73
Treated 2	sp|P02765|FETUA_HUMAN	Alpha-2-HS-glycoprotein	1	L.GAPGLPPAGSPPDSHV.L	2	728.369	0.9947	35.45
Treated 2	sp|P02765|FETUA_HUMAN	Alpha-2-HS-glycoprotein	1	L.GAPGLPPAGSPPDSHV.L	2	728.369	0.9825	25.58
Treated 2	sp|P02765|FETUA_HUMAN	Alpha-2-HS-glycoprotein	1	L.LAAPPGHQL.H	2	452.26	0.975	22.2
Treated 2	sp|P02765|FETUA_HUMAN	Alpha-2-HS-glycoprotein	1	L.LAAPPGHQL.H	2	452.26	0.9432	22.63
Treated 2	sp|P02765|FETUA_HUMAN	Alpha-2-HS-glycoprotein	1	L.LAAPPGHQL.H	2	452.26	0.9633	20.78
Treated 2	sp|P02765|FETUA_HUMAN	Alpha-2-HS-glycoprotein	1	L.LAAPPGHQL.H	2	452.26	0.9655	20.97
Treated 2	sp|P02765|FETUA_HUMAN	Alpha-2-HS-glycoprotein	1	L.PPAGSPPDSHVL.L	2	587.303	0.947	20.35
Treated 2	sp|P02765|FETUA_HUMAN	Alpha-2-HS-glycoprotein	1	L.RHTFM[147.04]GVVS.L	2	525.267	0.9962	36.28
Treated 2	sp|P02765|FETUA_HUMAN	Alpha-2-HS-glycoprotein	1	L.RHTFM[147.04]GVVS.L	2	525.267	0.9983	39.19
Treated 2	sp|P02765|FETUA_HUMAN	Alpha-2-HS-glycoprotein	1	L.RHTFMGVVS.L	2	517.27	0.9986	45.6
Treated 2	sp|P02765|FETUA_HUMAN	Alpha-2-HS-glycoprotein	1	P.GLPPAGSPPDSHV.L	2	615.813	0.999	40.74
Treated 2	sp|P02765|FETUA_HUMAN	Alpha-2-HS-glycoprotein	1	P.GLPPAGSPPDSHV.L	2	615.813	0.9982	40.63
Treated 2	sp|P02765|FETUA_HUMAN	Alpha-2-HS-glycoprotein	1	P.GLPPAGSPPDSHV.L	2	615.813	0.9994	46.08
Treated 2	sp|P02765|FETUA_HUMAN	Alpha-2-HS-glycoprotein	1	P.GLPPAGSPPDSHV.L	2	615.813	0.9954	34.49
Treated 2	sp|P02765|FETUA_HUMAN	Alpha-2-HS-glycoprotein	1	P.GLPPAGSPPDSHV.L	2	615.813	0.9956	34.11
Treated 2	sp|P02765|FETUA_HUMAN	Alpha-2-HS-glycoprotein	1	P.GLPPAGSPPDSHV.L	2	615.813	0.9945	30.58
Treated 2	sp|P02765|FETUA_HUMAN	Alpha-2-HS-glycoprotein	1	P.GLPPAGSPPDSHV.L	2	615.813	0.9698	24.51
Treated 2	sp|P02765|FETUA_HUMAN	Alpha-2-HS-glycoprotein	1	P.GLPPAGSPPDSHVL.L	2	672.355	0.9996	47.63
Treated 2	sp|P02765|FETUA_HUMAN	Alpha-2-HS-glycoprotein	1	P.GLPPAGSPPDSHVL.L	2	672.355	0.9995	45.59
Treated 2	sp|P02765|FETUA_HUMAN	Alpha-2-HS-glycoprotein	1	P.LGAPGLPPAGSPPDSH.V	2	735.377	0.9996	57.68
Treated 2	sp|P02765|FETUA_HUMAN	Alpha-2-HS-glycoprotein	1	P.LGAPGLPPAGSPPDSH.V	2	735.377	0.9995	49.84
Treated 2	sp|P02765|FETUA_HUMAN	Alpha-2-HS-glycoprotein	1	P.LGAPGLPPAGSPPDSH.V	2	735.377	0.9987	40.78
Treated 2	sp|P02765|FETUA_HUMAN	Alpha-2-HS-glycoprotein	1	P.LGAPGLPPAGSPPDSH.V	2	735.377	0.999	42.78
Treated 2	sp|P02765|FETUA_HUMAN	Alpha-2-HS-glycoprotein	1	P.LGAPGLPPAGSPPDSH.V	2	735.377	0.9863	33.26
Treated 2	sp|P02765|FETUA_HUMAN	Alpha-2-HS-glycoprotein	1	P.LGAPGLPPAGSPPDSHV.L	3	523.61	0.9999	41.14
Treated 2	sp|P02765|FETUA_HUMAN	Alpha-2-HS-glycoprotein	1	P.LGAPGLPPAGSPPDSHV.L	2	784.911	0.9996	50.38
Treated 2	sp|P02765|FETUA_HUMAN	Alpha-2-HS-glycoprotein	1	P.LGAPGLPPAGSPPDSHV.L	3	523.61	0.9999	41.59
Treated 2	sp|P02765|FETUA_HUMAN	Alpha-2-HS-glycoprotein	1	P.LGAPGLPPAGSPPDSHV.L	2	784.911	0.9996	52.03
Treated 2	sp|P02765|FETUA_HUMAN	Alpha-2-HS-glycoprotein	1	P.LGAPGLPPAGSPPDSHV.L	3	523.61	0.9998	36.42
Treated 2	sp|P02765|FETUA_HUMAN	Alpha-2-HS-glycoprotein	1	P.LGAPGLPPAGSPPDSHV.L	2	784.911	0.9988	53.03
Treated 2	sp|P02765|FETUA_HUMAN	Alpha-2-HS-glycoprotein	1	P.LGAPGLPPAGSPPDSHV.L	3	523.61	0.9991	29.98
Treated 2	sp|P02765|FETUA_HUMAN	Alpha-2-HS-glycoprotein	1	P.LGAPGLPPAGSPPDSHV.L	2	784.911	0.9992	46.23
Treated 2	sp|P02765|FETUA_HUMAN	Alpha-2-HS-glycoprotein	1	P.LGAPGLPPAGSPPDSHV.L	3	523.61	0.9991	30.92
Treated 2	sp|P02765|FETUA_HUMAN	Alpha-2-HS-glycoprotein	1	P.LGAPGLPPAGSPPDSHV.L	2	784.911	0.9979	38.58
Treated 2	sp|P02765|FETUA_HUMAN	Alpha-2-HS-glycoprotein	1	P.LGAPGLPPAGSPPDSHV.L	2	784.911	0.9977	35.99
Treated 2	sp|P02765|FETUA_HUMAN	Alpha-2-HS-glycoprotein	1	P.LGAPGLPPAGSPPDSHV.L	2	784.911	0.9991	42.1
Treated 2	sp|P02765|FETUA_HUMAN	Alpha-2-HS-glycoprotein	1	P.LGAPGLPPAGSPPDSHV.L	2	784.911	0.9983	38.25
Treated 2	sp|P02765|FETUA_HUMAN	Alpha-2-HS-glycoprotein	1	P.LGAPGLPPAGSPPDSHV.L	2	784.911	0.9969	34.6
Treated 2	sp|P02765|FETUA_HUMAN	Alpha-2-HS-glycoprotein	1	P.LGAPGLPPAGSPPDSHVL.L	2	841.453	0.9609	21.65
Treated 2	sp|P02765|FETUA_HUMAN	Alpha-2-HS-glycoprotein	1	P.LGAPGLPPAGSPPDSHVL.L	2	841.453	0.9989	50.42
Treated 2	sp|P02765|FETUA_HUMAN	Alpha-2-HS-glycoprotein	1	P.LGAPGLPPAGSPPDSHVL.L	3	561.304	0.9999	41.61
Treated 2	sp|P02765|FETUA_HUMAN	Alpha-2-HS-glycoprotein	1	P.LGAPGLPPAGSPPDSHVL.L	2	841.453	0.9845	51.91
Treated 2	sp|P02765|FETUA_HUMAN	Alpha-2-HS-glycoprotein	1	P.LGAPGLPPAGSPPDSHVL.L	2	841.453	0.9995	51.42
Treated 2	sp|P02765|FETUA_HUMAN	Alpha-2-HS-glycoprotein	1	P.LGAPGLPPAGSPPDSHVL.L	3	561.304	0.9871	26.67
Treated 2	sp|P02765|FETUA_HUMAN	Alpha-2-HS-glycoprotein	1	P.LGAPGLPPAGSPPDSHVL.L	2	841.453	0.9994	47.52
Treated 2	sp|P02765|FETUA_HUMAN	Alpha-2-HS-glycoprotein	1	P.LGAPGLPPAGSPPDSHVL.L	3	561.304	0.9995	33.73
Treated 2	sp|P02765|FETUA_HUMAN	Alpha-2-HS-glycoprotein	1	P.LGAPGLPPAGSPPDSHVL.L	2	841.453	0.9985	45.74
Treated 2	sp|P02765|FETUA_HUMAN	Alpha-2-HS-glycoprotein	1	P.LGAPGLPPAGSPPDSHVL.L	2	841.453	0.9992	43.46
Treated 2	sp|P02765|FETUA_HUMAN	Alpha-2-HS-glycoprotein	1	P.LGAPGLPPAGSPPDSHVL.L	2	841.453	0.995	32.08
Treated 2	sp|P02765|FETUA_HUMAN	Alpha-2-HS-glycoprotein	1	R.HTFM[147.04]GVVS.L	2	447.217	0.9627	21.85
Treated 2	sp|P02765|FETUA_HUMAN	Alpha-2-HS-glycoprotein	1	R.HTFM[147.04]GVVS.L	2	447.217	0.9979	37.78
Treated 2	sp|P02765|FETUA_HUMAN	Alpha-2-HS-glycoprotein	1	R.HTFM[147.04]GVVS.L	2	447.217	0.9585	21.39
Treated 2	sp|P02765|FETUA_HUMAN	Alpha-2-HS-glycoprotein	1	R.HTFM[147.04]GVVSLGSPSGE.V	2	760.86	0.9505	20.93
Treated 2	sp|P02765|FETUA_HUMAN	Alpha-2-HS-glycoprotein	1	R.HTFM[147.04]GVVSLGSPSGE.V	2	760.86	0.9997	59.39
Treated 2	sp|P02765|FETUA_HUMAN	Alpha-2-HS-glycoprotein	1	R.HTFMGVVS.L	2	439.219	0.9979	34.47
Treated 2	sp|P02765|FETUA_HUMAN	Alpha-2-HS-glycoprotein	1	R.HTFMGVVS.L	2	439.219	0.999	47.44
Treated 2	sp|P02765|FETUA_HUMAN	Alpha-2-HS-glycoprotein	1	R.TVVQPSVGA.A	2	429.244	0.9968	30.49
Treated 2	sp|P02765|FETUA_HUMAN	Alpha-2-HS-glycoprotein	1	R.TVVQPSVGA.A	2	429.244	0.9979	34.85
Treated 2	sp|P02765|FETUA_HUMAN	Alpha-2-HS-glycoprotein	1	V.LLAAPPGHQ.L	2	452.26	0.9828	23.84
Treated 2	sp|P02765|FETUA_HUMAN	Alpha-2-HS-glycoprotein	1	V.LLAAPPGHQL.H	2	508.802	0.9407	17.59
Treated 2	sp|P02765|FETUA_HUMAN	Alpha-2-HS-glycoprotein	1	V.LLAAPPGHQL.H	2	508.802	0.9995	45.44
Treated 2	sp|P02765|FETUA_HUMAN	Alpha-2-HS-glycoprotein	1	V.LLAAPPGHQL.H	2	508.802	0.999	38.43
Treated 2	sp|P02765|FETUA_HUMAN	Alpha-2-HS-glycoprotein	1	V.LLAAPPGHQLH.R	2	577.331	0.9988	40.25
Treated 2	sp|P02765|FETUA_HUMAN	Alpha-2-HS-glycoprotein	1	V.LLAAPPGHQLH.R	2	577.331	0.9493	16.9
Treated 2	sp|P02765|FETUA_HUMAN	Alpha-2-HS-glycoprotein	1	Y.DLRHTFM[147.04].G	2	468.228	0.9619	22.22
Treated 2	sp|P02765|FETUA_HUMAN	Alpha-2-HS-glycoprotein	1	Y.DLRHTFM[147.04].G	2	468.228	0.9394	18.88
Treated 2	sp|P02765|FETUA_HUMAN	Alpha-2-HS-glycoprotein	1	Y.DLRHTFM[147.04]GV.V	2	546.273	0.9981	39.46
Treated 2	sp|P02765|FETUA_HUMAN	Alpha-2-HS-glycoprotein	1	Y.DLRHTFM[147.04]GVVS.L	2	639.323	0.9912	29.15
Treated 2	sp|P02765|FETUA_HUMAN	Alpha-2-HS-glycoprotein	1	Y.DLRHTFM[147.04]GVVS.L	3	426.551	0.9909	22.48
Treated 2	sp|P02765|FETUA_HUMAN	Alpha-2-HS-glycoprotein	1	Y.DLRHTFM[147.04]GVVS.L	2	639.323	0.9857	27.48
Treated 2	sp|P02652|APOA2_HUMAN	Apolipoprotein A-II	1	F.VELGTQPATQ.-	2	522.276	0.9628	19.83
Treated 2	sp|P02652|APOA2_HUMAN	Apolipoprotein A-II	1	Y.FVELGTQPA.T	2	481.257	0.9579	22.47
Treated 2	sp|P02652|APOA2_HUMAN	Apolipoprotein A-II	1	Y.FVELGTQPATQ.-	2	595.81	0.9834	26.09
Treated 2	sp|P06727|APOA4_HUMAN	Apolipoprotein A-IV	1	F.NKALVQQM[147.04].E	2	474.257	0.9915	32.27
Treated 2	sp|P06727|APOA4_HUMAN	Apolipoprotein A-IV	1	L.NHQLEGLT.F	2	456.237	0.9845	26.1
Treated 2	sp|P06727|APOA4_HUMAN	Apolipoprotein A-IV	1	L.NHQLEGLTFQ.M	2	593.8	0.9996	58.56
Treated 2	sp|P06727|APOA4_HUMAN	Apolipoprotein A-IV	1	N.FNKALVQQ.M	2	474.273	0.9898	32.29
Treated 2	sp|P06727|APOA4_HUMAN	Apolipoprotein A-IV	1	P.YGENFNKAL.V	2	528.265	0.9916	27.02
Treated 2	sp|P02655|APOC2_HUMAN	Apolipoprotein C-II	1	L.SSYWESAKTAAQN.L	2	721.835	0.9592	21.67
Treated 2	sp|P02655|APOC2_HUMAN	Apolipoprotein C-II	1	Y.TGIFTDQV.L	2	440.728	0.999	40.36
Treated 2	sp|P02655|APOC2_HUMAN	Apolipoprotein C-II	1	Y.TGIFTDQVLS.V	2	540.786	0.9958	30.64
Treated 2	sp|P02656|APOC3_HUMAN	Apolipoprotein C-III	1	A.LSSVQESQVAQQARGW.V	2	887.452	0.9407	25.19
Treated 2	sp|P02656|APOC3_HUMAN	Apolipoprotein C-III	1	E.SQVAQQARGW.V	2	565.793	0.9963	32.42
Treated 2	sp|P02656|APOC3_HUMAN	Apolipoprotein C-III	1	E.SQVAQQARGWVT.D	2	665.851	0.9966	33.59
Treated 2	sp|P02656|APOC3_HUMAN	Apolipoprotein C-III	1	K.DYWSTVK.D	2	449.723	0.9946	28.7
Treated 2	sp|P02656|APOC3_HUMAN	Apolipoprotein C-III	1	L.KDYWSTVK.D	2	513.77	0.9934	28.01
Treated 2	sp|P02656|APOC3_HUMAN	Apolipoprotein C-III	1	L.SSVQESQVAQQARGW.V	2	830.909	0.9998	71.05
Treated 2	sp|P02656|APOC3_HUMAN	Apolipoprotein C-III	1	S.LKDYWST.V	2	456.731	0.9647	19.84
Treated 2	sp|P02656|APOC3_HUMAN	Apolipoprotein C-III	1	S.QVAQQARGW.V	2	522.277	0.9937	37.06
Treated 2	sp|P02656|APOC3_HUMAN	Apolipoprotein C-III	1	S.SLKDYWSTVK.D	3	409.555	0.994	21
Treated 2	sp|P02656|APOC3_HUMAN	Apolipoprotein C-III	1	S.SVQESQVAQQARGW.V	2	787.393	0.9996	55.97
Treated 2	sp|P02656|APOC3_HUMAN	Apolipoprotein C-III	1	S.SVQESQVAQQARGW.V	3	525.265	0.9802	25.4
Treated 2	sp|P02656|APOC3_HUMAN	Apolipoprotein C-III	1	S.VQESQVAQQARGW.V	2	743.877	0.9997	56.29
Treated 2	sp|P02649|APOE_HUMAN	Apolipoprotein E	1	K.VQAAVGTSAAPVPSDNH.-	2	810.906	0.9984	39.28
Treated 2	sp|P02649|APOE_HUMAN	Apolipoprotein E	1	R.LGPLVEQGR.V	2	484.784	0.9896	27.64
Treated 2	sp|O14791|APOL1_HUMAN	Apolipoprotein L1	1	N.LQSVPHAS.A	2	419.728	0.9828	22.47
Treated 2	sp|O14791|APOL1_HUMAN	Apolipoprotein L1	1	R.GVKLTDVAPVSF.F	2	616.852	0.9598	19.34
Treated 2	sp|O14791|APOL1_HUMAN	Apolipoprotein L1	1	R.GVKLTDVAPVSFF.L	2	690.386	0.9972	38.67
Treated 2	sp|O14791|APOL1_HUMAN	Apolipoprotein L1	1	R.LRALADGVQ.K	2	471.776	0.9837	20.96
Treated 2	sp|P00450|CERU_HUMAN	Ceruloplasmin	1	R.TTIEKPVW.L	2	487.275	0.9982	40.22
Treated 2	sp|P00450|CERU_HUMAN	Ceruloplasmin	1	R.TTIEKPVWLG.F	2	572.328	0.9818	26.83
Treated 2	sp|P10909|CLUS_HUMAN	Clusterin	1	L.M[147.04]PFSPYEPLNFHA.M	2	783.362	0.99	27.69
Treated 2	sp|P10909|CLUS_HUMAN	Clusterin	1	P.HFFFPKSRIV.R	3	426.579	0.989	17.68
Treated 2	sp|P01024|CO3_HUMAN	Complement C3	0.9999	E.TRILLQGTPVAQ.M	2	648.889	0.9917	23.07
Treated 2	sp|P01024|CO3_HUMAN	Complement C3	0.9999	L.LQGTPVAQ.M	2	407.231	0.9365	14.48
Treated 2	sp|P02671|FIBA_HUMAN	Fibrinogen alpha chain	1	F.DTASTGKTFPGFF.S	2	688.334	0.9747	23.67
Treated 2	sp|P02671|FIBA_HUMAN	Fibrinogen alpha chain	1	F.DTASTGKTFPGFF.S	2	688.334	0.9846	45.36
Treated 2	sp|P02671|FIBA_HUMAN	Fibrinogen alpha chain	1	F.FDTASTGKTFPG.F	2	614.8	0.9983	36.91
Treated 2	sp|P02675|FIBB_HUMAN	Fibrinogen beta chain	1	A.PPPISGGGY.R	2	422.717	0.9944	28.43
Treated 2	sp|P02675|FIBB_HUMAN	Fibrinogen beta chain	1	A.PPPISGGGYR.A	2	500.768	0.98	22.24
Treated 2	sp|P02675|FIBB_HUMAN	Fibrinogen beta chain	1	L.RPAPPPISGGGY.R	2	584.813	0.9996	77.6
Treated 2	sp|P02675|FIBB_HUMAN	Fibrinogen beta chain	1	L.RPAPPPISGGGY.R	2	584.813	0.9989	39.73
Treated 2	sp|P02675|FIBB_HUMAN	Fibrinogen beta chain	1	L.RPAPPPISGGGYR.A	3	442.245	0.9966	23.02
Treated 2	sp|P02675|FIBB_HUMAN	Fibrinogen beta chain	1	P.SLRPAPPPISGGGY.R	2	684.871	0.9998	64.29
Treated 2	sp|P02675|FIBB_HUMAN	Fibrinogen beta chain	1	P.SLRPAPPPISGGGYR.A	3	508.95	0.9944	22.52
Treated 2	sp|P02675|FIBB_HUMAN	Fibrinogen beta chain	1	P.SLRPAPPPISGGGYR.A	3	508.95	0.9966	23.32
Treated 2	sp|P02675|FIBB_HUMAN	Fibrinogen beta chain	1	R.PAPPPISGGGY.R	2	506.762	0.9998	63.18
Treated 2	sp|P02675|FIBB_HUMAN	Fibrinogen beta chain	1	R.PAPPPISGGGY.R	2	506.762	0.9917	58.23
Treated 2	sp|P02675|FIBB_HUMAN	Fibrinogen beta chain	1	R.PAPPPISGGGYR.A	2	584.813	0.9989	51.26
Treated 2	sp|P02675|FIBB_HUMAN	Fibrinogen beta chain	1	S.LRPAPPPISGGGY.R	2	641.355	0.9945	30.84
Treated 2	sp|P02675|FIBB_HUMAN	Fibrinogen beta chain	1	S.LRPAPPPISGGGY.R	2	641.355	0.9986	36.61
Treated 2	sp|P02675|FIBB_HUMAN	Fibrinogen beta chain	1	S.LRPAPPPISGGGYR.A	3	479.94	0.9365	12.14
Treated 2	sp|P02751|FINC_HUMAN	Fibronectin	0.9973	Q.M[147.04]VQPQSPVAVS.Q	2	579.799	0.9745	22.65
Treated 2	sp|P22352|GPX3_HUMAN	Glutathione peroxidase 3	0.9997	R.TTVSNVKM[147.04]DI.L	2	562.291	0.9998	75.13
Treated 2	sp|P01857|IGHG1_HUMAN	Ig gamma-1 chain C region	0.9988	T.SGVHTFPAV.L	2	457.744	0.9829	22.64
Treated 2	sp|P19823|ITIH2_HUMAN	Inter-alpha-trypsin inhibitor heavy chain H2	1	F.ILNEANNLG.L	2	479.257	0.9553	18.6
Treated 2	sp|P19823|ITIH2_HUMAN	Inter-alpha-trypsin inhibitor heavy chain H2	1	G.LLDPNSVSL.L	2	479.27	0.9909	29.65
Treated 2	sp|P19823|ITIH2_HUMAN	Inter-alpha-trypsin inhibitor heavy chain H2	1	H.VSFKPTVAQ.Q	2	488.781	0.9966	30.48
Treated 2	sp|P19823|ITIH2_HUMAN	Inter-alpha-trypsin inhibitor heavy chain H2	1	K.KFYNQVSTP.L	2	542.281	0.9986	39.68
Treated 2	sp|P19823|ITIH2_HUMAN	Inter-alpha-trypsin inhibitor heavy chain H2	1	L.LRAIFILNEANNLG.L	2	779.445	0.9995	45.75
Treated 2	sp|P19823|ITIH2_HUMAN	Inter-alpha-trypsin inhibitor heavy chain H2	1	S.VIDFNQN.L	2	425.213	0.9532	20.82
Treated 2	sp|P19823|ITIH2_HUMAN	Inter-alpha-trypsin inhibitor heavy chain H2	1	S.VITATSANTQL.V	2	559.81	0.993	28.99
Treated 2	sp|Q14624|ITIH4_HUMAN	Inter-alpha-trypsin inhibitor heavy chain H4	1	M.NFRPGVLS.S	2	445.252	0.995	30.01
Treated 2	sp|Q14624|ITIH4_HUMAN	Inter-alpha-trypsin inhibitor heavy chain H4	1	R.LLFKGSEM[147.04].V	2	470.748	0.9939	29.01
Treated 2	sp|Q14624|ITIH4_HUMAN	Inter-alpha-trypsin inhibitor heavy chain H4	1	R.M[147.04]NFRPGV.L	2	418.712	0.9582	19.94
Treated 2	sp|Q14624|ITIH4_HUMAN	Inter-alpha-trypsin inhibitor heavy chain H4	1	R.M[147.04]NFRPGV.L	2	418.712	0.9966	32.04
Treated 2	sp|Q8IWI9-3|MGAP_HUMAN	Isoform 3 of MAX gene-associated protein	1	R.AGPRLLLIP.V	2	475.317	0.996	16.86
Treated 2	sp|Q8IWI9-3|MGAP_HUMAN	Isoform 3 of MAX gene-associated protein	1	R.AGPRLLLIPV.Q	2	524.851	0.9774	3.92
Treated 2	sp|P01042|KNG1_HUMAN	Kininogen-1	0.9999	R.PPGFSPFR.S	2	452.741	0.9817	24.62
Treated 2	sp|P01042|KNG1_HUMAN	Kininogen-1	0.9999	R.PPGFSPFR.S	2	452.741	0.9741	24.38
Treated 2	sp|P00734|THRB_HUMAN	Prothrombin	1	N.VGKGQPSVLQVVNLP.L	2	767.955	0.9975	30.29
Treated 2	sp|P00734|THRB_HUMAN	Prothrombin	1	Q.VTVAM[147.04]TPRSEGSSVN.L	2	775.881	0.9503	27.91
Treated 2	sp|P00734|THRB_HUMAN	Prothrombin	1	Y.QTFFNPR.T	2	455.236	0.9989	41.63
Treated 2	sp|P27169|PON1_HUMAN	Serum paraoxonase/arylesterase 1	1	A.KLIALTLLGM[147.04]GLALFR.N	3	582.698	0.9823	7.39
Treated 2	sp|P27169|PON1_HUMAN	Serum paraoxonase/arylesterase 1	1	D.VSSFNPHGIST.F	2	573.287	0.9722	45.79*
Treated 2	sp|P27169|PON1_HUMAN	Serum paraoxonase/arylesterase 1	1	E.LGITGSKFDVSSFNPHGIST.F	3	688.687	0.9889	24.77
Treated 2	sp|P27169|PON1_HUMAN	Serum paraoxonase/arylesterase 1	1	F.NPNSPGKILL.M	2	526.812	0.9982	30.57
Treated 2	sp|P27169|PON1_HUMAN	Serum paraoxonase/arylesterase 1	1	K.LIALTLLGM[147.04]GLALFR.N	2	809.496	0.9917	31.63
Treated 2	sp|P27169|PON1_HUMAN	Serum paraoxonase/arylesterase 1	1	K.YPGIKSFNPNSPG.K	2	689.347	0.9895	28.42
Treated 2	sp|P27169|PON1_HUMAN	Serum paraoxonase/arylesterase 1	1	K.YPGIKSFNPNSPG.K	2	689.347	0.9956	32.9
Treated 2	sp|P27169|PON1_HUMAN	Serum paraoxonase/arylesterase 1	1	L.IALTLLGM[147.04]GLALFR.N	2	752.953	0.9969	26.94
Treated 2	sp|P27169|PON1_HUMAN	Serum paraoxonase/arylesterase 1	1	M.AKLIALTLLGM[147.04]GLALFR.N	3	606.377	0.9984	20.43
Treated 2	sp|P27169|PON1_HUMAN	Serum paraoxonase/arylesterase 1	1	M.AKLIALTLLGM[147.04]GLALFR.N	3	606.377	1	58.14
Treated 2	sp|P27169|PON1_HUMAN	Serum paraoxonase/arylesterase 1	1	M.AKLIALTLLGM[147.04]GLALFR.N	2	909.062	0.9938	26.17
Treated 2	sp|P27169|PON1_HUMAN	Serum paraoxonase/arylesterase 1	1	M.AKLIALTLLGM[147.04]GLALFR.N	3	606.377	1	54.79
Treated 2	sp|P27169|PON1_HUMAN	Serum paraoxonase/arylesterase 1	1	M.AKLIALTLLGMGLALFR.N	3	601.045	0.9999	32.9
Treated 2	sp|P27169|PON1_HUMAN	Serum paraoxonase/arylesterase 1	1	P.GIKSFNPNSPG.K	2	559.289	0.9814	26.88
Treated 2	sp|P27169|PON1_HUMAN	Serum paraoxonase/arylesterase 1	1	V.SSFNPHGIST.F	2	523.753	0.9923	27.93
Treated 2	sp|P02766|TTHY_HUMAN	Transthyretin	1	A.INVAVHVFR.K	2	527.815	0.9985	44.02
Treated 2	sp|P02766|TTHY_HUMAN	Transthyretin	1	A.LLSPYSYSTTAVVTNPKE.-	3	657.345	0.9962	28.97
Treated 2	sp|P02766|TTHY_HUMAN	Transthyretin	1	A.VRGSPAINV.A	2	456.771	0.9901	26.66
Treated 2	sp|P02766|TTHY_HUMAN	Transthyretin	1	A.VRGSPAINVAV.H	2	541.823	0.9997	50.79
Treated 2	sp|P02766|TTHY_HUMAN	Transthyretin	1	A.VRGSPAINVAVH.V	3	407.238	0.9999	38.17
Treated 2	sp|P02766|TTHY_HUMAN	Transthyretin	1	A.VRGSPAINVAVHV.F	3	440.26	0.9966	25.62
Treated 2	sp|P02766|TTHY_HUMAN	Transthyretin	1	A.VRGSPAINVAVHV.F	3	440.26	0.9992	26.23
Treated 2	sp|P02766|TTHY_HUMAN	Transthyretin	1	A.VRGSPAINVAVHVFR.K	3	541.317	0.9851	15.63
Treated 2	sp|P02766|TTHY_HUMAN	Transthyretin	1	A.VRGSPAINVAVHVFR.K	3	541.317	0.9999	35.87
Treated 2	sp|P02766|TTHY_HUMAN	Transthyretin	1	E.FVEGIYK.V	2	428.238	0.9706	25.45
Treated 2	sp|P02766|TTHY_HUMAN	Transthyretin	1	E.VVFTANDSGPR.R	2	581.8	0.9997	51.03
Treated 2	sp|P02766|TTHY_HUMAN	Transthyretin	1	G.SPAINVAVH.V	2	454.257	0.9996	45.27
Treated 2	sp|P02766|TTHY_HUMAN	Transthyretin	1	G.SPAINVAVHV.F	2	503.792	0.9997	55.88
Treated 2	sp|P02766|TTHY_HUMAN	Transthyretin	1	G.SPAINVAVHV.F	2	503.792	0.9997	59.12
Treated 2	sp|P02766|TTHY_HUMAN	Transthyretin	1	G.SPAINVAVHV.F	2	503.792	0.9996	44.07
Treated 2	sp|P02766|TTHY_HUMAN	Transthyretin	1	G.SPAINVAVHV.F	2	503.792	0.9979	32.69
Treated 2	sp|P02766|TTHY_HUMAN	Transthyretin	1	G.SPAINVAVHVFR.K	3	437.253	0.9993	26.93
Treated 2	sp|P02766|TTHY_HUMAN	Transthyretin	1	K.VLDAVRGSPA.L	2	492.781	0.9976	35.84
Treated 2	sp|P02766|TTHY_HUMAN	Transthyretin	1	L.NVAVHVFR.K	2	471.273	0.9955	27.37
Treated 2	sp|P02766|TTHY_HUMAN	Transthyretin	1	L.SPYSYSTTAV.V	2	538.255	0.989	25.89
Treated 2	sp|P02766|TTHY_HUMAN	Transthyretin	1	M.VKVLDAVRGSPA.L	2	606.363	0.9943	24.44
Treated 2	sp|P02766|TTHY_HUMAN	Transthyretin	1	P.AINVAVHV.F	2	411.749	0.996	25.96
Treated 2	sp|P02766|TTHY_HUMAN	Transthyretin	1	P.LM[147.04]VKVLDA.V	2	452.766	0.9715	20.99
Treated 2	sp|P02766|TTHY_HUMAN	Transthyretin	1	P.LM[147.04]VKVLDAVRGSPA.L	3	491.284	0.9833	16.97
Treated 2	sp|P02766|TTHY_HUMAN	Transthyretin	1	R.GSPAINVAVH.V	2	482.768	0.9885	25.27
Treated 2	sp|P02766|TTHY_HUMAN	Transthyretin	1	R.GSPAINVAVHV.F	2	532.302	0.9997	48.81
Treated 2	sp|P02766|TTHY_HUMAN	Transthyretin	1	R.GSPAINVAVHV.F	2	532.302	0.9997	49.77
Treated 2	sp|P02766|TTHY_HUMAN	Transthyretin	1	R.GSPAINVAVHVFR.K	2	683.887	0.9953	29.19
Treated 2	sp|P02766|TTHY_HUMAN	Transthyretin	1	S.PAINVAVH.V	2	410.741	0.9993	40.44
Treated 2	sp|P02766|TTHY_HUMAN	Transthyretin	1	S.YSTTAVVTNPKE.-	2	655.339	0.9995	65.79
Treated 2	sp|P02766|TTHY_HUMAN	Transthyretin	1	T.TAVVTNPKE.-	2	479.768	0.9608	21.5
Treated 2	sp|P02766|TTHY_HUMAN	Transthyretin	1	V.FTANDSGPR.R	2	482.732	0.9582	20.3
Treated 2	sp|P02766|TTHY_HUMAN	Transthyretin	1	V.RGSPAINVAVHV.F	3	407.238	0.9993	27.51
Control 3	sp|P00734|THRB_HUMAN	Prothrombin	1	R.TATSEYQTFFNPR.T	2	781.372	0.9875	33.15
Control 3	sp|P00734|THRB_HUMAN	Prothrombin	1	S.EYQTFFNPR.T	2	601.289	0.9806	29.4
Control 3	sp|P00734|THRB_HUMAN	Prothrombin	1	T.SEYQTFFNPR.T	2	644.805	0.9921	45.01
Control 3	sp|P00734|THRB_HUMAN	Prothrombin	1	Y.QTFFNPR.T	2	455.236	0.996	42.1
Treated 3	sp|P01009|A1AT_HUMAN	Alpha-1-antitrypsin	1	A.M[147.04]FLEAIP.M	2	418.719	0.9963	33.47
Treated 3	sp|P01009|A1AT_HUMAN	Alpha-1-antitrypsin	1	G.AM[147.04]FLEAIP.M	2	454.237	0.9908	28.43
Treated 3	sp|P01009|A1AT_HUMAN	Alpha-1-antitrypsin	1	L.FM[147.04]GKVVNP.T	2	454.243	0.989	25.58
Treated 3	sp|P01009|A1AT_HUMAN	Alpha-1-antitrypsin	1	L.FM[147.04]GKVVNPT.Q	2	504.767	0.9853	27.45
Treated 3	sp|P01009|A1AT_HUMAN	Alpha-1-antitrypsin	1	L.FM[147.04]GKVVNPTQ.K	2	568.796	0.956	23.48
Treated 3	sp|P01009|A1AT_HUMAN	Alpha-1-antitrypsin	1	P.LFM[147.04]GKVV.N	2	405.237	0.9808	19.61
Treated 3	sp|P01009|A1AT_HUMAN	Alpha-1-antitrypsin	1	P.LFM[147.04]GKVVNPT.Q	2	561.309	0.9986	35.33
Treated 3	sp|P01009|A1AT_HUMAN	Alpha-1-antitrypsin	1	P.LFM[147.04]GKVVNPTQK.-	3	459.926	0.9981	27.12
Treated 3	sp|P01009|A1AT_HUMAN	Alpha-1-antitrypsin	1	R.TLNQPDSQLQ.L	2	572.29	0.9626	20.53
Treated 3	sp|P01009|A1AT_HUMAN	Alpha-1-antitrypsin	1	S.IPPEVKFNKPFVFL.M	3	558.995	0.9453	12.94
Treated 3	sp|P01009|A1AT_HUMAN	Alpha-1-antitrypsin	1	S.IPPEVKFNKPFVFL.M	3	558.995	0.9833	17.68
Treated 3	sp|P08697|A2AP_HUMAN	Alpha-2-antiplasmin	1	F.GPDLKLVPP.M	2	468.286	0.9994	48.05
Treated 3	sp|P08697|A2AP_HUMAN	Alpha-2-antiplasmin	1	K.LFGPDLKLVPP.M	2	598.362	0.9992	32.77
Treated 3	sp|P08697|A2AP_HUMAN	Alpha-2-antiplasmin	1	K.LFGPDLKLVPP.M	2	598.362	0.9995	35.84
Treated 3	sp|P08697|A2AP_HUMAN	Alpha-2-antiplasmin	1	K.LFGPDLKLVPP.M	2	598.362	0.992	21.05
Treated 3	sp|P08697|A2AP_HUMAN	Alpha-2-antiplasmin	1	L.FGPDLKLVPP.M	2	541.82	0.9924	23.56
Treated 3	sp|P08697|A2AP_HUMAN	Alpha-2-antiplasmin	1	L.FGPDLKLVPP.M	2	541.82	0.9929	23.57
Treated 3	sp|P08697|A2AP_HUMAN	Alpha-2-antiplasmin	1	L.FGPDLKLVPP.M	2	541.82	0.9955	25.19
Treated 3	sp|P08697|A2AP_HUMAN	Alpha-2-antiplasmin	1	L.TLLKLGNQEPGGQTA.L	2	763.916	0.9844	29.17
Treated 3	sp|P08697|A2AP_HUMAN	Alpha-2-antiplasmin	1	L.TLLKLGNQEPGGQTA.L	2	763.916	0.9998	57.62
Treated 3	sp|P08697|A2AP_HUMAN	Alpha-2-antiplasmin	1	P.LTLLKLGNQEPGGQTA.L	2	820.458	0.9999	58.03
Treated 3	sp|P08697|A2AP_HUMAN	Alpha-2-antiplasmin	1	T.LLKLGNQEPGGQTA.L	2	713.392	0.9996	43.98
Treated 3	sp|P02765|FETUA_HUMAN	Alpha-2-HS-glycoprotein	1	A.PGLPPAGSPPDSHV.L	2	664.34	0.9973	35.47
Treated 3	sp|P02765|FETUA_HUMAN	Alpha-2-HS-glycoprotein	1	A.PGLPPAGSPPDSHV.L	2	664.34	0.9938	29.3
Treated 3	sp|P02765|FETUA_HUMAN	Alpha-2-HS-glycoprotein	1	A.PGLPPAGSPPDSHVL.L	2	720.882	0.947	20.01
Treated 3	sp|P02765|FETUA_HUMAN	Alpha-2-HS-glycoprotein	1	D.LRHTFM[147.04]GVVS.L	2	581.809	0.9998	52.35
Treated 3	sp|P02765|FETUA_HUMAN	Alpha-2-HS-glycoprotein	1	D.LRHTFM[147.04]GVVSLGSPSGE.V	3	597.304	0.994	41.34
Treated 3	sp|P02765|FETUA_HUMAN	Alpha-2-HS-glycoprotein	1	D.LRHTFMGVVS.L	2	573.812	0.9988	37.77
Treated 3	sp|P02765|FETUA_HUMAN	Alpha-2-HS-glycoprotein	1	G.APGLPPAGSPPDSHV.L	2	699.858	0.9991	43.99
Treated 3	sp|P02765|FETUA_HUMAN	Alpha-2-HS-glycoprotein	1	G.APGLPPAGSPPDSHV.L	2	699.858	0.9995	44.45
Treated 3	sp|P02765|FETUA_HUMAN	Alpha-2-HS-glycoprotein	1	G.APGLPPAGSPPDSHV.L	2	699.858	0.9995	43.02
Treated 3	sp|P02765|FETUA_HUMAN	Alpha-2-HS-glycoprotein	1	G.APGLPPAGSPPDSHV.L	2	699.858	0.9986	42.24
Treated 3	sp|P02765|FETUA_HUMAN	Alpha-2-HS-glycoprotein	1	G.APGLPPAGSPPDSHV.L	2	699.858	0.9976	37.42
Treated 3	sp|P02765|FETUA_HUMAN	Alpha-2-HS-glycoprotein	1	G.APGLPPAGSPPDSHV.L	2	699.858	0.9881	43.88
Treated 3	sp|P02765|FETUA_HUMAN	Alpha-2-HS-glycoprotein	1	G.APGLPPAGSPPDSHV.L	2	699.858	0.9885	31.08
Treated 3	sp|P02765|FETUA_HUMAN	Alpha-2-HS-glycoprotein	1	G.APGLPPAGSPPDSHV.L	2	699.858	0.9929	28.89
Treated 3	sp|P02765|FETUA_HUMAN	Alpha-2-HS-glycoprotein	1	G.APGLPPAGSPPDSHVL.L	2	756.4	0.9997	46.89
Treated 3	sp|P02765|FETUA_HUMAN	Alpha-2-HS-glycoprotein	1	G.APGLPPAGSPPDSHVL.L	2	756.4	0.9997	47.4
Treated 3	sp|P02765|FETUA_HUMAN	Alpha-2-HS-glycoprotein	1	G.APGLPPAGSPPDSHVL.L	2	756.4	0.9616	37.03
Treated 3	sp|P02765|FETUA_HUMAN	Alpha-2-HS-glycoprotein	1	G.APGLPPAGSPPDSHVL.L	2	756.4	0.9992	40.15
Treated 3	sp|P02765|FETUA_HUMAN	Alpha-2-HS-glycoprotein	1	G.APGLPPAGSPPDSHVL.L	2	756.4	0.9986	36.91
Treated 3	sp|P02765|FETUA_HUMAN	Alpha-2-HS-glycoprotein	1	G.APGLPPAGSPPDSHVL.L	2	756.4	0.9919	28.39
Treated 3	sp|P02765|FETUA_HUMAN	Alpha-2-HS-glycoprotein	1	G.LPPAGSPPDSHV.L	2	587.303	0.9991	39.5
Treated 3	sp|P02765|FETUA_HUMAN	Alpha-2-HS-glycoprotein	1	G.LPPAGSPPDSHV.L	2	587.303	0.9977	36
Treated 3	sp|P02765|FETUA_HUMAN	Alpha-2-HS-glycoprotein	1	G.LPPAGSPPDSHV.L	2	587.303	0.9648	21.43
Treated 3	sp|P02765|FETUA_HUMAN	Alpha-2-HS-glycoprotein	1	G.VVSLGSPSGE.V	2	466.244	0.9999	67.86
Treated 3	sp|P02765|FETUA_HUMAN	Alpha-2-HS-glycoprotein	1	H.VLLAAPPGH.Q	2	437.765	0.9976	42.55
Treated 3	sp|P02765|FETUA_HUMAN	Alpha-2-HS-glycoprotein	1	H.VLLAAPPGH.Q	2	437.765	0.9979	42.2
Treated 3	sp|P02765|FETUA_HUMAN	Alpha-2-HS-glycoprotein	1	H.VLLAAPPGH.Q	2	437.765	0.9981	35.1
Treated 3	sp|P02765|FETUA_HUMAN	Alpha-2-HS-glycoprotein	1	H.VLLAAPPGH.Q	2	437.765	0.9923	26.05
Treated 3	sp|P02765|FETUA_HUMAN	Alpha-2-HS-glycoprotein	1	H.VLLAAPPGHQ.L	2	501.794	0.9913	26.15
Treated 3	sp|P02765|FETUA_HUMAN	Alpha-2-HS-glycoprotein	1	H.VLLAAPPGHQ.L	2	501.794	0.9996	45.15
Treated 3	sp|P02765|FETUA_HUMAN	Alpha-2-HS-glycoprotein	1	H.VLLAAPPGHQ.L	2	501.794	0.9995	41.5
Treated 3	sp|P02765|FETUA_HUMAN	Alpha-2-HS-glycoprotein	1	H.VLLAAPPGHQ.L	2	501.794	0.9938	26.87
Treated 3	sp|P02765|FETUA_HUMAN	Alpha-2-HS-glycoprotein	1	H.VLLAAPPGHQL.H	2	558.336	0.9984	40.12
Treated 3	sp|P02765|FETUA_HUMAN	Alpha-2-HS-glycoprotein	1	H.VLLAAPPGHQL.H	2	558.336	0.9901	23.51
Treated 3	sp|P02765|FETUA_HUMAN	Alpha-2-HS-glycoprotein	1	H.YDLRHTFM[147.04]GVVS.L	3	480.906	0.9783	20.99
Treated 3	sp|P02765|FETUA_HUMAN	Alpha-2-HS-glycoprotein	1	L.GAPGLPPAGSPPDSH.V	2	678.835	0.9809	24.38
Treated 3	sp|P02765|FETUA_HUMAN	Alpha-2-HS-glycoprotein	1	L.GAPGLPPAGSPPDSH.V	2	678.835	0.98	24.19
Treated 3	sp|P02765|FETUA_HUMAN	Alpha-2-HS-glycoprotein	1	L.GAPGLPPAGSPPDSHV.L	2	728.369	0.9995	44.85
Treated 3	sp|P02765|FETUA_HUMAN	Alpha-2-HS-glycoprotein	1	L.GAPGLPPAGSPPDSHV.L	2	728.369	0.9996	64.41
Treated 3	sp|P02765|FETUA_HUMAN	Alpha-2-HS-glycoprotein	1	L.GAPGLPPAGSPPDSHV.L	2	728.369	0.9998	61.57
Treated 3	sp|P02765|FETUA_HUMAN	Alpha-2-HS-glycoprotein	1	L.GAPGLPPAGSPPDSHV.L	2	728.369	0.9994	45.79
Treated 3	sp|P02765|FETUA_HUMAN	Alpha-2-HS-glycoprotein	1	L.GAPGLPPAGSPPDSHV.L	2	728.369	0.9703	41.16
Treated 3	sp|P02765|FETUA_HUMAN	Alpha-2-HS-glycoprotein	1	L.GAPGLPPAGSPPDSHV.L	2	728.369	0.9982	41.21
Treated 3	sp|P02765|FETUA_HUMAN	Alpha-2-HS-glycoprotein	1	L.GAPGLPPAGSPPDSHV.L	2	728.369	0.9951	34.3
Treated 3	sp|P02765|FETUA_HUMAN	Alpha-2-HS-glycoprotein	1	L.GAPGLPPAGSPPDSHV.L	2	728.369	0.9573	21.87
Treated 3	sp|P02765|FETUA_HUMAN	Alpha-2-HS-glycoprotein	1	L.LAAPPGHQL.H	2	452.26	0.9646	20.6
Treated 3	sp|P02765|FETUA_HUMAN	Alpha-2-HS-glycoprotein	1	L.RHTFM[147.04]GV.V	2	432.217	0.9865	26.04
Treated 3	sp|P02765|FETUA_HUMAN	Alpha-2-HS-glycoprotein	1	L.RHTFM[147.04]GVVS.L	2	525.267	0.9976	38.78
Treated 3	sp|P02765|FETUA_HUMAN	Alpha-2-HS-glycoprotein	1	L.RHTFM[147.04]GVVS.L	2	525.267	0.9974	34.29
Treated 3	sp|P02765|FETUA_HUMAN	Alpha-2-HS-glycoprotein	1	L.RHTFMGVVS.L	2	517.27	0.9984	45.5
Treated 3	sp|P02765|FETUA_HUMAN	Alpha-2-HS-glycoprotein	1	P.GLPPAGSPPDSHV.L	2	615.813	0.9984	38.43
Treated 3	sp|P02765|FETUA_HUMAN	Alpha-2-HS-glycoprotein	1	P.GLPPAGSPPDSHV.L	2	615.813	0.9984	35.88
Treated 3	sp|P02765|FETUA_HUMAN	Alpha-2-HS-glycoprotein	1	P.GLPPAGSPPDSHV.L	2	615.813	0.9993	40.52
Treated 3	sp|P02765|FETUA_HUMAN	Alpha-2-HS-glycoprotein	1	P.GLPPAGSPPDSHV.L	2	615.813	0.9997	45.6
Treated 3	sp|P02765|FETUA_HUMAN	Alpha-2-HS-glycoprotein	1	P.GLPPAGSPPDSHV.L	2	615.813	0.9982	35.6
Treated 3	sp|P02765|FETUA_HUMAN	Alpha-2-HS-glycoprotein	1	P.GLPPAGSPPDSHV.L	2	615.813	0.9997	46.28
Treated 3	sp|P02765|FETUA_HUMAN	Alpha-2-HS-glycoprotein	1	P.GLPPAGSPPDSHV.L	2	615.813	0.9989	38.24
Treated 3	sp|P02765|FETUA_HUMAN	Alpha-2-HS-glycoprotein	1	P.GLPPAGSPPDSHVL.L	2	672.355	0.9987	37.33
Treated 3	sp|P02765|FETUA_HUMAN	Alpha-2-HS-glycoprotein	1	P.GLPPAGSPPDSHVL.L	2	672.355	0.9998	51.85
Treated 3	sp|P02765|FETUA_HUMAN	Alpha-2-HS-glycoprotein	1	P.GLPPAGSPPDSHVL.L	2	672.355	0.9993	40.38
Treated 3	sp|P02765|FETUA_HUMAN	Alpha-2-HS-glycoprotein	1	P.GLPPAGSPPDSHVL.L	2	672.355	0.9968	37.11
Treated 3	sp|P02765|FETUA_HUMAN	Alpha-2-HS-glycoprotein	1	P.LGAPGLPPAGSPPDSH.V	2	735.377	0.9998	50.59
Treated 3	sp|P02765|FETUA_HUMAN	Alpha-2-HS-glycoprotein	1	P.LGAPGLPPAGSPPDSH.V	2	735.377	0.9998	53.16
Treated 3	sp|P02765|FETUA_HUMAN	Alpha-2-HS-glycoprotein	1	P.LGAPGLPPAGSPPDSH.V	2	735.377	0.9985	37.09
Treated 3	sp|P02765|FETUA_HUMAN	Alpha-2-HS-glycoprotein	1	P.LGAPGLPPAGSPPDSH.V	2	735.377	0.9997	47.93
Treated 3	sp|P02765|FETUA_HUMAN	Alpha-2-HS-glycoprotein	1	P.LGAPGLPPAGSPPDSH.V	2	735.377	0.9868	26.65
Treated 3	sp|P02765|FETUA_HUMAN	Alpha-2-HS-glycoprotein	1	P.LGAPGLPPAGSPPDSHV.L	3	523.61	0.9987	30.87
Treated 3	sp|P02765|FETUA_HUMAN	Alpha-2-HS-glycoprotein	1	P.LGAPGLPPAGSPPDSHV.L	2	784.911	0.9999	56.7
Treated 3	sp|P02765|FETUA_HUMAN	Alpha-2-HS-glycoprotein	1	P.LGAPGLPPAGSPPDSHV.L	3	523.61	0.9996	38.26
Treated 3	sp|P02765|FETUA_HUMAN	Alpha-2-HS-glycoprotein	1	P.LGAPGLPPAGSPPDSHV.L	2	784.911	0.9991	59.36
Treated 3	sp|P02765|FETUA_HUMAN	Alpha-2-HS-glycoprotein	1	P.LGAPGLPPAGSPPDSHV.L	3	523.61	0.9999	44.47
Treated 3	sp|P02765|FETUA_HUMAN	Alpha-2-HS-glycoprotein	1	P.LGAPGLPPAGSPPDSHV.L	2	784.911	0.9997	48.13
Treated 3	sp|P02765|FETUA_HUMAN	Alpha-2-HS-glycoprotein	1	P.LGAPGLPPAGSPPDSHV.L	3	523.61	0.9992	32.81
Treated 3	sp|P02765|FETUA_HUMAN	Alpha-2-HS-glycoprotein	1	P.LGAPGLPPAGSPPDSHV.L	2	784.911	0.9997	50.95
Treated 3	sp|P02765|FETUA_HUMAN	Alpha-2-HS-glycoprotein	1	P.LGAPGLPPAGSPPDSHV.L	3	523.61	0.985	21.39
Treated 3	sp|P02765|FETUA_HUMAN	Alpha-2-HS-glycoprotein	1	P.LGAPGLPPAGSPPDSHV.L	2	784.911	0.9972	34.91
Treated 3	sp|P02765|FETUA_HUMAN	Alpha-2-HS-glycoprotein	1	P.LGAPGLPPAGSPPDSHV.L	2	784.911	0.9845	25.9
Treated 3	sp|P02765|FETUA_HUMAN	Alpha-2-HS-glycoprotein	1	P.LGAPGLPPAGSPPDSHV.L	2	784.911	0.9975	34.21
Treated 3	sp|P02765|FETUA_HUMAN	Alpha-2-HS-glycoprotein	1	P.LGAPGLPPAGSPPDSHV.L	2	784.911	0.9982	36.11
Treated 3	sp|P02765|FETUA_HUMAN	Alpha-2-HS-glycoprotein	1	P.LGAPGLPPAGSPPDSHV.L	2	784.911	0.9963	32.34
Treated 3	sp|P02765|FETUA_HUMAN	Alpha-2-HS-glycoprotein	1	P.LGAPGLPPAGSPPDSHV.L	2	784.911	0.9861	26.76
Treated 3	sp|P02765|FETUA_HUMAN	Alpha-2-HS-glycoprotein	1	P.LGAPGLPPAGSPPDSHVL.L	3	561.304	0.9982	28.93
Treated 3	sp|P02765|FETUA_HUMAN	Alpha-2-HS-glycoprotein	1	P.LGAPGLPPAGSPPDSHVL.L	2	841.453	0.9995	51.96
Treated 3	sp|P02765|FETUA_HUMAN	Alpha-2-HS-glycoprotein	1	P.LGAPGLPPAGSPPDSHVL.L	3	561.304	0.9997	37.23
Treated 3	sp|P02765|FETUA_HUMAN	Alpha-2-HS-glycoprotein	1	P.LGAPGLPPAGSPPDSHVL.L	2	841.453	0.9963	58.89
Treated 3	sp|P02765|FETUA_HUMAN	Alpha-2-HS-glycoprotein	1	P.LGAPGLPPAGSPPDSHVL.L	3	561.304	0.9782	32.55
Treated 3	sp|P02765|FETUA_HUMAN	Alpha-2-HS-glycoprotein	1	P.LGAPGLPPAGSPPDSHVL.L	2	841.453	0.9995	53.1
Treated 3	sp|P02765|FETUA_HUMAN	Alpha-2-HS-glycoprotein	1	P.LGAPGLPPAGSPPDSHVL.L	3	561.304	0.9952	25.61
Treated 3	sp|P02765|FETUA_HUMAN	Alpha-2-HS-glycoprotein	1	P.LGAPGLPPAGSPPDSHVL.L	2	841.453	0.9996	52.47
Treated 3	sp|P02765|FETUA_HUMAN	Alpha-2-HS-glycoprotein	1	P.LGAPGLPPAGSPPDSHVL.L	2	841.453	0.9998	53.16
Treated 3	sp|P02765|FETUA_HUMAN	Alpha-2-HS-glycoprotein	1	P.LGAPGLPPAGSPPDSHVL.L	3	561.304	0.9662	18.86
Treated 3	sp|P02765|FETUA_HUMAN	Alpha-2-HS-glycoprotein	1	P.LGAPGLPPAGSPPDSHVL.L	2	841.453	0.9998	50.78
Treated 3	sp|P02765|FETUA_HUMAN	Alpha-2-HS-glycoprotein	1	P.LGAPGLPPAGSPPDSHVL.L	2	841.453	0.9996	49.6
Treated 3	sp|P02765|FETUA_HUMAN	Alpha-2-HS-glycoprotein	1	P.LGAPGLPPAGSPPDSHVL.L	2	841.453	0.9965	32.89
Treated 3	sp|P02765|FETUA_HUMAN	Alpha-2-HS-glycoprotein	1	R.HTFM[147.04]GVVS.L	2	447.217	0.9984	36.21
Treated 3	sp|P02765|FETUA_HUMAN	Alpha-2-HS-glycoprotein	1	R.HTFM[147.04]GVVS.L	2	447.217	0.997	33.33
Treated 3	sp|P02765|FETUA_HUMAN	Alpha-2-HS-glycoprotein	1	R.HTFM[147.04]GVVS.L	2	447.217	0.9782	22.88
Treated 3	sp|P02765|FETUA_HUMAN	Alpha-2-HS-glycoprotein	1	R.HTFM[147.04]GVVSLGSPSGE.V	2	760.86	0.9988	39.3
Treated 3	sp|P02765|FETUA_HUMAN	Alpha-2-HS-glycoprotein	1	R.HTFM[147.04]GVVSLGSPSGE.V	2	760.86	0.9999	76.4
Treated 3	sp|P02765|FETUA_HUMAN	Alpha-2-HS-glycoprotein	1	R.HTFMGVVS.L	2	439.219	0.9886	42.25
Treated 3	sp|P02765|FETUA_HUMAN	Alpha-2-HS-glycoprotein	1	R.TVVQPSVGA.A	2	429.244	0.992	36.62
Treated 3	sp|P02765|FETUA_HUMAN	Alpha-2-HS-glycoprotein	1	R.TVVQPSVGA.A	2	429.244	0.9913	36.06
Treated 3	sp|P02765|FETUA_HUMAN	Alpha-2-HS-glycoprotein	1	V.LLAAPPGHQ.L	2	452.26	0.9578	20.99
Treated 3	sp|P02765|FETUA_HUMAN	Alpha-2-HS-glycoprotein	1	V.LLAAPPGHQ.L	2	452.26	0.9835	23.78
Treated 3	sp|P02765|FETUA_HUMAN	Alpha-2-HS-glycoprotein	1	V.LLAAPPGHQL.H	2	508.802	0.998	32.6
Treated 3	sp|P02765|FETUA_HUMAN	Alpha-2-HS-glycoprotein	1	V.LLAAPPGHQL.H	2	508.802	0.9982	32.97
Treated 3	sp|P02765|FETUA_HUMAN	Alpha-2-HS-glycoprotein	1	V.LLAAPPGHQL.H	2	508.802	0.9996	42.03
Treated 3	sp|P02765|FETUA_HUMAN	Alpha-2-HS-glycoprotein	1	V.LLAAPPGHQL.H	2	508.802	0.961	18.99
Treated 3	sp|P02765|FETUA_HUMAN	Alpha-2-HS-glycoprotein	1	V.LLAAPPGHQL.H	2	508.802	0.9968	29.82
Treated 3	sp|P02765|FETUA_HUMAN	Alpha-2-HS-glycoprotein	1	V.LLAAPPGHQLH.R	2	577.331	0.9974	40.18
Treated 3	sp|P02765|FETUA_HUMAN	Alpha-2-HS-glycoprotein	1	V.LLAAPPGHQLH.R	2	577.331	0.9983	31.83
Treated 3	sp|P02765|FETUA_HUMAN	Alpha-2-HS-glycoprotein	1	V.LLAAPPGHQLHR.A	3	437.257	0.9969	21.78
Treated 3	sp|P02765|FETUA_HUMAN	Alpha-2-HS-glycoprotein	1	Y.DLRHTFM[147.04]GVVS.L	2	639.323	0.9581	21.91
Treated 3	sp|P02765|FETUA_HUMAN	Alpha-2-HS-glycoprotein	1	Y.DLRHTFM[147.04]GVVS.L	3	426.551	0.9815	20.64
Treated 3	sp|P02765|FETUA_HUMAN	Alpha-2-HS-glycoprotein	1	Y.DLRHTFM[147.04]GVVS.L	2	639.323	0.9703	24.65
Treated 3	sp|P02765|FETUA_HUMAN	Alpha-2-HS-glycoprotein	1	Y.DLRHTFM[147.04]GVVS.L	3	426.551	0.9936	25.12
Treated 3	sp|P02765|FETUA_HUMAN	Alpha-2-HS-glycoprotein	1	Y.DLRHTFMGVVS.L	3	421.219	0.9986	39.38
Treated 3	sp|P02647|APOA1_HUMAN	Apolipoprotein A-I	0.9999	L.RQGLLPVL.E	2	448.294	0.9937	19.87
Treated 3	sp|P02652|APOA2_HUMAN	Apolipoprotein A-II	1	Q.TVTDYGKDLM[147.04].E	2	579.775	0.9583	19.18
Treated 3	sp|P06727|APOA4_HUMAN	Apolipoprotein A-IV	1	F.NKALVQQM[147.04].E	2	474.257	0.9987	43.51
Treated 3	sp|P06727|APOA4_HUMAN	Apolipoprotein A-IV	1	K.LNHQLEGLT.F	2	512.779	0.9489	18.76
Treated 3	sp|P06727|APOA4_HUMAN	Apolipoprotein A-IV	1	L.NHQLEGLT.F	2	456.237	0.991	26.12
Treated 3	sp|P06727|APOA4_HUMAN	Apolipoprotein A-IV	1	L.NHQLEGLTFQ.M	2	593.8	0.9999	64.93
Treated 3	sp|P06727|APOA4_HUMAN	Apolipoprotein A-IV	1	N.FNKALVQQ.M	2	474.273	0.9992	45.2
Treated 3	sp|P06727|APOA4_HUMAN	Apolipoprotein A-IV	1	P.YGENFNKAL.V	2	528.265	0.9989	36.65
Treated 3	sp|P06727|APOA4_HUMAN	Apolipoprotein A-IV	1	Q.KKLVPFA.T	2	401.767	0.9598	13.09
Treated 3	sp|P02655|APOC2_HUMAN	Apolipoprotein C-II	1	Y.TGIFTDQV.L	2	440.728	0.9993	43.82
Treated 3	sp|P02655|APOC2_HUMAN	Apolipoprotein C-II	1	Y.TGIFTDQVLS.V	2	540.786	0.9994	40.66
Treated 3	sp|P02656|APOC3_HUMAN	Apolipoprotein C-III	1	A.LSSVQESQVAQQARGW.V	2	887.452	0.9995	45.47
Treated 3	sp|P02656|APOC3_HUMAN	Apolipoprotein C-III	1	E.SQVAQQARGW.V	2	565.793	0.9464	19.58
Treated 3	sp|P02656|APOC3_HUMAN	Apolipoprotein C-III	1	E.SQVAQQARGWVT.D	2	665.851	0.989	26.97
Treated 3	sp|P02656|APOC3_HUMAN	Apolipoprotein C-III	1	K.DYWSTVK.D	2	449.723	0.9941	27.38
Treated 3	sp|P02656|APOC3_HUMAN	Apolipoprotein C-III	1	L.SSVQESQVAQQARGW.V	2	830.909	0.9999	55.68
Treated 3	sp|P02656|APOC3_HUMAN	Apolipoprotein C-III	1	L.SSVQESQVAQQARGW.V	3	554.275	0.9806	21.39
Treated 3	sp|P02656|APOC3_HUMAN	Apolipoprotein C-III	1	S.QVAQQARGW.V	2	522.277	0.9987	37.84
Treated 3	sp|P02656|APOC3_HUMAN	Apolipoprotein C-III	1	S.QVAQQARGWVT.D	2	622.335	0.9965	32.58
Treated 3	sp|P02656|APOC3_HUMAN	Apolipoprotein C-III	1	S.SVQESQVAQQARGW.V	2	787.393	0.9999	72.62
Treated 3	sp|P02656|APOC3_HUMAN	Apolipoprotein C-III	1	S.SVQESQVAQQARGW.V	3	525.265	0.9997	42.26
Treated 3	sp|P02649|APOE_HUMAN	Apolipoprotein E	0.9999	K.VQAAVGTSAAPVPSDNH.-	2	810.906	0.9881	28.04
Treated 3	sp|P02649|APOE_HUMAN	Apolipoprotein E	0.9999	R.LGPLVEQGR.V	2	484.784	0.9826	25.51
Treated 3	sp|O14791|APOL1_HUMAN	Apolipoprotein L1	1	R.GVKLTDVAPVSFF.L	2	690.386	0.9999	58.03
Treated 3	sp|P00450|CERU_HUMAN	Ceruloplasmin	1	R.TTIEKPVW.L	2	487.275	0.999	37.45
Treated 3	sp|P00450|CERU_HUMAN	Ceruloplasmin	1	R.TTIEKPVWLG.F	2	572.328	0.9812	22.98
Treated 3	sp|P00450|CERU_HUMAN	Ceruloplasmin	1	R.TTIEKPVWLG.F	2	572.328	0.9913	25.64
Treated 3	sp|P10909|CLUS_HUMAN	Clusterin	1	A.FQHPPTEF.L	2	501.741	0.9552	19.17
Treated 3	sp|P10909|CLUS_HUMAN	Clusterin	1	F.FFPKSRIV.R	2	497.302	0.9503	14.96
Treated 3	sp|P00736|C1R_HUMAN	Complement C1r subcomponent	0.9996	G.NFPWQVFTNIHG.R	2	730.363	0.9627	22.79
Treated 3	sp|P00736|C1R_HUMAN	Complement C1r subcomponent	0.9996	K.NRM[147.04]DVFSQNM[147.04].F	2	637.273	0.9717	18.48
Treated 3	sp|P09871|C1S_HUMAN	Complement C1s subcomponent	1	E.HVFIHPG.W	2	403.723	0.988	24.76
Treated 3	sp|P09871|C1S_HUMAN	Complement C1s subcomponent	1	L.TPEHVFIHPG.W	2	567.294	0.9875	26.32
Treated 3	sp|P09871|C1S_HUMAN	Complement C1s subcomponent	1	M.YVGSTSVQTSRLA.K	2	684.863	0.9934	34.87
Treated 3	sp|P09871|C1S_HUMAN	Complement C1s subcomponent	1	P.EHVFIHPG.W	2	468.244	0.9929	29.69
Treated 3	sp|P09871|C1S_HUMAN	Complement C1s subcomponent	1	R.LKAARLPV.A	2	434.296	0.9938	19.84
Treated 3	sp|P09871|C1S_HUMAN	Complement C1s subcomponent	1	Y.VGSTSVQTSRLA.K	2	603.332	0.9995	45.77
Treated 3	sp|P01024|CO3_HUMAN	Complement C3	1	E.TRILLQGTPVAQ.M	2	648.889	0.9957	24.78
Treated 3	sp|P01024|CO3_HUMAN	Complement C3	1	L.LLQGTPVAQ.M	2	463.773	0.9777	17.98
Treated 3	sp|P01024|CO3_HUMAN	Complement C3	1	L.SVVTM[147.04]YH.A	2	426.704	0.9923	26.77
Treated 3	sp|P01024|CO3_HUMAN	Complement C3	1	T.LSVVTM[147.04]YH.A	2	483.246	0.9995	42.09
Treated 3	sp|P0C0L4|CO4A_HUMAN	Complement C4-A	1	E.LQFSLGSK.L	2	440.254	0.9991	37.68
Treated 3	sp|P0C0L4|CO4A_HUMAN	Complement C4-A	1	E.LQFSLGSKIN.V	2	553.818	0.9847	22.45
Treated 3	sp|P0C0L4|CO4A_HUMAN	Complement C4-A	1	K.INVKVGGNSKGTL.K	3	429.588	0.955	15.39
Treated 3	sp|P0C0L4|CO4A_HUMAN	Complement C4-A	1	L.VYELNPLDHRG.R	3	438.229	0.9922	22.63
Treated 3	sp|P0C0L4|CO4A_HUMAN	Complement C4-A	1	Y.ELNPLDHRG.R	2	525.774	0.9769	22.94
Treated 3	sp|P02671|FIBA_HUMAN	Fibrinogen alpha chain	1	A.FFDTASTGKTFPG.F	2	688.334	0.9998	52.96
Treated 3	sp|P02671|FIBA_HUMAN	Fibrinogen alpha chain	1	A.FFDTASTGKTFPG.F	2	688.334	0.9779	24.23
Treated 3	sp|P02671|FIBA_HUMAN	Fibrinogen alpha chain	1	D.TASTGKTFPGFF.S	2	630.821	0.9708	23.03
Treated 3	sp|P02671|FIBA_HUMAN	Fibrinogen alpha chain	1	D.TASTGKTFPGFF.S	2	630.821	0.9725	23.45
Treated 3	sp|P02671|FIBA_HUMAN	Fibrinogen alpha chain	1	F.DTASTGKTFPGFF.S	2	688.334	0.9982	35.6
Treated 3	sp|P02671|FIBA_HUMAN	Fibrinogen alpha chain	1	F.DTASTGKTFPGFF.S	2	688.334	0.9953	50.26
Treated 3	sp|P02671|FIBA_HUMAN	Fibrinogen alpha chain	1	F.DTASTGKTFPGFF.S	2	688.334	0.9997	46.27
Treated 3	sp|P02671|FIBA_HUMAN	Fibrinogen alpha chain	1	F.DTASTGKTFPGFFSP.M	2	780.376	0.9808	25.05
Treated 3	sp|P02671|FIBA_HUMAN	Fibrinogen alpha chain	1	F.FDTASTGKTFPG.F	2	614.8	0.9919	27.45
Treated 3	sp|P02671|FIBA_HUMAN	Fibrinogen alpha chain	1	F.FDTASTGKTFPG.F	2	614.8	0.9992	40.7
Treated 3	sp|P02671|FIBA_HUMAN	Fibrinogen alpha chain	1	F.FDTASTGKTFPGFF.S	2	761.868	0.9997	48.69
Treated 3	sp|P02671|FIBA_HUMAN	Fibrinogen alpha chain	1	L.SGIGTLDGFR.H	2	511.771	0.9974	32.65
Treated 3	sp|P02671|FIBA_HUMAN	Fibrinogen alpha chain	1	M.KPVPDLVPGN.F	2	518.299	0.9901	23.31
Treated 3	sp|P02671|FIBA_HUMAN	Fibrinogen alpha chain	1	S.TGKTFPGFF.S	2	501.262	0.9526	19.06
Treated 3	sp|P02675|FIBB_HUMAN	Fibrinogen beta chain	1	A.PPPISGGGY.R	2	422.717	0.9568	18.35
Treated 3	sp|P02675|FIBB_HUMAN	Fibrinogen beta chain	1	A.PPPISGGGY.R	2	422.717	0.9883	33.15
Treated 3	sp|P02675|FIBB_HUMAN	Fibrinogen beta chain	1	A.PPPISGGGYR.A	2	500.768	0.9958	29.13
Treated 3	sp|P02675|FIBB_HUMAN	Fibrinogen beta chain	1	A.PPPISGGGYR.A	2	500.768	0.9986	37.18
Treated 3	sp|P02675|FIBB_HUMAN	Fibrinogen beta chain	1	L.RPAPPPISGGGY.R	2	584.813	0.9999	68.17
Treated 3	sp|P02675|FIBB_HUMAN	Fibrinogen beta chain	1	L.RPAPPPISGGGY.R	2	584.813	0.9999	59.26
Treated 3	sp|P02675|FIBB_HUMAN	Fibrinogen beta chain	1	L.RPAPPPISGGGYR.A	3	442.245	0.9941	24
Treated 3	sp|P02675|FIBB_HUMAN	Fibrinogen beta chain	1	L.RPAPPPISGGGYR.A	3	442.245	0.9971	25.52
Treated 3	sp|P02675|FIBB_HUMAN	Fibrinogen beta chain	1	P.SLRPAPPPISGGGY.R	2	684.871	0.9999	80.77
Treated 3	sp|P02675|FIBB_HUMAN	Fibrinogen beta chain	1	P.SLRPAPPPISGGGY.R	2	684.871	0.9998	51.41
Treated 3	sp|P02675|FIBB_HUMAN	Fibrinogen beta chain	1	P.SLRPAPPPISGGGYR.A	3	508.95	0.9993	31.25
Treated 3	sp|P02675|FIBB_HUMAN	Fibrinogen beta chain	1	P.SLRPAPPPISGGGYR.A	3	508.95	0.9618	18.14
Treated 3	sp|P02675|FIBB_HUMAN	Fibrinogen beta chain	1	R.PAPPPISGGGY.R	2	506.762	0.9999	58.88
Treated 3	sp|P02675|FIBB_HUMAN	Fibrinogen beta chain	1	R.PAPPPISGGGY.R	2	506.762	0.9981	60.35
Treated 3	sp|P02675|FIBB_HUMAN	Fibrinogen beta chain	1	R.PAPPPISGGGY.R	2	506.762	0.9994	40.02
Treated 3	sp|P02675|FIBB_HUMAN	Fibrinogen beta chain	1	R.PAPPPISGGGYR.A	2	584.813	0.9984	55.82
Treated 3	sp|P02675|FIBB_HUMAN	Fibrinogen beta chain	1	S.LRPAPPPISGGG.Y	2	559.823	0.9942	27.27
Treated 3	sp|P02675|FIBB_HUMAN	Fibrinogen beta chain	1	S.LRPAPPPISGGGY.R	2	641.355	0.9999	76.35
Treated 3	sp|P02675|FIBB_HUMAN	Fibrinogen beta chain	1	S.LRPAPPPISGGGYR.A	3	479.94	0.9732	16.67
Treated 3	sp|P02675|FIBB_HUMAN	Fibrinogen beta chain	1	S.LRPAPPPISGGGYR.A	3	479.94	0.9946	22.17
Treated 3	sp|P02751|FINC_HUMAN	Fibronectin	1	G.IQLPGTSGQQPSVGQQ.M	2	812.922	0.973	28.85
Treated 3	sp|P02751|FINC_HUMAN	Fibronectin	1	Q.M[147.04]VQPQSPVAVS.Q	2	579.799	0.9992	39.08
Treated 3	sp|P19827|ITIH1_HUMAN	Inter-alpha-trypsin inhibitor heavy chain H1	0.9979	H.VLFRPTVSQQ.Q	2	587.837	0.9911	26.02
Treated 3	sp|P19823|ITIH2_HUMAN	Inter-alpha-trypsin inhibitor heavy chain H2	1	F.ILNEANNLG.L	2	479.257	0.9983	33.65
Treated 3	sp|P19823|ITIH2_HUMAN	Inter-alpha-trypsin inhibitor heavy chain H2	1	F.SVIDFNQNIR.T	2	603.321	0.9776	23.98
Treated 3	sp|P19823|ITIH2_HUMAN	Inter-alpha-trypsin inhibitor heavy chain H2	1	G.LLDPNSVSL.L	2	479.27	0.9948	29.7
Treated 3	sp|P19823|ITIH2_HUMAN	Inter-alpha-trypsin inhibitor heavy chain H2	1	H.FSVIDFNQNIR.T	2	676.855	0.9995	45.68
Treated 3	sp|P19823|ITIH2_HUMAN	Inter-alpha-trypsin inhibitor heavy chain H2	1	H.VSFKPTVAQ.Q	2	488.781	0.9985	34.08
Treated 3	sp|P19823|ITIH2_HUMAN	Inter-alpha-trypsin inhibitor heavy chain H2	1	K.KFYNQVSTP.L	2	542.281	0.9775	22.24
Treated 3	sp|P19823|ITIH2_HUMAN	Inter-alpha-trypsin inhibitor heavy chain H2	1	K.KFYNQVSTP.L	2	542.281	0.9987	36.06
Treated 3	sp|P19823|ITIH2_HUMAN	Inter-alpha-trypsin inhibitor heavy chain H2	1	K.KFYNQVSTPL.L	2	598.823	0.9983	33.99
Treated 3	sp|P19823|ITIH2_HUMAN	Inter-alpha-trypsin inhibitor heavy chain H2	1	L.GLLDPNSVSL.L	2	507.781	0.9849	22.79
Treated 3	sp|P19823|ITIH2_HUMAN	Inter-alpha-trypsin inhibitor heavy chain H2	1	L.LAERSLAPTAA.A	2	550.313	0.9476	18.29
Treated 3	sp|P19823|ITIH2_HUMAN	Inter-alpha-trypsin inhibitor heavy chain H2	1	L.LRAIFILNEANNLG.L	2	779.445	0.9912	28.03
Treated 3	sp|P19823|ITIH2_HUMAN	Inter-alpha-trypsin inhibitor heavy chain H2	1	Q.LLAERSLAPTAA.A	2	606.855	0.9878	22.18
Treated 3	sp|P19823|ITIH2_HUMAN	Inter-alpha-trypsin inhibitor heavy chain H2	1	R.ITRSILQM[147.04]S.L	2	532.796	0.9777	22.15
Treated 3	sp|P19823|ITIH2_HUMAN	Inter-alpha-trypsin inhibitor heavy chain H2	1	R.NDLISATKT.Q	2	481.765	0.9979	33.61
Treated 3	sp|P19823|ITIH2_HUMAN	Inter-alpha-trypsin inhibitor heavy chain H2	1	R.NVQFNYPH.T	2	509.745	0.969	21.2
Treated 3	sp|P19823|ITIH2_HUMAN	Inter-alpha-trypsin inhibitor heavy chain H2	1	S.M[147.04]LAQGSQV.L	2	425.214	0.9913	26.3
Treated 3	sp|P19823|ITIH2_HUMAN	Inter-alpha-trypsin inhibitor heavy chain H2	1	S.VITATSANTQL.V	2	559.81	0.9699	21.72
Treated 3	sp|P19823|ITIH2_HUMAN	Inter-alpha-trypsin inhibitor heavy chain H2	1	S.VITATSANTQLV.L	2	609.344	0.9573	23.2
Treated 3	sp|Q14624|ITIH4_HUMAN	Inter-alpha-trypsin inhibitor heavy chain H4	1	M.NFRPGVL.S	2	401.736	0.9662	20.72
Treated 3	sp|Q14624|ITIH4_HUMAN	Inter-alpha-trypsin inhibitor heavy chain H4	1	M.NFRPGVLS.S	2	445.252	0.9978	33.34
Treated 3	sp|Q14624|ITIH4_HUMAN	Inter-alpha-trypsin inhibitor heavy chain H4	1	R.LLFKGSEM[147.04].V	2	470.748	0.9646	20.06
Treated 3	sp|Q14624|ITIH4_HUMAN	Inter-alpha-trypsin inhibitor heavy chain H4	1	R.M[147.04]NFRPGV.L	2	418.712	0.9945	28.82
Treated 3	sp|P01042|KNG1_HUMAN	Kininogen-1	0.9994	R.PPGFSPFR.S	2	452.741	0.9713	23.29
Treated 3	sp|P00734|THRB_HUMAN	Prothrombin	1	A.TSEYQTFFNPR.T	2	695.329	0.9994	41.31
Treated 3	sp|P00734|THRB_HUMAN	Prothrombin	1	C.YVAGKPGDFG.Y	2	505.755	0.9514	19.58
Treated 3	sp|P00734|THRB_HUMAN	Prothrombin	1	N.VGKGQPSVLQ.V	2	506.797	0.9965	27.21
Treated 3	sp|P00734|THRB_HUMAN	Prothrombin	1	N.VGKGQPSVLQVVNLP.L	2	767.955	0.9996	43.34
Treated 3	sp|P00734|THRB_HUMAN	Prothrombin	1	Q.VTVAM[147.04]TPR.S	2	445.746	0.9895	25.92
Treated 3	sp|P00734|THRB_HUMAN	Prothrombin	1	Q.VTVAMTPR.S	2	437.748	0.9986	38.73
Treated 3	sp|P00734|THRB_HUMAN	Prothrombin	1	S.EYQTFFNPR.T	2	601.289	0.9969	31.47
Treated 3	sp|P00734|THRB_HUMAN	Prothrombin	1	Y.QTFFNPR.T	2	455.236	0.9996	46.16
Treated 3	sp|P02768|ALBU_HUMAN	Serum albumin	0.9875	K.KVPQVSTPTLVEVSR.N	3	547.32	0.9997	35.88
Treated 3	sp|P27169|PON1_HUMAN	Serum paraoxonase/arylesterase 1	1	A.NGINISPDGK.Y	2	507.768	0.9756	22.98
Treated 3	sp|P27169|PON1_HUMAN	Serum paraoxonase/arylesterase 1	1	D.LEILPNGLA.F	2	470.283	0.9746	15.72
Treated 3	sp|P27169|PON1_HUMAN	Serum paraoxonase/arylesterase 1	1	D.VSSFNPHGIST.F	2	573.287	0.9611	44.32*
Treated 3	sp|P27169|PON1_HUMAN	Serum paraoxonase/arylesterase 1	1	F.NPNSPGKILL.M	2	526.812	0.9992	34.8
Treated 3	sp|P27169|PON1_HUMAN	Serum paraoxonase/arylesterase 1	1	G.LKYPGIK.S	2	409.764	0.9857	15.25
Treated 3	sp|P27169|PON1_HUMAN	Serum paraoxonase/arylesterase 1	1	H.FYGTNDHY.F	2	508.713	0.9494	14.21
Treated 3	sp|P27169|PON1_HUMAN	Serum paraoxonase/arylesterase 1	1	H.QSSYQTRL.N	2	491.755	0.9971	33.31
Treated 3	sp|P27169|PON1_HUMAN	Serum paraoxonase/arylesterase 1	1	K.LIALTLLGM[147.04]GLALFR.N	2	809.496	0.9997	78.78
Treated 3	sp|P27169|PON1_HUMAN	Serum paraoxonase/arylesterase 1	1	K.SFNPNSPGKIL.L	2	587.321	0.9956	30.74
Treated 3	sp|P27169|PON1_HUMAN	Serum paraoxonase/arylesterase 1	1	K.YPGIKSFNPNSPG.K	2	689.347	0.997	38.09
Treated 3	sp|P27169|PON1_HUMAN	Serum paraoxonase/arylesterase 1	1	M.AKLIALTLLGM[147.04]GLALF.R	2	831.011	0.9991	34.99
Treated 3	sp|P27169|PON1_HUMAN	Serum paraoxonase/arylesterase 1	1	M.AKLIALTLLGM[147.04]GLALFR.N	3	606.377	1	58.24
Treated 3	sp|P27169|PON1_HUMAN	Serum paraoxonase/arylesterase 1	1	M.AKLIALTLLGM[147.04]GLALFR.N	3	606.377	0.9999	56.29
Treated 3	sp|P27169|PON1_HUMAN	Serum paraoxonase/arylesterase 1	1	M.AKLIALTLLGM[147.04]GLALFR.N	2	909.062	0.9966	41.48
Treated 3	sp|P27169|PON1_HUMAN	Serum paraoxonase/arylesterase 1	1	M.AKLIALTLLGM[147.04]GLALFR.N	3	606.377	1	52.33
Treated 3	sp|P27169|PON1_HUMAN	Serum paraoxonase/arylesterase 1	1	M.AKLIALTLLGM[147.04]GLALFR.N	3	606.377	0.9998	28.53
Treated 3	sp|P27169|PON1_HUMAN	Serum paraoxonase/arylesterase 1	1	P.GIKSFNPNSPG.K	2	559.289	0.9935	29.31
Treated 3	sp|P27169|PON1_HUMAN	Serum paraoxonase/arylesterase 1	1	T.VLQGSTVASVYK.G	2	626.355	0.9998	88.58
Treated 3	sp|P27169|PON1_HUMAN	Serum paraoxonase/arylesterase 1	1	T.VLQGSTVASVYKG.K	2	654.865	0.9713	20.65
Treated 3	sp|P27169|PON1_HUMAN	Serum paraoxonase/arylesterase 1	1	V.LQGSTVASVYK.G	2	576.821	0.9991	39.91
Treated 3	sp|P27169|PON1_HUMAN	Serum paraoxonase/arylesterase 1	1	V.SSFNPHGIST.F	2	523.753	0.9994	43.86
Treated 3	sp|P02766|TTHY_HUMAN	Transthyretin	1	A.VRGSPAINV.A	2	456.771	0.9954	24.77
Treated 3	sp|P02766|TTHY_HUMAN	Transthyretin	1	A.VRGSPAINVAV.H	2	541.823	0.9993	35.95
Treated 3	sp|P02766|TTHY_HUMAN	Transthyretin	1	A.VRGSPAINVAVH.V	3	407.238	0.9998	34.41
Treated 3	sp|P02766|TTHY_HUMAN	Transthyretin	1	A.VRGSPAINVAVHV.F	3	440.26	0.9974	26.06
Treated 3	sp|P02766|TTHY_HUMAN	Transthyretin	1	A.VRGSPAINVAVHV.F	3	440.26	0.9995	30.31
Treated 3	sp|P02766|TTHY_HUMAN	Transthyretin	1	A.VRGSPAINVAVHVF.K	3	489.283	0.9977	24.46
Treated 3	sp|P02766|TTHY_HUMAN	Transthyretin	1	A.VRGSPAINVAVHVFR.K	3	541.317	0.9974	24.16
Treated 3	sp|P02766|TTHY_HUMAN	Transthyretin	1	E.FVEGIYK.V	2	428.238	0.989	22.99
Treated 3	sp|P02766|TTHY_HUMAN	Transthyretin	1	E.VVFTANDSGPR.R	2	581.8	0.9996	51.54
Treated 3	sp|P02766|TTHY_HUMAN	Transthyretin	1	G.SPAINVAVH.V	2	454.257	0.9872	24.5
Treated 3	sp|P02766|TTHY_HUMAN	Transthyretin	1	G.SPAINVAVHV.F	2	503.792	0.9994	39.14
Treated 3	sp|P02766|TTHY_HUMAN	Transthyretin	1	G.SPAINVAVHV.F	2	503.792	0.9997	57.07
Treated 3	sp|P02766|TTHY_HUMAN	Transthyretin	1	G.SPAINVAVHV.F	2	503.792	0.9997	43.54
Treated 3	sp|P02766|TTHY_HUMAN	Transthyretin	1	G.SPAINVAVHV.F	2	503.792	0.9993	37.67
Treated 3	sp|P02766|TTHY_HUMAN	Transthyretin	1	G.SPAINVAVHV.F	2	503.792	0.9929	25.09
Treated 3	sp|P02766|TTHY_HUMAN	Transthyretin	1	G.SPAINVAVHVF.K	2	577.326	0.9876	23.99
Treated 3	sp|P02766|TTHY_HUMAN	Transthyretin	1	G.SPAINVAVHVFR.K	3	437.253	0.9996	31.44
Treated 3	sp|P02766|TTHY_HUMAN	Transthyretin	1	G.SPAINVAVHVFR.K	2	655.376	0.9998	45.47
Treated 3	sp|P02766|TTHY_HUMAN	Transthyretin	1	G.SPAINVAVHVFR.K	3	437.253	0.9918	19.66
Treated 3	sp|P02766|TTHY_HUMAN	Transthyretin	1	K.ALGISPFH.E	2	421.236	0.9966	28.49
Treated 3	sp|P02766|TTHY_HUMAN	Transthyretin	1	K.VLDAVRGSPA.L	2	492.781	0.9946	39.39
Treated 3	sp|P02766|TTHY_HUMAN	Transthyretin	1	L.NVAVHVFR.K	2	471.273	0.9773	18.73
Treated 3	sp|P02766|TTHY_HUMAN	Transthyretin	1	L.SPYSYSTTAV.V	2	538.255	0.9745	35.63
Treated 3	sp|P02766|TTHY_HUMAN	Transthyretin	1	M.VKVLDAVRGSPA.L	2	606.363	0.9968	30.21
Treated 3	sp|P02766|TTHY_HUMAN	Transthyretin	1	R.GSPAINVAVH.V	2	482.768	0.9999	53.11
Treated 3	sp|P02766|TTHY_HUMAN	Transthyretin	1	R.GSPAINVAVHV.F	2	532.302	0.9996	42.12
Treated 3	sp|P02766|TTHY_HUMAN	Transthyretin	1	R.GSPAINVAVHV.F	2	532.302	0.9998	48.02
Treated 3	sp|P02766|TTHY_HUMAN	Transthyretin	1	R.GSPAINVAVHVFR.K	2	683.887	0.9632	34.46
Treated 3	sp|P02766|TTHY_HUMAN	Transthyretin	1	R.GSPAINVAVHVFR.K	3	456.26	0.9751	29.59
Treated 3	sp|P02766|TTHY_HUMAN	Transthyretin	1	S.PAINVAVH.V	2	410.741	0.9994	39.2
Treated 3	sp|P02766|TTHY_HUMAN	Transthyretin	1	S.PAINVAVHVFR.K	3	408.243	0.995	19.62
Treated 3	sp|P02766|TTHY_HUMAN	Transthyretin	1	S.YSTTAVVTNPKE.-	2	655.339	0.9975	34.27
Treated 3	sp|P02766|TTHY_HUMAN	Transthyretin	1	V.RGSPAINVAVHV.F	3	407.238	0.9998	38.21
Treated 3	sp|P02766|TTHY_HUMAN	Transthyretin	1	V.VFTANDSGPR.R	2	532.266	0.967	25.72
