# Supplementary material for: Systemic Effects of Hemorrhagic Snake Venom Metalloproteinases: Untargeted Peptidomics to Explore the Pathodegradome of Plasma Proteins
Source: Toxins (Basel). 2021 Oct 28;13(11):764. doi: 10.3390/toxins13110764 (PMC8622078; doi:10.3390/toxins13110764)
Supplement: Supplementary file 1 [file toxins-13-00764-s001.zip › Supplementary table 4 Analysis of P(Alb-D) peptide fraction by LC-MS_MS_PEAKS.xls]

## Sheet: P(Alb-D)
Supplementary table 4. Peptides identified by LC-MS/MS analysis of the peptide fraction of P(Alb-D) after incubation with HF3. Identification by PEAKS.
Sample	Protein identification	Protein description	-10lgP (Protein)	Peptide	Charge (z)	Mass/Charge (m/z)	#Spec	-10lgP (Peptide) (FDR ≤ 1%)
Control 1	P00734|THRB_HUMAN	Prothrombin	39.27	A.TSEYQTFFNPR.T	2	695.325	1	30.8
Treated 1	P60709|ACTB_HUMAN	Actin cytoplasmic 1	21.05	V.LLTEAPLNPK.A	2	548.324	1	21.05
Treated 1	P01009|A1AT_HUMAN	Alpha-1-antitrypsin	62.43	D.FHVDQVTT.V	2	473.735	1	14.91
Treated 1	P01009|A1AT_HUMAN	Alpha-1-antitrypsin	62.43	L.FM(+15.99)GKVVNPT.Q	2	504.762	1	22.39
Treated 1	P01009|A1AT_HUMAN	Alpha-1-antitrypsin	62.43	L.FM(+15.99)GKVVNPTQ.K	2	568.792	1	20.65
Treated 1	P01009|A1AT_HUMAN	Alpha-1-antitrypsin	62.43	L.FMGKVVNPTQ.K	2	560.795	1	28.14
Treated 1	P01009|A1AT_HUMAN	Alpha-1-antitrypsin	62.43	L.FMGKVVNPTQK	3	416.898	1	18.06
Treated 1	P01009|A1AT_HUMAN	Alpha-1-antitrypsin	62.43	P.LFM(+15.99)GKVV.N	2	405.233	1	16.89
Treated 1	P01009|A1AT_HUMAN	Alpha-1-antitrypsin	62.43	P.LFM(+15.99)GKVVNPT.Q	2	561.304	1	15.98
Treated 1	P01009|A1AT_HUMAN	Alpha-1-antitrypsin	62.43	P.LFMGKVVNPTQ.K	2	617.336	1	21.12
Treated 1	P01009|A1AT_HUMAN	Alpha-1-antitrypsin	62.43	Q.INDYVEK.G	2	440.724	1	21.19
Treated 1	P01009|A1AT_HUMAN	Alpha-1-antitrypsin	62.43	S.IPPEVKFNKPFVFL.M	3	558.992	7	16.3
Treated 1	P08697|A2AP_HUMAN	Alpha-2-antiplasmin	91.29	F.GPDLKLVPP.M	2	468.281	3	21.73
Treated 1	P08697|A2AP_HUMAN	Alpha-2-antiplasmin	91.29	K.LFGPDLKLVPP.M	2	598.358	3	30.76
Treated 1	P08697|A2AP_HUMAN	Alpha-2-antiplasmin	91.29	L.FGPDLKLVPP.M	2	541.816	5	37.08
Treated 1	P08697|A2AP_HUMAN	Alpha-2-antiplasmin	91.29	L.LKLGNQEPGGQTA.L	2	656.846	1	18.53
Treated 1	P08697|A2AP_HUMAN	Alpha-2-antiplasmin	91.29	L.TLLKLGNQEPGGQTA.L	2	763.908	2	30.86
Treated 1	P08697|A2AP_HUMAN	Alpha-2-antiplasmin	91.29	P.LTLLKLGNQEPGGQTA.L	2	820.455	1	43.71
Treated 1	P08697|A2AP_HUMAN	Alpha-2-antiplasmin	91.29	T.LLKLGNQEPGGQTA.L	2	713.388	2	23.94
Treated 1	P02765|FETUA_HUMAN	Alpha-2-HS-glycoprotein	168.85	A.HYDLRHTFM(+15.99)G.V	3	431.533	2	23.29
Treated 1	P02765|FETUA_HUMAN	Alpha-2-HS-glycoprotein	168.85	A.HYDLRHTFM(+15.99)GVVS.L	3	526.587	3	23.83
Treated 1	P02765|FETUA_HUMAN	Alpha-2-HS-glycoprotein	168.85	A.HYDLRHTFMG.V	3	426.201	1	21.21
Treated 1	P02765|FETUA_HUMAN	Alpha-2-HS-glycoprotein	168.85	A.HYDLRHTFMGVVS.L	3	521.257	1	30.13
Treated 1	P02765|FETUA_HUMAN	Alpha-2-HS-glycoprotein	168.85	A.PGLPPAGSPPDSHV.L	2	664.335	3	27.03
Treated 1	P02765|FETUA_HUMAN	Alpha-2-HS-glycoprotein	168.85	D.LRHTFM(+15.99).G	2	410.711	1	27.44
Treated 1	P02765|FETUA_HUMAN	Alpha-2-HS-glycoprotein	168.85	D.LRHTFM(+15.99)GVVS.L	2	581.805	2	26.19
Treated 1	P02765|FETUA_HUMAN	Alpha-2-HS-glycoprotein	168.85	D.LRHTFM(+15.99)GVVSLGSPSGE.V	3	597.301	1	28.41
Treated 1	P02765|FETUA_HUMAN	Alpha-2-HS-glycoprotein	168.85	D.LRHTFMGVVS.L	2	573.808	2	24.27
Treated 1	P02765|FETUA_HUMAN	Alpha-2-HS-glycoprotein	168.85	G.APGLPPAGSPPDSHV.L	2	699.854	10	42.78
Treated 1	P02765|FETUA_HUMAN	Alpha-2-HS-glycoprotein	168.85	G.APGLPPAGSPPDSHVL.L	2	756.396	9	47.3
Treated 1	P02765|FETUA_HUMAN	Alpha-2-HS-glycoprotein	168.85	G.LPPAGSPPDSHV.L	2	587.298	3	17.11
Treated 1	P02765|FETUA_HUMAN	Alpha-2-HS-glycoprotein	168.85	G.LPPAGSPPDSHVL.L	2	643.838	4	16.62
Treated 1	P02765|FETUA_HUMAN	Alpha-2-HS-glycoprotein	168.85	G.VVSLGSPSGE.V	2	466.24	1	25.16
Treated 1	P02765|FETUA_HUMAN	Alpha-2-HS-glycoprotein	168.85	H.VLLAAPPGH.Q	2	437.761	5	30.41
Treated 1	P02765|FETUA_HUMAN	Alpha-2-HS-glycoprotein	168.85	H.VLLAAPPGHQ.L	2	501.79	4	31.67
Treated 1	P02765|FETUA_HUMAN	Alpha-2-HS-glycoprotein	168.85	H.VLLAAPPGHQL.H	2	558.332	5	30.02
Treated 1	P02765|FETUA_HUMAN	Alpha-2-HS-glycoprotein	168.85	H.VLLAAPPGHQLH.R	2	626.861	2	22.01
Treated 1	P02765|FETUA_HUMAN	Alpha-2-HS-glycoprotein	168.85	H.VLLAAPPGHQLHR.A	3	470.277	2	18.17
Treated 1	P02765|FETUA_HUMAN	Alpha-2-HS-glycoprotein	168.85	H.YDLRHTFM(+15.99)GVVS.L	3	480.903	3	26.48
Treated 1	P02765|FETUA_HUMAN	Alpha-2-HS-glycoprotein	168.85	L.GAPGLPPAGSPPDSH.V	2	678.831	5	19.11
Treated 1	P02765|FETUA_HUMAN	Alpha-2-HS-glycoprotein	168.85	L.GAPGLPPAGSPPDSHV.L	2	728.364	11	42.18
Treated 1	P02765|FETUA_HUMAN	Alpha-2-HS-glycoprotein	168.85	L.LAAPPGHQL.H	2	452.256	5	20.21
Treated 1	P02765|FETUA_HUMAN	Alpha-2-HS-glycoprotein	168.85	L.PPAGSPPDSHVL.L	2	587.299	1	17.89
Treated 1	P02765|FETUA_HUMAN	Alpha-2-HS-glycoprotein	168.85	L.RHTFM(+15.99)GVVS.L	2	525.263	2	31.15
Treated 1	P02765|FETUA_HUMAN	Alpha-2-HS-glycoprotein	168.85	L.RHTFMGVVS.L	2	517.266	1	25.76
Treated 1	P02765|FETUA_HUMAN	Alpha-2-HS-glycoprotein	168.85	M.GVVSLGSPSGE.V	2	494.751	1	20.43
Treated 1	P02765|FETUA_HUMAN	Alpha-2-HS-glycoprotein	168.85	P.GLPPAGSPPDSHV.L	2	615.809	9	24.74
Treated 1	P02765|FETUA_HUMAN	Alpha-2-HS-glycoprotein	168.85	P.GLPPAGSPPDSHVL.L	2	672.351	6	27.66
Treated 1	P02765|FETUA_HUMAN	Alpha-2-HS-glycoprotein	168.85	P.LGAPGLPPAGSPPDS.H	2	666.844	1	18.81
Treated 1	P02765|FETUA_HUMAN	Alpha-2-HS-glycoprotein	168.85	P.LGAPGLPPAGSPPDSH.V	2	735.373	7	42.24
Treated 1	P02765|FETUA_HUMAN	Alpha-2-HS-glycoprotein	168.85	P.LGAPGLPPAGSPPDSHV.L	2	784.907	20	44.57
Treated 1	P02765|FETUA_HUMAN	Alpha-2-HS-glycoprotein	168.85	P.LGAPGLPPAGSPPDSHVL.L	3	561.301	19	48.62
Treated 1	P02765|FETUA_HUMAN	Alpha-2-HS-glycoprotein	168.85	P.PAGSPPDSHVL.L	2	538.772	1	23.31
Treated 1	P02765|FETUA_HUMAN	Alpha-2-HS-glycoprotein	168.85	R.AHYDLRHTFM(+15.99)G.V	3	455.212	1	21.23
Treated 1	P02765|FETUA_HUMAN	Alpha-2-HS-glycoprotein	168.85	R.AHYDLRHTFM(+15.99)GVVS.L	3	550.268	4	34.39
Treated 1	P02765|FETUA_HUMAN	Alpha-2-HS-glycoprotein	168.85	R.AHYDLRHTFMGVVS.L	3	544.936	4	33.59
Treated 1	P02765|FETUA_HUMAN	Alpha-2-HS-glycoprotein	168.85	R.HTFM(+15.99)GVVS.L	2	447.213	5	27.14
Treated 1	P02765|FETUA_HUMAN	Alpha-2-HS-glycoprotein	168.85	R.HTFM(+15.99)GVVSLGSPSGE.V	2	760.856	1	38.71
Treated 1	P02765|FETUA_HUMAN	Alpha-2-HS-glycoprotein	168.85	R.HTFMGVVS.L	2	439.215	5	28.08
Treated 1	P02765|FETUA_HUMAN	Alpha-2-HS-glycoprotein	168.85	R.HTFMGVVSLGSPSGE.V	2	752.859	1	22.95
Treated 1	P02765|FETUA_HUMAN	Alpha-2-HS-glycoprotein	168.85	R.TVVQPSVGA.A	2	429.24	3	33.26
Treated 1	P02765|FETUA_HUMAN	Alpha-2-HS-glycoprotein	168.85	R.TVVQPSVGAA.A	2	464.759	1	18.47
Treated 1	P02765|FETUA_HUMAN	Alpha-2-HS-glycoprotein	168.85	T.FM(+15.99)GVVSLGSPSGE.V	2	641.802	1	19.06
Treated 1	P02765|FETUA_HUMAN	Alpha-2-HS-glycoprotein	168.85	V.LLAAPPGHQ.L	2	452.256	2	23.99
Treated 1	P02765|FETUA_HUMAN	Alpha-2-HS-glycoprotein	168.85	V.LLAAPPGHQL.H	2	508.798	7	28.89
Treated 1	P02765|FETUA_HUMAN	Alpha-2-HS-glycoprotein	168.85	V.LLAAPPGHQLH.R	2	577.327	3	17.59
Treated 1	P02765|FETUA_HUMAN	Alpha-2-HS-glycoprotein	168.85	V.LLAAPPGHQLHR.A	3	437.255	3	25.21
Treated 1	P02765|FETUA_HUMAN	Alpha-2-HS-glycoprotein	168.85	Y.DLRHTFM(+15.99).G	2	468.224	4	29.36
Treated 1	P02765|FETUA_HUMAN	Alpha-2-HS-glycoprotein	168.85	Y.DLRHTFM(+15.99)G.V	2	496.735	2	24.43
Treated 1	P02765|FETUA_HUMAN	Alpha-2-HS-glycoprotein	168.85	Y.DLRHTFM(+15.99)GV.V	2	546.269	2	25.86
Treated 1	P02765|FETUA_HUMAN	Alpha-2-HS-glycoprotein	168.85	Y.DLRHTFM(+15.99)GVVS.L	2	639.319	11	34.67
Treated 1	P02765|FETUA_HUMAN	Alpha-2-HS-glycoprotein	168.85	Y.DLRHTFM.G	2	460.226	1	34.44
Treated 1	P02765|FETUA_HUMAN	Alpha-2-HS-glycoprotein	168.85	Y.DLRHTFMGVVS.L	2	631.321	5	25.67
Treated 1	P02647|APOA1_HUMAN	Apolipoprotein A-I	112.83	A.LRTHLAPYS.D	2	529.292	1	15.99
Treated 1	P02647|APOA1_HUMAN	Apolipoprotein A-I	112.83	A.LRTHLAPYSDE.L	3	434.555	2	21.94
Treated 1	P02647|APOA1_HUMAN	Apolipoprotein A-I	112.83	D.LRQGLLPVL.E	2	504.831	2	21.34
Treated 1	P02647|APOA1_HUMAN	Apolipoprotein A-I	112.83	D.LRQGLLPVLES.F	2	612.869	2	32.17
Treated 1	P02647|APOA1_HUMAN	Apolipoprotein A-I	112.83	D.LRQGLLPVLESF.K	2	686.402	1	31.37
Treated 1	P02647|APOA1_HUMAN	Apolipoprotein A-I	112.83	E.DLRQGLLP.V	2	456.269	1	21.36
Treated 1	P02647|APOA1_HUMAN	Apolipoprotein A-I	112.83	E.LQEKLSP.L	2	407.737	1	19.27
Treated 1	P02647|APOA1_HUMAN	Apolipoprotein A-I	112.83	E.LQEKLSPLG.E	2	492.79	1	26.56
Treated 1	P02647|APOA1_HUMAN	Apolipoprotein A-I	112.83	E.LYRQKV.E	2	403.748	1	19.57
Treated 1	P02647|APOA1_HUMAN	Apolipoprotein A-I	112.83	E.VKAKVQPYLDDF.Q	3	474.926	1	22.2
Treated 1	P02647|APOA1_HUMAN	Apolipoprotein A-I	112.83	F.LSALEEYTK.K	2	527.276	1	18.29
Treated 1	P02647|APOA1_HUMAN	Apolipoprotein A-I	112.83	H.LSTLSEKAKPA.L	2	572.832	1	28.3
Treated 1	P02647|APOA1_HUMAN	Apolipoprotein A-I	112.83	K.AKVQPYL.D	2	409.743	1	15.09
Treated 1	P02647|APOA1_HUMAN	Apolipoprotein A-I	112.83	K.LREQLGPVTQE.F	2	635.343	1	22.88
Treated 1	P02647|APOA1_HUMAN	Apolipoprotein A-I	112.83	K.PALEDLRQGLLP.V	2	661.377	1	30.97
Treated 1	P02647|APOA1_HUMAN	Apolipoprotein A-I	112.83	L.RQGLLPVL.E	2	448.29	1	16.4
Treated 1	P02647|APOA1_HUMAN	Apolipoprotein A-I	112.83	L.RQGLLPVLES.F	2	556.327	3	25.7
Treated 1	P02647|APOA1_HUMAN	Apolipoprotein A-I	112.83	L.RTHLAPYS.D	2	472.751	1	28.13
Treated 1	P02647|APOA1_HUMAN	Apolipoprotein A-I	112.83	P.VLESFKVS.F	2	454.758	1	21.29
Treated 1	P02647|APOA1_HUMAN	Apolipoprotein A-I	112.83	P.VLESFKVSF.L	2	528.292	1	22.35
Treated 1	P02647|APOA1_HUMAN	Apolipoprotein A-I	112.83	Q.FEGSALGKQ.L	2	468.742	1	23.53
Treated 1	P02647|APOA1_HUMAN	Apolipoprotein A-I	112.83	Q.FEGSALGKQL.N	2	525.285	1	35.38
Treated 1	P02647|APOA1_HUMAN	Apolipoprotein A-I	112.83	Q.FEGSALGKQLNL.K	2	638.846	1	17.73
Treated 1	P02647|APOA1_HUMAN	Apolipoprotein A-I	112.83	R.QGLLPVLES.F	2	478.277	1	19.02
Treated 1	P02647|APOA1_HUMAN	Apolipoprotein A-I	112.83	R.THLAPYSDE.L	2	516.734	1	28.21
Treated 1	P02647|APOA1_HUMAN	Apolipoprotein A-I	112.83	S.FKVSFLSA.L	2	449.755	1	16.82
Treated 1	P02647|APOA1_HUMAN	Apolipoprotein A-I	112.83	Y.VSQFEGSALGK.Q	2	561.793	1	15.28
Treated 1	P02647|APOA1_HUMAN	Apolipoprotein A-I	112.83	Y.VSQFEGSALGKQ.L	2	625.823	1	24.39
Treated 1	P02652|APOA2_HUMAN	Apolipoprotein A-II	101.43	F.LSYFVELGTQPATQ	2	777.397	1	23.55
Treated 1	P02652|APOA2_HUMAN	Apolipoprotein A-II	101.43	F.VELGTQPATQ	2	522.272	2	18.66
Treated 1	P02652|APOA2_HUMAN	Apolipoprotein A-II	101.43	L.IKKAGTELVNF.L	3	407.239	1	17.88
Treated 1	P02652|APOA2_HUMAN	Apolipoprotein A-II	101.43	L.SYFVELGTQPATQ	2	720.854	1	33.2
Treated 1	P02652|APOA2_HUMAN	Apolipoprotein A-II	101.43	L.TPLIKKAGTELVNF.L	2	765.947	3	24.05
Treated 1	P02652|APOA2_HUMAN	Apolipoprotein A-II	101.43	P.LIKKAGTELVNF.L	2	666.898	1	15.01
Treated 1	P02652|APOA2_HUMAN	Apolipoprotein A-II	101.43	Q.TVTDYGKDL.M	2	506.253	1	28.44
Treated 1	P02652|APOA2_HUMAN	Apolipoprotein A-II	101.43	Q.TVTDYGKDLM(+15.99).E	2	579.771	1	17.56
Treated 1	P02652|APOA2_HUMAN	Apolipoprotein A-II	101.43	S.YFVELGTQPATQ	2	677.338	1	27.57
Treated 1	P02652|APOA2_HUMAN	Apolipoprotein A-II	101.43	T.VTDYGKDLM(+15.99).E	2	529.247	1	17.2
Treated 1	P02652|APOA2_HUMAN	Apolipoprotein A-II	101.43	Y.FVELGTQPA.T	2	481.252	1	28.05
Treated 1	P02652|APOA2_HUMAN	Apolipoprotein A-II	101.43	Y.FVELGTQPAT.Q	2	531.777	2	20.09
Treated 1	P02652|APOA2_HUMAN	Apolipoprotein A-II	101.43	Y.FVELGTQPATQ	2	595.806	1	44.89
Treated 1	P06727|APOA4_HUMAN	Apolipoprotein A-IV	86.6	F.NKALVQQM(+15.99).E	2	474.252	1	22.17
Treated 1	P06727|APOA4_HUMAN	Apolipoprotein A-IV	86.6	K.KLVPFATE.L	2	452.761	1	23.16
Treated 1	P06727|APOA4_HUMAN	Apolipoprotein A-IV	86.6	K.LNHQLEGLT.F	2	512.775	1	22.98
Treated 1	P06727|APOA4_HUMAN	Apolipoprotein A-IV	86.6	K.LNHQLEGLTFQ.M	2	650.338	2	21.5
Treated 1	P06727|APOA4_HUMAN	Apolipoprotein A-IV	86.6	L.NALFQDKL.G	2	474.762	1	17.45
Treated 1	P06727|APOA4_HUMAN	Apolipoprotein A-IV	86.6	L.NHQLEGLTFQ.M	2	593.796	1	30.13
Treated 1	P06727|APOA4_HUMAN	Apolipoprotein A-IV	86.6	N.FNKALVQQ.M	2	474.269	1	30.49
Treated 1	P06727|APOA4_HUMAN	Apolipoprotein A-IV	86.6	P.YGENFNKAL.V	2	528.261	1	32.15
Treated 1	P06727|APOA4_HUMAN	Apolipoprotein A-IV	86.6	Q.KKLVPFA.T	2	401.763	1	31.2
Treated 1	P06727|APOA4_HUMAN	Apolipoprotein A-IV	86.6	Q.LNALFQDK.L	2	474.76	1	16.84
Treated 1	P06727|APOA4_HUMAN	Apolipoprotein A-IV	86.6	Q.LRTQVNTQA.E	2	515.785	1	16.52
Treated 1	P06727|APOA4_HUMAN	Apolipoprotein A-IV	86.6	Q.RLAPLAEDVRGN.L	3	437.577	1	19.59
Treated 1	P02655|APOC2_HUMAN	Apolipoprotein C-II	89.39	F.LTQVKESLSSY.W	2	627.832	1	36.68
Treated 1	P02655|APOC2_HUMAN	Apolipoprotein C-II	89.39	L.SSYWESAKTAAQN.L	2	721.831	1	27.15
Treated 1	P02655|APOC2_HUMAN	Apolipoprotein C-II	89.39	L.TQVKESLSSY.W	2	571.29	1	18.45
Treated 1	P02655|APOC2_HUMAN	Apolipoprotein C-II	89.39	M.STYTGIFTDQV.L	2	616.294	1	18.33
Treated 1	P02655|APOC2_HUMAN	Apolipoprotein C-II	89.39	S.LSSYWESAKTAA.Q	2	657.322	1	15.6
Treated 1	P02655|APOC2_HUMAN	Apolipoprotein C-II	89.39	S.LSSYWESAKTAAQN.L	2	778.374	1	19.77
Treated 1	P02655|APOC2_HUMAN	Apolipoprotein C-II	89.39	S.TYTGIFTDQVLS.V	2	672.838	1	16.86
Treated 1	P02655|APOC2_HUMAN	Apolipoprotein C-II	89.39	T.FLTQVKESLSSY.W	2	701.366	1	25.52
Treated 1	P02655|APOC2_HUMAN	Apolipoprotein C-II	89.39	T.YTGIFTDQV.L	2	522.256	1	30.75
Treated 1	P02655|APOC2_HUMAN	Apolipoprotein C-II	89.39	Y.TGIFTDQV.L	2	440.724	1	31.19
Treated 1	P02655|APOC2_HUMAN	Apolipoprotein C-II	89.39	Y.TGIFTDQVLS.V	2	540.782	1	27.58
Treated 1	P02656|APOC3_HUMAN	Apolipoprotein C-III	107.5	A.LSSVQESQVAQQARGW.V	2	887.448	1	40.71
Treated 1	P02656|APOC3_HUMAN	Apolipoprotein C-III	107.5	E.SQVAQQARGW.V	2	565.788	1	20.46
Treated 1	P02656|APOC3_HUMAN	Apolipoprotein C-III	107.5	E.SQVAQQARGWVT.D	2	665.847	1	29.52
Treated 1	P02656|APOC3_HUMAN	Apolipoprotein C-III	107.5	E.SQVAQQARGWVTDG.F	2	751.869	1	27.62
Treated 1	P02656|APOC3_HUMAN	Apolipoprotein C-III	107.5	K.DYWSTVK.D	2	449.719	2	25.13
Treated 1	P02656|APOC3_HUMAN	Apolipoprotein C-III	107.5	L.SSVQESQVAQQARGW.V	2	830.905	1	37.75
Treated 1	P02656|APOC3_HUMAN	Apolipoprotein C-III	107.5	Q.ARGWVTDG.F	2	431.215	1	16.1
Treated 1	P02656|APOC3_HUMAN	Apolipoprotein C-III	107.5	Q.ESQVAQQARGW.V	2	630.31	1	21.69
Treated 1	P02656|APOC3_HUMAN	Apolipoprotein C-III	107.5	S.LKDYWST.V	2	456.727	1	17.7
Treated 1	P02656|APOC3_HUMAN	Apolipoprotein C-III	107.5	S.LLSFM(+15.99)QGY.M	2	487.736	1	15.79
Treated 1	P02656|APOC3_HUMAN	Apolipoprotein C-III	107.5	S.QVAQQARGWVT.D	2	622.331	2	20.85
Treated 1	P02656|APOC3_HUMAN	Apolipoprotein C-III	107.5	S.SLKDYW.S	2	406.203	1	22.71
Treated 1	P02656|APOC3_HUMAN	Apolipoprotein C-III	107.5	S.SLKDYWSTVK.D	3	409.552	4	30.15
Treated 1	P02656|APOC3_HUMAN	Apolipoprotein C-III	107.5	S.SVQESQVAQQARGW.V	2	787.39	2	35.54
Treated 1	P02656|APOC3_HUMAN	Apolipoprotein C-III	107.5	S.VQESQVAQQARGW.V	2	743.873	1	19.97
Treated 1	P02649|APOE_HUMAN	Apolipoprotein E	23.56	K.VQAAVGTSAAPVPSDNH	2	810.902	1	23.56
Treated 1	P02649|APOE_HUMAN	Apolipoprotein E	23.56	R.VRAATVGSLAGQP.L	2	613.846	1	14.92
Treated 1	Q13790|APOF_HUMAN	Apolipoprotein F	26.9	G.LAISAALKPA.L	2	477.803	1	16.9
Treated 1	Q13790|APOF_HUMAN	Apolipoprotein F	26.9	N.VVQLLPGVGT.F	2	491.801	1	18.45
Treated 1	O14791|APOL1_HUMAN	Apolipoprotein L1	40.79	L.TDVAPVSFF.L	2	491.748	1	23.8
Treated 1	O14791|APOL1_HUMAN	Apolipoprotein L1	40.79	R.GVKLTDVAPVSF.F	2	616.847	1	21.92
Treated 1	O14791|APOL1_HUMAN	Apolipoprotein L1	40.79	R.GVKLTDVAPVSFF.L	2	690.381	2	18.1
Treated 1	P00450|CERU_HUMAN	Ceruloplasmin	36.98	R.TTIEKPVWLG.F	2	572.324	1	26.24
Treated 1	P00450|CERU_HUMAN	Ceruloplasmin	36.98	T.TIEKPVWLG.F	2	521.8	1	21.48
Treated 1	P10909|CLUS_HUMAN	Clusterin	55.76	A.FQHPPTEF.I	2	501.738	1	15.54
Treated 1	P10909|CLUS_HUMAN	Clusterin	55.76	L.M(+15.99)PFSPYEPLNFHA.M	2	783.358	1	19.56
Treated 1	P10909|CLUS_HUMAN	Clusterin	55.76	P.HFFFPK.S	2	411.719	1	28.63
Treated 1	P10909|CLUS_HUMAN	Clusterin	55.76	P.HFFFPKSRIV.R	3	426.577	2	25.96
Treated 1	P10909|CLUS_HUMAN	Clusterin	55.76	R.SLM(+15.99)PFSPYEPLN.F	2	705.834	1	18.07
Treated 1	P02671|FIBA_HUMAN	Fibrinogen alpha chain	30.17	F.DTASTGKTFPGFF.S	2	688.33	1	17.8
Treated 1	P02671|FIBA_HUMAN	Fibrinogen alpha chain	30.17	P.LIKMKPVPDLVPGN.F	3	507.634	1	21.27
Treated 1	P02675|FIBB_HUMAN	Fibrinogen beta chain	113.76	L.RPAPPPISGGGY.R	2	584.809	1	47.14
Treated 1	P02675|FIBB_HUMAN	Fibrinogen beta chain	113.76	L.RPAPPPISGGGYR.A	3	442.242	1	33.23
Treated 1	P02675|FIBB_HUMAN	Fibrinogen beta chain	113.76	P.APPPISGGGY.R	2	458.232	1	19.38
Treated 1	P02675|FIBB_HUMAN	Fibrinogen beta chain	113.76	P.SLRPAPPPISGGGY.R	2	684.864	1	36.8
Treated 1	P02675|FIBB_HUMAN	Fibrinogen beta chain	113.76	P.SLRPAPPPISGGGYR.A	3	508.947	1	27.26
Treated 1	P02675|FIBB_HUMAN	Fibrinogen beta chain	113.76	R.PAPPPISGGGY.R	2	506.758	2	46.14
Treated 1	P02675|FIBB_HUMAN	Fibrinogen beta chain	113.76	R.PAPPPISGGGYR.A	2	584.809	2	21.97
Treated 1	P02675|FIBB_HUMAN	Fibrinogen beta chain	113.76	S.LRPAPPPISGGGY.R	2	641.351	2	45.88
Treated 1	P02675|FIBB_HUMAN	Fibrinogen beta chain	113.76	S.LRPAPPPISGGGYR.A	3	479.936	2	20.55
Treated 1	P22352|GPX3_HUMAN	Glutathione peroxidase 3	44.67	R.TTVSNVKMDI.L	2	554.289	1	22.4
Treated 1	P22352|GPX3_HUMAN	Glutathione peroxidase 3	44.67	T.TVSNVKMDI.L	2	503.766	1	16.79
Treated 1	P22352|GPX3_HUMAN	Glutathione peroxidase 3	44.67	V.RPGGGFVPNFQ.L	2	588.302	2	18.79
Treated 1	P22352|GPX3_HUMAN	Glutathione peroxidase 3	44.67	Y.VRPGGGFVPNFQ.L	2	637.836	1	23.01
Treated 1	P19823|ITIH2_HUMAN	Inter-alpha-trypsin inhibitor heavy chain H2	50.43	H.VSFKPTVAQ.Q	2	488.777	1	18.32
Treated 1	P19823|ITIH2_HUMAN	Inter-alpha-trypsin inhibitor heavy chain H2	50.43	Q.LLAERSLAPTAA.A	2	606.852	1	19.63
Treated 1	P19823|ITIH2_HUMAN	Inter-alpha-trypsin inhibitor heavy chain H2	50.43	R.AIFILNEANNLG.L	2	644.849	1	16.11
Treated 1	P19823|ITIH2_HUMAN	Inter-alpha-trypsin inhibitor heavy chain H2	50.43	R.NVQFNYPHTS.V	2	603.78	1	15.04
Treated 1	P19823|ITIH2_HUMAN	Inter-alpha-trypsin inhibitor heavy chain H2	50.43	S.VITATSANTQL.V	2	559.806	1	19.22
Treated 1	P19823|ITIH2_HUMAN	Inter-alpha-trypsin inhibitor heavy chain H2	50.43	S.VITATSANTQLV.L	2	609.341	1	21.04
Treated 1	P19823|ITIH2_HUMAN	Inter-alpha-trypsin inhibitor heavy chain H2	50.43	V.ITATSANTQL.V	2	510.272	1	18.67
Treated 1	Q06033|ITIH3_HUMAN	Inter-alpha-trypsin inhibitor heavy chain H3	32.79	L.TSYQPPQNPYY.Y	2	679.306	1	32.79
Treated 1	P01042|KNG1_HUMAN	Kininogen-1	39.11	L.M(+15.99)KRPPGF.S	2	424.726	1	18.17
Treated 1	P01042|KNG1_HUMAN	Kininogen-1	39.11	R.PPGFSPFR.S	2	452.737	1	30.03
Treated 1	P00734|THRB_HUMAN	Prothrombin	49.92	L.LESYIDGR.I	2	476.74	1	22
Treated 1	P00734|THRB_HUMAN	Prothrombin	49.92	N.VGKGQPSVLQVVNLP.I	2	767.952	1	18.34
Treated 1	P00734|THRB_HUMAN	Prothrombin	49.92	R.TATSEYQTFFNPR.T	2	781.368	1	24.69
Treated 1	P00734|THRB_HUMAN	Prothrombin	49.92	Y.QTFFNPR.T	2	455.232	1	25.65
Treated 1	P02768|ALBU_HUMAN	Serum albumin	45.31	K.KVPQVSTPTLVEVSR.N	3	547.317	2	37.81
Treated 1	P02768|ALBU_HUMAN	Serum albumin	45.31	L.G(+42.01)EYKFQNALLVR.Y	2	740.4	1	15
Treated 1	P27169|PON1_HUMAN	Serum paraoxonase/arylesterase 1	118.83	E.LGITGSKFDVSSFNPHGIST.F	3	688.684	1	38.37
Treated 1	P27169|PON1_HUMAN	Serum paraoxonase/arylesterase 1	118.83	F.NPNSPGKIL.L	2	470.267	2	23.65
Treated 1	P27169|PON1_HUMAN	Serum paraoxonase/arylesterase 1	118.83	F.NPNSPGKILL.M	2	526.808	1	33.68
Treated 1	P27169|PON1_HUMAN	Serum paraoxonase/arylesterase 1	118.83	G.ITGSKFDVSSFNPHGIST.F	3	631.982	1	22.78
Treated 1	P27169|PON1_HUMAN	Serum paraoxonase/arylesterase 1	118.83	G.LKYPGIKSFNPNSPG.K	3	540.291	2	20.35
Treated 1	P27169|PON1_HUMAN	Serum paraoxonase/arylesterase 1	118.83	I.TGSKFDVSSFNPHG.I	3	493.9	1	27.37
Treated 1	P27169|PON1_HUMAN	Serum paraoxonase/arylesterase 1	118.83	K.SFNPNSPGKIL.L	2	587.317	1	16.75
Treated 1	P27169|PON1_HUMAN	Serum paraoxonase/arylesterase 1	118.83	K.SFNPNSPGKILLM(+15.99)D.L	2	774.889	1	20.48
Treated 1	P27169|PON1_HUMAN	Serum paraoxonase/arylesterase 1	118.83	K.YPGIKSFNPNSPG.K	2	689.343	4	20.07
Treated 1	P27169|PON1_HUMAN	Serum paraoxonase/arylesterase 1	118.83	K.YPGIKSFNPNSPGKIL.L	3	577.986	2	34.53
Treated 1	P27169|PON1_HUMAN	Serum paraoxonase/arylesterase 1	118.83	M.AKLIALTLLGM(+15.99)GLAL.F	2	757.473	1	23.24
Treated 1	P27169|PON1_HUMAN	Serum paraoxonase/arylesterase 1	118.83	M.AKLIALTLLGM(+15.99)GLALFR.N	3	606.374	5	51.58
Treated 1	P27169|PON1_HUMAN	Serum paraoxonase/arylesterase 1	118.83	M.AKLIALTLLGMGLALFR.N	3	601.042	1	39.72
Treated 1	P27169|PON1_HUMAN	Serum paraoxonase/arylesterase 1	118.83	T.VLQGSTVASVYK.G	2	626.35	1	16.34
Treated 1	P27169|PON1_HUMAN	Serum paraoxonase/arylesterase 1	118.83	T.VLQGSTVASVYKGK.L	3	479.608	1	20.55
Treated 1	P27169|PON1_HUMAN	Serum paraoxonase/arylesterase 1	118.83	V.LQGSTVASVYK.G	2	576.817	1	16.58
Treated 1	P27169|PON1_HUMAN	Serum paraoxonase/arylesterase 1	118.83	Y.VVYYSPSEVR.V	2	599.808	1	17.71
Treated 1	P02766|TTHY_HUMAN	Transthyretin	135.71	A.INVAVHVFR.K	2	527.811	1	18.06
Treated 1	P02766|TTHY_HUMAN	Transthyretin	135.71	A.LLSPYSYSTTAVVTNPKE	2	985.51	1	27.17
Treated 1	P02766|TTHY_HUMAN	Transthyretin	135.71	A.VRGSPAINVAV.H	2	541.819	1	16.37
Treated 1	P02766|TTHY_HUMAN	Transthyretin	135.71	A.VRGSPAINVAVH.V	3	407.236	1	27.35
Treated 1	P02766|TTHY_HUMAN	Transthyretin	135.71	A.VRGSPAINVAVHV.F	3	440.258	3	38.49
Treated 1	P02766|TTHY_HUMAN	Transthyretin	135.71	A.VRGSPAINVAVHVF.R	3	489.281	2	24.18
Treated 1	P02766|TTHY_HUMAN	Transthyretin	135.71	A.VRGSPAINVAVHVFR.K	4	406.238	5	37.83
Treated 1	P02766|TTHY_HUMAN	Transthyretin	135.71	E.FVEGIYK.V	2	428.234	1	24.07
Treated 1	P02766|TTHY_HUMAN	Transthyretin	135.71	E.VVFTANDSGPRRYTIAA.L	3	613.323	2	21.35
Treated 1	P02766|TTHY_HUMAN	Transthyretin	135.71	G.SPAINVAVHV.F	2	503.788	4	42.17
Treated 1	P02766|TTHY_HUMAN	Transthyretin	135.71	G.SPAINVAVHVFR.K	3	437.25	3	35.2
Treated 1	P02766|TTHY_HUMAN	Transthyretin	135.71	I.NVAVHVFR.K	2	471.269	1	23.04
Treated 1	P02766|TTHY_HUMAN	Transthyretin	135.71	K.ALGISPFH.E	2	421.232	1	20.63
Treated 1	P02766|TTHY_HUMAN	Transthyretin	135.71	K.VLDAVRGSPAINV.A	2	655.875	2	25.4
Treated 1	P02766|TTHY_HUMAN	Transthyretin	135.71	L.LSPYSYSTTAV.V	2	594.793	1	15.02
Treated 1	P02766|TTHY_HUMAN	Transthyretin	135.71	L.LSPYSYSTTAVVTNPKE	2	928.969	1	30.66
Treated 1	P02766|TTHY_HUMAN	Transthyretin	135.71	L.MVKVLDAVRGSPA.I	3	448.255	1	27.53
Treated 1	P02766|TTHY_HUMAN	Transthyretin	135.71	P.AINVAVHVFR.K	2	563.329	1	19.53
Treated 1	P02766|TTHY_HUMAN	Transthyretin	135.71	P.LM(+15.99)VKVLDAVRGSPA.I	3	491.282	1	22.56
Treated 1	P02766|TTHY_HUMAN	Transthyretin	135.71	R.GSPAINVAVH.V	2	482.764	1	34.08
Treated 1	P02766|TTHY_HUMAN	Transthyretin	135.71	R.GSPAINVAVHV.F	2	532.298	2	38.54
Treated 1	P02766|TTHY_HUMAN	Transthyretin	135.71	R.GSPAINVAVHVFR.K	3	456.258	3	35.99
Treated 1	P02766|TTHY_HUMAN	Transthyretin	135.71	S.PAINVAVH.V	2	410.738	1	18.44
Treated 1	P02766|TTHY_HUMAN	Transthyretin	135.71	S.PAINVAVHVFR.K	3	408.24	1	38.13
Treated 1	P02766|TTHY_HUMAN	Transthyretin	135.71	S.YSTTAVVTNPKE	2	655.335	1	16.15
Treated 1	P02766|TTHY_HUMAN	Transthyretin	135.71	V.RGSPAINVAV.H	2	492.285	1	19.38
Treated 1	P02766|TTHY_HUMAN	Transthyretin	135.71	V.RGSPAINVAVHV.F	3	407.235	1	37.01
Control 2	P04280|PRP1_HUMAN	Basic salivary proline-rich protein 1	63.87	Q.GPPPPGKPQ.G	2	437.743	1	24.8
Control 2	P04280|PRP1_HUMAN	Basic salivary proline-rich protein 1	63.87	Q.GPPPPPGKPQ.G	2	486.269	3	23.53
Control 2	P04280|PRP1_HUMAN	Basic salivary proline-rich protein 1	63.87	Q.GPPPQGGNKPQ.G	2	538.778	1	39.31
Control 2	P02671|FIBA_HUMAN	Fibrinogen alpha chain	34.49	E.GDFLAEGGGVR.G	2	539.267	1	23.77
Control 2	P02810|PRPC_HUMAN	Salivary acidic proline-rich phosphoprotein 1/2	48.25	R.GRPQGPPQQGGHQQ.G	3	491.244	1	39.61
Control 2	P02768|ALBU_HUMAN	Serum albumin	75.25	K.KVPQ(+.98)VSTPTLVEVSR.N	3	547.645	1	25.47
Control 2	P02768|ALBU_HUMAN	Serum albumin	75.25	K.KVPQVSTPTLVEVSR.N	3	547.317	3	51.11
Control 2	P02768|ALBU_HUMAN	Serum albumin	75.25	L.G(+42.01)EYKFQNALLVR.Y	2	740.401	1	24.73
Control 2	Q7Z7G8|VP13B_HUMAN	Vacuolar protein sorting-associated protein 13B	29.16	F.ICGDNLSTK.G	2	475.734	1	29.16
Treated 2	P01009|A1AT_HUMAN	Alpha-1-antitrypsin	79.34	L.FM(+15.99)GKVVNPT.Q	2	504.763	1	16.38
Treated 2	P01009|A1AT_HUMAN	Alpha-1-antitrypsin	79.34	L.FM(+15.99)GKVVNPTQ.K	2	568.792	2	22.57
Treated 2	P01009|A1AT_HUMAN	Alpha-1-antitrypsin	79.34	L.FMGKVVNPT.Q	2	496.766	1	25.96
Treated 2	P01009|A1AT_HUMAN	Alpha-1-antitrypsin	79.34	L.FMGKVVNPTQ.K	2	560.795	1	21.54
Treated 2	P01009|A1AT_HUMAN	Alpha-1-antitrypsin	79.34	L.HLPKLSITGTYD.L	2	672.861	2	16.61
Treated 2	P01009|A1AT_HUMAN	Alpha-1-antitrypsin	79.34	L.M(+15.99)IEQNTKSPL.F	2	588.799	1	12.8
Treated 2	P01009|A1AT_HUMAN	Alpha-1-antitrypsin	79.34	L.MIEQ(+.98)NTKSPL.F	2	581.294	1	11.99
Treated 2	P01009|A1AT_HUMAN	Alpha-1-antitrypsin	79.34	P.LFM(+15.99)GKVV.N	2	405.233	1	19.82
Treated 2	P01009|A1AT_HUMAN	Alpha-1-antitrypsin	79.34	P.LFM(+15.99)GKVVNP.T	2	510.781	1	14.71
Treated 2	P01009|A1AT_HUMAN	Alpha-1-antitrypsin	79.34	P.LFM(+15.99)GKVVNPT.Q	2	561.305	1	31.1
Treated 2	P01009|A1AT_HUMAN	Alpha-1-antitrypsin	79.34	P.LFM(+15.99)GKVVNPTQ.K	2	625.334	1	20.13
Treated 2	P01009|A1AT_HUMAN	Alpha-1-antitrypsin	79.34	P.LFM(+15.99)GKVVNPTQK	3	459.923	1	31.01
Treated 2	P01009|A1AT_HUMAN	Alpha-1-antitrypsin	79.34	P.LFMGKVVNPT.Q	2	553.307	2	24.44
Treated 2	P01009|A1AT_HUMAN	Alpha-1-antitrypsin	79.34	Q.NTKSPLF.M	2	403.724	1	15.23
Treated 2	P01009|A1AT_HUMAN	Alpha-1-antitrypsin	79.34	S.IPPEVKFNKPFVF.L	3	521.297	1	15.89
Treated 2	P01009|A1AT_HUMAN	Alpha-1-antitrypsin	79.34	S.IPPEVKFNKPFVFL.M	3	558.992	5	24.21
Treated 2	P01009|A1AT_HUMAN	Alpha-1-antitrypsin	79.34	T.HDIITKF.L	2	437.245	1	19.95
Treated 2	P08697|A2AP_HUMAN	Alpha-2-antiplasmin	94.58	F.GPDLKLVPP.M	2	468.281	5	24.1
Treated 2	P08697|A2AP_HUMAN	Alpha-2-antiplasmin	94.58	K.LFGPDLKLVPP.M	2	598.358	3	27.81
Treated 2	P08697|A2AP_HUMAN	Alpha-2-antiplasmin	94.58	L.FGPDLKLVPP.M	2	541.816	4	32.41
Treated 2	P08697|A2AP_HUMAN	Alpha-2-antiplasmin	94.58	L.LKLGNQEPGGQTA.L	2	656.845	2	17.81
Treated 2	P08697|A2AP_HUMAN	Alpha-2-antiplasmin	94.58	L.TLLKLGNQEPGGQTA.L	2	763.912	2	46.18
Treated 2	P08697|A2AP_HUMAN	Alpha-2-antiplasmin	94.58	P.LTLLKLGNQEPGGQTA.L	2	820.454	1	29.9
Treated 2	P08697|A2AP_HUMAN	Alpha-2-antiplasmin	94.58	T.LLKLGNQEPGGQTA.L	2	713.389	1	35.98
Treated 2	P02765|FETUA_HUMAN	Alpha-2-HS-glycoprotein	168.17	A.HYDLRHTFM(+15.99)G.V	3	431.533	2	17.77
Treated 2	P02765|FETUA_HUMAN	Alpha-2-HS-glycoprotein	168.17	A.HYDLRHTFM(+15.99)GVVS.L	3	526.589	3	24.67
Treated 2	P02765|FETUA_HUMAN	Alpha-2-HS-glycoprotein	168.17	A.PGLPPAGSPPDSHV.L	2	664.336	3	24.79
Treated 2	P02765|FETUA_HUMAN	Alpha-2-HS-glycoprotein	168.17	A.PGLPPAGSPPDSHVL.L	2	720.879	3	23.07
Treated 2	P02765|FETUA_HUMAN	Alpha-2-HS-glycoprotein	168.17	D.LRHTFM(+15.99).G	2	410.711	1	23.81
Treated 2	P02765|FETUA_HUMAN	Alpha-2-HS-glycoprotein	168.17	D.LRHTFM(+15.99)G.V	2	439.221	1	21.32
Treated 2	P02765|FETUA_HUMAN	Alpha-2-HS-glycoprotein	168.17	D.LRHTFM(+15.99)GV.V	2	488.755	2	21.93
Treated 2	P02765|FETUA_HUMAN	Alpha-2-HS-glycoprotein	168.17	D.LRHTFM(+15.99)GVVS.L	2	581.806	3	26.92
Treated 2	P02765|FETUA_HUMAN	Alpha-2-HS-glycoprotein	168.17	D.LRHTFM(+15.99)GVVSLGSPSGE.V	3	597.298	1	13.72
Treated 2	P02765|FETUA_HUMAN	Alpha-2-HS-glycoprotein	168.17	D.LRHTFMGVVS.L	2	573.808	1	18.72
Treated 2	P02765|FETUA_HUMAN	Alpha-2-HS-glycoprotein	168.17	F.M(+15.99)GVVSLGSPSGE.V	2	568.269	1	15.83
Treated 2	P02765|FETUA_HUMAN	Alpha-2-HS-glycoprotein	168.17	G.APGLPPAGSPPDSH.V	2	650.321	4	24.32
Treated 2	P02765|FETUA_HUMAN	Alpha-2-HS-glycoprotein	168.17	G.APGLPPAGSPPDSHV.L	2	699.854	11	43.04
Treated 2	P02765|FETUA_HUMAN	Alpha-2-HS-glycoprotein	168.17	G.APGLPPAGSPPDSHVL.L	2	756.396	11	47
Treated 2	P02765|FETUA_HUMAN	Alpha-2-HS-glycoprotein	168.17	G.LPPAGSPPDSHV.L	2	587.298	4	19.65
Treated 2	P02765|FETUA_HUMAN	Alpha-2-HS-glycoprotein	168.17	G.LPPAGSPPDSHVL.L	2	643.84	4	24.77
Treated 2	P02765|FETUA_HUMAN	Alpha-2-HS-glycoprotein	168.17	G.VVSLGSPSGE.V	2	466.24	1	33.2
Treated 2	P02765|FETUA_HUMAN	Alpha-2-HS-glycoprotein	168.17	H.VLLAAPPGH.Q	2	437.761	5	25.41
Treated 2	P02765|FETUA_HUMAN	Alpha-2-HS-glycoprotein	168.17	H.VLLAAPPGHQ.L	2	501.79	3	28.97
Treated 2	P02765|FETUA_HUMAN	Alpha-2-HS-glycoprotein	168.17	H.VLLAAPPGHQL.H	2	558.332	4	27.63
Treated 2	P02765|FETUA_HUMAN	Alpha-2-HS-glycoprotein	168.17	H.VLLAAPPGHQLH.R	3	418.243	4	20.96
Treated 2	P02765|FETUA_HUMAN	Alpha-2-HS-glycoprotein	168.17	H.YDLRHTF.M	2	476.238	1	19.43
Treated 2	P02765|FETUA_HUMAN	Alpha-2-HS-glycoprotein	168.17	H.YDLRHTFM(+15.99)GVVS.L	3	480.903	3	23.61
Treated 2	P02765|FETUA_HUMAN	Alpha-2-HS-glycoprotein	168.17	L.GAPGLPPAGSPPDSH.V	2	678.83	6	23.36
Treated 2	P02765|FETUA_HUMAN	Alpha-2-HS-glycoprotein	168.17	L.GAPGLPPAGSPPDSHV.L	2	728.365	11	40.74
Treated 2	P02765|FETUA_HUMAN	Alpha-2-HS-glycoprotein	168.17	L.GAPGLPPAGSPPDSHVL.L	2	784.907	1	15.99
Treated 2	P02765|FETUA_HUMAN	Alpha-2-HS-glycoprotein	168.17	L.LAAPPGHQL.H	2	452.256	5	19.47
Treated 2	P02765|FETUA_HUMAN	Alpha-2-HS-glycoprotein	168.17	L.PPAGSPPDSHVL.L	2	587.299	2	37.53
Treated 2	P02765|FETUA_HUMAN	Alpha-2-HS-glycoprotein	168.17	L.RHTFM(+15.99)GVVS.L	2	525.263	2	22.38
Treated 2	P02765|FETUA_HUMAN	Alpha-2-HS-glycoprotein	168.17	L.RHTFMGV.V	2	424.215	1	13.86
Treated 2	P02765|FETUA_HUMAN	Alpha-2-HS-glycoprotein	168.17	L.RHTFMGVVS.L	2	517.266	1	26.85
Treated 2	P02765|FETUA_HUMAN	Alpha-2-HS-glycoprotein	168.17	M.GVVSLGSPSGE.V	2	494.751	1	24.3
Treated 2	P02765|FETUA_HUMAN	Alpha-2-HS-glycoprotein	168.17	P.GLPPAGSPPDSHV.L	2	615.809	9	29.4
Treated 2	P02765|FETUA_HUMAN	Alpha-2-HS-glycoprotein	168.17	P.GLPPAGSPPDSHVL.L	2	672.352	9	29.48
Treated 2	P02765|FETUA_HUMAN	Alpha-2-HS-glycoprotein	168.17	P.HGPGLIYR.Q	2	456.756	1	13.13
Treated 2	P02765|FETUA_HUMAN	Alpha-2-HS-glycoprotein	168.17	P.LGAPGLPPAGSPPDS.H	2	666.843	1	21.71
Treated 2	P02765|FETUA_HUMAN	Alpha-2-HS-glycoprotein	168.17	P.LGAPGLPPAGSPPDSH.V	2	735.372	11	41.05
Treated 2	P02765|FETUA_HUMAN	Alpha-2-HS-glycoprotein	168.17	P.LGAPGLPPAGSPPDSHV.L	2	784.907	22	42.65
Treated 2	P02765|FETUA_HUMAN	Alpha-2-HS-glycoprotein	168.17	P.LGAPGLPPAGSPPDSHVL.L	3	561.302	17	47.3
Treated 2	P02765|FETUA_HUMAN	Alpha-2-HS-glycoprotein	168.17	P.PAGSPPDSHVL.L	2	538.772	1	27.1
Treated 2	P02765|FETUA_HUMAN	Alpha-2-HS-glycoprotein	168.17	R.AHYDLRHTFM(+15.99)G.V	3	455.212	1	23.42
Treated 2	P02765|FETUA_HUMAN	Alpha-2-HS-glycoprotein	168.17	R.AHYDLRHTFM(+15.99)GV.V	3	488.234	1	12.88
Treated 2	P02765|FETUA_HUMAN	Alpha-2-HS-glycoprotein	168.17	R.AHYDLRHTFM(+15.99)GVVS.L	3	550.268	5	17.32
Treated 2	P02765|FETUA_HUMAN	Alpha-2-HS-glycoprotein	168.17	R.AHYDLRHTFMGVVS.L	3	544.937	1	12.1
Treated 2	P02765|FETUA_HUMAN	Alpha-2-HS-glycoprotein	168.17	R.H(+42.01)TFM(+15.99)GVVS.L	2	468.218	1	17.11
Treated 2	P02765|FETUA_HUMAN	Alpha-2-HS-glycoprotein	168.17	R.HTFM(+15.99)GVVS.L	2	447.213	3	24.08
Treated 2	P02765|FETUA_HUMAN	Alpha-2-HS-glycoprotein	168.17	R.HTFM(+15.99)GVVSLGSPSGE.V	2	760.856	2	35.84
Treated 2	P02765|FETUA_HUMAN	Alpha-2-HS-glycoprotein	168.17	R.HTFMGVVS.L	2	439.216	2	28.02
Treated 2	P02765|FETUA_HUMAN	Alpha-2-HS-glycoprotein	168.17	R.TVVQPSVGA.A	2	429.24	3	31.95
Treated 2	P02765|FETUA_HUMAN	Alpha-2-HS-glycoprotein	168.17	R.TVVQPSVGAA.A	2	464.759	1	18.88
Treated 2	P02765|FETUA_HUMAN	Alpha-2-HS-glycoprotein	168.17	R.TVVQPSVGAAAGP.V	2	577.314	1	26.58
Treated 2	P02765|FETUA_HUMAN	Alpha-2-HS-glycoprotein	168.17	T.FM(+15.99)GVVSLGSPSGE.V	2	641.802	2	25.7
Treated 2	P02765|FETUA_HUMAN	Alpha-2-HS-glycoprotein	168.17	V.LLAAPPGHQ.L	2	452.256	1	21.84
Treated 2	P02765|FETUA_HUMAN	Alpha-2-HS-glycoprotein	168.17	V.LLAAPPGHQL.H	2	508.798	4	28.96
Treated 2	P02765|FETUA_HUMAN	Alpha-2-HS-glycoprotein	168.17	V.LLAAPPGHQLH.R	2	577.327	3	26.5
Treated 2	P02765|FETUA_HUMAN	Alpha-2-HS-glycoprotein	168.17	Y.DLRHTFM(+15.99).G	2	468.224	3	26.71
Treated 2	P02765|FETUA_HUMAN	Alpha-2-HS-glycoprotein	168.17	Y.DLRHTFM(+15.99)G.V	2	496.734	2	26.44
Treated 2	P02765|FETUA_HUMAN	Alpha-2-HS-glycoprotein	168.17	Y.DLRHTFM(+15.99)GV.V	2	546.268	2	33.66
Treated 2	P02765|FETUA_HUMAN	Alpha-2-HS-glycoprotein	168.17	Y.DLRHTFM(+15.99)GVVS.L	2	639.319	7	29.32
Treated 2	P02765|FETUA_HUMAN	Alpha-2-HS-glycoprotein	168.17	Y.DLRHTFMG.V	2	488.737	1	17.31
Treated 2	P02765|FETUA_HUMAN	Alpha-2-HS-glycoprotein	168.17	Y.DLRHTFMGVVS.L	3	421.216	3	20.57
Treated 2	P02647|APOA1_HUMAN	Apolipoprotein A-I	50.22	D.LRQGLLPVL.E	2	504.832	1	12.31
Treated 2	P02647|APOA1_HUMAN	Apolipoprotein A-I	50.22	D.LRQGLLPVLES.F	2	612.868	2	23.1
Treated 2	P02647|APOA1_HUMAN	Apolipoprotein A-I	50.22	E.LQEKLSPLG.E	2	492.79	1	26.46
Treated 2	P02647|APOA1_HUMAN	Apolipoprotein A-I	50.22	F.LSALEEYTK.K	2	527.276	1	14.57
Treated 2	P02647|APOA1_HUMAN	Apolipoprotein A-I	50.22	L.RQGLLPVLES.F	2	556.327	2	17.28
Treated 2	P02647|APOA1_HUMAN	Apolipoprotein A-I	50.22	L.RTHLAPYS.D	2	472.75	1	23.47
Treated 2	P02652|APOA2_HUMAN	Apolipoprotein A-II	60.09	E.LQAEAKSY.F	2	455.237	1	14.41
Treated 2	P02652|APOA2_HUMAN	Apolipoprotein A-II	60.09	F.VELGTQPA.T	2	407.719	1	14.6
Treated 2	P02652|APOA2_HUMAN	Apolipoprotein A-II	60.09	F.VELGTQPATQ	2	522.272	1	20.22
Treated 2	P02652|APOA2_HUMAN	Apolipoprotein A-II	60.09	K.SKEQLTPL.I	2	458.261	1	12.36
Treated 2	P02652|APOA2_HUMAN	Apolipoprotein A-II	60.09	L.SYFVELGTQPATQ	2	720.854	1	12.73
Treated 2	P02652|APOA2_HUMAN	Apolipoprotein A-II	60.09	Q.TVTDYGKDL.M	2	506.253	1	19.88
Treated 2	P02652|APOA2_HUMAN	Apolipoprotein A-II	60.09	Q.TVTDYGKDLM(+15.99).E	2	579.771	1	15.1
Treated 2	P02652|APOA2_HUMAN	Apolipoprotein A-II	60.09	V.TDYGKDLM(+15.99).E	2	479.712	1	12.23
Treated 2	P02652|APOA2_HUMAN	Apolipoprotein A-II	60.09	Y.FVELGTQPA.T	2	481.253	2	24.27
Treated 2	P02652|APOA2_HUMAN	Apolipoprotein A-II	60.09	Y.FVELGTQPAT.Q	2	531.777	1	26.04
Treated 2	P02652|APOA2_HUMAN	Apolipoprotein A-II	60.09	Y.FVELGTQPATQ	2	595.806	2	27.43
Treated 2	P06727|APOA4_HUMAN	Apolipoprotein A-IV	75.31	D.LQKKLVPFA.T	2	522.334	1	22.51
Treated 2	P06727|APOA4_HUMAN	Apolipoprotein A-IV	75.31	E.LQQRLEPYA.D	2	559.303	1	16.3
Treated 2	P06727|APOA4_HUMAN	Apolipoprotein A-IV	75.31	F.NKALVQQM(+15.99).E	2	474.252	1	21.87
Treated 2	P06727|APOA4_HUMAN	Apolipoprotein A-IV	75.31	K.LNHQLEGLT.F	2	512.775	1	18.47
Treated 2	P06727|APOA4_HUMAN	Apolipoprotein A-IV	75.31	K.LNHQLEGLTFQ.M	2	650.338	1	11.74
Treated 2	P06727|APOA4_HUMAN	Apolipoprotein A-IV	75.31	L.NHQLEGLT.F	2	456.232	1	17.5
Treated 2	P06727|APOA4_HUMAN	Apolipoprotein A-IV	75.31	L.NHQLEGLTFQ.M	2	593.797	1	25.43
Treated 2	P06727|APOA4_HUMAN	Apolipoprotein A-IV	75.31	L.VPFATELH.E	2	457.243	1	12.11
Treated 2	P06727|APOA4_HUMAN	Apolipoprotein A-IV	75.31	N.FNKALVQQ.M	2	474.269	1	23.55
Treated 2	P06727|APOA4_HUMAN	Apolipoprotein A-IV	75.31	N.FNKALVQQM(+15.99).E	2	547.787	1	19.72
Treated 2	P06727|APOA4_HUMAN	Apolipoprotein A-IV	75.31	P.YGENFNKAL.V	2	528.262	1	29.83
Treated 2	P06727|APOA4_HUMAN	Apolipoprotein A-IV	75.31	P.YGENFNKALV.Q	2	577.795	1	13.97
Treated 2	P06727|APOA4_HUMAN	Apolipoprotein A-IV	75.31	Q.KKLVPFA.T	2	401.763	1	28.52
Treated 2	P02655|APOC2_HUMAN	Apolipoprotein C-II	66.23	K.LRDLYSKSTAA.M	3	408.891	1	29.9
Treated 2	P02655|APOC2_HUMAN	Apolipoprotein C-II	66.23	L.SSYWESAKTAAQN.L	2	721.831	1	23.03
Treated 2	P02655|APOC2_HUMAN	Apolipoprotein C-II	66.23	L.TQVKESLSSY.W	2	571.291	1	18.1
Treated 2	P02655|APOC2_HUMAN	Apolipoprotein C-II	66.23	R.DLYSKST.A	2	407.203	2	12.58
Treated 2	P02655|APOC2_HUMAN	Apolipoprotein C-II	66.23	S.TYTGIFTDQV.L	2	572.779	1	27.4
Treated 2	P02655|APOC2_HUMAN	Apolipoprotein C-II	66.23	Y.TGIFTDQV.L	2	440.724	1	29.11
Treated 2	P02655|APOC2_HUMAN	Apolipoprotein C-II	66.23	Y.TGIFTDQVLS.V	2	540.782	1	19.29
Treated 2	P02656|APOC3_HUMAN	Apolipoprotein C-III	106.28	A.LSSVQESQVAQQ.A	2	652.328	1	11.97
Treated 2	P02656|APOC3_HUMAN	Apolipoprotein C-III	106.28	A.LSSVQESQVAQQARG.W	2	794.408	1	19.92
Treated 2	P02656|APOC3_HUMAN	Apolipoprotein C-III	106.28	A.LSSVQESQVAQQARGW.V	2	887.447	1	22.27
Treated 2	P02656|APOC3_HUMAN	Apolipoprotein C-III	106.28	E.SQVAQQARGW.V	2	565.789	1	18.19
Treated 2	P02656|APOC3_HUMAN	Apolipoprotein C-III	106.28	E.SQVAQQARGWVT.D	2	665.847	1	36.82
Treated 2	P02656|APOC3_HUMAN	Apolipoprotein C-III	106.28	E.SQVAQQARGWVTDG.F	2	751.871	1	24.94
Treated 2	P02656|APOC3_HUMAN	Apolipoprotein C-III	106.28	G.FSSLKDY.W	2	430.214	1	19.82
Treated 2	P02656|APOC3_HUMAN	Apolipoprotein C-III	106.28	K.DYWSTVK.D	2	449.719	1	27.61
Treated 2	P02656|APOC3_HUMAN	Apolipoprotein C-III	106.28	L.KDYWSTVK.D	2	513.766	1	19.6
Treated 2	P02656|APOC3_HUMAN	Apolipoprotein C-III	106.28	L.SSVQESQVAQQARGW.V	2	830.906	1	35.11
Treated 2	P02656|APOC3_HUMAN	Apolipoprotein C-III	106.28	Q.ARGWVTDG.F	2	431.214	1	12.14
Treated 2	P02656|APOC3_HUMAN	Apolipoprotein C-III	106.28	Q.VAQQARGWVT.D	2	558.302	1	16.54
Treated 2	P02656|APOC3_HUMAN	Apolipoprotein C-III	106.28	Q.VAQQARGWVTDG.F	2	644.327	1	14.14
Treated 2	P02656|APOC3_HUMAN	Apolipoprotein C-III	106.28	S.LKDYWST.V	2	456.727	1	16.83
Treated 2	P02656|APOC3_HUMAN	Apolipoprotein C-III	106.28	S.QVAQQARGW.V	2	522.273	1	20.68
Treated 2	P02656|APOC3_HUMAN	Apolipoprotein C-III	106.28	S.QVAQQARGWVT.D	2	622.331	1	17.32
Treated 2	P02656|APOC3_HUMAN	Apolipoprotein C-III	106.28	S.QVAQQARGWVTDG.F	2	708.355	1	19.16
Treated 2	P02656|APOC3_HUMAN	Apolipoprotein C-III	106.28	S.SLKDYW.S	2	406.202	1	13.13
Treated 2	P02656|APOC3_HUMAN	Apolipoprotein C-III	106.28	S.SLKDYWST.V	2	500.243	1	21.4
Treated 2	P02656|APOC3_HUMAN	Apolipoprotein C-III	106.28	S.SLKDYWSTVK.D	3	409.552	2	33.35
Treated 2	P02656|APOC3_HUMAN	Apolipoprotein C-III	106.28	S.SVQESQVAQQARGW.V	2	787.389	1	32.45
Treated 2	P02656|APOC3_HUMAN	Apolipoprotein C-III	106.28	S.VQESQVAQQARGW.V	2	743.873	1	26.61
Treated 2	P02656|APOC3_HUMAN	Apolipoprotein C-III	106.28	V.AQQARGWVT.D	2	508.767	1	22.63
Treated 2	P02656|APOC3_HUMAN	Apolipoprotein C-III	106.28	V.QESQVAQQARGW.V	2	694.34	1	14.48
Treated 2	P02649|APOE_HUMAN	Apolipoprotein E	45.3	K.VQAAVGTSAAPVPSDNH	2	810.902	1	31.42
Treated 2	P02649|APOE_HUMAN	Apolipoprotein E	45.3	R.LGPLVEQGR.V	2	484.78	2	16.21
Treated 2	P02649|APOE_HUMAN	Apolipoprotein E	45.3	R.LGPLVEQGRVRAATVGS.L	3	570.658	1	16.95
Treated 2	O14791|APOL1_HUMAN	Apolipoprotein L1	54.41	K.LTDVAPVSF.F	2	474.755	1	24.06
Treated 2	O14791|APOL1_HUMAN	Apolipoprotein L1	54.41	L.TDVAPVSFF.L	2	491.748	1	15.84
Treated 2	O14791|APOL1_HUMAN	Apolipoprotein L1	54.41	M.SRGVKLTDVAPVSFF.L	3	541.634	1	11.92
Treated 2	O14791|APOL1_HUMAN	Apolipoprotein L1	54.41	N.LQSVPHAS.A	2	419.724	1	16.79
Treated 2	O14791|APOL1_HUMAN	Apolipoprotein L1	54.41	R.ANLQSVPHAS.A	2	512.265	1	12.16
Treated 2	O14791|APOL1_HUMAN	Apolipoprotein L1	54.41	R.GVKLTDVAPVS.F	2	543.313	1	14.94
Treated 2	O14791|APOL1_HUMAN	Apolipoprotein L1	54.41	R.GVKLTDVAPVSF.F	2	616.848	1	17.77
Treated 2	O14791|APOL1_HUMAN	Apolipoprotein L1	54.41	R.GVKLTDVAPVSFF.L	2	690.381	1	29.09
Treated 2	P00450|CERU_HUMAN	Ceruloplasmin	54.03	K.NLASRPYTFHSHGITY.Y	3	621.976	1	11.69
Treated 2	P00450|CERU_HUMAN	Ceruloplasmin	54.03	R.TTIEKPVW.L	2	487.271	1	20.26
Treated 2	P00450|CERU_HUMAN	Ceruloplasmin	54.03	R.TTIEKPVWLG.F	2	572.325	2	31.57
Treated 2	P00450|CERU_HUMAN	Ceruloplasmin	54.03	T.TIEKPVW.L	2	436.748	1	15.54
Treated 2	P00450|CERU_HUMAN	Ceruloplasmin	54.03	T.TIEKPVWLG.F	2	521.801	1	23.64
Treated 2	P10909|CLUS_HUMAN	Clusterin	65.81	F.FFPKSRIV.R	2	497.298	4	17.24
Treated 2	P10909|CLUS_HUMAN	Clusterin	65.81	H.FFFPKSRIV.R	2	570.832	2	11.87
Treated 2	P10909|CLUS_HUMAN	Clusterin	65.81	H.FHSPAFQHPPT.E	3	422.54	1	21.7
Treated 2	P10909|CLUS_HUMAN	Clusterin	65.81	L.M(+15.99)PFSPYEPLNFHA.M	2	783.358	1	15.86
Treated 2	P10909|CLUS_HUMAN	Clusterin	65.81	P.HFFFPK.S	2	411.719	2	23.78
Treated 2	P10909|CLUS_HUMAN	Clusterin	65.81	P.HFFFPKSRIV.R	3	426.577	3	33.72
Treated 2	P10909|CLUS_HUMAN	Clusterin	65.81	R.RPHFFFPKSRIV.R	3	510.961	3	18.71
Treated 2	P10909|CLUS_HUMAN	Clusterin	65.81	R.SLM(+15.99)PFSPYEPLN.F	2	705.835	1	13.86
Treated 2	P10909|CLUS_HUMAN	Clusterin	65.81	R.SLM(+15.99)PFSPYEPLNFHA.M	2	883.417	1	15.26
Treated 2	P01024|CO3_HUMAN	Complement C3	23.32	E.TRILLQGTPVAQ.M	2	648.885	1	15.06
Treated 2	P01024|CO3_HUMAN	Complement C3	23.32	L.LQGTPVAQ.M	2	407.227	1	15.79
Treated 2	P02671|FIBA_HUMAN	Fibrinogen alpha chain	69.63	A.FFDTASTGKTFPG.F	2	688.33	1	26.32
Treated 2	P02671|FIBA_HUMAN	Fibrinogen alpha chain	69.63	A.STGKTFPGFF.S	2	544.774	3	19.54
Treated 2	P02671|FIBA_HUMAN	Fibrinogen alpha chain	69.63	F.DTASTGKTFPGFF.S	2	688.328	3	33.97
Treated 2	P02671|FIBA_HUMAN	Fibrinogen alpha chain	69.63	F.FDTASTGKTFPG.F	2	614.796	2	32.01
Treated 2	P02671|FIBA_HUMAN	Fibrinogen alpha chain	69.63	F.FDTASTGKTFPGFF.S	2	761.863	1	15.85
Treated 2	P02671|FIBA_HUMAN	Fibrinogen alpha chain	69.63	P.LIKM(+15.99)KPVPDLVPGN.F	3	512.964	2	13.34
Treated 2	P02671|FIBA_HUMAN	Fibrinogen alpha chain	69.63	P.LIKMKPVPDLVPGN.F	3	507.634	1	16.72
Treated 2	P02675|FIBB_HUMAN	Fibrinogen beta chain	121.96	A.PPPISGGGY.R	2	422.714	3	27.89
Treated 2	P02675|FIBB_HUMAN	Fibrinogen beta chain	121.96	L.RPAPPPISGGGY.R	2	584.809	2	49.41
Treated 2	P02675|FIBB_HUMAN	Fibrinogen beta chain	121.96	L.RPAPPPISGGGYR.A	3	442.242	1	28.6
Treated 2	P02675|FIBB_HUMAN	Fibrinogen beta chain	121.96	P.APPPISGGGY.R	2	458.233	2	25.37
Treated 2	P02675|FIBB_HUMAN	Fibrinogen beta chain	121.96	P.SLRPAPPPISGGGY.R	2	684.867	2	49.09
Treated 2	P02675|FIBB_HUMAN	Fibrinogen beta chain	121.96	P.SLRPAPPPISGGGYR.A	3	508.947	2	27.77
Treated 2	P02675|FIBB_HUMAN	Fibrinogen beta chain	121.96	R.PAPPPISGGGY.R	2	506.758	3	46.13
Treated 2	P02675|FIBB_HUMAN	Fibrinogen beta chain	121.96	R.PAPPPISGGGYR.A	2	584.809	2	25.5
Treated 2	P02675|FIBB_HUMAN	Fibrinogen beta chain	121.96	S.LRPAPPPISGGGY.R	2	641.351	2	39.26
Treated 2	P02675|FIBB_HUMAN	Fibrinogen beta chain	121.96	S.LRPAPPPISGGGYR.A	3	479.937	1	24.65
Treated 2	P22352|GPX3_HUMAN	Glutathione peroxidase 3	45.11	K.YVRPGGGFVPN.F	2	581.804	1	14.93
Treated 2	P22352|GPX3_HUMAN	Glutathione peroxidase 3	45.11	K.YVRPGGGFVPNFQ.L	2	719.367	1	16.16
Treated 2	P22352|GPX3_HUMAN	Glutathione peroxidase 3	45.11	R.TTVSNVKM(+15.99)DI.L	2	562.287	1	26.7
Treated 2	P22352|GPX3_HUMAN	Glutathione peroxidase 3	45.11	V.RPGGGFVPNFQ.L	2	588.301	2	18.26
Treated 2	P22352|GPX3_HUMAN	Glutathione peroxidase 3	45.11	Y.VRPGGGFVPN.F	2	500.272	1	12.88
Treated 2	P22352|GPX3_HUMAN	Glutathione peroxidase 3	45.11	Y.VRPGGGFVPNFQ.L	2	637.835	1	15.55
Treated 2	P19823|ITIH2_HUMAN	Inter-alpha-trypsin inhibitor heavy chain H2	98.03	F.ILNEANNLG.L	2	479.254	1	20.5
Treated 2	P19823|ITIH2_HUMAN	Inter-alpha-trypsin inhibitor heavy chain H2	98.03	F.YNQVSTPL.L	2	461.238	1	18.26
Treated 2	P19823|ITIH2_HUMAN	Inter-alpha-trypsin inhibitor heavy chain H2	98.03	G.LLDPNSVS.L	2	422.724	1	20.44
Treated 2	P19823|ITIH2_HUMAN	Inter-alpha-trypsin inhibitor heavy chain H2	98.03	G.LLDPNSVSL.I	2	479.267	1	20.83
Treated 2	P19823|ITIH2_HUMAN	Inter-alpha-trypsin inhibitor heavy chain H2	98.03	H.VSFKPTVAQ.Q	2	488.777	1	23.13
Treated 2	P19823|ITIH2_HUMAN	Inter-alpha-trypsin inhibitor heavy chain H2	98.03	I.VVAGKFDPA.K	2	452.25	1	21.92
Treated 2	P19823|ITIH2_HUMAN	Inter-alpha-trypsin inhibitor heavy chain H2	98.03	K.FYNQVSTP.L	2	478.229	1	12.92
Treated 2	P19823|ITIH2_HUMAN	Inter-alpha-trypsin inhibitor heavy chain H2	98.03	K.KFYNQVSTP.L	2	542.277	1	23.11
Treated 2	P19823|ITIH2_HUMAN	Inter-alpha-trypsin inhibitor heavy chain H2	98.03	L.KKFYNQVSTP.L	3	404.552	1	15.42
Treated 2	P19823|ITIH2_HUMAN	Inter-alpha-trypsin inhibitor heavy chain H2	98.03	L.LAERSLAPTAA.A	2	550.309	1	15.77
Treated 2	P19823|ITIH2_HUMAN	Inter-alpha-trypsin inhibitor heavy chain H2	98.03	L.LDPNSVSL.I	2	422.724	2	14.48
Treated 2	P19823|ITIH2_HUMAN	Inter-alpha-trypsin inhibitor heavy chain H2	98.03	L.LRAIFILNEANNLG.L	2	779.441	1	23.99
Treated 2	P19823|ITIH2_HUMAN	Inter-alpha-trypsin inhibitor heavy chain H2	98.03	L.LRNVQFNYPHTS.V	3	492.585	1	14.48
Treated 2	P19823|ITIH2_HUMAN	Inter-alpha-trypsin inhibitor heavy chain H2	98.03	N.LGLLDPNSVS.L	2	507.777	1	18.19
Treated 2	P19823|ITIH2_HUMAN	Inter-alpha-trypsin inhibitor heavy chain H2	98.03	Q.LLAERSLAPTAA.A	2	606.851	1	26.97
Treated 2	P19823|ITIH2_HUMAN	Inter-alpha-trypsin inhibitor heavy chain H2	98.03	Q.VSTPLLRNVQ.F	2	563.833	1	13.38
Treated 2	P19823|ITIH2_HUMAN	Inter-alpha-trypsin inhibitor heavy chain H2	98.03	R.ITRSILQM(+15.99)S.L	2	532.792	1	15.14
Treated 2	P19823|ITIH2_HUMAN	Inter-alpha-trypsin inhibitor heavy chain H2	98.03	R.NVQFNYPH.T	2	509.741	1	23.48
Treated 2	P19823|ITIH2_HUMAN	Inter-alpha-trypsin inhibitor heavy chain H2	98.03	R.NVQFNYPHTS.V	2	603.782	1	20.04
Treated 2	P19823|ITIH2_HUMAN	Inter-alpha-trypsin inhibitor heavy chain H2	98.03	R.TWRNDL.I	2	402.704	1	14.81
Treated 2	P19823|ITIH2_HUMAN	Inter-alpha-trypsin inhibitor heavy chain H2	98.03	S.VIDFNQN.I	2	425.209	1	20.15
Treated 2	P19823|ITIH2_HUMAN	Inter-alpha-trypsin inhibitor heavy chain H2	98.03	S.VITATSANTQL.V	2	559.806	2	38.66
Treated 2	P19823|ITIH2_HUMAN	Inter-alpha-trypsin inhibitor heavy chain H2	98.03	S.VITATSANTQLV.L	2	609.341	1	28.08
Treated 2	P19823|ITIH2_HUMAN	Inter-alpha-trypsin inhibitor heavy chain H2	98.03	V.ITATSANTQL.V	2	510.272	1	19
Treated 2	Q14624|ITIH4_HUMAN	Inter-alpha-trypsin inhibitor heavy chain H4	54.63	A.VEEVTQNNFR.L	2	618.305	1	12.3
Treated 2	Q14624|ITIH4_HUMAN	Inter-alpha-trypsin inhibitor heavy chain H4	54.63	K.LQDRGPDVLT.A	2	557.299	1	11.94
Treated 2	Q14624|ITIH4_HUMAN	Inter-alpha-trypsin inhibitor heavy chain H4	54.63	M.NFRPGVL.S	2	401.732	1	20.04
Treated 2	Q14624|ITIH4_HUMAN	Inter-alpha-trypsin inhibitor heavy chain H4	54.63	M.NFRPGVLS.S	2	445.248	1	28.25
Treated 2	Q14624|ITIH4_HUMAN	Inter-alpha-trypsin inhibitor heavy chain H4	54.63	R.LLFKGSEM(+15.99).V	2	470.744	1	16.6
Treated 2	Q14624|ITIH4_HUMAN	Inter-alpha-trypsin inhibitor heavy chain H4	54.63	R.M(+15.99)NFRPGV.L	2	418.708	2	21.31
Treated 2	Q14624|ITIH4_HUMAN	Inter-alpha-trypsin inhibitor heavy chain H4	54.63	R.MNFRPGVLS.S	2	510.768	1	21.88
Treated 2	P35527|K1C9_HUMAN	Keratin type I cytoskeletal 9	28.18	E.INVAPGKD.L	2	407.227	1	17.95
Treated 2	P35527|K1C9_HUMAN	Keratin type I cytoskeletal 9	28.18	F.SSSGGGGGGGRF.S	2	491.721	1	19.2
Treated 2	P01042|KNG1_HUMAN	Kininogen-1	43.85	K.RPPGFSPF.R	2	452.737	4	21.51
Treated 2	P01042|KNG1_HUMAN	Kininogen-1	43.85	L.M(+15.99)KRPPGFSP.F	2	516.768	1	15.59
Treated 2	P01042|KNG1_HUMAN	Kininogen-1	43.85	L.MKRPPGF.S	2	416.728	1	16.64
Treated 2	P01042|KNG1_HUMAN	Kininogen-1	43.85	R.PPGFSPFR.S	2	452.737	2	23.65
Treated 2	P00734|THRB_HUMAN	Prothrombin	39.86	L.LESYIDGR.I	2	476.74	1	18.96
Treated 2	P00734|THRB_HUMAN	Prothrombin	39.86	N.VGKGQPSVLQVVNLP.I	2	767.951	3	13.09
Treated 2	P00734|THRB_HUMAN	Prothrombin	39.86	Q.VTVAM(+15.99)TPRSEGSSVN.L	2	775.876	1	22.37
Treated 2	P00734|THRB_HUMAN	Prothrombin	39.86	S.LLQAGYKGRVTGWGN.L	3	540.626	1	14.73
Treated 2	P00734|THRB_HUMAN	Prothrombin	39.86	Y.QTFFNPR.T	2	455.233	1	22.32
Treated 2	P27169|PON1_HUMAN	Serum paraoxonase/arylesterase 1	135.28	A.KLIALTLLGM(+15.99)GLALFR.N	3	582.695	1	33.97
Treated 2	P27169|PON1_HUMAN	Serum paraoxonase/arylesterase 1	135.28	D.VSSFNPHGIST.F	2	573.283	1	28.12
Treated 2	P27169|PON1_HUMAN	Serum paraoxonase/arylesterase 1	135.28	E.LGITGSKFDVSSFNPHGIST.F	3	688.685	1	36.61
Treated 2	P27169|PON1_HUMAN	Serum paraoxonase/arylesterase 1	135.28	F.NPNSPGKILL.M	2	526.809	1	35.54
Treated 2	P27169|PON1_HUMAN	Serum paraoxonase/arylesterase 1	135.28	G.ITGSKFDVSSFNPHGIST.F	3	631.983	1	12.79
Treated 2	P27169|PON1_HUMAN	Serum paraoxonase/arylesterase 1	135.28	G.LKYPGIKSFNPNSPG.K	3	540.291	2	18.67
Treated 2	P27169|PON1_HUMAN	Serum paraoxonase/arylesterase 1	135.28	G.LKYPGIKSFNPNSPGK.I	4	437.494	2	12.67
Treated 2	P27169|PON1_HUMAN	Serum paraoxonase/arylesterase 1	135.28	I.TGSKFDVSSFNPHG.I	3	493.9	1	17.72
Treated 2	P27169|PON1_HUMAN	Serum paraoxonase/arylesterase 1	135.28	K.LIALTLLGM(+15.99)GLALFR.N	2	809.491	1	25.69
Treated 2	P27169|PON1_HUMAN	Serum paraoxonase/arylesterase 1	135.28	K.SFNPNSPGKIL.L	2	587.317	1	17.05
Treated 2	P27169|PON1_HUMAN	Serum paraoxonase/arylesterase 1	135.28	K.YPGIKSFNPNSPG.K	2	689.343	3	29.44
Treated 2	P27169|PON1_HUMAN	Serum paraoxonase/arylesterase 1	135.28	K.YPGIKSFNPNSPGK.I	3	502.596	3	18.5
Treated 2	P27169|PON1_HUMAN	Serum paraoxonase/arylesterase 1	135.28	K.YPGIKSFNPNSPGKIL.L	3	577.986	2	40.51
Treated 2	P27169|PON1_HUMAN	Serum paraoxonase/arylesterase 1	135.28	L.IALTLLGM(+15.99)GLALFR.N	2	752.949	1	23.56
Treated 2	P27169|PON1_HUMAN	Serum paraoxonase/arylesterase 1	135.28	L.KYPGIKSFNPNSPG.K	3	502.596	1	14.04
Treated 2	P27169|PON1_HUMAN	Serum paraoxonase/arylesterase 1	135.28	M.AKLIALTLLGM(+15.99)GLALFR.N	3	606.374	4	56.58
Treated 2	P27169|PON1_HUMAN	Serum paraoxonase/arylesterase 1	135.28	M.AKLIALTLLGMGLALFR.N	3	601.042	1	42.07
Treated 2	P27169|PON1_HUMAN	Serum paraoxonase/arylesterase 1	135.28	N.PNSPGKILL.M	2	469.787	1	20.93
Treated 2	P27169|PON1_HUMAN	Serum paraoxonase/arylesterase 1	135.28	P.GIKSFNPNSPG.K	2	559.285	1	23.19
Treated 2	P27169|PON1_HUMAN	Serum paraoxonase/arylesterase 1	135.28	Q.SSYQTRL.N	2	427.722	1	13.39
Treated 2	P27169|PON1_HUMAN	Serum paraoxonase/arylesterase 1	135.28	R.HKLLPNLN.D	2	474.785	1	15.63
Treated 2	P27169|PON1_HUMAN	Serum paraoxonase/arylesterase 1	135.28	R.NHQSSYQTRL.N	3	411.87	1	19.79
Treated 2	P27169|PON1_HUMAN	Serum paraoxonase/arylesterase 1	135.28	T.VLQGSTVASVYK.G	2	626.352	1	15.22
Treated 2	P27169|PON1_HUMAN	Serum paraoxonase/arylesterase 1	135.28	V.SSFNPHGIST.F	2	523.749	1	21.13
Treated 2	P27169|PON1_HUMAN	Serum paraoxonase/arylesterase 1	135.28	Y.PGIKSFNPNSPG.K	2	607.812	1	18.56
Treated 2	P27169|PON1_HUMAN	Serum paraoxonase/arylesterase 1	135.28	Y.VVYYSPSEVR.V	2	599.809	1	19.77
Treated 2	P02766|TTHY_HUMAN	Transthyretin	136	A.INVAVHVFR.K	2	527.812	1	16.25
Treated 2	P02766|TTHY_HUMAN	Transthyretin	136	A.LLSPYSYSTTAVVTNPKE	3	657.342	2	29.89
Treated 2	P02766|TTHY_HUMAN	Transthyretin	136	A.VRGSPAINV.A	2	456.767	2	15.64
Treated 2	P02766|TTHY_HUMAN	Transthyretin	136	A.VRGSPAINVAV.H	2	541.819	1	16.53
Treated 2	P02766|TTHY_HUMAN	Transthyretin	136	A.VRGSPAINVAVH.V	3	407.235	1	30.86
Treated 2	P02766|TTHY_HUMAN	Transthyretin	136	A.VRGSPAINVAVHV.F	3	440.258	4	35.69
Treated 2	P02766|TTHY_HUMAN	Transthyretin	136	A.VRGSPAINVAVHVFR.K	3	541.314	4	35.48
Treated 2	P02766|TTHY_HUMAN	Transthyretin	136	E.FVEGIYK.V	2	428.235	1	21.35
Treated 2	P02766|TTHY_HUMAN	Transthyretin	136	E.VVFTANDSGPR.R	2	581.796	1	31.27
Treated 2	P02766|TTHY_HUMAN	Transthyretin	136	E.VVFTANDSGPRRY.T	3	494.588	1	14.4
Treated 2	P02766|TTHY_HUMAN	Transthyretin	136	E.VVFTANDSGPRRYTIAA.L	3	613.323	3	18.18
Treated 2	P02766|TTHY_HUMAN	Transthyretin	136	F.TANDSGPRRYTIAA.L	3	498.255	1	12.91
Treated 2	P02766|TTHY_HUMAN	Transthyretin	136	G.SPAINVAVH.V	2	454.253	2	31.3
Treated 2	P02766|TTHY_HUMAN	Transthyretin	136	G.SPAINVAVHV.F	2	503.788	6	40.81
Treated 2	P02766|TTHY_HUMAN	Transthyretin	136	G.SPAINVAVHVFR.K	3	437.251	3	34.53
Treated 2	P02766|TTHY_HUMAN	Transthyretin	136	I.NVAVHVFR.K	2	471.269	1	22.83
Treated 2	P02766|TTHY_HUMAN	Transthyretin	136	K.VLDAVRGSPA.I	2	492.777	1	25.04
Treated 2	P02766|TTHY_HUMAN	Transthyretin	136	K.VLDAVRGSPAIN.V	2	606.342	1	12.51
Treated 2	P02766|TTHY_HUMAN	Transthyretin	136	K.VLDAVRGSPAINVAVHVF.R	3	622.019	1	22.82
Treated 2	P02766|TTHY_HUMAN	Transthyretin	136	L.M(+15.99)VKVLDAVRGSPA.I	3	453.587	1	15.66
Treated 2	P02766|TTHY_HUMAN	Transthyretin	136	L.SPYSYSTTAV.V	2	538.251	1	33.17
Treated 2	P02766|TTHY_HUMAN	Transthyretin	136	M.VKVLDAVRGSPA.I	3	404.575	2	20.8
Treated 2	P02766|TTHY_HUMAN	Transthyretin	136	P.AINVAVHV.F	2	411.745	1	23.9
Treated 2	P02766|TTHY_HUMAN	Transthyretin	136	P.LM(+15.99)VKVLDA.V	2	452.762	1	20.31
Treated 2	P02766|TTHY_HUMAN	Transthyretin	136	P.LM(+15.99)VKVLDAVRGSPA.I	3	491.282	2	38.32
Treated 2	P02766|TTHY_HUMAN	Transthyretin	136	R.GSPAINVAVH.V	2	482.764	1	23.07
Treated 2	P02766|TTHY_HUMAN	Transthyretin	136	R.GSPAINVAVHV.F	2	532.299	2	36.76
Treated 2	P02766|TTHY_HUMAN	Transthyretin	136	R.GSPAINVAVHVFR.K	2	683.883	3	30.71
Treated 2	P02766|TTHY_HUMAN	Transthyretin	136	S.PAINVAVH.V	2	410.738	1	24.76
Treated 2	P02766|TTHY_HUMAN	Transthyretin	136	S.YSTTAVVTNPKE	2	655.335	1	30.11
Treated 2	P02766|TTHY_HUMAN	Transthyretin	136	T.TAVVTNPKE	2	479.764	1	16.88
Treated 2	P02766|TTHY_HUMAN	Transthyretin	136	V.FTANDSGPR.R	2	482.728	1	15.63
Treated 2	P02766|TTHY_HUMAN	Transthyretin	136	V.RGSPAINVAVHV.F	3	407.235	1	37
Treated 2	P02766|TTHY_HUMAN	Transthyretin	136	V.VFTANDSGPRRYTIAA.L	3	580.301	1	17.01
Control 3	P10909|CLUS_HUMAN	Clusterin	23.63	P.HFFFPK.S	2	411.718	1	23.63
Control 3	P09871|C1S_HUMAN	Complement C1s subcomponent	45.77	E.HVFIHPG.W	2	403.719	1	33.88
Control 3	P09871|C1S_HUMAN	Complement C1s subcomponent	45.77	P.EHVFIHPG.W	2	468.239	1	23.76
Control 3	P01024|CO3_HUMAN	Complement C3	25.26	I.HWESASLL.R	2	471.737	1	25.26
Control 3	P02671|FIBA_HUMAN	Fibrinogen alpha chain	47.02	D.SGEGDFLAEGGGVR.G	2	675.818	1	27.72
Control 3	P02671|FIBA_HUMAN	Fibrinogen alpha chain	47.02	G.DFLAEGGGVR.G	2	510.759	2	26.06
Control 3	Q14624|ITIH4_HUMAN	Inter-alpha-trypsin inhibitor heavy chain H4	26.3	S.EM(+15.99)VVAGKLQ.D	2	495.767	1	26.3
Control 3	P00734|THRB_HUMAN	Prothrombin	72.7	R.TATSEYQTFFNPR.T	2	781.367	2	36.16
Control 3	P00734|THRB_HUMAN	Prothrombin	72.7	S.EYQTFFNPR.T	2	601.285	1	30.4
Control 3	P00734|THRB_HUMAN	Prothrombin	72.7	T.SEYQTFFNPR.T	2	644.8	1	32.05
Control 3	P00734|THRB_HUMAN	Prothrombin	72.7	Y.QTFFNPR.T	2	455.232	1	24.92
Control 3	P02768|ALBU_HUMAN	Serum albumin	27.05	K.KVPQVSTPTLVEVSR.N	3	547.317	1	27.05
Treated 3	P60709|ACTB_HUMAN	Actin cytoplasmic 1	22.51	L.LTEAPLNPK.A	2	491.781	1	22.51
Treated 3	P01009|A1AT_HUMAN	Alpha-1-antitrypsin	82.51	A.M(+15.99)FLEAIP.M	2	418.714	2	13.68
Treated 3	P01009|A1AT_HUMAN	Alpha-1-antitrypsin	82.51	D.FHVDQVTT.V	2	473.735	1	12.81
Treated 3	P01009|A1AT_HUMAN	Alpha-1-antitrypsin	82.51	G.AM(+15.99)FLEAIP.M	2	454.233	1	14.9
Treated 3	P01009|A1AT_HUMAN	Alpha-1-antitrypsin	82.51	L.FM(+15.99)GKVVNP.T	2	454.239	1	21.68
Treated 3	P01009|A1AT_HUMAN	Alpha-1-antitrypsin	82.51	L.FM(+15.99)GKVVNPT.Q	2	504.762	1	23.19
Treated 3	P01009|A1AT_HUMAN	Alpha-1-antitrypsin	82.51	L.FM(+15.99)GKVVNPTQ.K	2	568.791	2	19.54
Treated 3	P01009|A1AT_HUMAN	Alpha-1-antitrypsin	82.51	L.FM(+15.99)GKVVNPTQK	3	422.228	1	24.73
Treated 3	P01009|A1AT_HUMAN	Alpha-1-antitrypsin	82.51	L.FMGKVVNPTQ.K	2	560.795	1	12.37
Treated 3	P01009|A1AT_HUMAN	Alpha-1-antitrypsin	82.51	L.HLPKLSITGTYD.L	3	448.91	1	13.84
Treated 3	P01009|A1AT_HUMAN	Alpha-1-antitrypsin	82.51	L.THDIITKF.L	2	487.769	1	21.53
Treated 3	P01009|A1AT_HUMAN	Alpha-1-antitrypsin	82.51	P.LFM(+15.99)GKVV.N	2	405.233	1	16.64
Treated 3	P01009|A1AT_HUMAN	Alpha-1-antitrypsin	82.51	P.LFM(+15.99)GKVVNPT.Q	2	561.305	2	32.25
Treated 3	P01009|A1AT_HUMAN	Alpha-1-antitrypsin	82.51	P.LFM(+15.99)GKVVNPTQK	3	459.923	3	32.59
Treated 3	P01009|A1AT_HUMAN	Alpha-1-antitrypsin	82.51	P.LFMGKVVNPT.Q	2	553.307	1	13.12
Treated 3	P01009|A1AT_HUMAN	Alpha-1-antitrypsin	82.51	R.TLNQPDSQLQ.L	2	572.286	1	26.94
Treated 3	P01009|A1AT_HUMAN	Alpha-1-antitrypsin	82.51	S.IPPEVKFNKPFVFL.M	3	558.992	4	25.47
Treated 3	P01009|A1AT_HUMAN	Alpha-1-antitrypsin	82.51	V.TTVKVPM(+15.99)M(+15.99).K	2	469.738	1	13.46
Treated 3	P08697|A2AP_HUMAN	Alpha-2-antiplasmin	103.65	F.GPDLKLVPP.M	2	468.282	5	24.06
Treated 3	P08697|A2AP_HUMAN	Alpha-2-antiplasmin	103.65	K.LFGPDLKLVPP.M	2	598.358	3	35.46
Treated 3	P08697|A2AP_HUMAN	Alpha-2-antiplasmin	103.65	L.FGPDLKLVPP.M	2	541.815	4	36.2
Treated 3	P08697|A2AP_HUMAN	Alpha-2-antiplasmin	103.65	L.LKLGNQEPGGQTA.L	2	656.845	1	19.16
Treated 3	P08697|A2AP_HUMAN	Alpha-2-antiplasmin	103.65	L.TLLKLGNQEPGGQTA.L	2	763.912	2	44.82
Treated 3	P08697|A2AP_HUMAN	Alpha-2-antiplasmin	103.65	M.EPLGRQLTSGP.N	2	577.811	1	13.94
Treated 3	P08697|A2AP_HUMAN	Alpha-2-antiplasmin	103.65	P.LTLLKLGNQEPGGQTA.L	2	820.454	2	44.06
Treated 3	P08697|A2AP_HUMAN	Alpha-2-antiplasmin	103.65	T.LLKLGNQEPGGQTA.L	2	713.388	2	41.69
Treated 3	P02765|FETUA_HUMAN	Alpha-2-HS-glycoprotein	176.75	A.HYDLRHTFM(+15.99).G	3	412.526	1	14.55
Treated 3	P02765|FETUA_HUMAN	Alpha-2-HS-glycoprotein	176.75	A.HYDLRHTFM(+15.99)G.V	3	431.533	2	16.85
Treated 3	P02765|FETUA_HUMAN	Alpha-2-HS-glycoprotein	176.75	A.HYDLRHTFM(+15.99)GVVS.L	3	526.589	2	21.8
Treated 3	P02765|FETUA_HUMAN	Alpha-2-HS-glycoprotein	176.75	A.PGLPPAGSPPDSHV.L	2	664.336	4	31.84
Treated 3	P02765|FETUA_HUMAN	Alpha-2-HS-glycoprotein	176.75	A.PGLPPAGSPPDSHVL.L	2	720.877	4	32
Treated 3	P02765|FETUA_HUMAN	Alpha-2-HS-glycoprotein	176.75	D.LRHTFM(+15.99).G	2	410.71	1	20.89
Treated 3	P02765|FETUA_HUMAN	Alpha-2-HS-glycoprotein	176.75	D.LRHTFM(+15.99)GV.V	2	488.755	1	14.47
Treated 3	P02765|FETUA_HUMAN	Alpha-2-HS-glycoprotein	176.75	D.LRHTFM(+15.99)GVVS.L	2	581.805	2	28.16
Treated 3	P02765|FETUA_HUMAN	Alpha-2-HS-glycoprotein	176.75	D.LRHTFM(+15.99)GVVSLGSPSGE.V	3	597.298	3	30.21
Treated 3	P02765|FETUA_HUMAN	Alpha-2-HS-glycoprotein	176.75	D.LRHTFMGVVS.L	2	573.808	1	15.87
Treated 3	P02765|FETUA_HUMAN	Alpha-2-HS-glycoprotein	176.75	G.APGLPPAGSPPDSH.V	2	650.319	4	17.53
Treated 3	P02765|FETUA_HUMAN	Alpha-2-HS-glycoprotein	176.75	G.APGLPPAGSPPDSHV.L	2	699.854	11	45.34
Treated 3	P02765|FETUA_HUMAN	Alpha-2-HS-glycoprotein	176.75	G.APGLPPAGSPPDSHVL.L	2	756.396	9	50.21
Treated 3	P02765|FETUA_HUMAN	Alpha-2-HS-glycoprotein	176.75	G.LPPAGSPPDSHV.L	2	587.298	4	23.56
Treated 3	P02765|FETUA_HUMAN	Alpha-2-HS-glycoprotein	176.75	G.LPPAGSPPDSHVL.L	2	643.84	4	28.91
Treated 3	P02765|FETUA_HUMAN	Alpha-2-HS-glycoprotein	176.75	G.VVSLGSPSGE.V	2	466.24	1	35.38
Treated 3	P02765|FETUA_HUMAN	Alpha-2-HS-glycoprotein	176.75	G.VVSLGSPSGEVSHPRKT.R	4	434.987	2	21.76
Treated 3	P02765|FETUA_HUMAN	Alpha-2-HS-glycoprotein	176.75	H.VLLAAPPGH.Q	2	437.761	5	27.32
Treated 3	P02765|FETUA_HUMAN	Alpha-2-HS-glycoprotein	176.75	H.VLLAAPPGHQ.L	2	501.79	4	28.94
Treated 3	P02765|FETUA_HUMAN	Alpha-2-HS-glycoprotein	176.75	H.VLLAAPPGHQL.H	2	558.332	4	31.81
Treated 3	P02765|FETUA_HUMAN	Alpha-2-HS-glycoprotein	176.75	H.VLLAAPPGHQLH.R	2	626.861	4	20.91
Treated 3	P02765|FETUA_HUMAN	Alpha-2-HS-glycoprotein	176.75	H.VLLAAPPGHQLHR.A	3	470.277	2	12.88
Treated 3	P02765|FETUA_HUMAN	Alpha-2-HS-glycoprotein	176.75	H.YDLRHT.F	2	402.703	1	13.49
Treated 3	P02765|FETUA_HUMAN	Alpha-2-HS-glycoprotein	176.75	H.YDLRHTFM(+15.99)GVVS.L	2	720.85	3	24.65
Treated 3	P02765|FETUA_HUMAN	Alpha-2-HS-glycoprotein	176.75	L.GAPGLPPAGSPP.D	2	509.272	1	16.39
Treated 3	P02765|FETUA_HUMAN	Alpha-2-HS-glycoprotein	176.75	L.GAPGLPPAGSPPDSH.V	2	678.831	7	26.01
Treated 3	P02765|FETUA_HUMAN	Alpha-2-HS-glycoprotein	176.75	L.GAPGLPPAGSPPDSHV.L	2	728.365	13	43.42
Treated 3	P02765|FETUA_HUMAN	Alpha-2-HS-glycoprotein	176.75	L.GAPGLPPAGSPPDSHVL.L	2	784.907	2	22.65
Treated 3	P02765|FETUA_HUMAN	Alpha-2-HS-glycoprotein	176.75	L.LAAPPGHQL.H	2	452.256	4	20.41
Treated 3	P02765|FETUA_HUMAN	Alpha-2-HS-glycoprotein	176.75	L.PPAGSPPDSHVL.L	2	587.298	1	39.51
Treated 3	P02765|FETUA_HUMAN	Alpha-2-HS-glycoprotein	176.75	L.RHTFM(+15.99)GV.V	2	432.213	1	26.71
Treated 3	P02765|FETUA_HUMAN	Alpha-2-HS-glycoprotein	176.75	L.RHTFM(+15.99)GVVS.L	2	525.263	2	24.42
Treated 3	P02765|FETUA_HUMAN	Alpha-2-HS-glycoprotein	176.75	L.RHTFMGVVS.L	2	517.266	1	22.15
Treated 3	P02765|FETUA_HUMAN	Alpha-2-HS-glycoprotein	176.75	M.GVVSLGSPSGE.V	2	494.751	1	22.61
Treated 3	P02765|FETUA_HUMAN	Alpha-2-HS-glycoprotein	176.75	P.GLPPAGSPPDSHV.L	2	615.809	11	29.04
Treated 3	P02765|FETUA_HUMAN	Alpha-2-HS-glycoprotein	176.75	P.GLPPAGSPPDSHVL.L	2	672.351	8	30.86
Treated 3	P02765|FETUA_HUMAN	Alpha-2-HS-glycoprotein	176.75	P.LGAPGLPPAGSPPDS.H	2	666.843	2	25.93
Treated 3	P02765|FETUA_HUMAN	Alpha-2-HS-glycoprotein	176.75	P.LGAPGLPPAGSPPDSH.V	2	735.373	13	43.85
Treated 3	P02765|FETUA_HUMAN	Alpha-2-HS-glycoprotein	176.75	P.LGAPGLPPAGSPPDSHV.L	3	523.607	19	47.11
Treated 3	P02765|FETUA_HUMAN	Alpha-2-HS-glycoprotein	176.75	P.LGAPGLPPAGSPPDSHVL.L	2	841.448	19	47.95
Treated 3	P02765|FETUA_HUMAN	Alpha-2-HS-glycoprotein	176.75	P.PAGSPPDSHVL.L	2	538.773	1	30.46
Treated 3	P02765|FETUA_HUMAN	Alpha-2-HS-glycoprotein	176.75	R.AHYDLRHTFM(+15.99)GVVS.L	3	550.266	4	18.15
Treated 3	P02765|FETUA_HUMAN	Alpha-2-HS-glycoprotein	176.75	R.HTFM(+15.99)GVV.S	2	403.697	1	13.15
Treated 3	P02765|FETUA_HUMAN	Alpha-2-HS-glycoprotein	176.75	R.HTFM(+15.99)GVVS.L	2	447.212	3	24.24
Treated 3	P02765|FETUA_HUMAN	Alpha-2-HS-glycoprotein	176.75	R.HTFM(+15.99)GVVSLGSPSGE.V	2	760.856	2	40.04
Treated 3	P02765|FETUA_HUMAN	Alpha-2-HS-glycoprotein	176.75	R.HTFMGVVS.L	2	439.213	3	18.43
Treated 3	P02765|FETUA_HUMAN	Alpha-2-HS-glycoprotein	176.75	R.TVVQPSVGA.A	2	429.24	3	29.36
Treated 3	P02765|FETUA_HUMAN	Alpha-2-HS-glycoprotein	176.75	T.FM(+15.99)GVVSLGSPSGE.V	2	641.801	2	16.1
Treated 3	P02765|FETUA_HUMAN	Alpha-2-HS-glycoprotein	176.75	V.LLAAPPGHQ.L	2	452.256	2	22.11
Treated 3	P02765|FETUA_HUMAN	Alpha-2-HS-glycoprotein	176.75	V.LLAAPPGHQL.H	2	508.798	6	29.09
Treated 3	P02765|FETUA_HUMAN	Alpha-2-HS-glycoprotein	176.75	V.LLAAPPGHQLH.R	2	577.326	3	23.83
Treated 3	P02765|FETUA_HUMAN	Alpha-2-HS-glycoprotein	176.75	V.LLAAPPGHQLHR.A	3	437.254	3	30.4
Treated 3	P02765|FETUA_HUMAN	Alpha-2-HS-glycoprotein	176.75	Y.DLRHTFM(+15.99).G	2	468.224	2	28.5
Treated 3	P02765|FETUA_HUMAN	Alpha-2-HS-glycoprotein	176.75	Y.DLRHTFM(+15.99)G.V	2	496.734	2	27.3
Treated 3	P02765|FETUA_HUMAN	Alpha-2-HS-glycoprotein	176.75	Y.DLRHTFM(+15.99)GV.V	2	546.268	2	33.25
Treated 3	P02765|FETUA_HUMAN	Alpha-2-HS-glycoprotein	176.75	Y.DLRHTFM(+15.99)GVVS.L	2	639.318	5	30.54
Treated 3	P02765|FETUA_HUMAN	Alpha-2-HS-glycoprotein	176.75	Y.DLRHTFMGVVS.L	3	421.216	2	25.34
Treated 3	P02647|APOA1_HUMAN	Apolipoprotein A-I	38.72	A.LRTHLAPYS.D	2	529.292	1	19.45
Treated 3	P02647|APOA1_HUMAN	Apolipoprotein A-I	38.72	D.LRQGLLPVLES.F	2	612.869	2	17.84
Treated 3	P02647|APOA1_HUMAN	Apolipoprotein A-I	38.72	E.LQEKLSPLG.E	2	492.79	1	18.35
Treated 3	P02647|APOA1_HUMAN	Apolipoprotein A-I	38.72	L.RQGLLPVLES.F	2	556.327	2	16.56
Treated 3	P02652|APOA2_HUMAN	Apolipoprotein A-II	59.24	K.KAGTELVNF.L	2	489.766	1	21.92
Treated 3	P02652|APOA2_HUMAN	Apolipoprotein A-II	59.24	L.SYFVELGTQPATQ	2	720.854	1	23.94
Treated 3	P02652|APOA2_HUMAN	Apolipoprotein A-II	59.24	L.TPLIKKAGTELVNF.L	3	510.968	2	16.71
Treated 3	P02652|APOA2_HUMAN	Apolipoprotein A-II	59.24	Q.TVTDYGKDL.M	2	506.253	1	16.65
Treated 3	P02652|APOA2_HUMAN	Apolipoprotein A-II	59.24	Q.TVTDYGKDLM(+15.99).E	2	579.771	1	16.47
Treated 3	P02652|APOA2_HUMAN	Apolipoprotein A-II	59.24	V.TDYGKDLM(+15.99).E	2	479.712	1	12.54
Treated 3	P02652|APOA2_HUMAN	Apolipoprotein A-II	59.24	Y.FVELGTQPA.T	2	481.253	1	23.31
Treated 3	P02652|APOA2_HUMAN	Apolipoprotein A-II	59.24	Y.FVELGTQPAT.Q	2	531.777	1	17.48
Treated 3	P02652|APOA2_HUMAN	Apolipoprotein A-II	59.24	Y.FVELGTQPATQ	2	595.806	2	22.3
Treated 3	P06727|APOA4_HUMAN	Apolipoprotein A-IV	88.76	D.LQKKLVPFA.T	2	522.334	1	15.14
Treated 3	P06727|APOA4_HUMAN	Apolipoprotein A-IV	88.76	E.LQQRLEPYA.D	2	559.303	1	13.36
Treated 3	P06727|APOA4_HUMAN	Apolipoprotein A-IV	88.76	F.NKALVQQ.M	2	400.735	1	16.44
Treated 3	P06727|APOA4_HUMAN	Apolipoprotein A-IV	88.76	F.NKALVQQM(+15.99).E	2	474.252	1	24.05
Treated 3	P06727|APOA4_HUMAN	Apolipoprotein A-IV	88.76	K.LNHQLEGLT.F	2	512.775	1	21.23
Treated 3	P06727|APOA4_HUMAN	Apolipoprotein A-IV	88.76	K.LNHQLEGLTFQ.M	2	650.338	1	16.04
Treated 3	P06727|APOA4_HUMAN	Apolipoprotein A-IV	88.76	L.NHQLEGLT.F	2	456.232	1	22.51
Treated 3	P06727|APOA4_HUMAN	Apolipoprotein A-IV	88.76	L.NHQLEGLTFQ.M	2	593.796	1	28.12
Treated 3	P06727|APOA4_HUMAN	Apolipoprotein A-IV	88.76	L.VPFATELH.E	2	457.243	1	14.3
Treated 3	P06727|APOA4_HUMAN	Apolipoprotein A-IV	88.76	N.FNKALVQQ.M	2	474.269	1	31.17
Treated 3	P06727|APOA4_HUMAN	Apolipoprotein A-IV	88.76	N.FNKALVQQM(+15.99).E	2	547.786	1	17.53
Treated 3	P06727|APOA4_HUMAN	Apolipoprotein A-IV	88.76	P.YGENFNKAL.V	2	528.261	1	37.11
Treated 3	P06727|APOA4_HUMAN	Apolipoprotein A-IV	88.76	Q.KKLVPFA.T	2	401.763	1	25.97
Treated 3	P06727|APOA4_HUMAN	Apolipoprotein A-IV	88.76	R.DKVNSFF.S	2	428.714	1	18.32
Treated 3	P06727|APOA4_HUMAN	Apolipoprotein A-IV	88.76	R.QLTPYAQR.M	2	488.764	1	13.18
Treated 3	P02655|APOC2_HUMAN	Apolipoprotein C-II	54.9	L.SSYWESAKTAAQN.L	2	721.831	1	16.66
Treated 3	P02655|APOC2_HUMAN	Apolipoprotein C-II	54.9	L.TQVKESLSSY.W	2	571.29	1	12.23
Treated 3	P02655|APOC2_HUMAN	Apolipoprotein C-II	54.9	R.DLYSKST.A	2	407.203	1	13.64
Treated 3	P02655|APOC2_HUMAN	Apolipoprotein C-II	54.9	R.DLYSKSTAA.M	2	478.24	1	16.36
Treated 3	P02655|APOC2_HUMAN	Apolipoprotein C-II	54.9	S.YWESAKT.A	2	442.711	1	13.08
Treated 3	P02655|APOC2_HUMAN	Apolipoprotein C-II	54.9	Y.TGIFTDQV.L	2	440.724	2	30.01
Treated 3	P02655|APOC2_HUMAN	Apolipoprotein C-II	54.9	Y.TGIFTDQVLS.V	2	540.782	1	30.24
Treated 3	P02656|APOC3_HUMAN	Apolipoprotein C-III	118.06	A.LSSVQESQVAQ.Q	2	588.299	1	14.47
Treated 3	P02656|APOC3_HUMAN	Apolipoprotein C-III	118.06	A.LSSVQESQVAQQ.A	2	652.328	1	14.88
Treated 3	P02656|APOC3_HUMAN	Apolipoprotein C-III	118.06	A.LSSVQESQVAQQARGW.V	2	887.448	1	29.35
Treated 3	P02656|APOC3_HUMAN	Apolipoprotein C-III	118.06	E.SQVAQQARGW.V	2	565.788	1	14.68
Treated 3	P02656|APOC3_HUMAN	Apolipoprotein C-III	118.06	E.SQVAQQARGWVT.D	2	665.847	1	30.98
Treated 3	P02656|APOC3_HUMAN	Apolipoprotein C-III	118.06	E.SQVAQQARGWVTDG.F	2	751.87	1	29.09
Treated 3	P02656|APOC3_HUMAN	Apolipoprotein C-III	118.06	G.FSSLKDY.W	2	430.214	1	24.8
Treated 3	P02656|APOC3_HUMAN	Apolipoprotein C-III	118.06	K.DYWSTVK.D	2	449.719	2	26.22
Treated 3	P02656|APOC3_HUMAN	Apolipoprotein C-III	118.06	L.SSVQESQVAQQARGW.V	2	830.905	2	35.98
Treated 3	P02656|APOC3_HUMAN	Apolipoprotein C-III	118.06	Q.ARGWVTDG.F	2	431.214	2	13.73
Treated 3	P02656|APOC3_HUMAN	Apolipoprotein C-III	118.06	Q.ESQVAQQARGW.V	2	630.308	1	12.87
Treated 3	P02656|APOC3_HUMAN	Apolipoprotein C-III	118.06	Q.VAQQARGWVT.D	2	558.301	1	17.07
Treated 3	P02656|APOC3_HUMAN	Apolipoprotein C-III	118.06	S.LKDYWST.V	2	456.727	1	14.62
Treated 3	P02656|APOC3_HUMAN	Apolipoprotein C-III	118.06	S.LLSFM(+15.99)QGY.M	2	487.736	1	22.53
Treated 3	P02656|APOC3_HUMAN	Apolipoprotein C-III	118.06	S.QVAQQARGW.V	2	522.273	1	24.68
Treated 3	P02656|APOC3_HUMAN	Apolipoprotein C-III	118.06	S.QVAQQARGWVT.D	2	622.33	1	37.96
Treated 3	P02656|APOC3_HUMAN	Apolipoprotein C-III	118.06	S.QVAQQARGWVTDG.F	2	708.355	1	17.57
Treated 3	P02656|APOC3_HUMAN	Apolipoprotein C-III	118.06	S.SLKDYW.S	2	406.201	1	15.53
Treated 3	P02656|APOC3_HUMAN	Apolipoprotein C-III	118.06	S.SLKDYWST.V	2	500.244	1	15.7
Treated 3	P02656|APOC3_HUMAN	Apolipoprotein C-III	118.06	S.SLKDYWSTVK.D	3	409.551	2	29.85
Treated 3	P02656|APOC3_HUMAN	Apolipoprotein C-III	118.06	S.SVQESQVAQQARGW.V	2	787.389	2	47.34
Treated 3	P02656|APOC3_HUMAN	Apolipoprotein C-III	118.06	V.AQQARGWVT.D	2	508.767	1	22
Treated 3	P02649|APOE_HUMAN	Apolipoprotein E	23.85	K.VQAAVGTSAAPVPSDNH	2	810.902	2	23.85
Treated 3	P02649|APOE_HUMAN	Apolipoprotein E	23.85	R.LGPLVEQGR.V	2	484.78	1	13.5
Treated 3	P02649|APOE_HUMAN	Apolipoprotein E	23.85	Y.LRWVQT.L	2	401.732	1	14.39
Treated 3	O14791|APOL1_HUMAN	Apolipoprotein L1	69.15	K.LTDVAPVSFF.L	2	548.29	1	18.5
Treated 3	O14791|APOL1_HUMAN	Apolipoprotein L1	69.15	L.NILNNNY.K	2	432.714	1	15.71
Treated 3	O14791|APOL1_HUMAN	Apolipoprotein L1	69.15	L.TDVAPVSFF.L	2	491.748	1	25.13
Treated 3	O14791|APOL1_HUMAN	Apolipoprotein L1	69.15	N.LQSVPHAS.A	2	419.724	1	13.13
Treated 3	O14791|APOL1_HUMAN	Apolipoprotein L1	69.15	R.ANLQSVPHAS.A	2	512.264	1	14.89
Treated 3	O14791|APOL1_HUMAN	Apolipoprotein L1	69.15	R.GVKLTDVAP.V	2	450.264	1	12.54
Treated 3	O14791|APOL1_HUMAN	Apolipoprotein L1	69.15	R.GVKLTDVAPVS.F	2	543.313	1	13.61
Treated 3	O14791|APOL1_HUMAN	Apolipoprotein L1	69.15	R.GVKLTDVAPVSF.F	2	616.846	1	22.79
Treated 3	O14791|APOL1_HUMAN	Apolipoprotein L1	69.15	R.GVKLTDVAPVSFF.L	2	690.382	1	38.29
Treated 3	O14791|APOL1_HUMAN	Apolipoprotein L1	69.15	Y.LVYESKH.L	2	438.235	1	17.28
Treated 3	P00450|CERU_HUMAN	Ceruloplasmin	66.53	H.LKAGLQAF.F	2	424.255	1	22.66
Treated 3	P00450|CERU_HUMAN	Ceruloplasmin	66.53	K.NLASRPY.T	2	410.719	1	12.49
Treated 3	P00450|CERU_HUMAN	Ceruloplasmin	66.53	L.SIEPIGVR.F	2	435.756	1	15.37
Treated 3	P00450|CERU_HUMAN	Ceruloplasmin	66.53	R.IDTINLFPAT.L	2	552.8	1	14.98
Treated 3	P00450|CERU_HUMAN	Ceruloplasmin	66.53	R.TTIEKPVW.L	2	487.271	1	21.36
Treated 3	P00450|CERU_HUMAN	Ceruloplasmin	66.53	R.TTIEKPVWLG.F	2	572.324	2	33.79
Treated 3	P00450|CERU_HUMAN	Ceruloplasmin	66.53	T.TIEKPVW.L	2	436.747	1	19.19
Treated 3	P00450|CERU_HUMAN	Ceruloplasmin	66.53	T.TIEKPVWLG.F	2	521.8	1	26.89
Treated 3	P10909|CLUS_HUMAN	Clusterin	65.35	A.FQHPPTEF.I	2	501.737	1	21.82
Treated 3	P10909|CLUS_HUMAN	Clusterin	65.35	A.QQAM(+15.99)DIHFHSPA.F	3	466.546	1	16.66
Treated 3	P10909|CLUS_HUMAN	Clusterin	65.35	F.FFPKSRIV.R	2	497.298	3	13.44
Treated 3	P10909|CLUS_HUMAN	Clusterin	65.35	H.SPAFQHPPT.E	2	491.243	1	12.96
Treated 3	P10909|CLUS_HUMAN	Clusterin	65.35	L.M(+15.99)PFSPYEPLNFHA.M	2	783.358	1	18.63
Treated 3	P10909|CLUS_HUMAN	Clusterin	65.35	P.FSPYEPLNFHA.M	2	661.313	1	21.09
Treated 3	P10909|CLUS_HUMAN	Clusterin	65.35	P.HFFFPK.S	2	411.719	4	27.98
Treated 3	P10909|CLUS_HUMAN	Clusterin	65.35	P.HFFFPKSRIV.R	3	426.577	2	25.73
Treated 3	P10909|CLUS_HUMAN	Clusterin	65.35	R.SLM(+15.99)PFSPYEPLN.F	2	705.834	1	18.55
Treated 3	P10909|CLUS_HUMAN	Clusterin	65.35	R.SLM(+15.99)PFSPYEPLNFHA.M	2	883.415	1	20.59
Treated 3	P00736|C1R_HUMAN	Complement C1r subcomponent	46.89	A.LLGDRWILTAA.H	2	614.856	1	21.27
Treated 3	P00736|C1R_HUMAN	Complement C1r subcomponent	46.89	G.DRWILT.A	2	402.224	1	15.66
Treated 3	P00736|C1R_HUMAN	Complement C1r subcomponent	46.89	G.NFPWQVFTNIHG.R	2	730.359	1	19.55
Treated 3	P00736|C1R_HUMAN	Complement C1r subcomponent	46.89	G.NFPWQVFTNIHGRGGGA.L	3	619.976	2	17.42
Treated 3	P00736|C1R_HUMAN	Complement C1r subcomponent	46.89	N.FPWQVFTNIHGRGGGA.L	3	581.962	1	22.25
Treated 3	P00736|C1R_HUMAN	Complement C1r subcomponent	46.89	R.GGGALLGDRWILT.A	2	664.869	1	14.88
Treated 3	P09871|C1S_HUMAN	Complement C1s subcomponent	69.75	E.HVFIHPG.W	2	403.719	1	27.85
Treated 3	P09871|C1S_HUMAN	Complement C1s subcomponent	69.75	H.VFIHPGWK.L	2	492.276	1	14.73
Treated 3	P09871|C1S_HUMAN	Complement C1s subcomponent	69.75	K.M(+15.99)LTPEHV.F	2	421.707	1	13.95
Treated 3	P09871|C1S_HUMAN	Complement C1s subcomponent	69.75	L.TPEHVFI.H	2	421.724	1	14.62
Treated 3	P09871|C1S_HUMAN	Complement C1s subcomponent	69.75	L.TPEHVFIHPG.W	2	567.29	1	31.22
Treated 3	P09871|C1S_HUMAN	Complement C1s subcomponent	69.75	M.LTPEHVFIHPG.W	3	416.224	1	14.22
Treated 3	P09871|C1S_HUMAN	Complement C1s subcomponent	69.75	M.YVGSTSVQTSRLA.K	2	684.858	1	27.53
Treated 3	P09871|C1S_HUMAN	Complement C1s subcomponent	69.75	P.EHVFIHPG.W	2	468.24	1	28.37
Treated 3	P09871|C1S_HUMAN	Complement C1s subcomponent	69.75	T.M(+15.99)YVGSTSVQT.S	2	544.75	2	15.24
Treated 3	P09871|C1S_HUMAN	Complement C1s subcomponent	69.75	Y.VGSTSVQTSRLA.K	2	603.327	1	27.97
Treated 3	P01024|CO3_HUMAN	Complement C3	59.36	E.TRILLQGTPVAQ.M	2	648.885	1	17.72
Treated 3	P01024|CO3_HUMAN	Complement C3	59.36	G.FTVTAEGKGQGTLS.V	2	698.359	1	16.91
Treated 3	P01024|CO3_HUMAN	Complement C3	59.36	I.LLQGTPVAQ.M	2	463.769	1	28.25
Treated 3	P01024|CO3_HUMAN	Complement C3	59.36	L.LQGTPVAQ.M	2	407.226	1	17.39
Treated 3	P01024|CO3_HUMAN	Complement C3	59.36	L.SVVTM(+15.99)YH.A	2	426.699	2	17.83
Treated 3	P01024|CO3_HUMAN	Complement C3	59.36	T.LSVVTM(+15.99)YH.A	2	483.241	1	24.22
Treated 3	P01024|CO3_HUMAN	Complement C3	59.36	T.RILLQGTPVAQ.M	2	598.361	1	16.28
Treated 3	P0C0L4|CO4A_HUMAN	Complement C4-A	63.01	E.LQFSLGSK.I	2	440.25	1	18.68
Treated 3	P0C0L4|CO4A_HUMAN	Complement C4-A	63.01	E.LQFSLGSKIN.V	2	553.813	2	15.33
Treated 3	P0C0L4|CO4A_HUMAN	Complement C4-A	63.01	E.LVYELNPLDHRG.R	3	475.92	2	24.05
Treated 3	P0C0L4|CO4A_HUMAN	Complement C4-A	63.01	K.INVKVGGNSKGTL.K	3	429.585	2	19.66
Treated 3	P0C0L4|CO4A_HUMAN	Complement C4-A	63.01	L.QFSLGSKIN.V	2	497.272	1	18.13
Treated 3	P0C0L4|CO4A_HUMAN	Complement C4-A	63.01	L.VYELNPLDHRG.R	3	438.226	1	27.5
Treated 3	P0C0L4|CO4A_HUMAN	Complement C4-A	63.01	L.VYELNPLDHRGR.T	3	490.26	1	13.95
Treated 3	P0C0L4|CO4A_HUMAN	Complement C4-A	63.01	V.YELNPLDHRG.R	3	405.202	1	20.54
Treated 3	P0C0L4|CO4A_HUMAN	Complement C4-A	63.01	Y.ELNPLDHRG.R	2	525.77	1	20.32
Treated 3	P02671|FIBA_HUMAN	Fibrinogen alpha chain	125.29	A.FFDTASTGKTFPG.F	2	688.33	3	41.26
Treated 3	P02671|FIBA_HUMAN	Fibrinogen alpha chain	125.29	A.FFDTASTGKTFPGFF.S	2	835.398	1	16.86
Treated 3	P02671|FIBA_HUMAN	Fibrinogen alpha chain	125.29	A.FFDTASTGKTFPGFFSP.M	2	927.44	2	20.68
Treated 3	P02671|FIBA_HUMAN	Fibrinogen alpha chain	125.29	A.LTDM(+15.99)PQM(+15.99).R	2	434.182	3	14.81
Treated 3	P02671|FIBA_HUMAN	Fibrinogen alpha chain	125.29	A.STGKTFPGFF.S	2	544.774	3	25.16
Treated 3	P02671|FIBA_HUMAN	Fibrinogen alpha chain	125.29	D.TASTGKTFPGFF.S	2	630.816	3	34.96
Treated 3	P02671|FIBA_HUMAN	Fibrinogen alpha chain	125.29	F.DTASTGKTFPG.F	2	541.261	1	12.84
Treated 3	P02671|FIBA_HUMAN	Fibrinogen alpha chain	125.29	F.DTASTGKTFPGFF.S	2	688.33	4	44.76
Treated 3	P02671|FIBA_HUMAN	Fibrinogen alpha chain	125.29	F.DTASTGKTFPGFFSP.M	2	780.372	1	29.57
Treated 3	P02671|FIBA_HUMAN	Fibrinogen alpha chain	125.29	F.FDTASTGKTFPG.F	2	614.795	2	45.18
Treated 3	P02671|FIBA_HUMAN	Fibrinogen alpha chain	125.29	F.FDTASTGKTFPGFF.S	2	761.864	3	38.24
Treated 3	P02671|FIBA_HUMAN	Fibrinogen alpha chain	125.29	F.FDTASTGKTFPGFFSP.M	2	853.907	1	24.02
Treated 3	P02671|FIBA_HUMAN	Fibrinogen alpha chain	125.29	G.TLSGIGTLDG.F	2	467.248	1	20.86
Treated 3	P02671|FIBA_HUMAN	Fibrinogen alpha chain	125.29	L.IKM(+15.99)KPVPDLVPGN.F	3	475.27	3	19.82
Treated 3	P02671|FIBA_HUMAN	Fibrinogen alpha chain	125.29	L.SGIGTLDGFR.H	2	511.767	2	21.99
Treated 3	P02671|FIBA_HUMAN	Fibrinogen alpha chain	125.29	M.KPVPDLVPGN.F	2	518.295	1	31.13
Treated 3	P02671|FIBA_HUMAN	Fibrinogen alpha chain	125.29	P.LIKM(+15.99)KPVPDLVPGN.F	3	512.963	4	20.42
Treated 3	P02671|FIBA_HUMAN	Fibrinogen alpha chain	125.29	S.TGKTFPGFF.S	2	501.258	3	29.16
Treated 3	P02675|FIBB_HUMAN	Fibrinogen beta chain	138.73	A.PPPISGGGY.R	2	422.714	4	32.49
Treated 3	P02675|FIBB_HUMAN	Fibrinogen beta chain	138.73	A.PPPISGGGYR.A	2	500.764	3	12.72
Treated 3	P02675|FIBB_HUMAN	Fibrinogen beta chain	138.73	L.RPAPPPISGGGY.R	2	584.808	2	50.81
Treated 3	P02675|FIBB_HUMAN	Fibrinogen beta chain	138.73	L.RPAPPPISGGGYR.A	3	442.242	2	30.4
Treated 3	P02675|FIBB_HUMAN	Fibrinogen beta chain	138.73	P.APPPISGGGY.R	2	458.232	2	38.58
Treated 3	P02675|FIBB_HUMAN	Fibrinogen beta chain	138.73	P.SLRPAPPPISGGGY.R	2	684.867	3	53.02
Treated 3	P02675|FIBB_HUMAN	Fibrinogen beta chain	138.73	P.SLRPAPPPISGGGYR.A	3	508.947	2	36.05
Treated 3	P02675|FIBB_HUMAN	Fibrinogen beta chain	138.73	R.PAPPPISGGGY.R	2	506.758	3	47.51
Treated 3	P02675|FIBB_HUMAN	Fibrinogen beta chain	138.73	R.PAPPPISGGGYR.A	2	584.808	2	26.87
Treated 3	P02675|FIBB_HUMAN	Fibrinogen beta chain	138.73	S.LRPAPPPISGGG.Y	2	559.82	1	29.05
Treated 3	P02675|FIBB_HUMAN	Fibrinogen beta chain	138.73	S.LRPAPPPISGGGY.R	2	641.351	2	50.65
Treated 3	P02675|FIBB_HUMAN	Fibrinogen beta chain	138.73	S.LRPAPPPISGGGYR.A	3	479.937	2	35.1
Treated 3	P02751|FINC_HUMAN	Fibronectin	66.81	G.IQLPGTSGQQPSVGQ.Q	2	748.889	1	25.27
Treated 3	P02751|FINC_HUMAN	Fibronectin	66.81	G.IQLPGTSGQQPSVGQQ.M	2	812.917	2	28.68
Treated 3	P02751|FINC_HUMAN	Fibronectin	66.81	G.IQLPGTSGQQPSVGQQM(+15.99).I	2	886.436	2	15.6
Treated 3	P02751|FINC_HUMAN	Fibronectin	66.81	I.SVKWLPSSSPVTG.Y	2	672.861	1	14.91
Treated 3	P02751|FINC_HUMAN	Fibronectin	66.81	N.TVTGETTPFSP.L	2	568.777	1	15.71
Treated 3	P02751|FINC_HUMAN	Fibronectin	66.81	Q.M(+15.99)VQPQSPVA.V	2	486.745	2	24.1
Treated 3	P02751|FINC_HUMAN	Fibronectin	66.81	Q.M(+15.99)VQPQSPVAVS.Q	2	579.794	1	27.86
Treated 3	P02751|FINC_HUMAN	Fibronectin	66.81	Q.MVQPQSPVA.V	2	478.747	1	23.17
Treated 3	P02751|FINC_HUMAN	Fibronectin	66.81	T.TSSGSGPFTDVRAA.V	2	676.825	1	24.41
Treated 3	P01871|IGHM_HUMAN	Ig mu chain C region	35.19	A.TGFSPRQIQV.S	2	566.808	1	21.06
Treated 3	P01871|IGHM_HUMAN	Ig mu chain C region	35.19	Q.ATGFSPRQIQV.S	2	602.327	1	17.26
Treated 3	P01871|IGHM_HUMAN	Ig mu chain C region	35.19	Q.VLLPSKDV.M	2	435.768	1	16.5
Treated 3	P01871|IGHM_HUMAN	Ig mu chain C region	35.19	V.SVFVPPR.D	2	401.234	1	13.92
Treated 3	P19827|ITIH1_HUMAN	Inter-alpha-trypsin inhibitor heavy chain H1	31.92	H.VLFRPTVSQQ.Q	2	587.832	1	22.94
Treated 3	P19827|ITIH1_HUMAN	Inter-alpha-trypsin inhibitor heavy chain H1	31.92	Q.LQGFYSQVAKP.L	2	619.332	1	17.96
Treated 3	P19823|ITIH2_HUMAN	Inter-alpha-trypsin inhibitor heavy chain H2	107.65	F.ILNEANNLG.L	2	479.254	1	21.93
Treated 3	P19823|ITIH2_HUMAN	Inter-alpha-trypsin inhibitor heavy chain H2	107.65	F.SVIDFNQNIR.T	2	603.317	1	16.4
Treated 3	P19823|ITIH2_HUMAN	Inter-alpha-trypsin inhibitor heavy chain H2	107.65	F.YNQVSTPL.L	2	461.238	1	21.68
Treated 3	P19823|ITIH2_HUMAN	Inter-alpha-trypsin inhibitor heavy chain H2	107.65	F.YNQVSTPLL.R	2	517.779	1	22.14
Treated 3	P19823|ITIH2_HUMAN	Inter-alpha-trypsin inhibitor heavy chain H2	107.65	G.LLDPNSVS.L	2	422.724	2	12.77
Treated 3	P19823|ITIH2_HUMAN	Inter-alpha-trypsin inhibitor heavy chain H2	107.65	G.LLDPNSVSL.I	2	479.266	1	20.03
Treated 3	P19823|ITIH2_HUMAN	Inter-alpha-trypsin inhibitor heavy chain H2	107.65	H.FSVIDFNQNIR.T	2	676.851	1	22.12
Treated 3	P19823|ITIH2_HUMAN	Inter-alpha-trypsin inhibitor heavy chain H2	107.65	H.VSFKPTVAQ.Q	2	488.777	1	27.9
Treated 3	P19823|ITIH2_HUMAN	Inter-alpha-trypsin inhibitor heavy chain H2	107.65	I.VVAGKFDPA.K	2	452.251	1	17.06
Treated 3	P19823|ITIH2_HUMAN	Inter-alpha-trypsin inhibitor heavy chain H2	107.65	K.FYNQVSTP.L	2	478.229	1	15.66
Treated 3	P19823|ITIH2_HUMAN	Inter-alpha-trypsin inhibitor heavy chain H2	107.65	K.FYNQVSTPLL.R	2	591.313	1	13.35
Treated 3	P19823|ITIH2_HUMAN	Inter-alpha-trypsin inhibitor heavy chain H2	107.65	K.KFYNQVSTP.L	2	542.277	2	28.71
Treated 3	P19823|ITIH2_HUMAN	Inter-alpha-trypsin inhibitor heavy chain H2	107.65	K.KFYNQVSTPL.L	2	598.819	1	19.02
Treated 3	P19823|ITIH2_HUMAN	Inter-alpha-trypsin inhibitor heavy chain H2	107.65	L.GLLDPNSVSL.I	2	507.777	1	24.15
Treated 3	P19823|ITIH2_HUMAN	Inter-alpha-trypsin inhibitor heavy chain H2	107.65	L.LAERSLAPTAA.A	2	550.309	1	17.86
Treated 3	P19823|ITIH2_HUMAN	Inter-alpha-trypsin inhibitor heavy chain H2	107.65	L.LRNVQFNYPHTS.V	3	492.584	1	21.43
Treated 3	P19823|ITIH2_HUMAN	Inter-alpha-trypsin inhibitor heavy chain H2	107.65	M.SLDHHIVTP.L	2	509.769	3	15.23
Treated 3	P19823|ITIH2_HUMAN	Inter-alpha-trypsin inhibitor heavy chain H2	107.65	Q.LKKFYNQVSTP.L	3	442.247	4	14.16
Treated 3	P19823|ITIH2_HUMAN	Inter-alpha-trypsin inhibitor heavy chain H2	107.65	Q.LKKFYNQVSTPL.L	3	479.941	1	14.18
Treated 3	P19823|ITIH2_HUMAN	Inter-alpha-trypsin inhibitor heavy chain H2	107.65	Q.LLAERSLAPTAA.A	2	606.851	1	28.53
Treated 3	P19823|ITIH2_HUMAN	Inter-alpha-trypsin inhibitor heavy chain H2	107.65	R.ITRSILQM(+15.99)S.L	2	532.792	1	14.68
Treated 3	P19823|ITIH2_HUMAN	Inter-alpha-trypsin inhibitor heavy chain H2	107.65	R.LSNENHGIA.Q	2	477.735	1	12.72
Treated 3	P19823|ITIH2_HUMAN	Inter-alpha-trypsin inhibitor heavy chain H2	107.65	R.LSNENHGIAQ.R	2	541.764	1	12.22
Treated 3	P19823|ITIH2_HUMAN	Inter-alpha-trypsin inhibitor heavy chain H2	107.65	R.NDLISATKT.Q	2	481.761	1	28.65
Treated 3	P19823|ITIH2_HUMAN	Inter-alpha-trypsin inhibitor heavy chain H2	107.65	R.NVQFNYPH.T	2	509.74	1	14.22
Treated 3	P19823|ITIH2_HUMAN	Inter-alpha-trypsin inhibitor heavy chain H2	107.65	R.NVQFNYPHTS.V	2	603.781	1	19.69
Treated 3	P19823|ITIH2_HUMAN	Inter-alpha-trypsin inhibitor heavy chain H2	107.65	R.TWRNDL.I	2	402.703	1	22.2
Treated 3	P19823|ITIH2_HUMAN	Inter-alpha-trypsin inhibitor heavy chain H2	107.65	S.M(+15.99)LAQGSQV.L	2	425.21	1	20.06
Treated 3	P19823|ITIH2_HUMAN	Inter-alpha-trypsin inhibitor heavy chain H2	107.65	S.VIDFNQN.I	2	425.209	1	17.1
Treated 3	P19823|ITIH2_HUMAN	Inter-alpha-trypsin inhibitor heavy chain H2	107.65	S.VITATSANTQL.V	2	559.806	1	31.41
Treated 3	P19823|ITIH2_HUMAN	Inter-alpha-trypsin inhibitor heavy chain H2	107.65	S.VITATSANTQLV.L	2	609.34	1	36.25
Treated 3	P19823|ITIH2_HUMAN	Inter-alpha-trypsin inhibitor heavy chain H2	107.65	V.ITATSANTQL.V	2	510.272	2	26.23
Treated 3	P19823|ITIH2_HUMAN	Inter-alpha-trypsin inhibitor heavy chain H2	107.65	V.ITATSANTQLV.L	2	559.806	1	15.91
Treated 3	P19823|ITIH2_HUMAN	Inter-alpha-trypsin inhibitor heavy chain H2	107.65	Y.FVHFFAPDNLDPIPKNILF.V	3	748.733	1	12.34
Treated 3	Q14624|ITIH4_HUMAN	Inter-alpha-trypsin inhibitor heavy chain H4	63.42	E.VTQNNFR.L	2	439.727	1	18.36
Treated 3	Q14624|ITIH4_HUMAN	Inter-alpha-trypsin inhibitor heavy chain H4	63.42	M.NFRPGVL.S	2	401.732	2	28.45
Treated 3	Q14624|ITIH4_HUMAN	Inter-alpha-trypsin inhibitor heavy chain H4	63.42	M.NFRPGVLS.S	2	445.248	1	29.28
Treated 3	Q14624|ITIH4_HUMAN	Inter-alpha-trypsin inhibitor heavy chain H4	63.42	R.LLFKGSEM(+15.99).V	2	470.744	1	15.48
Treated 3	Q14624|ITIH4_HUMAN	Inter-alpha-trypsin inhibitor heavy chain H4	63.42	R.M(+15.99)NFRPGV.L	2	418.708	1	22.04
Treated 3	Q14624|ITIH4_HUMAN	Inter-alpha-trypsin inhibitor heavy chain H4	63.42	R.M(+15.99)NFRPGVLSSR.Q	3	427.224	1	15.66
Treated 3	Q14624|ITIH4_HUMAN	Inter-alpha-trypsin inhibitor heavy chain H4	63.42	S.EM(+15.99)VVAGKLQ.D	2	495.767	1	15.78
Treated 3	P01042|KNG1_HUMAN	Kininogen-1	34.59	K.RPPGFSPF.R	2	452.737	3	14.72
Treated 3	P01042|KNG1_HUMAN	Kininogen-1	34.59	L.M(+15.99)KRPPGF.S	2	424.725	1	17.99
Treated 3	P01042|KNG1_HUMAN	Kininogen-1	34.59	R.PPGFSPFR.S	2	452.737	2	25.59
Treated 3	P00734|THRB_HUMAN	Prothrombin	79.67	A.TSEYQTFFNPR.T	2	695.325	1	27.09
Treated 3	P00734|THRB_HUMAN	Prothrombin	79.67	C.YVAGKPGDFG.Y	2	505.751	2	20.76
Treated 3	P00734|THRB_HUMAN	Prothrombin	79.67	F.YTHVFR.L	2	411.716	1	22.59
Treated 3	P00734|THRB_HUMAN	Prothrombin	79.67	L.LESYIDGR.I	2	476.74	1	17.66
Treated 3	P00734|THRB_HUMAN	Prothrombin	79.67	N.VGKGQPSVLQ.V	2	506.792	2	15.94
Treated 3	P00734|THRB_HUMAN	Prothrombin	79.67	N.VGKGQPSVLQVVNLP.I	2	767.951	2	25.74
Treated 3	P00734|THRB_HUMAN	Prothrombin	79.67	Q.VTVAM(+15.99)TPR.S	2	445.742	1	24.26
Treated 3	P00734|THRB_HUMAN	Prothrombin	79.67	Q.VTVAMTPR.S	2	437.744	1	21.25
Treated 3	P00734|THRB_HUMAN	Prothrombin	79.67	R.TATSEYQTFFNPR.T	2	781.369	1	29.56
Treated 3	P00734|THRB_HUMAN	Prothrombin	79.67	S.EYQTFFNPR.T	2	601.285	1	27.61
Treated 3	P00734|THRB_HUMAN	Prothrombin	79.67	S.LISDRWVLT.A	2	551.816	1	12.36
Treated 3	P00734|THRB_HUMAN	Prothrombin	79.67	S.LLQAGYKGRVTGWGN.L	3	540.624	1	12.77
Treated 3	P00734|THRB_HUMAN	Prothrombin	79.67	T.SEYQTFFNPR.T	2	644.8	1	25.89
Treated 3	P00734|THRB_HUMAN	Prothrombin	79.67	Y.QTFFNPR.T	2	455.233	1	22.76
Treated 3	P02768|ALBU_HUMAN	Serum albumin	24.06	K.KVPQVSTPTLVEVSR.N	3	547.317	1	24.06
Treated 3	P27169|PON1_HUMAN	Serum paraoxonase/arylesterase 1	160.69	A.KLIALTLLGM(+15.99)GLALFR.N	3	582.694	1	36.23
Treated 3	P27169|PON1_HUMAN	Serum paraoxonase/arylesterase 1	160.69	A.NGINISPDGK.Y	2	507.764	1	26.47
Treated 3	P27169|PON1_HUMAN	Serum paraoxonase/arylesterase 1	160.69	D.LEILPNGLA.F	2	470.278	1	12.64
Treated 3	P27169|PON1_HUMAN	Serum paraoxonase/arylesterase 1	160.69	D.VSSFNPHGIST.F	2	573.283	1	24.15
Treated 3	P27169|PON1_HUMAN	Serum paraoxonase/arylesterase 1	160.69	E.LGITGSKFDVSSFNPHG.I	3	588.295	1	13.36
Treated 3	P27169|PON1_HUMAN	Serum paraoxonase/arylesterase 1	160.69	E.LGITGSKFDVSSFNPHGIST.F	3	688.684	1	19.1
Treated 3	P27169|PON1_HUMAN	Serum paraoxonase/arylesterase 1	160.69	F.NPNSPGKILL.M	2	526.808	1	35.83
Treated 3	P27169|PON1_HUMAN	Serum paraoxonase/arylesterase 1	160.69	G.ITGSKFDVSSFNPHGIST.F	3	631.983	1	28.45
Treated 3	P27169|PON1_HUMAN	Serum paraoxonase/arylesterase 1	160.69	G.LKYPGIK.S	2	409.76	1	17.81
Treated 3	P27169|PON1_HUMAN	Serum paraoxonase/arylesterase 1	160.69	G.LKYPGIKSFNPNSPG.K	3	540.291	3	20.62
Treated 3	P27169|PON1_HUMAN	Serum paraoxonase/arylesterase 1	160.69	H.QSSYQTRL.N	2	491.75	1	19.54
Treated 3	P27169|PON1_HUMAN	Serum paraoxonase/arylesterase 1	160.69	I.TGSKFDVSSFNPHG.I	3	493.9	1	28.18
Treated 3	P27169|PON1_HUMAN	Serum paraoxonase/arylesterase 1	160.69	K.FDVSSFNPHGIST.F	2	704.329	1	17.99
Treated 3	P27169|PON1_HUMAN	Serum paraoxonase/arylesterase 1	160.69	K.LIALTLLGM(+15.99)GLAL.F	2	657.907	1	15.88
Treated 3	P27169|PON1_HUMAN	Serum paraoxonase/arylesterase 1	160.69	K.LIALTLLGM(+15.99)GLALFR.N	2	809.49	1	41.45
Treated 3	P27169|PON1_HUMAN	Serum paraoxonase/arylesterase 1	160.69	K.SFNPNSPGKIL.L	2	587.317	1	32.33
Treated 3	P27169|PON1_HUMAN	Serum paraoxonase/arylesterase 1	160.69	K.SFNPNSPGKILLM(+15.99)D.L	2	774.89	1	25.31
Treated 3	P27169|PON1_HUMAN	Serum paraoxonase/arylesterase 1	160.69	K.YPGIKSFNPNSPG.K	2	689.343	4	25.59
Treated 3	P27169|PON1_HUMAN	Serum paraoxonase/arylesterase 1	160.69	K.YPGIKSFNPNSPGK.I	3	502.596	1	21.79
Treated 3	P27169|PON1_HUMAN	Serum paraoxonase/arylesterase 1	160.69	K.YPGIKSFNPNSPGKIL.L	3	577.985	2	28.62
Treated 3	P27169|PON1_HUMAN	Serum paraoxonase/arylesterase 1	160.69	L.GITGSKFDVSSFNPHGIST.F	3	650.99	1	33
Treated 3	P27169|PON1_HUMAN	Serum paraoxonase/arylesterase 1	160.69	L.KYPGIKSFNPNSPG.K	3	502.596	1	14.81
Treated 3	P27169|PON1_HUMAN	Serum paraoxonase/arylesterase 1	160.69	M.AKLIALTLLGM(+15.99)GLALF.R	2	831.006	2	30.72
Treated 3	P27169|PON1_HUMAN	Serum paraoxonase/arylesterase 1	160.69	M.AKLIALTLLGM(+15.99)GLALFR.N	3	606.373	6	64.07
Treated 3	P27169|PON1_HUMAN	Serum paraoxonase/arylesterase 1	160.69	N.PNSPGKILL.M	2	469.787	1	18.68
Treated 3	P27169|PON1_HUMAN	Serum paraoxonase/arylesterase 1	160.69	P.GIKSFNPNSPG.K	2	559.285	1	23.41
Treated 3	P27169|PON1_HUMAN	Serum paraoxonase/arylesterase 1	160.69	P.NSPGKILL.M	2	421.261	1	15.36
Treated 3	P27169|PON1_HUMAN	Serum paraoxonase/arylesterase 1	160.69	Q.SSYQTRL.N	2	427.721	1	13.67
Treated 3	P27169|PON1_HUMAN	Serum paraoxonase/arylesterase 1	160.69	R.NHQSSYQTRL.N	3	411.87	1	28.64
Treated 3	P27169|PON1_HUMAN	Serum paraoxonase/arylesterase 1	160.69	R.NHQSSYQTRLNA.L	3	473.563	1	18.98
Treated 3	P27169|PON1_HUMAN	Serum paraoxonase/arylesterase 1	160.69	S.FNPHGIST.F	2	436.717	1	23.02
Treated 3	P27169|PON1_HUMAN	Serum paraoxonase/arylesterase 1	160.69	S.FNPNSPGKIL.L	2	543.8	1	20.98
Treated 3	P27169|PON1_HUMAN	Serum paraoxonase/arylesterase 1	160.69	S.SFNPHGIST.F	2	480.233	1	30.97
Treated 3	P27169|PON1_HUMAN	Serum paraoxonase/arylesterase 1	160.69	S.VYKGKLLIGT.V	2	546.344	1	13.92
Treated 3	P27169|PON1_HUMAN	Serum paraoxonase/arylesterase 1	160.69	T.VLQGSTVASVYK.G	2	626.35	1	33.56
Treated 3	P27169|PON1_HUMAN	Serum paraoxonase/arylesterase 1	160.69	T.VLQGSTVASVYKG.K	2	654.861	1	19.82
Treated 3	P27169|PON1_HUMAN	Serum paraoxonase/arylesterase 1	160.69	V.LQGSTVASVYK.G	2	576.817	1	20.8
Treated 3	P27169|PON1_HUMAN	Serum paraoxonase/arylesterase 1	160.69	V.SSFNPHGIST.F	2	523.749	1	29.55
Treated 3	P27169|PON1_HUMAN	Serum paraoxonase/arylesterase 1	160.69	V.YKGKLLIGT.V	2	496.81	1	13.05
Treated 3	P27169|PON1_HUMAN	Serum paraoxonase/arylesterase 1	160.69	Y.VVYYSPSEVR.V	2	599.808	1	18.4
Treated 3	P02766|TTHY_HUMAN	Transthyretin	150.04	A.INVAVHVFR.K	2	527.812	1	15.01
Treated 3	P02766|TTHY_HUMAN	Transthyretin	150.04	A.LLSPYSYSTTAV.V	2	651.335	1	25.72
Treated 3	P02766|TTHY_HUMAN	Transthyretin	150.04	A.LLSPYSYSTTAVVTNPKE	3	657.342	2	22.85
Treated 3	P02766|TTHY_HUMAN	Transthyretin	150.04	A.VRGSPAINV.A	2	456.766	2	13.89
Treated 3	P02766|TTHY_HUMAN	Transthyretin	150.04	A.VRGSPAINVAV.H	2	541.819	1	19.89
Treated 3	P02766|TTHY_HUMAN	Transthyretin	150.04	A.VRGSPAINVAVH.V	3	407.235	1	33.81
Treated 3	P02766|TTHY_HUMAN	Transthyretin	150.04	A.VRGSPAINVAVHV.F	3	440.258	4	38.61
Treated 3	P02766|TTHY_HUMAN	Transthyretin	150.04	A.VRGSPAINVAVHVF.R	3	489.281	4	29.1
Treated 3	P02766|TTHY_HUMAN	Transthyretin	150.04	A.VRGSPAINVAVHVFR.K	4	406.238	3	34.02
Treated 3	P02766|TTHY_HUMAN	Transthyretin	150.04	D.AVRGSPAINVAVH.V	3	430.914	1	15.66
Treated 3	P02766|TTHY_HUMAN	Transthyretin	150.04	E.FVEGIYK.V	2	428.234	1	23.49
Treated 3	P02766|TTHY_HUMAN	Transthyretin	150.04	E.VVFTANDSGPR.R	2	581.796	1	28.96
Treated 3	P02766|TTHY_HUMAN	Transthyretin	150.04	E.VVFTANDSGPRRY.T	3	494.587	2	16.48
Treated 3	P02766|TTHY_HUMAN	Transthyretin	150.04	E.VVFTANDSGPRRYTIAA.L	3	613.323	2	19.76
Treated 3	P02766|TTHY_HUMAN	Transthyretin	150.04	F.TANDSGPRRYTIAA.L	3	498.255	1	19.29
Treated 3	P02766|TTHY_HUMAN	Transthyretin	150.04	G.SPAINVAVH.V	2	454.254	1	22.77
Treated 3	P02766|TTHY_HUMAN	Transthyretin	150.04	G.SPAINVAVHV.F	2	503.788	7	43.72
Treated 3	P02766|TTHY_HUMAN	Transthyretin	150.04	G.SPAINVAVHVF.R	2	577.322	2	31.22
Treated 3	P02766|TTHY_HUMAN	Transthyretin	150.04	G.SPAINVAVHVFR.K	3	437.251	4	42.03
Treated 3	P02766|TTHY_HUMAN	Transthyretin	150.04	I.NVAVHVFR.K	2	471.269	1	23.66
Treated 3	P02766|TTHY_HUMAN	Transthyretin	150.04	K.ALGISPFH.E	2	421.232	1	21.54
Treated 3	P02766|TTHY_HUMAN	Transthyretin	150.04	K.VLDAVRGSPA.I	2	492.777	1	27.47
Treated 3	P02766|TTHY_HUMAN	Transthyretin	150.04	K.VLDAVRGSPAINV.A	2	655.875	1	18.84
Treated 3	P02766|TTHY_HUMAN	Transthyretin	150.04	K.VLDAVRGSPAINVA.V	2	691.393	1	17.78
Treated 3	P02766|TTHY_HUMAN	Transthyretin	150.04	L.M(+15.99)VKVLDAVRGSPA.I	3	453.587	1	15.73
Treated 3	P02766|TTHY_HUMAN	Transthyretin	150.04	L.SPYSYSTTAV.V	2	538.249	1	28.79
Treated 3	P02766|TTHY_HUMAN	Transthyretin	150.04	M.VKVLDAVRGSPA.I	2	606.358	2	21.7
Treated 3	P02766|TTHY_HUMAN	Transthyretin	150.04	P.LM(+15.99)VKVLDA.V	2	452.76	1	18.39
Treated 3	P02766|TTHY_HUMAN	Transthyretin	150.04	P.LM(+15.99)VKVLDAVRGSPA.I	3	491.281	2	28.14
Treated 3	P02766|TTHY_HUMAN	Transthyretin	150.04	R.GSPAINVAVH.V	2	482.764	2	32.68
Treated 3	P02766|TTHY_HUMAN	Transthyretin	150.04	R.GSPAINVAVHV.F	2	532.298	2	37.07
Treated 3	P02766|TTHY_HUMAN	Transthyretin	150.04	R.GSPAINVAVHVFR.K	3	456.256	3	26.83
Treated 3	P02766|TTHY_HUMAN	Transthyretin	150.04	S.PAINVAVH.V	2	410.737	1	35.8
Treated 3	P02766|TTHY_HUMAN	Transthyretin	150.04	S.PAINVAVHVFR.K	3	408.24	1	39.19
Treated 3	P02766|TTHY_HUMAN	Transthyretin	150.04	S.YSTTAVVTNPKE	2	655.335	1	27.69
Treated 3	P02766|TTHY_HUMAN	Transthyretin	150.04	V.FTANDSGPR.R	2	482.727	1	19.46
Treated 3	P02766|TTHY_HUMAN	Transthyretin	150.04	V.RGSPAINVAVHV.F	3	407.235	1	40.21
Treated 3	P02766|TTHY_HUMAN	Transthyretin	150.04	V.VFTANDSGPR.R	2	532.261	1	25.27
Treated 3	P02766|TTHY_HUMAN	Transthyretin	150.04	W.KALGISPF.H	2	416.748	1	15.25
Treated 3	P02766|TTHY_HUMAN	Transthyretin	150.04	Y.SYSTTAVVTNPKE	2	698.851	1	16.72
