# Supplementary material for: Systemic Effects of Hemorrhagic Snake Venom Metalloproteinases: Untargeted Peptidomics to Explore the Pathodegradome of Plasma Proteins
Source: Toxins (Basel). 2021 Oct 28;13(11):764. doi: 10.3390/toxins13110764 (PMC8622078; doi:10.3390/toxins13110764)
Supplement: Supplementary file 1 [file toxins-13-00764-s001.zip › Supplementary table 5 Analysis of P(20-MAP-D) peptide fraction by LC-MS_MS_Mascot_TPP.xlsx]

## Sheet: P(20-MAP-D)
Supplementary table 5. Peptides identified by LC-MS/MS analysis of the peptide fraction of P(20-MAP-D) after incubation with HF3. Identification by Mascot/TPP.
Sample	Protein ID	Portein description	Protein probability_Protein Prophet (FDR ≤ 1%)	Peptide	Assumed charge (z)	MZratio	Peptide probability_Protein Prophet (FDR ≤ 1%)	ionscore
Control 1	sp|P07327|ADH1A_HUMAN	Alcohol dehydrogenase 1A	1	G.DKVIPLAIPQ.C	547.338	2	0.9991	54.08
Control 1	sp|P07327|ADH1A_HUMAN	Alcohol dehydrogenase 1A	1	G.DKVIPLAIPQ.C	547.338	2	0.9995	58.44
Control 1	sp|P08697|A2AP_HUMAN	Alpha-2-antiplasmin	1	A.MEPLGRQLTSGPN.Q	700.357	2	0.9986	45.24
Control 1	sp|P08697|A2AP_HUMAN	Alpha-2-antiplasmin	1	G.DKLFGPDL.K	452.746	2	0.9946	39.86
Control 1	sp|P08697|A2AP_HUMAN	Alpha-2-antiplasmin	1	L.TLLKLGNQEPGGQ.T	677.874	2	0.9914	33.49
Control 1	sp|P08697|A2AP_HUMAN	Alpha-2-antiplasmin	1	N.QEQVSPLTLLKLG.N	713.423	2	1	68.12
Control 1	sp|P08697|A2AP_HUMAN	Alpha-2-antiplasmin	1	P.NQ[129.04]EQVSPLTLLKLG.N	770.937	2	0.9856	60.68*
Control 1	sp|P08697|A2AP_HUMAN	Alpha-2-antiplasmin	1	P.NQEQVSPLTLL.K	621.344	2	0.989	31.72
Control 1	sp|P08697|A2AP_HUMAN	Alpha-2-antiplasmin	1	P.NQEQVSPLTLLKLG.N	770.445	2	0.9999	63.16
Control 1	sp|P08697|A2AP_HUMAN	Alpha-2-antiplasmin	1	P.NQEQVSPLTLLKLG.N	770.445	2	0.9999	62.7
Control 1	sp|P08697|A2AP_HUMAN	Alpha-2-antiplasmin	1	P.NQEQVSPLTLLKLG.N	770.445	2	0.9998	52.84
Control 1	sp|P08697|A2AP_HUMAN	Alpha-2-antiplasmin	1	Q.EQVSPLTLLKL.G	620.883	2	0.9979	33.69
Control 1	sp|P08697|A2AP_HUMAN	Alpha-2-antiplasmin	1	R.GDKLFGPDL.K	481.257	2	0.9916	35.89
Control 1	sp|P08697|A2AP_HUMAN	Alpha-2-antiplasmin	1	R.GDKLFGPDL.K	481.257	2	0.9921	41.73
Control 1	sp|P08697|A2AP_HUMAN	Alpha-2-antiplasmin	1	T.SGPNQEQVSPLTLLKLG.N	890.998	2	1	70.76
Control 1	sp|P02765|FETUA_HUMAN	Alpha-2-HS-glycoprotein	1	M.GVVSLGSPSGEVSHP.R	704.861	2	0.9861	43.58
Control 1	sp|P02765|FETUA_HUMAN	Alpha-2-HS-glycoprotein	1	M.GVVSLGSPSGEVSHPR.K	782.912	2	0.9994	51.46
Control 1	sp|P02765|FETUA_HUMAN	Alpha-2-HS-glycoprotein	1	R.HTFMGVVSLGSPS.G	659.831	2	0.9959	39.81
Control 1	sp|P02765|FETUA_HUMAN	Alpha-2-HS-glycoprotein	1	R.HTFMGVVSLGSPSGEVSHPR.K	694.349	3	0.9983	36.1
Control 1	sp|P02647|APOA1_HUMAN	Apolipoprotein A-I	1	A.LEDLRQGLLPV.L	626.87	2	0.9924	36.01
Control 1	sp|P02647|APOA1_HUMAN	Apolipoprotein A-I	1	A.LEDLRQGLLPV.L	626.87	2	0.9941	37.12
Control 1	sp|P02647|APOA1_HUMAN	Apolipoprotein A-I	1	A.LEDLRQGLLPVLE.S	747.934	2	0.9934	43.27
Control 1	sp|P02647|APOA1_HUMAN	Apolipoprotein A-I	1	A.LEDLRQGLLPVLE.S	747.934	2	0.9985	40.6
Control 1	sp|P02647|APOA1_HUMAN	Apolipoprotein A-I	1	A.LEDLRQGLLPVLES.F	791.45	2	0.9867	38.26
Control 1	sp|P02647|APOA1_HUMAN	Apolipoprotein A-I	1	A.LEDLRQGLLPVLESF.K	864.984	2	0.9988	44.56
Control 1	sp|P02647|APOA1_HUMAN	Apolipoprotein A-I	1	F.LSALEEYTKKLN.T	704.892	2	0.9991	51.94
Control 1	sp|P02647|APOA1_HUMAN	Apolipoprotein A-I	1	F.LSALEEYTKKLNTQ.-	819.445	2	0.9988	45.11
Control 1	sp|P02647|APOA1_HUMAN	Apolipoprotein A-I	1	L.SALEEYTKKLNTQ.-	762.903	2	0.9988	62.52
Control 1	sp|P02647|APOA1_HUMAN	Apolipoprotein A-I	1	S.ALEEYTKKLNTQ.-	719.387	2	0.9961	38.32
Control 1	sp|P02647|APOA1_HUMAN	Apolipoprotein A-I	1	S.FLSALEEYTKKLNTQ.-	892.979	2	1	77.32
Control 1	sp|P02647|APOA1_HUMAN	Apolipoprotein A-I	1	S.FLSALEEYTKKLNTQ.-	892.979	2	0.9982	44.8
Control 1	sp|P02652|APOA2_HUMAN	Apolipoprotein A-II	1	S.YFVELGTQPATQ.-	677.342	2	0.9861	34.25
Control 1	sp|P02652|APOA2_HUMAN	Apolipoprotein A-II	1	Y.FVELGTQPATQ.-	595.81	2	0.9979	42.86
Control 1	sp|P04114|APOB_HUMAN	Apolipoprotein B-100	0.9933	R.SVM[147.04]APFTM[147.04]TIDAHTN.G	834.378	2	0.9999	60.61
Control 1	sp|P02654|APOC1_HUMAN	Apolipoprotein C-I	1	G.TPDVSSALDKL.K	573.31	2	0.9995	52.27
Control 1	sp|P02654|APOC1_HUMAN	Apolipoprotein C-I	1	L.DKLKEFGNTL.E	582.821	2	0.9986	55.49
Control 1	sp|P02654|APOC1_HUMAN	Apolipoprotein C-I	1	P.DVSSALDKL.K	474.26	2	0.9878	40.34
Control 1	sp|P02655|APOC2_HUMAN	Apolipoprotein C-II	1	A.AQNLYEKTYLPA.V	705.871	2	0.9979	41.95
Control 1	sp|P02655|APOC2_HUMAN	Apolipoprotein C-II	1	F.TDQVLSVLKGEE.-	659.352	2	1	74.16
Control 1	sp|P02655|APOC2_HUMAN	Apolipoprotein C-II	1	G.TQQPQQDEMPSPTFLTQ.V	988.461	2	0.9993	50.45
Control 1	sp|P02656|APOC3_HUMAN	Apolipoprotein C-III	1	A.KDALSSVQESQVA.Q	681.353	2	0.9999	67.62
Control 1	sp|P02656|APOC3_HUMAN	Apolipoprotein C-III	1	A.KDALSSVQESQVAQ.Q	745.382	2	0.9997	55.37
Control 1	sp|P02656|APOC3_HUMAN	Apolipoprotein C-III	1	A.KDALSSVQESQVAQQ.A	809.412	2	0.9997	54.24
Control 1	sp|P02656|APOC3_HUMAN	Apolipoprotein C-III	1	A.KDALSSVQESQVAQQA.R	844.93	2	0.9999	66.28
Control 1	sp|P02656|APOC3_HUMAN	Apolipoprotein C-III	1	A.SEAEDASLLSFM[147.04]Q.G	722.323	2	0.9985	43.78
Control 1	sp|P02656|APOC3_HUMAN	Apolipoprotein C-III	1	A.SEAEDASLLSFMQ.G	714.326	2	1	79.73
Control 1	sp|P02656|APOC3_HUMAN	Apolipoprotein C-III	1	A.SEAEDASLLSFMQ.G	714.326	2	0.9987	42.85
Control 1	sp|P02656|APOC3_HUMAN	Apolipoprotein C-III	1	A.SEAEDASLLSFMQGY.M	824.368	2	1	76.21
Control 1	sp|P02656|APOC3_HUMAN	Apolipoprotein C-III	1	A.SEAEDASLLSFMQGYM.K	889.888	2	0.9998	51.72
Control 1	sp|P02656|APOC3_HUMAN	Apolipoprotein C-III	1	A.SEAEDASLLSFMQGYM[147.04].K	897.886	2	0.9987	83.35*
Control 1	sp|P02656|APOC3_HUMAN	Apolipoprotein C-III	1	A.SEAEDASLLSFMQGYMKHAT.K	739.341	3	0.9887	22.04
Control 1	sp|P02656|APOC3_HUMAN	Apolipoprotein C-III	1	K.DALSSVQESQVAQ.Q	681.335	2	0.9998	59.57
Control 1	sp|P02656|APOC3_HUMAN	Apolipoprotein C-III	1	K.DALSSVQESQVAQQA.R	780.883	2	0.9949	43.29
Control 1	sp|P02656|APOC3_HUMAN	Apolipoprotein C-III	1	K.TAKDALSSVQESQVA.Q	767.395	2	0.9998	65.03
Control 1	sp|P02656|APOC3_HUMAN	Apolipoprotein C-III	1	K.TAKDALSSVQESQVAQ.Q	831.425	2	1	81.87
Control 1	sp|P02656|APOC3_HUMAN	Apolipoprotein C-III	1	K.TAKDALSSVQESQVAQQ.A	895.454	2	0.9999	90.12
Control 1	sp|P02656|APOC3_HUMAN	Apolipoprotein C-III	1	K.TAKDALSSVQESQVAQQA.R	930.972	2	0.9999	96.68
Control 1	sp|P02656|APOC3_HUMAN	Apolipoprotein C-III	1	K.TAKDALSSVQESQVAQQAR.G	673.018	3	0.9987	56.08
Control 1	sp|P02656|APOC3_HUMAN	Apolipoprotein C-III	1	K.TAKDALSSVQESQVAQQARG.W	692.025	3	0.999	39.23
Control 1	sp|P02656|APOC3_HUMAN	Apolipoprotein C-III	1	Q.ARGWVTDGFSSL.K	648.327	2	0.9979	50.78
Control 1	sp|P02656|APOC3_HUMAN	Apolipoprotein C-III	1	S.SVQESQVAQQARGW.V	787.393	2	0.9999	66.93
Control 1	sp|P02656|APOC3_HUMAN	Apolipoprotein C-III	1	W.VTDGFSSLKDYWST.V	803.379	2	0.9988	47.5
Control 1	sp|P02649|APOE_HUMAN	Apolipoprotein E	1	A.TVGSLAGQPLQERAQ.A	777.919	2	0.9999	69.14
Control 1	sp|P02649|APOE_HUMAN	Apolipoprotein E	1	A.TVGSLAGQPLQERAQAW.G	906.477	2	0.9995	60.41
Control 1	sp|Q13790|APOF_HUMAN	Apolipoprotein F	1	K.SYDLDPGAGSLEI.-	668.821	2	0.9993	51.58
Control 1	sp|Q13790|APOF_HUMAN	Apolipoprotein F	1	S.YDLDPGAGSLEI.-	625.305	2	0.9923	40.85
Control 1	sp|P23528|COF1_HUMAN	Cofilin-1	1	M.n[42.01]ASGVAVSDGVIK.V	572.818	2	0.9994	59.93
Control 1	sp|P23528|COF1_HUMAN	Cofilin-1	1	M.n[42.01]ASGVAVSDGVIKVF.N	695.886	2	0.9977	41.49
Control 1	sp|P01024|CO3_HUMAN	Complement C3	1	H.RIHWESASLL.R	606.334	2	0.9918	37.33
Control 1	sp|P01024|CO3_HUMAN	Complement C3	1	H.RIHWESASLL.R	404.558	3	0.9943	22.05
Control 1	sp|P01024|CO3_HUMAN	Complement C3	1	K.ITHRIHWESASLL.R	781.929	2	0.9962	38.79
Control 1	sp|P01024|CO3_HUMAN	Complement C3	1	L.HWESASLL.R	471.741	2	0.9869	40.08
Control 1	sp|P01024|CO3_HUMAN	Complement C3	1	L.THRIHWESASLL.R	725.387	2	0.9963	43.11
Control 1	sp|P01024|CO3_HUMAN	Complement C3	1	R.IHWESASL.L	471.741	2	0.9917	45.37
Control 1	sp|P01024|CO3_HUMAN	Complement C3	1	R.IHWESASL.L	471.741	2	0.9902	46.36
Control 1	sp|P01024|CO3_HUMAN	Complement C3	1	R.IHWESASLL.R	528.284	2	0.9987	45.53
Control 1	sp|P01024|CO3_HUMAN	Complement C3	1	R.IHWESASLL.R	528.284	2	0.9987	45.6
Control 1	sp|P02671|FIBA_HUMAN	Fibrinogen alpha chain	1	A.DSGEGDFLAEGGGVR.G	733.335	2	1	77.05
Control 1	sp|P02671|FIBA_HUMAN	Fibrinogen alpha chain	1	A.DSGEGDFLAEGGGVR.G	733.335	2	1	72.26
Control 1	sp|P02671|FIBA_HUMAN	Fibrinogen alpha chain	1	A.FFDTASTGKTFPG.F	688.334	2	0.9996	52.56
Control 1	sp|P02671|FIBA_HUMAN	Fibrinogen alpha chain	1	A.STGKTFPGFFSP.M	636.821	2	0.9995	53.71
Control 1	sp|P02671|FIBA_HUMAN	Fibrinogen alpha chain	1	A.STGKTFPGFFSPM.L	702.341	2	0.996	40.56
Control 1	sp|P02671|FIBA_HUMAN	Fibrinogen alpha chain	1	A.STGKTFPGFFSPM[147.04].L	710.338	2	0.9991	46.98
Control 1	sp|P02671|FIBA_HUMAN	Fibrinogen alpha chain	1	A.STGKTFPGFFSPM[147.04]LGE.F	859.912	2	0.9994	49.85
Control 1	sp|P02671|FIBA_HUMAN	Fibrinogen alpha chain	1	A.STGKTFPGFFSPM[147.04]LGEFVSE.T	1091.02	2	0.9969	42.45
Control 1	sp|P02671|FIBA_HUMAN	Fibrinogen alpha chain	1	A.STGKTFPGFFSPM[147.04]LGEFVSE.T	1091.02	2	0.9964	40.88
Control 1	sp|P02671|FIBA_HUMAN	Fibrinogen alpha chain	1	A.STGKTFPGFFSPMLGE.F	851.915	2	0.9999	66.36
Control 1	sp|P02671|FIBA_HUMAN	Fibrinogen alpha chain	1	A.STGKTFPGFFSPMLGE.F	851.915	2	0.9999	60.81
Control 1	sp|P02671|FIBA_HUMAN	Fibrinogen alpha chain	1	A.STGKTFPGFFSPMLGEF.V	925.449	2	0.9985	50
Control 1	sp|P02671|FIBA_HUMAN	Fibrinogen alpha chain	1	A.STGKTFPGFFSPMLGEFVSETE.S	1198.07	2	0.9972	44.92
Control 1	sp|P02671|FIBA_HUMAN	Fibrinogen alpha chain	1	D.SGEGDFLAEGGGVR.G	675.822	2	0.9999	65.29
Control 1	sp|P02671|FIBA_HUMAN	Fibrinogen alpha chain	1	D.TASTGKTFPGFF.S	630.821	2	0.9854	32.7
Control 1	sp|P02671|FIBA_HUMAN	Fibrinogen alpha chain	1	E.FVSETESRGSESGIF.T	816.385	2	0.9902	42.06
Control 1	sp|P02671|FIBA_HUMAN	Fibrinogen alpha chain	1	E.TESRGSESGIFTNT.K	743.348	2	0.9975	45.44
Control 1	sp|P02671|FIBA_HUMAN	Fibrinogen alpha chain	1	F.DTASTGKTFPGFF.S	688.334	2	0.9982	42.62
Control 1	sp|P02671|FIBA_HUMAN	Fibrinogen alpha chain	1	F.DTASTGKTFPGFF.S	688.334	2	0.9996	53.6
Control 1	sp|P02671|FIBA_HUMAN	Fibrinogen alpha chain	1	F.DTASTGKTFPGFF.S	688.334	2	0.9982	42.96
Control 1	sp|P02671|FIBA_HUMAN	Fibrinogen alpha chain	1	F.DTASTGKTFPGFFSP.M	780.376	2	0.9983	48.06
Control 1	sp|P02671|FIBA_HUMAN	Fibrinogen alpha chain	1	F.DTASTGKTFPGFFSP.M	780.376	2	0.9999	63.16
Control 1	sp|P02671|FIBA_HUMAN	Fibrinogen alpha chain	1	F.DTASTGKTFPGFFSP.M	780.376	2	0.9999	63.97
Control 1	sp|P02671|FIBA_HUMAN	Fibrinogen alpha chain	1	F.DTASTGKTFPGFFSPM.L	845.897	2	0.9998	56.47
Control 1	sp|P02671|FIBA_HUMAN	Fibrinogen alpha chain	1	F.DTASTGKTFPGFFSPM.L	845.897	2	0.9999	66.98
Control 1	sp|P02671|FIBA_HUMAN	Fibrinogen alpha chain	1	F.DTASTGKTFPGFFSPM[147.04].L	853.894	2	0.9995	57.49
Control 1	sp|P02671|FIBA_HUMAN	Fibrinogen alpha chain	1	F.DTASTGKTFPGFFSPM[147.04].L	853.894	2	1	85.71
Control 1	sp|P02671|FIBA_HUMAN	Fibrinogen alpha chain	1	F.FDTASTGKTFP.G	586.289	2	0.9971	39.96
Control 1	sp|P02671|FIBA_HUMAN	Fibrinogen alpha chain	1	F.FDTASTGKTFP.G	586.289	2	0.9907	34.19
Control 1	sp|P02671|FIBA_HUMAN	Fibrinogen alpha chain	1	F.FDTASTGKTFP.G	586.289	2	0.9927	34.67
Control 1	sp|P02671|FIBA_HUMAN	Fibrinogen alpha chain	1	F.FDTASTGKTFP.G	586.289	2	0.9947	37.11
Control 1	sp|P02671|FIBA_HUMAN	Fibrinogen alpha chain	1	F.FDTASTGKTFPG.F	614.8	2	0.9972	40.4
Control 1	sp|P02671|FIBA_HUMAN	Fibrinogen alpha chain	1	F.FDTASTGKTFPG.F	614.8	2	0.9926	34.24
Control 1	sp|P02671|FIBA_HUMAN	Fibrinogen alpha chain	1	F.FDTASTGKTFPGF.F	688.334	2	0.9973	40.38
Control 1	sp|P02671|FIBA_HUMAN	Fibrinogen alpha chain	1	F.FDTASTGKTFPGFF.S	761.868	2	0.9999	67.39
Control 1	sp|P02671|FIBA_HUMAN	Fibrinogen alpha chain	1	F.FDTASTGKTFPGFFSP.M	853.911	2	0.9999	73.38
Control 1	sp|P02671|FIBA_HUMAN	Fibrinogen alpha chain	1	F.FDTASTGKTFPGFFSPM.L	919.431	2	1	84.53
Control 1	sp|P02671|FIBA_HUMAN	Fibrinogen alpha chain	1	F.FDTASTGKTFPGFFSPM[147.04].L	927.428	2	0.998	71.98
Control 1	sp|P02671|FIBA_HUMAN	Fibrinogen alpha chain	1	F.FDTASTGKTFPGFFSPM[147.04].L	927.428	2	1	70.52
Control 1	sp|P02671|FIBA_HUMAN	Fibrinogen alpha chain	1	G.EGDFLAEGGGVR.G	603.795	2	0.9999	62.86
Control 1	sp|P02671|FIBA_HUMAN	Fibrinogen alpha chain	1	G.EGDFLAEGGGVR.G	603.795	2	0.9997	58.78
Control 1	sp|P02671|FIBA_HUMAN	Fibrinogen alpha chain	1	M.LGEFVSETESRG.S	655.819	2	0.9978	41.65
Control 1	sp|P02671|FIBA_HUMAN	Fibrinogen alpha chain	1	M.LGEFVSETESRGSESGIF.T	965.959	2	0.9999	73.08
Control 1	sp|P02671|FIBA_HUMAN	Fibrinogen alpha chain	1	M.LGEFVSETESRGSESGIFTN.T	1073.5	2	0.9999	73.5
Control 1	sp|P02671|FIBA_HUMAN	Fibrinogen alpha chain	1	S.GEGDFLAEGGGVR.G	632.306	2	0.997	40.77
Control 1	sp|P02671|FIBA_HUMAN	Fibrinogen alpha chain	1	S.GEGDFLAEGGGVR.G	632.306	2	0.9995	53.11
Control 1	sp|P02671|FIBA_HUMAN	Fibrinogen alpha chain	1	S.SHHPGIAEFP.S	546.271	2	0.994	36.24
Control 1	sp|P02671|FIBA_HUMAN	Fibrinogen alpha chain	1	S.TGKTFPGFFSPMLGEFVSE.T	1039.5	2	0.9995	73.39
Control 1	sp|P02671|FIBA_HUMAN	Fibrinogen alpha chain	1	T.ADSGEGDFLAEGGGVR.G	768.854	2	1	104.98
Control 1	sp|P02671|FIBA_HUMAN	Fibrinogen alpha chain	1	T.ADSGEGDFLAEGGGVR.G	768.854	2	1	94.55
Control 1	sp|P02671|FIBA_HUMAN	Fibrinogen alpha chain	1	T.FPGFFSPM[147.04]LGEFVSE.T	853.896	2	0.9937	37.15
Control 1	sp|P02675|FIBB_HUMAN	Fibrinogen beta chain	1	E.EAPSLRPAPPPISGGGY.R	833.437	2	0.9999	76.14
Control 1	sp|P02675|FIBB_HUMAN	Fibrinogen beta chain	1	R.EEAPSLRPAPPPISGGGY.R	897.959	2	0.9999	64.16
Control 1	sp|P02675|FIBB_HUMAN	Fibrinogen beta chain	1	R.EEAPSLRPAPPPISGGGY.R	897.959	2	0.9998	63.76
Control 1	sp|Q14624|ITIH4_HUMAN	Inter-alpha-trypsin inhibitor heavy chain H4	1	A.VEEVTQNNFRLL.F	731.392	2	0.9992	54.35
Control 1	sp|Q14624|ITIH4_HUMAN	Inter-alpha-trypsin inhibitor heavy chain H4	1	K.GSEMVVAGKL.Q	495.772	2	0.995	43.35
Control 1	sp|Q14624|ITIH4_HUMAN	Inter-alpha-trypsin inhibitor heavy chain H4	1	L.GLPGPPDVPDHAA.Y	621.813	2	0.9981	45.68
Control 1	sp|Q14624|ITIH4_HUMAN	Inter-alpha-trypsin inhibitor heavy chain H4	1	L.GLPGPPDVPDHAAY.H	703.345	2	0.9961	40.38
Control 1	sp|Q14624|ITIH4_HUMAN	Inter-alpha-trypsin inhibitor heavy chain H4	1	L.GLPGPPDVPDHAAYHPF.R	893.935	2	0.9871	34.83
Control 1	sp|Q14624|ITIH4_HUMAN	Inter-alpha-trypsin inhibitor heavy chain H4	1	L.SSRQLGLPGPPDVPD.H	767.901	2	0.9917	35.7
Control 1	sp|Q14624|ITIH4_HUMAN	Inter-alpha-trypsin inhibitor heavy chain H4	1	L.SSRQLGLPGPPDVPD.H	767.901	2	0.9941	38.66
Control 1	sp|Q14624|ITIH4_HUMAN	Inter-alpha-trypsin inhibitor heavy chain H4	1	L.SSRQLGLPGPPDVPDHA.A	581.635	3	0.9879	24.51
Control 1	sp|Q14624|ITIH4_HUMAN	Inter-alpha-trypsin inhibitor heavy chain H4	1	L.SSRQLGLPGPPDVPDHA.A	871.949	2	0.9988	47.06
Control 1	sp|Q14624|ITIH4_HUMAN	Inter-alpha-trypsin inhibitor heavy chain H4	1	L.SSRQLGLPGPPDVPDHAA.Y	907.467	2	0.9943	38.64
Control 1	sp|Q14624|ITIH4_HUMAN	Inter-alpha-trypsin inhibitor heavy chain H4	1	L.SSRQLGLPGPPDVPDHAA.Y	605.314	3	0.992	29.3
Control 1	sp|Q14624|ITIH4_HUMAN	Inter-alpha-trypsin inhibitor heavy chain H4	1	L.SSRQLGLPGPPDVPDHAAYHP.F	553.531	4	0.9851	25.22
Control 1	sp|Q14624|ITIH4_HUMAN	Inter-alpha-trypsin inhibitor heavy chain H4	1	P.DVPDHAAYHPF.R	423.531	3	0.9883	19.73
Control 1	sp|Q14624|ITIH4_HUMAN	Inter-alpha-trypsin inhibitor heavy chain H4	1	P.GPPDVPDHAAYHPF.R	507.24	3	0.9979	28.44
Control 1	sp|Q14624|ITIH4_HUMAN	Inter-alpha-trypsin inhibitor heavy chain H4	1	P.GPPDVPDHAAYHPF.R	760.356	2	0.9985	43.64
Control 1	sp|Q14624|ITIH4_HUMAN	Inter-alpha-trypsin inhibitor heavy chain H4	1	P.GPPDVPDHAAYHPF.R	507.24	3	0.9979	27.83
Control 1	sp|Q14624|ITIH4_HUMAN	Inter-alpha-trypsin inhibitor heavy chain H4	1	P.GPPDVPDHAAYHPF.R	760.356	2	0.9994	48.21
Control 1	sp|Q14624|ITIH4_HUMAN	Inter-alpha-trypsin inhibitor heavy chain H4	1	P.GVLSSRQLGLPGPP.D	689.4	2	0.9876	29.62
Control 1	sp|Q14624|ITIH4_HUMAN	Inter-alpha-trypsin inhibitor heavy chain H4	1	Q.LGLPGPPDVPDHAA.Y	678.355	2	0.9945	36.97
Control 1	sp|Q14624|ITIH4_HUMAN	Inter-alpha-trypsin inhibitor heavy chain H4	1	R.QLGLPGPPDVPD.H	602.818	2	0.9876	33.27
Control 1	sp|Q14624|ITIH4_HUMAN	Inter-alpha-trypsin inhibitor heavy chain H4	1	R.QLGLPGPPDVPDH.A	671.347	2	0.9992	46.63
Control 1	sp|Q14624|ITIH4_HUMAN	Inter-alpha-trypsin inhibitor heavy chain H4	1	R.QLGLPGPPDVPDHA.A	706.866	2	0.9955	37.91
Control 1	sp|Q14624|ITIH4_HUMAN	Inter-alpha-trypsin inhibitor heavy chain H4	1	R.QLGLPGPPDVPDHA.A	706.866	2	0.9997	53.72
Control 1	sp|Q14624|ITIH4_HUMAN	Inter-alpha-trypsin inhibitor heavy chain H4	1	R.QLGLPGPPDVPDHAA.Y	742.385	2	0.9998	59.17
Control 1	sp|Q14624|ITIH4_HUMAN	Inter-alpha-trypsin inhibitor heavy chain H4	1	R.QLGLPGPPDVPDHAA.Y	742.385	2	0.9998	59.33
Control 1	sp|Q14624|ITIH4_HUMAN	Inter-alpha-trypsin inhibitor heavy chain H4	1	S.NAVEEVTQNNFRLL.F	823.932	2	1	72.44
Control 1	sp|Q14624|ITIH4_HUMAN	Inter-alpha-trypsin inhibitor heavy chain H4	1	S.NAVEEVTQNNFRLLF.K	897.467	2	0.9998	61.21
Control 1	sp|Q14624|ITIH4_HUMAN	Inter-alpha-trypsin inhibitor heavy chain H4	1	S.SRQLGLPGPPDVPD.H	724.385	2	0.9983	43.6
Control 1	sp|Q14624|ITIH4_HUMAN	Inter-alpha-trypsin inhibitor heavy chain H4	1	S.SRQLGLPGPPDVPD.H	724.385	2	0.9958	41.89
Control 1	sp|Q14624|ITIH4_HUMAN	Inter-alpha-trypsin inhibitor heavy chain H4	1	S.SRQLGLPGPPDVPDHA.A	552.624	3	0.9981	29.79
Control 1	sp|Q14624|ITIH4_HUMAN	Inter-alpha-trypsin inhibitor heavy chain H4	1	S.SRQLGLPGPPDVPDHAA.Y	863.951	2	0.9907	35.69
Control 1	sp|P35527|K1C9_HUMAN	Keratin, type I cytoskeletal 9	1	L.SRSGGGGGGGLGSGGSIR.S	492.584	3	0.9898	23.73
Control 1	sp|P35527|K1C9_HUMAN	Keratin, type I cytoskeletal 9	1	R.SGGGGGGGLGSGGSIR.S	616.807	2	1	75.69
Control 1	sp|P35527|K1C9_HUMAN	Keratin, type I cytoskeletal 9	1	R.SGGGGGGGLGSGGSIRSS.Y	703.838	2	0.9974	47.15
Control 1	sp|Q15942|ZYX_HUMAN	Zyxin	1	M.n[42.01]AAPRPSPAISVSVSAPA.F	810.445	2	0.9973	40.89
Control 1	sp|Q15942|ZYX_HUMAN	Zyxin	1	M.n[42.01]AAPRPSPAISVSVSAPAF.Y	883.979	2	0.9964	39.55
Treated 1	sp|P60709|ACTB_HUMAN	Actin cytoplasmic 1	1	E.LRVAPEEHPVL.L	420.578	3	0.9556	23.73*
Treated 1	sp|P60709|ACTB_HUMAN	Actin cytoplasmic 1	1	N.VLSGGTTM[147.04]YPGIADR.M	777.389	2	1	79.06
Treated 1	sp|P60709|ACTB_HUMAN	Actin cytoplasmic 1	1	N.VLSGGTTMYPGIADR.M	769.391	2	0.9985	88.02*
Treated 1	sp|P60709|ACTB_HUMAN	Actin cytoplasmic 1	1	R.MQKEITALAPST.M	645.346	2	0.9724	26.74
Treated 1	sp|P60709|ACTB_HUMAN	Actin cytoplasmic 1	1	R.MQKEITALAPST.M	645.346	2	0.9856	31.43
Treated 1	sp|P60709|ACTB_HUMAN	Actin cytoplasmic 1	1	T.LLTEAPLNPK.A	548.328	2	0.9995	43.13
Treated 1	sp|Q01518|CAP1_HUMAN	Adenylyl cyclase-associated protein 1	1	M.n[42.01]ADMQNLVER.L	559.273	2	1	68.95
Treated 1	sp|Q01518|CAP1_HUMAN	Adenylyl cyclase-associated protein 1	1	S.LFAQINQGESITHA.L	764.895	2	1	64.97
Treated 1	sp|P08697|A2AP_HUMAN	Alpha-2-antiplasmin	1	A.M[147.04]EPLGRQLT.S	530.78	2	0.956	25.01
Treated 1	sp|P08697|A2AP_HUMAN	Alpha-2-antiplasmin	1	A.M[147.04]EPLGRQLTSGPNQEQVSP.L	695.343	3	0.998	26.98
Treated 1	sp|P08697|A2AP_HUMAN	Alpha-2-antiplasmin	1	A.M[147.04]EPLGRQLTSGPNQEQVSP.L	1042.51	2	0.9998	56.97
Treated 1	sp|P08697|A2AP_HUMAN	Alpha-2-antiplasmin	1	A.M[147.04]EPLGRQLTSGPNQEQVSPLT.L	766.721	3	0.9959	26.43
Treated 1	sp|P08697|A2AP_HUMAN	Alpha-2-antiplasmin	1	A.MEPLGRQLTSGP.N	643.336	2	0.9962	35.1
Treated 1	sp|P08697|A2AP_HUMAN	Alpha-2-antiplasmin	1	A.MEPLGRQLTSGP.N	643.336	2	0.9999	54.3
Treated 1	sp|P08697|A2AP_HUMAN	Alpha-2-antiplasmin	1	A.MEPLGRQLTSGPNQEQVSP.L	1034.51	2	0.9999	68.34
Treated 1	sp|P08697|A2AP_HUMAN	Alpha-2-antiplasmin	1	A.MEPLGRQLTSGPNQEQVSP.L	1034.51	2	1	81.61
Treated 1	sp|P08697|A2AP_HUMAN	Alpha-2-antiplasmin	1	A.MEPLGRQLTSGPNQEQVSPLT.L	761.389	3	0.9989	33.22
Treated 1	sp|P08697|A2AP_HUMAN	Alpha-2-antiplasmin	1	A.MEPLGRQLTSGPNQEQVSPLT.L	1141.58	2	1	85.54
Treated 1	sp|P08697|A2AP_HUMAN	Alpha-2-antiplasmin	1	A.MEPLGRQLTSGPNQEQVSPLT.L	761.389	3	0.9996	33.91
Treated 1	sp|P08697|A2AP_HUMAN	Alpha-2-antiplasmin	1	A.MEPLGRQLTSGPNQEQVSPLTL.L	799.084	3	0.9998	35
Treated 1	sp|P08697|A2AP_HUMAN	Alpha-2-antiplasmin	1	A.MEPLGRQLTSGPNQEQVSPLTL.L	799.084	3	0.9812	19.04
Treated 1	sp|P08697|A2AP_HUMAN	Alpha-2-antiplasmin	1	F.GPDLKLVPP.M	468.286	2	0.9975	42.73
Treated 1	sp|P08697|A2AP_HUMAN	Alpha-2-antiplasmin	1	F.GPDLKLVPP.M	468.286	2	0.9974	44.36
Treated 1	sp|P08697|A2AP_HUMAN	Alpha-2-antiplasmin	1	G.DKLFGPDL.K	452.746	2	0.9919	34.91
Treated 1	sp|P08697|A2AP_HUMAN	Alpha-2-antiplasmin	1	G.DKLFGPDLK.L	516.794	2	0.9901	31.75
Treated 1	sp|P08697|A2AP_HUMAN	Alpha-2-antiplasmin	1	G.FPRGDKLFGPDL.K	454.581	3	0.9889	33.25
Treated 1	sp|P08697|A2AP_HUMAN	Alpha-2-antiplasmin	1	G.FPRGDKLFGPDL.K	454.581	3	0.9645	25.55
Treated 1	sp|P08697|A2AP_HUMAN	Alpha-2-antiplasmin	1	G.FPRGDKLFGPDLK.L	497.279	3	0.9886	24.77
Treated 1	sp|P08697|A2AP_HUMAN	Alpha-2-antiplasmin	1	G.FPRGDKLFGPDLK.L	497.279	3	0.9977	23.71
Treated 1	sp|P08697|A2AP_HUMAN	Alpha-2-antiplasmin	1	K.GFPRGDKLFGPDLK.L	516.287	3	0.9672	15.69
Treated 1	sp|P08697|A2AP_HUMAN	Alpha-2-antiplasmin	1	K.LFGPDLKLVPP.M	598.362	2	0.9984	34.68
Treated 1	sp|P08697|A2AP_HUMAN	Alpha-2-antiplasmin	1	K.LFGPDLKLVPP.M	598.362	2	0.9983	34.83
Treated 1	sp|P08697|A2AP_HUMAN	Alpha-2-antiplasmin	1	L.FGPDLKLVPP.M	541.82	2	0.9556	18.47
Treated 1	sp|P08697|A2AP_HUMAN	Alpha-2-antiplasmin	1	L.GRQLTSGPNQEQVSPLT.L	906.47	2	0.9998	53.1
Treated 1	sp|P08697|A2AP_HUMAN	Alpha-2-antiplasmin	1	L.LKLGNQEPGGQTA.L	656.85	2	0.9938	37.15
Treated 1	sp|P08697|A2AP_HUMAN	Alpha-2-antiplasmin	1	L.LKLGNQEPGGQTA.L	656.85	2	0.9974	38.09
Treated 1	sp|P08697|A2AP_HUMAN	Alpha-2-antiplasmin	1	L.TLLKLGN[115.03]QEPGGQTA.L	764.408	2	0.9877	63.25*
Treated 1	sp|P08697|A2AP_HUMAN	Alpha-2-antiplasmin	1	L.TLLKLGNQEP.G	556.823	2	0.9976	34.01
Treated 1	sp|P08697|A2AP_HUMAN	Alpha-2-antiplasmin	1	L.TLLKLGNQEP.G	556.823	2	0.9851	25.6
Treated 1	sp|P08697|A2AP_HUMAN	Alpha-2-antiplasmin	1	L.TLLKLGNQEPG.G	585.334	2	0.9996	43.84
Treated 1	sp|P08697|A2AP_HUMAN	Alpha-2-antiplasmin	1	L.TLLKLGNQEPGGQ.T	677.874	2	0.9999	62.41
Treated 1	sp|P08697|A2AP_HUMAN	Alpha-2-antiplasmin	1	L.TLLKLGNQEPGGQTA.L	763.916	2	1	69.39
Treated 1	sp|P08697|A2AP_HUMAN	Alpha-2-antiplasmin	1	L.TLLKLGNQEPGGQTA.L	763.916	2	1	69.38
Treated 1	sp|P08697|A2AP_HUMAN	Alpha-2-antiplasmin	1	L.TLLKLGNQEPGGQTA.L	763.916	2	0.9966	36
Treated 1	sp|P08697|A2AP_HUMAN	Alpha-2-antiplasmin	1	M.EPLGRQLTSGPNQEQVSPLT.L	1076.06	2	0.9999	64.2
Treated 1	sp|P08697|A2AP_HUMAN	Alpha-2-antiplasmin	1	N.QEQVSPLTL.L	507.781	2	0.9985	37.42
Treated 1	sp|P08697|A2AP_HUMAN	Alpha-2-antiplasmin	1	P.LGRQLTSGPNQEQVSP.L	855.946	2	1	73.93
Treated 1	sp|P08697|A2AP_HUMAN	Alpha-2-antiplasmin	1	P.LGRQLTSGPNQEQVSPLT.L	963.012	2	0.9998	58.02
Treated 1	sp|P08697|A2AP_HUMAN	Alpha-2-antiplasmin	1	P.LTLLKLGN[115.03]QEPGGQTA.L	820.95	2	0.9972	73.96*
Treated 1	sp|P08697|A2AP_HUMAN	Alpha-2-antiplasmin	1	P.LTLLKLGN[115.03]QEPGGQTA.L	820.95	2	0.9988	82.22*
Treated 1	sp|P08697|A2AP_HUMAN	Alpha-2-antiplasmin	1	P.LTLLKLGN[115.03]QEPGGQTA.L	820.95	2	0.9978	76.13*
Treated 1	sp|P08697|A2AP_HUMAN	Alpha-2-antiplasmin	1	P.LTLLKLGNQEPG.G	641.876	2	0.9997	51.69
Treated 1	sp|P08697|A2AP_HUMAN	Alpha-2-antiplasmin	1	P.LTLLKLGNQEPGG.Q	670.386	2	1	60.39
Treated 1	sp|P08697|A2AP_HUMAN	Alpha-2-antiplasmin	1	P.LTLLKLGNQEPGGQT.A	784.94	2	0.9999	54.18
Treated 1	sp|P08697|A2AP_HUMAN	Alpha-2-antiplasmin	1	P.LTLLKLGNQEPGGQTA.L	820.458	2	1	80.28
Treated 1	sp|P08697|A2AP_HUMAN	Alpha-2-antiplasmin	1	P.LTLLKLGNQEPGGQTA.L	820.458	2	1	82.7
Treated 1	sp|P08697|A2AP_HUMAN	Alpha-2-antiplasmin	1	P.LTLLKLGNQEPGGQTA.L	820.458	2	1	73.9
Treated 1	sp|P08697|A2AP_HUMAN	Alpha-2-antiplasmin	1	P.LTLLKLGNQEPGGQTA.L	820.458	2	0.9999	61.83
Treated 1	sp|P08697|A2AP_HUMAN	Alpha-2-antiplasmin	1	P.NQ[129.04]EQVSPLTL.L	565.294	2	0.9753	54.87*
Treated 1	sp|P08697|A2AP_HUMAN	Alpha-2-antiplasmin	1	P.NQEQVSPLT.L	508.26	2	0.9971	35.79
Treated 1	sp|P08697|A2AP_HUMAN	Alpha-2-antiplasmin	1	P.NQEQVSPLTL.L	564.802	2	1	74.1
Treated 1	sp|P08697|A2AP_HUMAN	Alpha-2-antiplasmin	1	P.NQEQVSPLTLLKLG.N	770.445	2	1	59
Treated 1	sp|P08697|A2AP_HUMAN	Alpha-2-antiplasmin	1	P.NQEQVSPLTLLKLGNQEPGGQTA.L	808.093	3	0.9997	33.17
Treated 1	sp|P08697|A2AP_HUMAN	Alpha-2-antiplasmin	1	P.NQEQVSPLTLLKLGNQEPGGQTA.L	1211.64	2	1	89.21
Treated 1	sp|P08697|A2AP_HUMAN	Alpha-2-antiplasmin	1	P.NQEQVSPLTLLKLGNQEPGGQTA.L	808.093	3	1	45.93
Treated 1	sp|P08697|A2AP_HUMAN	Alpha-2-antiplasmin	1	Q.LTSGPNQEQVSPLTL.L	792.421	2	0.9995	51.55
Treated 1	sp|P08697|A2AP_HUMAN	Alpha-2-antiplasmin	1	R.GDKLFGPDL.K	481.257	2	0.9899	31.85
Treated 1	sp|P08697|A2AP_HUMAN	Alpha-2-antiplasmin	1	R.GDKLFGPDLK.L	545.304	2	0.9997	50
Treated 1	sp|P08697|A2AP_HUMAN	Alpha-2-antiplasmin	1	R.GDKLFGPDLK.L	545.304	2	0.99	33.02
Treated 1	sp|P08697|A2AP_HUMAN	Alpha-2-antiplasmin	1	R.QLTSGPNQEQVSP.L	692.843	2	0.9841	29.82
Treated 1	sp|P08697|A2AP_HUMAN	Alpha-2-antiplasmin	1	R.QLTSGPNQEQVSPLT.L	799.909	2	0.9989	43.1
Treated 1	sp|P08697|A2AP_HUMAN	Alpha-2-antiplasmin	1	T.LLKLGN[115.03]QEPGGQTA.L	713.884	2	0.9669	56.54*
Treated 1	sp|P08697|A2AP_HUMAN	Alpha-2-antiplasmin	1	T.LLKLGN[115.03]QEPGGQTA.L	713.884	2	0.9736	52.14*
Treated 1	sp|P08697|A2AP_HUMAN	Alpha-2-antiplasmin	1	T.LLKLGN[115.03]QEPGGQTA.L	713.884	2	0.9814	56.11*
Treated 1	sp|P08697|A2AP_HUMAN	Alpha-2-antiplasmin	1	T.LLKLGNQEPGG.Q	563.321	2	0.9968	33.03
Treated 1	sp|P08697|A2AP_HUMAN	Alpha-2-antiplasmin	1	T.LLKLGNQEPGGQ.T	627.35	2	1	63.47
Treated 1	sp|P08697|A2AP_HUMAN	Alpha-2-antiplasmin	1	T.LLKLGNQEPGGQ.T	627.35	2	1	60.11
Treated 1	sp|P08697|A2AP_HUMAN	Alpha-2-antiplasmin	1	T.LLKLGNQEPGGQT.A	677.874	2	1	62.77
Treated 1	sp|P08697|A2AP_HUMAN	Alpha-2-antiplasmin	1	T.LLKLGNQEPGGQT.A	677.874	2	0.9952	32.95
Treated 1	sp|P08697|A2AP_HUMAN	Alpha-2-antiplasmin	1	T.LLKLGNQEPGGQTA.L	713.392	2	0.9999	58.14
Treated 1	sp|P08697|A2AP_HUMAN	Alpha-2-antiplasmin	1	T.LLKLGNQEPGGQTA.L	713.392	2	0.9999	58.16
Treated 1	sp|P08697|A2AP_HUMAN	Alpha-2-antiplasmin	1	T.LLKLGNQEPGGQTA.L	713.392	2	0.9833	27.41
Treated 1	sp|P02765|FETUA_HUMAN	Alpha-2-HS-glycoprotein	1	A.HYDLRHTFMGVVS.L	781.387	2	0.997	38.07
Treated 1	sp|P02765|FETUA_HUMAN	Alpha-2-HS-glycoprotein	1	A.IDYINQNLPWGY.K	748.368	2	0.962	25.8
Treated 1	sp|P02765|FETUA_HUMAN	Alpha-2-HS-glycoprotein	1	A.IDYINQNLPWGYKHTLN.Q	697.024	3	0.9999	40.86
Treated 1	sp|P02765|FETUA_HUMAN	Alpha-2-HS-glycoprotein	1	A.LVAIDYINQNLPW.G	779.921	2	0.9994	45.52
Treated 1	sp|P02765|FETUA_HUMAN	Alpha-2-HS-glycoprotein	1	A.LVAIDYINQNLPWG.Y	808.432	2	0.9963	36.46
Treated 1	sp|P02765|FETUA_HUMAN	Alpha-2-HS-glycoprotein	1	A.LVAIDYINQNLPWG.Y	808.432	2	0.9711	26.91
Treated 1	sp|P02765|FETUA_HUMAN	Alpha-2-HS-glycoprotein	1	A.LVAIDYINQNLPWGYK.H	954.011	2	1	71.01
Treated 1	sp|P02765|FETUA_HUMAN	Alpha-2-HS-glycoprotein	1	A.LVAIDYINQNLPWGYKHT.L	715.712	3	0.9765	18.69
Treated 1	sp|P02765|FETUA_HUMAN	Alpha-2-HS-glycoprotein	1	A.LVAIDYINQNLPWGYKHTL.N	753.406	3	0.9776	17.74
Treated 1	sp|P02765|FETUA_HUMAN	Alpha-2-HS-glycoprotein	1	A.LVAIDYINQNLPWGYKHTLN.Q	791.421	3	0.954	17.27
Treated 1	sp|P02765|FETUA_HUMAN	Alpha-2-HS-glycoprotein	1	A.LVAIDYINQNLPWGYKHTLN.Q	791.421	3	0.9989	27.63
Treated 1	sp|P02765|FETUA_HUMAN	Alpha-2-HS-glycoprotein	1	A.PPGHQLHR.A	471.261	2	0.9969	42.72
Treated 1	sp|P02765|FETUA_HUMAN	Alpha-2-HS-glycoprotein	1	D.LRHTFM[147.04]GVVS.L	581.809	2	0.9779	28.87
Treated 1	sp|P02765|FETUA_HUMAN	Alpha-2-HS-glycoprotein	1	D.LRHTFM[147.04]GVVS.L	581.809	2	0.9755	27.54
Treated 1	sp|P02765|FETUA_HUMAN	Alpha-2-HS-glycoprotein	1	D.LRHTFMGVVS.L	573.812	2	0.9986	48.42
Treated 1	sp|P02765|FETUA_HUMAN	Alpha-2-HS-glycoprotein	1	D.LRHTFMGVVS.L	573.812	2	0.9981	43.69
Treated 1	sp|P02765|FETUA_HUMAN	Alpha-2-HS-glycoprotein	1	D.LRHTFMGVVSLGSPSGE.V	591.972	3	0.9999	50.57
Treated 1	sp|P02765|FETUA_HUMAN	Alpha-2-HS-glycoprotein	1	D.LRHTFMGVVSLGSPSGE.V	887.455	2	1	72.58
Treated 1	sp|P02765|FETUA_HUMAN	Alpha-2-HS-glycoprotein	1	D.LRHTFMGVVSLGSPSGEVSHPR.K	588.309	4	0.9996	34.64
Treated 1	sp|P02765|FETUA_HUMAN	Alpha-2-HS-glycoprotein	1	D.LRHTFMGVVSLGSPSGEVSHPR.K	588.309	4	0.9986	37.71
Treated 1	sp|P02765|FETUA_HUMAN	Alpha-2-HS-glycoprotein	1	D.LRHTFMGVVSLGSPSGEVSHPRKT.R	645.595	4	0.9888	17.33
Treated 1	sp|P02765|FETUA_HUMAN	Alpha-2-HS-glycoprotein	1	D.SHVLLAAPPGHQLH.R	492.943	3	0.9995	27.13
Treated 1	sp|P02765|FETUA_HUMAN	Alpha-2-HS-glycoprotein	1	F.M[147.04]GVVSLGSPSGEVSHPR.K	571.288	3	1	41.63
Treated 1	sp|P02765|FETUA_HUMAN	Alpha-2-HS-glycoprotein	1	F.MGVVSLGSPSGE.V	560.275	2	1	67.46
Treated 1	sp|P02765|FETUA_HUMAN	Alpha-2-HS-glycoprotein	1	F.MGVVSLGSPSGEVSHP.R	770.381	2	0.9999	53.82
Treated 1	sp|P02765|FETUA_HUMAN	Alpha-2-HS-glycoprotein	1	F.MGVVSLGSPSGEVSHPR.K	565.957	3	0.9998	39.52
Treated 1	sp|P02765|FETUA_HUMAN	Alpha-2-HS-glycoprotein	1	F.MGVVSLGSPSGEVSHPR.K	848.432	2	0.9998	63.2
Treated 1	sp|P02765|FETUA_HUMAN	Alpha-2-HS-glycoprotein	1	F.MGVVSLGSPSGEVSHPR.K	565.957	3	0.9999	41.15
Treated 1	sp|P02765|FETUA_HUMAN	Alpha-2-HS-glycoprotein	1	F.MGVVSLGSPSGEVSHPRKT.R	482.005	4	0.9983	21.51
Treated 1	sp|P02765|FETUA_HUMAN	Alpha-2-HS-glycoprotein	1	F.MGVVSLGSPSGEVSHPRKT.R	642.338	3	0.9758	17.86
Treated 1	sp|P02765|FETUA_HUMAN	Alpha-2-HS-glycoprotein	1	F.MGVVSLGSPSGEVSHPRKT.R	963.003	2	0.9981	41.21
Treated 1	sp|P02765|FETUA_HUMAN	Alpha-2-HS-glycoprotein	1	F.MGVVSLGSPSGEVSHPRKT.R	482.005	4	0.996	15.91
Treated 1	sp|P02765|FETUA_HUMAN	Alpha-2-HS-glycoprotein	1	G.APGLPPAGSPPDSHV.L	699.858	2	0.9649	25.62
Treated 1	sp|P02765|FETUA_HUMAN	Alpha-2-HS-glycoprotein	1	G.APGLPPAGSPPDSHV.L	699.858	2	0.9999	53.89
Treated 1	sp|P02765|FETUA_HUMAN	Alpha-2-HS-glycoprotein	1	G.APGLPPAGSPPDSHV.L	699.858	2	0.9994	45
Treated 1	sp|P02765|FETUA_HUMAN	Alpha-2-HS-glycoprotein	1	G.APGLPPAGSPPDSHV.L	699.858	2	0.9998	51.8
Treated 1	sp|P02765|FETUA_HUMAN	Alpha-2-HS-glycoprotein	1	G.APGLPPAGSPPDSHV.L	699.858	2	0.9996	46.97
Treated 1	sp|P02765|FETUA_HUMAN	Alpha-2-HS-glycoprotein	1	G.APGLPPAGSPPDSHV.L	699.858	2	0.9978	38.55
Treated 1	sp|P02765|FETUA_HUMAN	Alpha-2-HS-glycoprotein	1	G.APGLPPAGSPPDSHV.L	699.858	2	0.9954	39.11
Treated 1	sp|P02765|FETUA_HUMAN	Alpha-2-HS-glycoprotein	1	G.APGLPPAGSPPDSHVL.L	756.4	2	0.9973	37.29
Treated 1	sp|P02765|FETUA_HUMAN	Alpha-2-HS-glycoprotein	1	G.APGLPPAGSPPDSHVL.L	756.4	2	0.9997	49.55
Treated 1	sp|P02765|FETUA_HUMAN	Alpha-2-HS-glycoprotein	1	G.APGLPPAGSPPDSHVL.L	756.4	2	0.9982	40.61
Treated 1	sp|P02765|FETUA_HUMAN	Alpha-2-HS-glycoprotein	1	G.APGLPPAGSPPDSHVL.L	756.4	2	0.9976	37.88
Treated 1	sp|P02765|FETUA_HUMAN	Alpha-2-HS-glycoprotein	1	G.APGLPPAGSPPDSHVL.L	756.4	2	0.9993	44.22
Treated 1	sp|P02765|FETUA_HUMAN	Alpha-2-HS-glycoprotein	1	G.APGLPPAGSPPDSHVL.L	756.4	2	0.9987	40.95
Treated 1	sp|P02765|FETUA_HUMAN	Alpha-2-HS-glycoprotein	1	G.APGLPPAGSPPDSHVLL.A	812.942	2	0.9935	32.85
Treated 1	sp|P02765|FETUA_HUMAN	Alpha-2-HS-glycoprotein	1	G.VVSLGSPSGEVSHP.R	676.35	2	1	63.22
Treated 1	sp|P02765|FETUA_HUMAN	Alpha-2-HS-glycoprotein	1	G.VVSLGSPSGEVSHP.R	676.35	2	1	73.79
Treated 1	sp|P02765|FETUA_HUMAN	Alpha-2-HS-glycoprotein	1	G.VVSLGSPSGEVSHPR.K	754.401	2	0.9996	48.26
Treated 1	sp|P02765|FETUA_HUMAN	Alpha-2-HS-glycoprotein	1	H.TFMGVVSLGSPSGEVSHPRKT.R	725.043	3	0.9951	23.37
Treated 1	sp|P02765|FETUA_HUMAN	Alpha-2-HS-glycoprotein	1	H.VLLAAPPGH.Q	437.765	2	0.9725	25.66
Treated 1	sp|P02765|FETUA_HUMAN	Alpha-2-HS-glycoprotein	1	H.VLLAAPPGH.Q	437.765	2	0.9967	41.65
Treated 1	sp|P02765|FETUA_HUMAN	Alpha-2-HS-glycoprotein	1	H.VLLAAPPGHQ.L	501.794	2	0.9992	41.53
Treated 1	sp|P02765|FETUA_HUMAN	Alpha-2-HS-glycoprotein	1	H.VLLAAPPGHQL.H	558.336	2	0.9986	37.2
Treated 1	sp|P02765|FETUA_HUMAN	Alpha-2-HS-glycoprotein	1	H.VLLAAPPGHQL.H	558.336	2	0.9988	37.13
Treated 1	sp|P02765|FETUA_HUMAN	Alpha-2-HS-glycoprotein	1	H.VLLAAPPGHQL.H	558.336	2	0.9989	37.63
Treated 1	sp|P02765|FETUA_HUMAN	Alpha-2-HS-glycoprotein	1	H.VLLAAPPGHQLH.R	418.246	3	0.9738	28.11
Treated 1	sp|P02765|FETUA_HUMAN	Alpha-2-HS-glycoprotein	1	H.VLLAAPPGHQLH.R	626.866	2	0.9977	39.45
Treated 1	sp|P02765|FETUA_HUMAN	Alpha-2-HS-glycoprotein	1	H.VLLAAPPGHQLH.R	418.246	3	0.9793	28.48
Treated 1	sp|P02765|FETUA_HUMAN	Alpha-2-HS-glycoprotein	1	H.VLLAAPPGHQLH.R	626.866	2	0.9998	51.14
Treated 1	sp|P02765|FETUA_HUMAN	Alpha-2-HS-glycoprotein	1	H.VLLAAPPGHQLHR.A	470.28	3	0.9871	12.83
Treated 1	sp|P02765|FETUA_HUMAN	Alpha-2-HS-glycoprotein	1	H.VLLAAPPGHQLHR.A	704.916	2	0.9991	37.32
Treated 1	sp|P02765|FETUA_HUMAN	Alpha-2-HS-glycoprotein	1	H.VLLAAPPGHQLHR.A	704.916	2	0.9876	24.7
Treated 1	sp|P02765|FETUA_HUMAN	Alpha-2-HS-glycoprotein	1	H.VLLAAPPGHQLHR.A	470.28	3	0.9935	13.51
Treated 1	sp|P02765|FETUA_HUMAN	Alpha-2-HS-glycoprotein	1	H.YDLRHTFM[147.04]GVVS.L	480.906	3	0.9628	19.88
Treated 1	sp|P02765|FETUA_HUMAN	Alpha-2-HS-glycoprotein	1	H.YDLRHTFMGVVS.L	475.574	3	0.9997	35.6
Treated 1	sp|P02765|FETUA_HUMAN	Alpha-2-HS-glycoprotein	1	H.YDLRHTFMGVVS.L	712.857	2	0.9951	35.39
Treated 1	sp|P02765|FETUA_HUMAN	Alpha-2-HS-glycoprotein	1	H.YDLRHTFMGVVS.L	475.574	3	0.9999	42.4
Treated 1	sp|P02765|FETUA_HUMAN	Alpha-2-HS-glycoprotein	1	L.AAPPGHQLH.R	464.247	2	0.9804	27.57
Treated 1	sp|P02765|FETUA_HUMAN	Alpha-2-HS-glycoprotein	1	L.AAPPGHQLHR.A	542.298	2	0.9953	34.79
Treated 1	sp|P02765|FETUA_HUMAN	Alpha-2-HS-glycoprotein	1	L.GAPGLPPAGSPPDSH.V	678.835	2	0.9717	27.36
Treated 1	sp|P02765|FETUA_HUMAN	Alpha-2-HS-glycoprotein	1	L.GAPGLPPAGSPPDSHV.L	728.369	2	0.9997	64.93
Treated 1	sp|P02765|FETUA_HUMAN	Alpha-2-HS-glycoprotein	1	L.GAPGLPPAGSPPDSHV.L	728.369	2	0.9994	62.7
Treated 1	sp|P02765|FETUA_HUMAN	Alpha-2-HS-glycoprotein	1	L.GAPGLPPAGSPPDSHV.L	728.369	2	0.9993	59.77
Treated 1	sp|P02765|FETUA_HUMAN	Alpha-2-HS-glycoprotein	1	L.GAPGLPPAGSPPDSHV.L	728.369	2	0.9998	64.42
Treated 1	sp|P02765|FETUA_HUMAN	Alpha-2-HS-glycoprotein	1	L.GAPGLPPAGSPPDSHV.L	728.369	2	0.9998	60.95
Treated 1	sp|P02765|FETUA_HUMAN	Alpha-2-HS-glycoprotein	1	L.GAPGLPPAGSPPDSHV.L	728.369	2	0.9991	50.07
Treated 1	sp|P02765|FETUA_HUMAN	Alpha-2-HS-glycoprotein	1	L.GAPGLPPAGSPPDSHV.L	728.369	2	0.9997	63.28
Treated 1	sp|P02765|FETUA_HUMAN	Alpha-2-HS-glycoprotein	1	L.GAPGLPPAGSPPDSHV.L	728.369	2	0.9997	52.54
Treated 1	sp|P02765|FETUA_HUMAN	Alpha-2-HS-glycoprotein	1	L.GAPGLPPAGSPPDSHV.L	728.369	2	0.987	31.77
Treated 1	sp|P02765|FETUA_HUMAN	Alpha-2-HS-glycoprotein	1	L.GAPGLPPAGSPPDSHV.L	728.369	2	0.998	39.63
Treated 1	sp|P02765|FETUA_HUMAN	Alpha-2-HS-glycoprotein	1	L.GAPGLPPAGSPPDSHVL.L	784.911	2	0.9905	32.19
Treated 1	sp|P02765|FETUA_HUMAN	Alpha-2-HS-glycoprotein	1	L.GAPGLPPAGSPPDSHVL.L	784.911	2	0.9833	31.88
Treated 1	sp|P02765|FETUA_HUMAN	Alpha-2-HS-glycoprotein	1	L.GAPGLPPAGSPPDSHVL.L	784.911	2	0.9869	30.71
Treated 1	sp|P02765|FETUA_HUMAN	Alpha-2-HS-glycoprotein	1	L.GSPSGEVSHPRKT.R	669.846	2	1	60.76
Treated 1	sp|P02765|FETUA_HUMAN	Alpha-2-HS-glycoprotein	1	L.GSPSGEVSHPRKT.R	669.846	2	0.9962	36.58
Treated 1	sp|P02765|FETUA_HUMAN	Alpha-2-HS-glycoprotein	1	L.LAAPPGHQL.H	452.26	2	0.9844	30.85
Treated 1	sp|P02765|FETUA_HUMAN	Alpha-2-HS-glycoprotein	1	L.LAAPPGHQL.H	452.26	2	0.9953	34.94
Treated 1	sp|P02765|FETUA_HUMAN	Alpha-2-HS-glycoprotein	1	L.LAAPPGHQL.H	452.26	2	0.9832	29.19
Treated 1	sp|P02765|FETUA_HUMAN	Alpha-2-HS-glycoprotein	1	L.PPAGSPPDSHV.L	530.76	2	0.9986	39.01
Treated 1	sp|P02765|FETUA_HUMAN	Alpha-2-HS-glycoprotein	1	L.PPAGSPPDSHV.L	530.76	2	0.9963	34.34
Treated 1	sp|P02765|FETUA_HUMAN	Alpha-2-HS-glycoprotein	1	L.PPAGSPPDSHV.L	530.76	2	0.9953	33.1
Treated 1	sp|P02765|FETUA_HUMAN	Alpha-2-HS-glycoprotein	1	L.PPAGSPPDSHV.L	530.76	2	0.9701	25.64
Treated 1	sp|P02765|FETUA_HUMAN	Alpha-2-HS-glycoprotein	1	L.RHTFM[147.04]GVVS.L	525.267	2	0.987	33.79
Treated 1	sp|P02765|FETUA_HUMAN	Alpha-2-HS-glycoprotein	1	M.GVVSLGSPSGEVSHP.R	704.861	2	1	67.26
Treated 1	sp|P02765|FETUA_HUMAN	Alpha-2-HS-glycoprotein	1	M.GVVSLGSPSGEVSHP.R	704.861	2	0.9996	49.8
Treated 1	sp|P02765|FETUA_HUMAN	Alpha-2-HS-glycoprotein	1	M.GVVSLGSPSGEVSHPR.K	782.912	2	1	80.54
Treated 1	sp|P02765|FETUA_HUMAN	Alpha-2-HS-glycoprotein	1	M.GVVSLGSPSGEVSHPR.K	522.277	3	0.9998	34.38
Treated 1	sp|P02765|FETUA_HUMAN	Alpha-2-HS-glycoprotein	1	M.GVVSLGSPSGEVSHPR.K	782.912	2	1	80.52
Treated 1	sp|P02765|FETUA_HUMAN	Alpha-2-HS-glycoprotein	1	M.GVVSLGSPSGEVSHPRKT.R	598.658	3	0.981	16.61
Treated 1	sp|P02765|FETUA_HUMAN	Alpha-2-HS-glycoprotein	1	M.GVVSLGSPSGEVSHPRKT.R	598.658	3	0.9767	18.99
Treated 1	sp|P02765|FETUA_HUMAN	Alpha-2-HS-glycoprotein	1	P.DSHVLLAAPP.G	510.284	2	0.999	41.11
Treated 1	sp|P02765|FETUA_HUMAN	Alpha-2-HS-glycoprotein	1	P.DSHVLLAAPPGHQLH.R	531.285	3	0.9976	24.21
Treated 1	sp|P02765|FETUA_HUMAN	Alpha-2-HS-glycoprotein	1	P.DSHVLLAAPPGHQLH.R	531.285	3	0.9943	21.62
Treated 1	sp|P02765|FETUA_HUMAN	Alpha-2-HS-glycoprotein	1	P.GLPPAGSPPDSHV.L	615.813	2	0.9992	42.32
Treated 1	sp|P02765|FETUA_HUMAN	Alpha-2-HS-glycoprotein	1	P.GLPPAGSPPDSHV.L	615.813	2	0.9973	36.76
Treated 1	sp|P02765|FETUA_HUMAN	Alpha-2-HS-glycoprotein	1	P.GLPPAGSPPDSHV.L	615.813	2	0.9964	35.09
Treated 1	sp|P02765|FETUA_HUMAN	Alpha-2-HS-glycoprotein	1	P.GLPPAGSPPDSHVL.L	672.355	2	0.986	29.84
Treated 1	sp|P02765|FETUA_HUMAN	Alpha-2-HS-glycoprotein	1	P.GLPPAGSPPDSHVL.L	672.355	2	0.9993	45.84
Treated 1	sp|P02765|FETUA_HUMAN	Alpha-2-HS-glycoprotein	1	P.GLPPAGSPPDSHVL.L	672.355	2	0.9995	46.28
Treated 1	sp|P02765|FETUA_HUMAN	Alpha-2-HS-glycoprotein	1	P.GLPPAGSPPDSHVL.L	672.355	2	0.9942	33.36
Treated 1	sp|P02765|FETUA_HUMAN	Alpha-2-HS-glycoprotein	1	P.HGPGLIYR.Q	456.76	2	0.9972	35.79
Treated 1	sp|P02765|FETUA_HUMAN	Alpha-2-HS-glycoprotein	1	P.LGAPGLPPAGSPP.D	565.818	2	0.9969	35.98
Treated 1	sp|P02765|FETUA_HUMAN	Alpha-2-HS-glycoprotein	1	P.LGAPGLPPAGSPP.D	565.818	2	0.9993	43.37
Treated 1	sp|P02765|FETUA_HUMAN	Alpha-2-HS-glycoprotein	1	P.LGAPGLPPAGSPP.D	565.818	2	0.9998	51.28
Treated 1	sp|P02765|FETUA_HUMAN	Alpha-2-HS-glycoprotein	1	P.LGAPGLPPAGSPP.D	565.818	2	0.9992	42.5
Treated 1	sp|P02765|FETUA_HUMAN	Alpha-2-HS-glycoprotein	1	P.LGAPGLPPAGSPP.D	565.818	2	0.9968	35.61
Treated 1	sp|P02765|FETUA_HUMAN	Alpha-2-HS-glycoprotein	1	P.LGAPGLPPAGSPP.D	565.818	2	0.9992	42.76
Treated 1	sp|P02765|FETUA_HUMAN	Alpha-2-HS-glycoprotein	1	P.LGAPGLPPAGSPP.D	565.818	2	0.9986	39.61
Treated 1	sp|P02765|FETUA_HUMAN	Alpha-2-HS-glycoprotein	1	P.LGAPGLPPAGSPPD.S	623.331	2	0.9992	44.77
Treated 1	sp|P02765|FETUA_HUMAN	Alpha-2-HS-glycoprotein	1	P.LGAPGLPPAGSPPD.S	623.331	2	0.9988	41.34
Treated 1	sp|P02765|FETUA_HUMAN	Alpha-2-HS-glycoprotein	1	P.LGAPGLPPAGSPPD.S	623.331	2	0.9906	31.28
Treated 1	sp|P02765|FETUA_HUMAN	Alpha-2-HS-glycoprotein	1	P.LGAPGLPPAGSPPDS.H	666.847	2	0.9994	47.81
Treated 1	sp|P02765|FETUA_HUMAN	Alpha-2-HS-glycoprotein	1	P.LGAPGLPPAGSPPDS.H	666.847	2	0.9981	40.38
Treated 1	sp|P02765|FETUA_HUMAN	Alpha-2-HS-glycoprotein	1	P.LGAPGLPPAGSPPDSH.V	735.377	2	0.9883	30.85
Treated 1	sp|P02765|FETUA_HUMAN	Alpha-2-HS-glycoprotein	1	P.LGAPGLPPAGSPPDSH.V	735.377	2	1	71.77
Treated 1	sp|P02765|FETUA_HUMAN	Alpha-2-HS-glycoprotein	1	P.LGAPGLPPAGSPPDSH.V	735.377	2	0.998	44.12
Treated 1	sp|P02765|FETUA_HUMAN	Alpha-2-HS-glycoprotein	1	P.LGAPGLPPAGSPPDSH.V	735.377	2	1	63.3
Treated 1	sp|P02765|FETUA_HUMAN	Alpha-2-HS-glycoprotein	1	P.LGAPGLPPAGSPPDSH.V	735.377	2	0.9998	53
Treated 1	sp|P02765|FETUA_HUMAN	Alpha-2-HS-glycoprotein	1	P.LGAPGLPPAGSPPDSH.V	735.377	2	0.9998	51.61
Treated 1	sp|P02765|FETUA_HUMAN	Alpha-2-HS-glycoprotein	1	P.LGAPGLPPAGSPPDSH.V	735.377	2	0.9999	65.46
Treated 1	sp|P02765|FETUA_HUMAN	Alpha-2-HS-glycoprotein	1	P.LGAPGLPPAGSPPDSH.V	735.377	2	0.9997	50.64
Treated 1	sp|P02765|FETUA_HUMAN	Alpha-2-HS-glycoprotein	1	P.LGAPGLPPAGSPPDSH.V	735.377	2	0.9988	41.82
Treated 1	sp|P02765|FETUA_HUMAN	Alpha-2-HS-glycoprotein	1	P.LGAPGLPPAGSPPDSHV.L	784.911	2	0.9994	45.68
Treated 1	sp|P02765|FETUA_HUMAN	Alpha-2-HS-glycoprotein	1	P.LGAPGLPPAGSPPDSHV.L	784.911	2	0.9996	48.11
Treated 1	sp|P02765|FETUA_HUMAN	Alpha-2-HS-glycoprotein	1	P.LGAPGLPPAGSPPDSHV.L	523.61	3	1	43.58
Treated 1	sp|P02765|FETUA_HUMAN	Alpha-2-HS-glycoprotein	1	P.LGAPGLPPAGSPPDSHV.L	784.911	2	0.9998	51.94
Treated 1	sp|P02765|FETUA_HUMAN	Alpha-2-HS-glycoprotein	1	P.LGAPGLPPAGSPPDSHV.L	523.61	3	1	42.75
Treated 1	sp|P02765|FETUA_HUMAN	Alpha-2-HS-glycoprotein	1	P.LGAPGLPPAGSPPDSHV.L	784.911	2	0.9995	48.78
Treated 1	sp|P02765|FETUA_HUMAN	Alpha-2-HS-glycoprotein	1	P.LGAPGLPPAGSPPDSHV.L	523.61	3	1	45.67
Treated 1	sp|P02765|FETUA_HUMAN	Alpha-2-HS-glycoprotein	1	P.LGAPGLPPAGSPPDSHV.L	784.911	2	0.9999	58.23
Treated 1	sp|P02765|FETUA_HUMAN	Alpha-2-HS-glycoprotein	1	P.LGAPGLPPAGSPPDSHV.L	523.61	3	1	47.74
Treated 1	sp|P02765|FETUA_HUMAN	Alpha-2-HS-glycoprotein	1	P.LGAPGLPPAGSPPDSHV.L	784.911	2	0.9996	48
Treated 1	sp|P02765|FETUA_HUMAN	Alpha-2-HS-glycoprotein	1	P.LGAPGLPPAGSPPDSHV.L	523.61	3	0.9999	39.54
Treated 1	sp|P02765|FETUA_HUMAN	Alpha-2-HS-glycoprotein	1	P.LGAPGLPPAGSPPDSHV.L	784.911	2	0.9998	50.34
Treated 1	sp|P02765|FETUA_HUMAN	Alpha-2-HS-glycoprotein	1	P.LGAPGLPPAGSPPDSHV.L	523.61	3	1	48.82
Treated 1	sp|P02765|FETUA_HUMAN	Alpha-2-HS-glycoprotein	1	P.LGAPGLPPAGSPPDSHV.L	784.911	2	0.9997	49.74
Treated 1	sp|P02765|FETUA_HUMAN	Alpha-2-HS-glycoprotein	1	P.LGAPGLPPAGSPPDSHV.L	523.61	3	0.9999	35.29
Treated 1	sp|P02765|FETUA_HUMAN	Alpha-2-HS-glycoprotein	1	P.LGAPGLPPAGSPPDSHV.L	784.911	2	0.994	34.21
Treated 1	sp|P02765|FETUA_HUMAN	Alpha-2-HS-glycoprotein	1	P.LGAPGLPPAGSPPDSHV.L	784.911	2	0.991	32.02
Treated 1	sp|P02765|FETUA_HUMAN	Alpha-2-HS-glycoprotein	1	P.LGAPGLPPAGSPPDSHV.L	784.911	2	0.996	35.84
Treated 1	sp|P02765|FETUA_HUMAN	Alpha-2-HS-glycoprotein	1	P.LGAPGLPPAGSPPDSHVL.L	841.453	2	0.9994	49.66
Treated 1	sp|P02765|FETUA_HUMAN	Alpha-2-HS-glycoprotein	1	P.LGAPGLPPAGSPPDSHVL.L	561.304	3	0.9998	36.29
Treated 1	sp|P02765|FETUA_HUMAN	Alpha-2-HS-glycoprotein	1	P.LGAPGLPPAGSPPDSHVL.L	841.453	2	0.9996	48.15
Treated 1	sp|P02765|FETUA_HUMAN	Alpha-2-HS-glycoprotein	1	P.LGAPGLPPAGSPPDSHVL.L	561.304	3	0.9999	35.74
Treated 1	sp|P02765|FETUA_HUMAN	Alpha-2-HS-glycoprotein	1	P.LGAPGLPPAGSPPDSHVL.L	841.453	2	0.9992	44.65
Treated 1	sp|P02765|FETUA_HUMAN	Alpha-2-HS-glycoprotein	1	P.LGAPGLPPAGSPPDSHVL.L	561.304	3	1	46.82
Treated 1	sp|P02765|FETUA_HUMAN	Alpha-2-HS-glycoprotein	1	P.LGAPGLPPAGSPPDSHVL.L	841.453	2	0.9994	46.08
Treated 1	sp|P02765|FETUA_HUMAN	Alpha-2-HS-glycoprotein	1	P.LGAPGLPPAGSPPDSHVL.L	561.304	3	0.9999	36.74
Treated 1	sp|P02765|FETUA_HUMAN	Alpha-2-HS-glycoprotein	1	P.LGAPGLPPAGSPPDSHVL.L	841.453	2	0.9993	46.7
Treated 1	sp|P02765|FETUA_HUMAN	Alpha-2-HS-glycoprotein	1	P.LGAPGLPPAGSPPDSHVL.L	561.304	3	0.9999	35.07
Treated 1	sp|P02765|FETUA_HUMAN	Alpha-2-HS-glycoprotein	1	P.LGAPGLPPAGSPPDSHVL.L	841.453	2	0.9997	48.99
Treated 1	sp|P02765|FETUA_HUMAN	Alpha-2-HS-glycoprotein	1	P.LGAPGLPPAGSPPDSHVL.L	841.453	2	0.9987	45.32
Treated 1	sp|P02765|FETUA_HUMAN	Alpha-2-HS-glycoprotein	1	P.LGAPGLPPAGSPPDSHVL.L	841.453	2	0.9984	40.05
Treated 1	sp|P02765|FETUA_HUMAN	Alpha-2-HS-glycoprotein	1	P.LGAPGLPPAGSPPDSHVL.L	841.453	2	0.9986	42.53
Treated 1	sp|P02765|FETUA_HUMAN	Alpha-2-HS-glycoprotein	1	P.LGAPGLPPAGSPPDSHVLL.A	897.995	2	0.995	33.85
Treated 1	sp|P02765|FETUA_HUMAN	Alpha-2-HS-glycoprotein	1	P.LGAPGLPPAGSPPDSHVLL.A	897.995	2	0.9998	52.43
Treated 1	sp|P02765|FETUA_HUMAN	Alpha-2-HS-glycoprotein	1	P.LGAPGLPPAGSPPDSHVLL.A	897.995	2	0.9979	38.1
Treated 1	sp|P02765|FETUA_HUMAN	Alpha-2-HS-glycoprotein	1	P.LGAPGLPPAGSPPDSHVLL.A	897.995	2	0.9996	46.33
Treated 1	sp|P02765|FETUA_HUMAN	Alpha-2-HS-glycoprotein	1	P.LGAPGLPPAGSPPDSHVLL.A	897.995	2	0.9963	35.22
Treated 1	sp|P02765|FETUA_HUMAN	Alpha-2-HS-glycoprotein	1	P.LGAPGLPPAGSPPDSHVLL.A	897.995	2	0.9998	52.04
Treated 1	sp|P02765|FETUA_HUMAN	Alpha-2-HS-glycoprotein	1	P.LGAPGLPPAGSPPDSHVLLAAPPGH.Q	775.752	3	0.9619	16.42
Treated 1	sp|P02765|FETUA_HUMAN	Alpha-2-HS-glycoprotein	1	P.LGAPGLPPAGSPPDSHVLLAAPPGH.Q	775.752	3	0.9939	23.19
Treated 1	sp|P02765|FETUA_HUMAN	Alpha-2-HS-glycoprotein	1	P.LGAPGLPPAGSPPDSHVLLAAPPGH.Q	775.752	3	0.9894	20.15
Treated 1	sp|P02765|FETUA_HUMAN	Alpha-2-HS-glycoprotein	1	P.LGAPGLPPAGSPPDSHVLLAAPPGHQ.L	818.439	3	0.981	20.25
Treated 1	sp|P02765|FETUA_HUMAN	Alpha-2-HS-glycoprotein	1	P.LGAPGLPPAGSPPDSHVLLAAPPGHQ.L	818.439	3	0.988	21.35
Treated 1	sp|P02765|FETUA_HUMAN	Alpha-2-HS-glycoprotein	1	P.LGAPGLPPAGSPPDSHVLLAAPPGHQ.L	818.439	3	0.9888	21.29
Treated 1	sp|P02765|FETUA_HUMAN	Alpha-2-HS-glycoprotein	1	P.LGAPGLPPAGSPPDSHVLLAAPPGHQ.L	818.439	3	0.997	26.36
Treated 1	sp|P02765|FETUA_HUMAN	Alpha-2-HS-glycoprotein	1	P.LGAPGLPPAGSPPDSHVLLAAPPGHQ.L	818.439	3	0.9963	25.03
Treated 1	sp|P02765|FETUA_HUMAN	Alpha-2-HS-glycoprotein	1	P.LGAPGLPPAGSPPDSHVLLAAPPGHQ.L	818.439	3	0.9658	17.43
Treated 1	sp|P02765|FETUA_HUMAN	Alpha-2-HS-glycoprotein	1	P.LGAPGLPPAGSPPDSHVLLAAPPGHQLH.R	901.82	3	0.9803	22.2
Treated 1	sp|P02765|FETUA_HUMAN	Alpha-2-HS-glycoprotein	1	P.PGHQLHR.A	422.734	2	0.9829	34.18
Treated 1	sp|P02765|FETUA_HUMAN	Alpha-2-HS-glycoprotein	1	R.AHYDLRHTF.M	580.29	2	0.9899	30.9
Treated 1	sp|P02765|FETUA_HUMAN	Alpha-2-HS-glycoprotein	1	R.AHYDLRHTFM.G	645.81	2	0.9798	27.29
Treated 1	sp|P02765|FETUA_HUMAN	Alpha-2-HS-glycoprotein	1	R.AHYDLRHTFM.G	430.876	3	0.9961	22
Treated 1	sp|P02765|FETUA_HUMAN	Alpha-2-HS-glycoprotein	1	R.AHYDLRHTFM.G	645.81	2	0.9938	33.04
Treated 1	sp|P02765|FETUA_HUMAN	Alpha-2-HS-glycoprotein	1	R.AHYDLRHTFM.G	430.876	3	0.9905	17.38
Treated 1	sp|P02765|FETUA_HUMAN	Alpha-2-HS-glycoprotein	1	R.AHYDLRHTFM.G	645.81	2	0.9681	25.91
Treated 1	sp|P02765|FETUA_HUMAN	Alpha-2-HS-glycoprotein	1	R.AHYDLRHTFM[147.04].G	653.807	2	0.9978	43.29
Treated 1	sp|P02765|FETUA_HUMAN	Alpha-2-HS-glycoprotein	1	R.AHYDLRHTFM[147.04].G	653.807	2	0.9989	42.63
Treated 1	sp|P02765|FETUA_HUMAN	Alpha-2-HS-glycoprotein	1	R.AHYDLRHTFM[147.04]G.V	682.318	2	0.9999	53.35
Treated 1	sp|P02765|FETUA_HUMAN	Alpha-2-HS-glycoprotein	1	R.AHYDLRHTFM[147.04]GV.V	488.237	3	0.9853	17.33
Treated 1	sp|P02765|FETUA_HUMAN	Alpha-2-HS-glycoprotein	1	R.AHYDLRHTFM[147.04]GVV.S	781.387	2	0.9511	24.85
Treated 1	sp|P02765|FETUA_HUMAN	Alpha-2-HS-glycoprotein	1	R.AHYDLRHTFM[147.04]GVVS.L	412.955	4	0.9586	10.17
Treated 1	sp|P02765|FETUA_HUMAN	Alpha-2-HS-glycoprotein	1	R.AHYDLRHTFM[147.04]GVVS.L	824.903	2	0.9963	41.92
Treated 1	sp|P02765|FETUA_HUMAN	Alpha-2-HS-glycoprotein	1	R.AHYDLRHTFM[147.04]GVVS.L	824.903	2	0.9961	38.25
Treated 1	sp|P02765|FETUA_HUMAN	Alpha-2-HS-glycoprotein	1	R.AHYDLRHTFM[147.04]GVVS.L	550.271	3	0.9635	15.39
Treated 1	sp|P02765|FETUA_HUMAN	Alpha-2-HS-glycoprotein	1	R.AHYDLRHTFM[147.04]GVVS.L	824.903	2	0.9686	28.55
Treated 1	sp|P02765|FETUA_HUMAN	Alpha-2-HS-glycoprotein	1	R.AHYDLRHTFM[147.04]GVVSL.G	587.966	3	0.9568	22.69
Treated 1	sp|P02765|FETUA_HUMAN	Alpha-2-HS-glycoprotein	1	R.AHYDLRHTFMG.V	449.883	3	0.9866	16.67
Treated 1	sp|P02765|FETUA_HUMAN	Alpha-2-HS-glycoprotein	1	R.AHYDLRHTFMG.V	674.321	2	0.997	36.02
Treated 1	sp|P02765|FETUA_HUMAN	Alpha-2-HS-glycoprotein	1	R.AHYDLRHTFMG.V	674.321	2	0.9975	37.78
Treated 1	sp|P02765|FETUA_HUMAN	Alpha-2-HS-glycoprotein	1	R.AHYDLRHTFMGV.V	723.855	2	0.9607	26.68
Treated 1	sp|P02765|FETUA_HUMAN	Alpha-2-HS-glycoprotein	1	R.AHYDLRHTFMGV.V	482.906	3	0.9945	22.6
Treated 1	sp|P02765|FETUA_HUMAN	Alpha-2-HS-glycoprotein	1	R.AHYDLRHTFMGVV.S	773.389	2	0.9967	37.1
Treated 1	sp|P02765|FETUA_HUMAN	Alpha-2-HS-glycoprotein	1	R.AHYDLRHTFMGVV.S	515.928	3	0.9715	17.13
Treated 1	sp|P02765|FETUA_HUMAN	Alpha-2-HS-glycoprotein	1	R.AHYDLRHTFMGVVS.L	544.939	3	0.9998	32.15
Treated 1	sp|P02765|FETUA_HUMAN	Alpha-2-HS-glycoprotein	1	R.AHYDLRHTFMGVVS.L	816.905	2	0.9994	47.02
Treated 1	sp|P02765|FETUA_HUMAN	Alpha-2-HS-glycoprotein	1	R.AHYDLRHTFMGVVS.L	544.939	3	0.9798	24.97
Treated 1	sp|P02765|FETUA_HUMAN	Alpha-2-HS-glycoprotein	1	R.AHYDLRHTFMGVVS.L	816.905	2	0.9993	50.73
Treated 1	sp|P02765|FETUA_HUMAN	Alpha-2-HS-glycoprotein	1	R.AHYDLRHTFMGVVS.L	408.956	4	0.9943	16.21
Treated 1	sp|P02765|FETUA_HUMAN	Alpha-2-HS-glycoprotein	1	R.AHYDLRHTFMGVVS.L	544.939	3	0.9947	23.42
Treated 1	sp|P02765|FETUA_HUMAN	Alpha-2-HS-glycoprotein	1	R.AHYDLRHTFMGVVS.L	816.905	2	0.9983	46.9
Treated 1	sp|P02765|FETUA_HUMAN	Alpha-2-HS-glycoprotein	1	R.AHYDLRHTFMGVVS.L	408.956	4	0.9968	18.52
Treated 1	sp|P02765|FETUA_HUMAN	Alpha-2-HS-glycoprotein	1	R.AHYDLRHTFMGVVS.L	544.939	3	0.9689	16.74
Treated 1	sp|P02765|FETUA_HUMAN	Alpha-2-HS-glycoprotein	1	R.AHYDLRHTFMGVVS.L	408.956	4	0.9904	13.07
Treated 1	sp|P02765|FETUA_HUMAN	Alpha-2-HS-glycoprotein	1	R.AHYDLRHTFMGVVS.L	816.905	2	0.9966	39.23
Treated 1	sp|P02765|FETUA_HUMAN	Alpha-2-HS-glycoprotein	1	R.AHYDLRHTFMGVVS.L	544.939	3	0.9805	17.99
Treated 1	sp|P02765|FETUA_HUMAN	Alpha-2-HS-glycoprotein	1	R.AHYDLRHTFMGVVS.L	816.905	2	0.9997	51.81
Treated 1	sp|P02765|FETUA_HUMAN	Alpha-2-HS-glycoprotein	1	R.AHYDLRHTFMGVVSL.G	582.634	3	0.987	18.83
Treated 1	sp|P02765|FETUA_HUMAN	Alpha-2-HS-glycoprotein	1	R.AHYDLRHTFMGVVSL.G	873.447	2	1	64.33
Treated 1	sp|P02765|FETUA_HUMAN	Alpha-2-HS-glycoprotein	1	R.AHYDLRHTFMGVVSL.G	582.634	3	0.9904	22.73
Treated 1	sp|P02765|FETUA_HUMAN	Alpha-2-HS-glycoprotein	1	R.AHYDLRHTFMGVVSL.G	873.447	2	0.9998	54.16
Treated 1	sp|P02765|FETUA_HUMAN	Alpha-2-HS-glycoprotein	1	R.AHYDLRHTFMGVVSLGSP.S	497.504	4	0.9963	16.44
Treated 1	sp|P02765|FETUA_HUMAN	Alpha-2-HS-glycoprotein	1	R.AHYDLRHTFMGVVSLGSPSGE.V	754.035	3	0.9999	39.74
Treated 1	sp|P02765|FETUA_HUMAN	Alpha-2-HS-glycoprotein	1	R.AHYDLRHTFMGVVSLGSPSGE.V	565.778	4	0.9992	23.98
Treated 1	sp|P02765|FETUA_HUMAN	Alpha-2-HS-glycoprotein	1	R.AHYDLRHTFMGVVSLGSPSGE.V	754.035	3	0.9997	34.03
Treated 1	sp|P02765|FETUA_HUMAN	Alpha-2-HS-glycoprotein	1	R.HTFM[147.04]GVVSLGSPSGE.V	760.86	2	0.9998	52.93
Treated 1	sp|P02765|FETUA_HUMAN	Alpha-2-HS-glycoprotein	1	R.HTFM[147.04]GVVSLGSPSGEVSHPR.K	699.68	3	0.9997	35.97
Treated 1	sp|P02765|FETUA_HUMAN	Alpha-2-HS-glycoprotein	1	R.HTFM[147.04]GVVSLGSPSGEVSHPRKT.R	582.298	4	0.9628	11.26
Treated 1	sp|P02765|FETUA_HUMAN	Alpha-2-HS-glycoprotein	1	R.HTFM[147.04]GVVSLGSPSGEVSHPRKT.R	582.298	4	0.9957	18.09
Treated 1	sp|P02765|FETUA_HUMAN	Alpha-2-HS-glycoprotein	1	R.HTFMGVVS.L	439.219	2	0.9992	41.97
Treated 1	sp|P02765|FETUA_HUMAN	Alpha-2-HS-glycoprotein	1	R.HTFMGVVSLGSPS.G	659.831	2	1	70.92
Treated 1	sp|P02765|FETUA_HUMAN	Alpha-2-HS-glycoprotein	1	R.HTFMGVVSLGSPSGE.V	752.863	2	1	79.95
Treated 1	sp|P02765|FETUA_HUMAN	Alpha-2-HS-glycoprotein	1	R.HTFMGVVSLGSPSGE.V	752.863	2	1	79.82
Treated 1	sp|P02765|FETUA_HUMAN	Alpha-2-HS-glycoprotein	1	R.HTFMGVVSLGSPSGEVSHP.R	642.315	3	0.9999	41.56
Treated 1	sp|P02765|FETUA_HUMAN	Alpha-2-HS-glycoprotein	1	R.HTFMGVVSLGSPSGEVSHPR.K	694.349	3	1	74.44
Treated 1	sp|P02765|FETUA_HUMAN	Alpha-2-HS-glycoprotein	1	R.HTFMGVVSLGSPSGEVSHPR.K	694.349	3	1	50.25
Treated 1	sp|P02765|FETUA_HUMAN	Alpha-2-HS-glycoprotein	1	R.HTFMGVVSLGSPSGEVSHPRKT.R	578.299	4	0.9774	12.91
Treated 1	sp|P02765|FETUA_HUMAN	Alpha-2-HS-glycoprotein	1	R.HTFMGVVSLGSPSGEVSHPRKT.R	770.729	3	0.9994	36.8
Treated 1	sp|P02765|FETUA_HUMAN	Alpha-2-HS-glycoprotein	1	R.HTFMGVVSLGSPSGEVSHPRKT.R	578.299	4	0.9961	22.63
Treated 1	sp|P02765|FETUA_HUMAN	Alpha-2-HS-glycoprotein	1	R.HTFMGVVSLGSPSGEVSHPRKT.R	770.729	3	0.9933	22.69
Treated 1	sp|P02765|FETUA_HUMAN	Alpha-2-HS-glycoprotein	1	R.HTFMGVVSLGSPSGEVSHPRKT.R	578.299	4	0.9634	17.74
Treated 1	sp|P02765|FETUA_HUMAN	Alpha-2-HS-glycoprotein	1	T.FM[147.04]GVVSLGSPSGEVSHPR.K	620.311	3	1	40.55
Treated 1	sp|P02765|FETUA_HUMAN	Alpha-2-HS-glycoprotein	1	T.FM[147.04]GVVSLGSPSGEVSHPRKT.R	696.692	3	0.9998	40.07
Treated 1	sp|P02765|FETUA_HUMAN	Alpha-2-HS-glycoprotein	1	T.FM[147.04]GVVSLGSPSGEVSHPRKT.R	696.692	3	0.979	22.72
Treated 1	sp|P02765|FETUA_HUMAN	Alpha-2-HS-glycoprotein	1	T.FMGVVSLGSPSGEVSHP.R	843.915	2	0.9998	53.44
Treated 1	sp|P02765|FETUA_HUMAN	Alpha-2-HS-glycoprotein	1	T.FMGVVSLGSPSGEVSHPR.K	921.966	2	0.9999	57.65
Treated 1	sp|P02765|FETUA_HUMAN	Alpha-2-HS-glycoprotein	1	T.FMGVVSLGSPSGEVSHPR.K	614.98	3	1	39.97
Treated 1	sp|P02765|FETUA_HUMAN	Alpha-2-HS-glycoprotein	1	T.FMGVVSLGSPSGEVSHPR.K	614.98	3	0.9999	39.63
Treated 1	sp|P02765|FETUA_HUMAN	Alpha-2-HS-glycoprotein	1	T.FMGVVSLGSPSGEVSHPRKT.R	518.772	4	0.9886	17
Treated 1	sp|P02765|FETUA_HUMAN	Alpha-2-HS-glycoprotein	1	T.FMGVVSLGSPSGEVSHPRKT.R	691.361	3	0.9866	20.87
Treated 1	sp|P02765|FETUA_HUMAN	Alpha-2-HS-glycoprotein	1	T.FMGVVSLGSPSGEVSHPRKT.R	1036.54	2	0.9973	40.96
Treated 1	sp|P02765|FETUA_HUMAN	Alpha-2-HS-glycoprotein	1	T.FMGVVSLGSPSGEVSHPRKT.R	518.772	4	0.9923	16.6
Treated 1	sp|P02765|FETUA_HUMAN	Alpha-2-HS-glycoprotein	1	V.AIDYINQNLPWG.Y	702.355	2	0.99	31.73
Treated 1	sp|P02765|FETUA_HUMAN	Alpha-2-HS-glycoprotein	1	V.LLAAPPGHQ.L	452.26	2	0.9864	32.54
Treated 1	sp|P02765|FETUA_HUMAN	Alpha-2-HS-glycoprotein	1	V.LLAAPPGHQ.L	452.26	2	0.9984	42.78
Treated 1	sp|P02765|FETUA_HUMAN	Alpha-2-HS-glycoprotein	1	V.LLAAPPGHQ.L	452.26	2	0.9948	36.38
Treated 1	sp|P02765|FETUA_HUMAN	Alpha-2-HS-glycoprotein	1	V.LLAAPPGHQL.H	508.802	2	0.9965	33.3
Treated 1	sp|P02765|FETUA_HUMAN	Alpha-2-HS-glycoprotein	1	V.LLAAPPGHQL.H	508.802	2	0.9992	40.86
Treated 1	sp|P02765|FETUA_HUMAN	Alpha-2-HS-glycoprotein	1	V.LLAAPPGHQL.H	508.802	2	0.9993	41.35
Treated 1	sp|P02765|FETUA_HUMAN	Alpha-2-HS-glycoprotein	1	V.LLAAPPGHQL.H	508.802	2	0.9945	31.05
Treated 1	sp|P02765|FETUA_HUMAN	Alpha-2-HS-glycoprotein	1	V.LLAAPPGHQL.H	508.802	2	0.9836	26.7
Treated 1	sp|P02765|FETUA_HUMAN	Alpha-2-HS-glycoprotein	1	V.LLAAPPGHQL.H	508.802	2	0.9822	26.3
Treated 1	sp|P02765|FETUA_HUMAN	Alpha-2-HS-glycoprotein	1	V.LLAAPPGHQLH.R	577.331	2	0.9997	52.43
Treated 1	sp|P02765|FETUA_HUMAN	Alpha-2-HS-glycoprotein	1	V.LLAAPPGHQLH.R	577.331	2	0.9995	51.31
Treated 1	sp|P02765|FETUA_HUMAN	Alpha-2-HS-glycoprotein	1	V.LLAAPPGHQLHR.A	655.382	2	0.9628	25.21
Treated 1	sp|P02765|FETUA_HUMAN	Alpha-2-HS-glycoprotein	1	V.LLAAPPGHQLHR.A	655.382	2	1	63.57
Treated 1	sp|P02765|FETUA_HUMAN	Alpha-2-HS-glycoprotein	1	Y.DLRHTFM[147.04]GVVS.L	639.323	2	0.9881	32.4
Treated 1	sp|P02765|FETUA_HUMAN	Alpha-2-HS-glycoprotein	1	Y.DLRHTFM[147.04]GVVS.L	639.323	2	0.9943	35.58
Treated 1	sp|P02765|FETUA_HUMAN	Alpha-2-HS-glycoprotein	1	Y.DLRHTFM[147.04]GVVS.L	426.551	3	0.9885	21.16
Treated 1	sp|P02765|FETUA_HUMAN	Alpha-2-HS-glycoprotein	1	Y.DLRHTFMGVVS.L	631.325	2	0.9967	36.63
Treated 1	sp|P02765|FETUA_HUMAN	Alpha-2-HS-glycoprotein	1	Y.DLRHTFMGVVS.L	421.219	3	0.9994	43.71
Treated 1	sp|P02765|FETUA_HUMAN	Alpha-2-HS-glycoprotein	1	Y.DLRHTFMGVVS.L	631.325	2	0.9998	51.13
Treated 1	sp|P02765|FETUA_HUMAN	Alpha-2-HS-glycoprotein	1	Y.DLRHTFMGVVS.L	421.219	3	0.9962	29.52
Treated 1	sp|P02765|FETUA_HUMAN	Alpha-2-HS-glycoprotein	1	Y.DLRHTFMGVVS.L	631.325	2	0.9989	43.02
Treated 1	sp|P02765|FETUA_HUMAN	Alpha-2-HS-glycoprotein	1	Y.DLRHTFMGVVSL.G	687.867	2	0.9984	40.82
Treated 1	sp|P02765|FETUA_HUMAN	Alpha-2-HS-glycoprotein	1	Y.DLRHTFMGVVSLGSPSGE.V	630.315	3	0.9998	37.27
Treated 1	sp|P01023|A2MG_HUMAN	Alpha-2-macroglobulin	1	F.LTVQVKGPTQEF.K	673.873	2	0.9989	51.23
Treated 1	sp|P01023|A2MG_HUMAN	Alpha-2-macroglobulin	1	R.VGFYESDVM[147.04]GRGHA.R	514.236	3	0.9915	18.87
Treated 1	sp|P01023|A2MG_HUMAN	Alpha-2-macroglobulin	1	R.VGFYESDVMGRGH.A	485.225	3	1	40.95
Treated 1	sp|P01023|A2MG_HUMAN	Alpha-2-macroglobulin	1	R.VGFYESDVMGRGHA.R	508.904	3	0.9844	17.78
Treated 1	sp|P01023|A2MG_HUMAN	Alpha-2-macroglobulin	1	R.VGFYESDVMGRGHA.R	762.853	2	1	69.39
Treated 1	sp|P02647|APOA1_HUMAN	Apolipoprotein A-I	1	A.LEDLRQGLLP.V	577.336	2	0.9907	36.66
Treated 1	sp|P02647|APOA1_HUMAN	Apolipoprotein A-I	1	A.LEDLRQGLLP.V	577.336	2	0.9941	30.24
Treated 1	sp|P02647|APOA1_HUMAN	Apolipoprotein A-I	1	A.LEDLRQGLLPV.L	626.87	2	0.9947	33.55
Treated 1	sp|P02647|APOA1_HUMAN	Apolipoprotein A-I	1	A.LEDLRQGLLPV.L	626.87	2	0.9905	26.78
Treated 1	sp|P02647|APOA1_HUMAN	Apolipoprotein A-I	1	A.LEDLRQGLLPVLE.S	747.934	2	0.9968	41.99
Treated 1	sp|P02647|APOA1_HUMAN	Apolipoprotein A-I	1	A.LEDLRQGLLPVLE.S	747.934	2	0.9947	52.31
Treated 1	sp|P02647|APOA1_HUMAN	Apolipoprotein A-I	1	A.LEDLRQGLLPVLE.S	747.934	2	0.9919	50.18
Treated 1	sp|P02647|APOA1_HUMAN	Apolipoprotein A-I	1	A.LEDLRQGLLPVLES.F	791.45	2	0.9984	51.76
Treated 1	sp|P02647|APOA1_HUMAN	Apolipoprotein A-I	1	A.LEDLRQGLLPVLES.F	791.45	2	0.9965	39.86
Treated 1	sp|P02647|APOA1_HUMAN	Apolipoprotein A-I	1	A.LEDLRQGLLPVLESF.K	864.984	2	0.988	31.17
Treated 1	sp|P02647|APOA1_HUMAN	Apolipoprotein A-I	1	A.LGKQLNLKLLDNWDS.V	586.327	3	0.9788	15.3
Treated 1	sp|P02647|APOA1_HUMAN	Apolipoprotein A-I	1	A.LGKQLNLKLLDNWDSVTST.F	1073.09	2	0.9999	62.28
Treated 1	sp|P02647|APOA1_HUMAN	Apolipoprotein A-I	1	D.LRQGLLPVLE.S	569.357	2	0.9969	29.26
Treated 1	sp|P02647|APOA1_HUMAN	Apolipoprotein A-I	1	D.LRQGLLPVLES.F	612.873	2	0.9706	18.47
Treated 1	sp|P02647|APOA1_HUMAN	Apolipoprotein A-I	1	E.DLRQGLLPVLE.S	626.87	2	0.9799	23.6
Treated 1	sp|P02647|APOA1_HUMAN	Apolipoprotein A-I	1	E.QLGPVTQEFWDN.L	717.342	2	0.9873	32.16
Treated 1	sp|P02647|APOA1_HUMAN	Apolipoprotein A-I	1	E.VKAKVQPYLDDF.Q	711.889	2	0.9993	43.6
Treated 1	sp|P02647|APOA1_HUMAN	Apolipoprotein A-I	1	F.LSALEEYTKKLNTQ.-	546.632	3	0.986	17.26
Treated 1	sp|P02647|APOA1_HUMAN	Apolipoprotein A-I	1	F.LSALEEYTKKLNTQ.-	819.445	2	1	83.75
Treated 1	sp|P02647|APOA1_HUMAN	Apolipoprotein A-I	1	F.LSALEEYTKKLNTQ.-	546.632	3	0.9994	33.08
Treated 1	sp|P02647|APOA1_HUMAN	Apolipoprotein A-I	1	F.LSALEEYTKKLNTQ.-	819.445	2	1	66.26
Treated 1	sp|P02647|APOA1_HUMAN	Apolipoprotein A-I	1	K.LLDNWDSVTST.F	625.803	2	0.9989	41.31
Treated 1	sp|P02647|APOA1_HUMAN	Apolipoprotein A-I	1	K.LLDNWDSVTST.F	625.803	2	0.9998	51.48
Treated 1	sp|P02647|APOA1_HUMAN	Apolipoprotein A-I	1	K.LLDNWDSVTSTF.S	699.337	2	0.9601	24.9
Treated 1	sp|P02647|APOA1_HUMAN	Apolipoprotein A-I	1	K.LLDNWDSVTSTFS.K	742.853	2	0.9999	60.7
Treated 1	sp|P02647|APOA1_HUMAN	Apolipoprotein A-I	1	K.LLDNWDSVTSTFSK.L	806.9	2	1	76.86
Treated 1	sp|P02647|APOA1_HUMAN	Apolipoprotein A-I	1	K.LLDNWDSVTSTFSK.L	806.9	2	1	78.59
Treated 1	sp|P02647|APOA1_HUMAN	Apolipoprotein A-I	1	K.LLDNWDSVTSTFSKL.R	863.442	2	1	91.28
Treated 1	sp|P02647|APOA1_HUMAN	Apolipoprotein A-I	1	K.LREQLGPVTQ.E	570.826	2	0.9884	27.62
Treated 1	sp|P02647|APOA1_HUMAN	Apolipoprotein A-I	1	K.LREQLGPVTQE.F	635.347	2	0.9997	49.1
Treated 1	sp|P02647|APOA1_HUMAN	Apolipoprotein A-I	1	K.LREQLGPVTQEFWDN.L	916.456	2	0.9999	60.52
Treated 1	sp|P02647|APOA1_HUMAN	Apolipoprotein A-I	1	K.LREQLGPVTQEFWDN.L	916.456	2	0.9999	57.93
Treated 1	sp|P02647|APOA1_HUMAN	Apolipoprotein A-I	1	K.QLNLKLLDNWDSVTST.F	923.985	2	1	71.22
Treated 1	sp|P02647|APOA1_HUMAN	Apolipoprotein A-I	1	K.QLNLKLLDNWDSVTST.F	923.985	2	1	67.68
Treated 1	sp|P02647|APOA1_HUMAN	Apolipoprotein A-I	1	L.DNWDSVTSTFS.K	629.769	2	0.9622	20.79
Treated 1	sp|P02647|APOA1_HUMAN	Apolipoprotein A-I	1	L.DNWDSVTSTFSKL.R	750.358	2	0.998	38.87
Treated 1	sp|P02647|APOA1_HUMAN	Apolipoprotein A-I	1	L.EDLRQGLLPVLESF.K	808.442	2	0.9765	28.17
Treated 1	sp|P02647|APOA1_HUMAN	Apolipoprotein A-I	1	L.HELQEKLSPL.G	597.334	2	0.9917	29.83
Treated 1	sp|P02647|APOA1_HUMAN	Apolipoprotein A-I	1	L.KLLDNWDSVT.S	595.81	2	0.9998	54.11
Treated 1	sp|P02647|APOA1_HUMAN	Apolipoprotein A-I	1	L.KLLDNWDSVTS.T	639.326	2	0.9997	48.71
Treated 1	sp|P02647|APOA1_HUMAN	Apolipoprotein A-I	1	L.KLLDNWDSVTST.F	689.85	2	0.9988	59.14
Treated 1	sp|P02647|APOA1_HUMAN	Apolipoprotein A-I	1	L.KLLDNWDSVTST.F	689.85	2	0.9999	62.21
Treated 1	sp|P02647|APOA1_HUMAN	Apolipoprotein A-I	1	L.KLLDNWDSVTST.F	689.85	2	0.9999	66.78
Treated 1	sp|P02647|APOA1_HUMAN	Apolipoprotein A-I	1	L.KLLDNWDSVTSTFS.K	806.9	2	0.9997	51.41
Treated 1	sp|P02647|APOA1_HUMAN	Apolipoprotein A-I	1	L.LDNWDSVTSTFS.K	686.311	2	0.9565	22.52
Treated 1	sp|P02647|APOA1_HUMAN	Apolipoprotein A-I	1	L.NLKLLDNW.D	508.286	2	0.9934	32.22
Treated 1	sp|P02647|APOA1_HUMAN	Apolipoprotein A-I	1	L.NLKLLDNWDSVT.S	709.374	2	0.9999	60.94
Treated 1	sp|P02647|APOA1_HUMAN	Apolipoprotein A-I	1	L.NLKLLDNWDSVT.S	709.374	2	0.999	43.31
Treated 1	sp|P02647|APOA1_HUMAN	Apolipoprotein A-I	1	L.NLKLLDNWDSVTST.F	803.413	2	1	76.04
Treated 1	sp|P02647|APOA1_HUMAN	Apolipoprotein A-I	1	L.NLKLLDNWDSVTST.F	803.413	2	1	79.52
Treated 1	sp|P02647|APOA1_HUMAN	Apolipoprotein A-I	1	L.NLKLLDNWDSVTSTF.S	876.948	2	1	74.81
Treated 1	sp|P02647|APOA1_HUMAN	Apolipoprotein A-I	1	L.NLKLLDNWDSVTSTFS.K	920.464	2	1	70.51
Treated 1	sp|P02647|APOA1_HUMAN	Apolipoprotein A-I	1	L.RQGLLPVLES.F	556.331	2	0.9773	21.56
Treated 1	sp|P02647|APOA1_HUMAN	Apolipoprotein A-I	1	L.SALEEYTKKLNTQ.-	762.903	2	1	74.87
Treated 1	sp|P02647|APOA1_HUMAN	Apolipoprotein A-I	1	N.LKLLDNWDS.V	552.294	2	0.9986	41.52
Treated 1	sp|P02647|APOA1_HUMAN	Apolipoprotein A-I	1	N.LKLLDNWDSVT.S	652.352	2	0.9996	54.95
Treated 1	sp|P02647|APOA1_HUMAN	Apolipoprotein A-I	1	N.LKLLDNWDSVT.S	652.352	2	0.9975	45.25
Treated 1	sp|P02647|APOA1_HUMAN	Apolipoprotein A-I	1	N.LKLLDNWDSVTS.T	695.868	2	0.9998	60.92
Treated 1	sp|P02647|APOA1_HUMAN	Apolipoprotein A-I	1	N.LKLLDNWDSVTST.F	746.392	2	1	82.99
Treated 1	sp|P02647|APOA1_HUMAN	Apolipoprotein A-I	1	N.LKLLDNWDSVTST.F	746.392	2	1	69.71
Treated 1	sp|P02647|APOA1_HUMAN	Apolipoprotein A-I	1	N.LKLLDNWDSVTSTF.S	819.926	2	0.9999	60.38
Treated 1	sp|P02647|APOA1_HUMAN	Apolipoprotein A-I	1	N.LKLLDNWDSVTSTF.S	819.926	2	1	62.61
Treated 1	sp|P02647|APOA1_HUMAN	Apolipoprotein A-I	1	N.LKLLDNWDSVTSTFS.K	863.442	2	0.9999	62.58
Treated 1	sp|P02647|APOA1_HUMAN	Apolipoprotein A-I	1	N.LKLLDNWDSVTSTFS.K	863.442	2	1	64.15
Treated 1	sp|P02647|APOA1_HUMAN	Apolipoprotein A-I	1	P.ALEDLRQGLLPV.L	662.389	2	0.9975	33.75
Treated 1	sp|P02647|APOA1_HUMAN	Apolipoprotein A-I	1	Q.FEGSALGKQLN.L	582.31	2	0.9999	56.58
Treated 1	sp|P02647|APOA1_HUMAN	Apolipoprotein A-I	1	Q.FEGSALGKQLNL.K	638.852	2	0.9996	47.88
Treated 1	sp|P02647|APOA1_HUMAN	Apolipoprotein A-I	1	Q.FEGSALGKQLNLKLL.D	544.325	3	0.9883	13.94
Treated 1	sp|P02647|APOA1_HUMAN	Apolipoprotein A-I	1	Q.LNLKLLDNWDSVTST.F	859.956	2	1	83.93
Treated 1	sp|P02647|APOA1_HUMAN	Apolipoprotein A-I	1	Q.LNLKLLDNWDSVTST.F	859.956	2	1	86.81
Treated 1	sp|P02647|APOA1_HUMAN	Apolipoprotein A-I	1	Q.LNLKLLDNWDSVTSTFS.K	977.006	2	1	67.4
Treated 1	sp|P02647|APOA1_HUMAN	Apolipoprotein A-I	1	R.QGLLPVLES.F	478.281	2	0.9745	22.96
Treated 1	sp|P02647|APOA1_HUMAN	Apolipoprotein A-I	1	R.THLAPYSDEL.R	573.281	2	0.9999	58.46
Treated 1	sp|P02647|APOA1_HUMAN	Apolipoprotein A-I	1	S.ALEEYTKKL.N	547.812	2	0.9687	22.6
Treated 1	sp|P02647|APOA1_HUMAN	Apolipoprotein A-I	1	S.ALEEYTKKLNTQ.-	479.927	3	0.9897	17.69
Treated 1	sp|P02647|APOA1_HUMAN	Apolipoprotein A-I	1	S.ALEEYTKKLNTQ.-	719.387	2	0.9999	57.35
Treated 1	sp|P02647|APOA1_HUMAN	Apolipoprotein A-I	1	S.ALGKQLNLKLL.D	404.27	3	0.9661	10.36
Treated 1	sp|P02647|APOA1_HUMAN	Apolipoprotein A-I	1	S.FLSALEEYTK.K	600.815	2	0.9998	63.24
Treated 1	sp|P02647|APOA1_HUMAN	Apolipoprotein A-I	1	S.FLSALEEYTKKLNTQ.-	595.655	3	0.9974	23.85
Treated 1	sp|P02647|APOA1_HUMAN	Apolipoprotein A-I	1	S.FLSALEEYTKKLNTQ.-	892.979	2	1	75.28
Treated 1	sp|P02647|APOA1_HUMAN	Apolipoprotein A-I	1	S.QFEGSALGKQLN.L	646.34	2	0.9998	52.94
Treated 1	sp|P02647|APOA1_HUMAN	Apolipoprotein A-I	1	T.FSKLREQLGPVTQE.F	816.445	2	0.9833	30.9
Treated 1	sp|P02647|APOA1_HUMAN	Apolipoprotein A-I	1	T.FSKLREQLGPVTQEFWDN.L	732.038	3	0.9979	25.64
Treated 1	sp|P02647|APOA1_HUMAN	Apolipoprotein A-I	1	V.SQFEGSALGKQLN.L	689.856	2	0.9998	51.9
Treated 1	sp|P02647|APOA1_HUMAN	Apolipoprotein A-I	1	Y.VSQFEGSALGKQLN.L	739.39	2	1	100.82
Treated 1	sp|P02647|APOA1_HUMAN	Apolipoprotein A-I	1	Y.VSQFEGSALGKQLN.L	739.39	2	1	99.41
Treated 1	sp|P02652|APOA2_HUMAN	Apolipoprotein A-II	1	A.GTELVNFLS.Y	490.262	2	0.9642	25.35
Treated 1	sp|P02652|APOA2_HUMAN	Apolipoprotein A-II	1	F.LSYFVELGTQPA.T	662.847	2	0.9997	48.09
Treated 1	sp|P02652|APOA2_HUMAN	Apolipoprotein A-II	1	F.LSYFVELGTQPAT.Q	713.371	2	0.9999	60.61
Treated 1	sp|P02652|APOA2_HUMAN	Apolipoprotein A-II	1	F.LSYFVELGTQPAT.Q	713.371	2	0.9999	61.04
Treated 1	sp|P02652|APOA2_HUMAN	Apolipoprotein A-II	1	F.LSYFVELGTQPATQ.-	777.4	2	1	65.66
Treated 1	sp|P02652|APOA2_HUMAN	Apolipoprotein A-II	1	F.LSYFVELGTQPATQ.-	777.4	2	0.9999	56.23
Treated 1	sp|P02652|APOA2_HUMAN	Apolipoprotein A-II	1	K.KAGTELVNF.L	489.77	2	0.9894	29.21
Treated 1	sp|P02652|APOA2_HUMAN	Apolipoprotein A-II	1	K.KAGTELVNFLS.Y	589.828	2	0.9821	26.57
Treated 1	sp|P02652|APOA2_HUMAN	Apolipoprotein A-II	1	L.IKKAGTELVNF.L	407.242	3	0.9681	17.79
Treated 1	sp|P02652|APOA2_HUMAN	Apolipoprotein A-II	1	L.IKKAGTELVNFLS.Y	710.418	2	0.9599	20.62
Treated 1	sp|P02652|APOA2_HUMAN	Apolipoprotein A-II	1	L.SYFVELGTQPAT.Q	656.828	2	0.9996	46.68
Treated 1	sp|P02652|APOA2_HUMAN	Apolipoprotein A-II	1	L.SYFVELGTQPAT.Q	656.828	2	0.9998	50.06
Treated 1	sp|P02652|APOA2_HUMAN	Apolipoprotein A-II	1	L.SYFVELGTQPATQ.-	720.858	2	0.9994	45.65
Treated 1	sp|P02652|APOA2_HUMAN	Apolipoprotein A-II	1	L.SYFVELGTQPATQ.-	720.858	2	1	70.07
Treated 1	sp|P02652|APOA2_HUMAN	Apolipoprotein A-II	1	L.TPLIKKAGTELVN.F	692.418	2	0.9981	33.87
Treated 1	sp|P02652|APOA2_HUMAN	Apolipoprotein A-II	1	L.TPLIKKAGTELVNF.L	765.952	2	0.998	34.73
Treated 1	sp|P02652|APOA2_HUMAN	Apolipoprotein A-II	1	L.TPLIKKAGTELVNF.L	510.97	3	0.966	10.02
Treated 1	sp|P02652|APOA2_HUMAN	Apolipoprotein A-II	1	N.FLSYFVELGTQPA.T	736.381	2	1	84.82
Treated 1	sp|P02652|APOA2_HUMAN	Apolipoprotein A-II	1	N.FLSYFVELGTQPA.T	736.381	2	1	67.44
Treated 1	sp|P02652|APOA2_HUMAN	Apolipoprotein A-II	1	N.FLSYFVELGTQPAT.Q	786.905	2	0.9999	57.08
Treated 1	sp|P02652|APOA2_HUMAN	Apolipoprotein A-II	1	N.FLSYFVELGTQPAT.Q	786.905	2	1	67.4
Treated 1	sp|P02652|APOA2_HUMAN	Apolipoprotein A-II	1	N.FLSYFVELGTQPATQ.-	567.625	3	0.9999	38.14
Treated 1	sp|P02652|APOA2_HUMAN	Apolipoprotein A-II	1	N.FLSYFVELGTQPATQ.-	850.934	2	0.9998	53.24
Treated 1	sp|P02652|APOA2_HUMAN	Apolipoprotein A-II	1	N.FLSYFVELGTQPATQ.-	567.625	3	0.9999	34.24
Treated 1	sp|P02652|APOA2_HUMAN	Apolipoprotein A-II	1	Q.LTPLIKKAGTELVN.F	748.96	2	0.9666	17.38
Treated 1	sp|P02652|APOA2_HUMAN	Apolipoprotein A-II	1	Q.LTPLIKKAGTELVNF.L	822.494	2	0.983	22.92
Treated 1	sp|P02652|APOA2_HUMAN	Apolipoprotein A-II	1	S.LVSQYFQTVTDYGK.D	824.918	2	1	111.11
Treated 1	sp|P02652|APOA2_HUMAN	Apolipoprotein A-II	1	S.LVSQYFQTVTDYGKD.L	882.432	2	1	122.75
Treated 1	sp|P02652|APOA2_HUMAN	Apolipoprotein A-II	1	S.LVSQYFQTVTDYGKDLM[147.04].E	1012.49	2	1	73.04
Treated 1	sp|P02652|APOA2_HUMAN	Apolipoprotein A-II	1	S.LVSQYFQTVTDYGKDLM[147.04]E.K	1077.01	2	1	97.29
Treated 1	sp|P02652|APOA2_HUMAN	Apolipoprotein A-II	1	S.YFVELGTQPATQ.-	677.342	2	0.9817	31.23
Treated 1	sp|P02652|APOA2_HUMAN	Apolipoprotein A-II	1	S.YFVELGTQPATQ.-	677.342	2	0.9949	36.15
Treated 1	sp|P02652|APOA2_HUMAN	Apolipoprotein A-II	1	Y.FEKSKEQLTPL.L	660.368	2	0.993	31.77
Treated 1	sp|P02652|APOA2_HUMAN	Apolipoprotein A-II	1	Y.FEKSKEQLTPL.L	660.368	2	0.9867	28.98
Treated 1	sp|P02652|APOA2_HUMAN	Apolipoprotein A-II	1	Y.FQTVTDYGKDLM[147.04].E	717.338	2	0.9998	52.49
Treated 1	sp|P02652|APOA2_HUMAN	Apolipoprotein A-II	1	Y.FQTVTDYGKDLM[147.04]EK.V	564.274	3	0.9956	26.47
Treated 1	sp|P02652|APOA2_HUMAN	Apolipoprotein A-II	1	Y.FQTVTDYGKDLM[147.04]EK.V	845.907	2	1	65.89
Treated 1	sp|P02652|APOA2_HUMAN	Apolipoprotein A-II	1	Y.FVELGTQPA.T	481.257	2	0.9924	32.3
Treated 1	sp|P02652|APOA2_HUMAN	Apolipoprotein A-II	1	Y.FVELGTQPA.T	481.257	2	0.9995	45.98
Treated 1	sp|P02652|APOA2_HUMAN	Apolipoprotein A-II	1	Y.FVELGTQPAT.Q	531.781	2	0.9994	45.94
Treated 1	sp|P02652|APOA2_HUMAN	Apolipoprotein A-II	1	Y.FVELGTQPAT.Q	531.781	2	0.9999	53.49
Treated 1	sp|P02652|APOA2_HUMAN	Apolipoprotein A-II	1	Y.FVELGTQPATQ.-	595.81	2	0.9994	48.22
Treated 1	sp|P02652|APOA2_HUMAN	Apolipoprotein A-II	1	Y.FVELGTQPATQ.-	595.81	2	0.9998	55.05
Treated 1	sp|P06727|APOA4_HUMAN	Apolipoprotein A-IV	1	A.LFQDKLGEVNTYAGD.L	835.411	2	0.9999	59.29
Treated 1	sp|P06727|APOA4_HUMAN	Apolipoprotein A-IV	1	A.PLAEDVRGN.L	485.755	2	0.9568	22.81
Treated 1	sp|P06727|APOA4_HUMAN	Apolipoprotein A-IV	1	E.LQQRLEPYADQ.L	680.85	2	0.9909	31.9
Treated 1	sp|P06727|APOA4_HUMAN	Apolipoprotein A-IV	1	H.LQKSELTQQLNAL.F	743.421	2	1	62.58
Treated 1	sp|P06727|APOA4_HUMAN	Apolipoprotein A-IV	1	K.DLRDKVNSFF.S	620.824	2	0.9763	27.24
Treated 1	sp|P06727|APOA4_HUMAN	Apolipoprotein A-IV	1	K.LNHQLEGLT.F	512.779	2	0.9961	34.02
Treated 1	sp|P06727|APOA4_HUMAN	Apolipoprotein A-IV	1	K.LNHQLEGLT.F	512.779	2	0.9972	36.91
Treated 1	sp|P06727|APOA4_HUMAN	Apolipoprotein A-IV	1	K.LNHQLEGLTFQ.M	650.342	2	0.9969	36.06
Treated 1	sp|P06727|APOA4_HUMAN	Apolipoprotein A-IV	1	K.LNHQLEGLTFQ.M	650.342	2	1	69.14
Treated 1	sp|P06727|APOA4_HUMAN	Apolipoprotein A-IV	1	K.LVPFATELHER.L	437.909	3	0.9991	25.7
Treated 1	sp|P06727|APOA4_HUMAN	Apolipoprotein A-IV	1	K.LVPFATELHER.L	437.909	3	0.9814	16.94
Treated 1	sp|P06727|APOA4_HUMAN	Apolipoprotein A-IV	1	L.FQDKLGEVNTY.A	657.326	2	0.9795	27.55
Treated 1	sp|P06727|APOA4_HUMAN	Apolipoprotein A-IV	1	L.VPFATELH.E	457.246	2	0.9954	31.99
Treated 1	sp|P06727|APOA4_HUMAN	Apolipoprotein A-IV	1	L.VPFATELH.E	457.246	2	0.9925	29.42
Treated 1	sp|P06727|APOA4_HUMAN	Apolipoprotein A-IV	1	N.FNKALVQQM[147.04]EQ.L	676.341	2	0.9996	51.01
Treated 1	sp|P06727|APOA4_HUMAN	Apolipoprotein A-IV	1	N.FNKALVQQMEQ.L	668.344	2	1	65.37
Treated 1	sp|P06727|APOA4_HUMAN	Apolipoprotein A-IV	1	Q.LNALFQDKLGEVNTYAGD.L	984.493	2	1	91.27
Treated 1	sp|P06727|APOA4_HUMAN	Apolipoprotein A-IV	1	Q.RLAPLAEDVRGN.L	437.58	3	0.9915	21.68
Treated 1	sp|P06727|APOA4_HUMAN	Apolipoprotein A-IV	1	R.LAPLAEDVR.G	492.284	2	0.9959	38.59
Treated 1	sp|P06727|APOA4_HUMAN	Apolipoprotein A-IV	1	R.LAPLAEDVRGN.L	577.816	2	0.9986	54.86
Treated 1	sp|P06727|APOA4_HUMAN	Apolipoprotein A-IV	1	R.LAPLAEDVRGN.L	577.816	2	0.9831	40.99
Treated 1	sp|P06727|APOA4_HUMAN	Apolipoprotein A-IV	1	R.LLPHANEVSQKIGDN.L	817.932	2	0.9997	52.69
Treated 1	sp|P06727|APOA4_HUMAN	Apolipoprotein A-IV	1	R.QRLAPLAEDVRGN.L	480.266	3	0.9934	24.77
Treated 1	sp|P06727|APOA4_HUMAN	Apolipoprotein A-IV	1	R.SLAPYAQDTQEK.L	675.834	2	0.9807	31.75
Treated 1	sp|P06727|APOA4_HUMAN	Apolipoprotein A-IV	1	R.VEPYGENFNKA.L	634.305	2	0.9712	26.03
Treated 1	sp|P06727|APOA4_HUMAN	Apolipoprotein A-IV	1	R.VEPYGENFNKAL.V	690.847	2	0.996	35.98
Treated 1	sp|P06727|APOA4_HUMAN	Apolipoprotein A-IV	1	R.VEPYGENFNKALVQQ.M	868.44	2	0.9999	56.18
Treated 1	sp|P06727|APOA4_HUMAN	Apolipoprotein A-IV	1	Y.FSQLSNNAKEAVEH.L	787.388	2	0.9824	33.09
Treated 1	sp|P02654|APOC1_HUMAN	Apolipoprotein C-I	1	L.DKLKEFGNTL.E	582.821	2	0.9994	48.78
Treated 1	sp|P02654|APOC1_HUMAN	Apolipoprotein C-I	1	P.DVSSALDKL.K	474.26	2	0.9967	38.47
Treated 1	sp|P02655|APOC2_HUMAN	Apolipoprotein C-II	1	A.AM[147.04]STYTGIFTDQV.L	725.336	2	0.9999	53.06
Treated 1	sp|P02655|APOC2_HUMAN	Apolipoprotein C-II	1	A.AM[147.04]STYTGIFTDQVLS.V	825.394	2	1	67.19
Treated 1	sp|P02655|APOC2_HUMAN	Apolipoprotein C-II	1	A.M[147.04]STYTGIFTDQV.L	689.817	2	0.9939	32.41
Treated 1	sp|P02655|APOC2_HUMAN	Apolipoprotein C-II	1	A.M[147.04]STYTGIFTDQVLS.V	789.875	2	0.9999	54.63
Treated 1	sp|P02655|APOC2_HUMAN	Apolipoprotein C-II	1	A.MSTYTGIFTDQVLS.V	781.878	2	0.9999	55.46
Treated 1	sp|P02655|APOC2_HUMAN	Apolipoprotein C-II	1	A.MSTYTGIFTDQVLS.V	781.878	2	0.9997	49.16
Treated 1	sp|P02655|APOC2_HUMAN	Apolipoprotein C-II	1	D.QVLSVLKGEE.-	551.315	2	0.9789	25.85
Treated 1	sp|P02655|APOC2_HUMAN	Apolipoprotein C-II	1	G.TQQPQQDEMPSPTF.L	817.366	2	0.993	30.93
Treated 1	sp|P02655|APOC2_HUMAN	Apolipoprotein C-II	1	G.TQQPQQDEMPSPTFLT.Q	924.432	2	0.9998	53.87
Treated 1	sp|P02655|APOC2_HUMAN	Apolipoprotein C-II	1	K.LRDLYSKSTAAM[147.04]STYTGIFTDQ.V	829.071	3	0.9928	22.15
Treated 1	sp|P02655|APOC2_HUMAN	Apolipoprotein C-II	1	K.STAAM[147.04]STYTGIFTDQV.L	854.894	2	1	70.89
Treated 1	sp|P02655|APOC2_HUMAN	Apolipoprotein C-II	1	K.STAAM[147.04]STYTGIFTDQVLS.V	954.952	2	0.9998	52.53
Treated 1	sp|P02655|APOC2_HUMAN	Apolipoprotein C-II	1	K.TAAQNLYEKTYLP.A	756.395	2	0.9998	51.35
Treated 1	sp|P02655|APOC2_HUMAN	Apolipoprotein C-II	1	K.TAAQNLYEKTYLPA.V	791.913	2	0.9999	57.25
Treated 1	sp|P02655|APOC2_HUMAN	Apolipoprotein C-II	1	L.FTDQVLSVLKGEE.-	732.887	2	0.9642	26.17
Treated 1	sp|P02655|APOC2_HUMAN	Apolipoprotein C-II	1	L.YSKSTAAM[147.04]STYTGIFTDQVLS.V	1144.05	2	1	66.7
Treated 1	sp|P02655|APOC2_HUMAN	Apolipoprotein C-II	1	M.STYTGIFTDQV.L	616.3	2	0.9887	29.51
Treated 1	sp|P02655|APOC2_HUMAN	Apolipoprotein C-II	1	M.STYTGIFTDQV.L	616.3	2	0.9971	36.19
Treated 1	sp|P02655|APOC2_HUMAN	Apolipoprotein C-II	1	M.STYTGIFTDQVLS.V	716.358	2	0.9999	56.7
Treated 1	sp|P02655|APOC2_HUMAN	Apolipoprotein C-II	1	M.STYTGIFTDQVLS.V	716.358	2	0.9998	52.47
Treated 1	sp|P02655|APOC2_HUMAN	Apolipoprotein C-II	1	M.STYTGIFTDQVLSVLKGEE.-	1044.03	2	0.9986	44.5
Treated 1	sp|P02655|APOC2_HUMAN	Apolipoprotein C-II	1	N.LYEKTYLPAVD.E	656.349	2	0.971	25.73
Treated 1	sp|P02655|APOC2_HUMAN	Apolipoprotein C-II	1	N.LYEKTYLPAVDEK.L	523.614	3	0.9998	33.69
Treated 1	sp|P02655|APOC2_HUMAN	Apolipoprotein C-II	1	N.LYEKTYLPAVDEK.L	784.918	2	1	61.38
Treated 1	sp|P02655|APOC2_HUMAN	Apolipoprotein C-II	1	N.LYEKTYLPAVDEK.L	523.614	3	0.9994	31.6
Treated 1	sp|P02655|APOC2_HUMAN	Apolipoprotein C-II	1	Q.NLYEKTYLPAVD.E	713.37	2	0.9768	27.56
Treated 1	sp|P02655|APOC2_HUMAN	Apolipoprotein C-II	1	Q.VLSVLKGEE.-	487.286	2	0.9808	32.27
Treated 1	sp|P02655|APOC2_HUMAN	Apolipoprotein C-II	1	S.TAAM[147.04]STYTGIFTDQVLS.V	911.436	2	0.9996	47.83
Treated 1	sp|P02655|APOC2_HUMAN	Apolipoprotein C-II	1	S.TYTGIFTDQV.L	572.784	2	0.9996	47.33
Treated 1	sp|P02655|APOC2_HUMAN	Apolipoprotein C-II	1	S.TYTGIFTDQVLS.V	672.842	2	0.9999	58.79
Treated 1	sp|P02655|APOC2_HUMAN	Apolipoprotein C-II	1	S.TYTGIFTDQVLS.V	672.842	2	0.9799	28.18
Treated 1	sp|P02655|APOC2_HUMAN	Apolipoprotein C-II	1	T.FLTQVKESLS.S	576.323	2	0.9978	37.73
Treated 1	sp|P02655|APOC2_HUMAN	Apolipoprotein C-II	1	T.FLTQVKESLSS.Y	619.839	2	0.9979	37.2
Treated 1	sp|P02655|APOC2_HUMAN	Apolipoprotein C-II	1	T.FLTQVKESLSSY.W	701.371	2	0.9937	34.55
Treated 1	sp|P02655|APOC2_HUMAN	Apolipoprotein C-II	1	T.YTGIFTDQVLS.V	622.318	2	0.9998	50.79
Treated 1	sp|P02655|APOC2_HUMAN	Apolipoprotein C-II	1	Y.TGIFTDQV.L	440.728	2	0.9849	29.61
Treated 1	sp|P02655|APOC2_HUMAN	Apolipoprotein C-II	1	Y.TGIFTDQVLS.V	540.786	2	0.9972	36.12
Treated 1	sp|P02655|APOC2_HUMAN	Apolipoprotein C-II	1	Y.TGIFTDQVLS.V	540.786	2	0.979	26.68
Treated 1	sp|P02655|APOC2_HUMAN	Apolipoprotein C-II	1	Y.TGIFTDQVLSVLKGEE.-	868.463	2	1	86.7
Treated 1	sp|P02656|APOC3_HUMAN	Apolipoprotein C-III	1	A.KDALSSVQESQVAQ.Q	745.382	2	1	74.63
Treated 1	sp|P02656|APOC3_HUMAN	Apolipoprotein C-III	1	A.KDALSSVQESQVAQQ.A	809.412	2	1	87.79
Treated 1	sp|P02656|APOC3_HUMAN	Apolipoprotein C-III	1	A.LSSVQESQVAQ.Q	588.303	2	0.9597	29.9
Treated 1	sp|P02656|APOC3_HUMAN	Apolipoprotein C-III	1	A.LSSVQESQVAQQ.A	652.332	2	0.9942	37.68
Treated 1	sp|P02656|APOC3_HUMAN	Apolipoprotein C-III	1	A.LSSVQESQVAQQAR.G	765.901	2	1	64.95
Treated 1	sp|P02656|APOC3_HUMAN	Apolipoprotein C-III	1	A.LSSVQESQVAQQARG.W	794.412	2	1	91.9
Treated 1	sp|P02656|APOC3_HUMAN	Apolipoprotein C-III	1	A.LSSVQESQVAQQARGW.V	887.452	2	1	115.15
Treated 1	sp|P02656|APOC3_HUMAN	Apolipoprotein C-III	1	A.LSSVQESQVAQQARGWVTDG.F	1073.53	2	1	96.31
Treated 1	sp|P02656|APOC3_HUMAN	Apolipoprotein C-III	1	A.LSSVQESQVAQQARGWVTDG.F	716.025	3	1	54.45
Treated 1	sp|P02656|APOC3_HUMAN	Apolipoprotein C-III	1	A.LSSVQESQVAQQARGWVTDG.F	1073.53	2	1	107.04
Treated 1	sp|P02656|APOC3_HUMAN	Apolipoprotein C-III	1	A.LSSVQESQVAQQARGWVTDG.F	716.025	3	1	55.71
Treated 1	sp|P02656|APOC3_HUMAN	Apolipoprotein C-III	1	A.LSSVQESQVAQQARGWVTDGFSS.L	823.069	3	1	43.19
Treated 1	sp|P02656|APOC3_HUMAN	Apolipoprotein C-III	1	A.LSSVQESQVAQQARGWVTDGFSS.L	1234.1	2	1	92.1
Treated 1	sp|P02656|APOC3_HUMAN	Apolipoprotein C-III	1	A.LSSVQESQVAQQARGWVTDGFSS.L	823.069	3	0.9997	35.84
Treated 1	sp|P02656|APOC3_HUMAN	Apolipoprotein C-III	1	A.SEAEDASLLSFMQGY.M	824.368	2	1	81.09
Treated 1	sp|P02656|APOC3_HUMAN	Apolipoprotein C-III	1	A.SEAEDASLLSFMQGY.M	824.368	2	1	83.3
Treated 1	sp|P02656|APOC3_HUMAN	Apolipoprotein C-III	1	E.FWDLDPEVRPTSAVAA.-	887.448	2	0.9999	55.19
Treated 1	sp|P02656|APOC3_HUMAN	Apolipoprotein C-III	1	E.SQVAQQARGWVTDG.F	751.875	2	0.9999	59.04
Treated 1	sp|P02656|APOC3_HUMAN	Apolipoprotein C-III	1	E.SQVAQQARGWVTDGFSS.L	912.441	2	0.9999	66.73
Treated 1	sp|P02656|APOC3_HUMAN	Apolipoprotein C-III	1	F.SEFWDLDPEVRPTSAVAA.-	995.485	2	0.9999	60.55
Treated 1	sp|P02656|APOC3_HUMAN	Apolipoprotein C-III	1	F.SSLKDYWSTVK.D	438.565	3	0.9999	37.44
Treated 1	sp|P02656|APOC3_HUMAN	Apolipoprotein C-III	1	G.FSSLKDYWST.V	617.297	2	0.997	40.66
Treated 1	sp|P02656|APOC3_HUMAN	Apolipoprotein C-III	1	G.FSSLKDYWST.V	617.297	2	0.9994	45.48
Treated 1	sp|P02656|APOC3_HUMAN	Apolipoprotein C-III	1	G.FSSLKDYWSTVK.D	487.588	3	0.9989	29.17
Treated 1	sp|P02656|APOC3_HUMAN	Apolipoprotein C-III	1	G.FSSLKDYWSTVK.D	487.588	3	0.9982	29.85
Treated 1	sp|P02656|APOC3_HUMAN	Apolipoprotein C-III	1	G.FSSLKDYWSTVKD.K	525.93	3	0.9996	31.55
Treated 1	sp|P02656|APOC3_HUMAN	Apolipoprotein C-III	1	G.FSSLKDYWSTVKD.K	788.392	2	0.9999	60.81
Treated 1	sp|P02656|APOC3_HUMAN	Apolipoprotein C-III	1	G.FSSLKDYWSTVKDK.F	568.629	3	1	43.21
Treated 1	sp|P02656|APOC3_HUMAN	Apolipoprotein C-III	1	G.FSSLKDYWSTVKDK.F	568.629	3	0.9999	38.38
Treated 1	sp|P02656|APOC3_HUMAN	Apolipoprotein C-III	1	G.WVTDGFSSLKDY.W	709.339	2	0.9973	37.14
Treated 1	sp|P02656|APOC3_HUMAN	Apolipoprotein C-III	1	K.DALSSVQESQVAQ.Q	681.335	2	0.9998	52.55
Treated 1	sp|P02656|APOC3_HUMAN	Apolipoprotein C-III	1	K.DYWSTVKD.K	507.236	2	0.9845	27.27
Treated 1	sp|P02656|APOC3_HUMAN	Apolipoprotein C-III	1	K.FSEFWDLDPEVRPT.S	869.413	2	1	66.1
Treated 1	sp|P02656|APOC3_HUMAN	Apolipoprotein C-III	1	K.FSEFWDLDPEVRPTSA.V	948.448	2	1	65.39
Treated 1	sp|P02656|APOC3_HUMAN	Apolipoprotein C-III	1	K.FSEFWDLDPEVRPTSAVAA.-	1069.02	2	0.9999	60.69
Treated 1	sp|P02656|APOC3_HUMAN	Apolipoprotein C-III	1	K.FSEFWDLDPEVRPTSAVAA.-	1069.02	2	0.9998	52.83
Treated 1	sp|P02656|APOC3_HUMAN	Apolipoprotein C-III	1	K.TAKDALSSVQESQVA.Q	767.395	2	1	68.01
Treated 1	sp|P02656|APOC3_HUMAN	Apolipoprotein C-III	1	K.TAKDALSSVQESQVAQ.Q	831.425	2	1	93.49
Treated 1	sp|P02656|APOC3_HUMAN	Apolipoprotein C-III	1	K.TAKDALSSVQESQVAQQ.A	895.454	2	1	105.2
Treated 1	sp|P02656|APOC3_HUMAN	Apolipoprotein C-III	1	K.TAKDALSSVQESQVAQQA.R	930.972	2	1	96.76
Treated 1	sp|P02656|APOC3_HUMAN	Apolipoprotein C-III	1	K.TAKDALSSVQESQVAQQARGWVTDG.F	878.106	3	1	61.72
Treated 1	sp|P02656|APOC3_HUMAN	Apolipoprotein C-III	1	L.SSVQESQVAQQARGWVTDG.F	1016.99	2	1	87
Treated 1	sp|P02656|APOC3_HUMAN	Apolipoprotein C-III	1	L.SSVQESQVAQQARGWVTDG.F	678.33	3	0.9997	31.7
Treated 1	sp|P02656|APOC3_HUMAN	Apolipoprotein C-III	1	L.SSVQESQVAQQARGWVTDG.F	1016.99	2	1	97.87
Treated 1	sp|P02656|APOC3_HUMAN	Apolipoprotein C-III	1	Q.ARGWVTDGFSS.L	591.784	2	0.9996	46.35
Treated 1	sp|P02656|APOC3_HUMAN	Apolipoprotein C-III	1	Q.QARGWVTDGFSS.L	655.814	2	0.9876	30.94
Treated 1	sp|P02656|APOC3_HUMAN	Apolipoprotein C-III	1	Q.VAQQARGWVTDG.F	644.33	2	0.9997	49.51
Treated 1	sp|P02656|APOC3_HUMAN	Apolipoprotein C-III	1	S.LKDYWSTVK.D	570.312	2	0.9999	60.74
Treated 1	sp|P02656|APOC3_HUMAN	Apolipoprotein C-III	1	S.LKDYWSTVKD.K	418.886	3	0.9488	13.6
Treated 1	sp|P02656|APOC3_HUMAN	Apolipoprotein C-III	1	S.LLSFM[147.04]QGYM[147.04]K.H	625.305	2	0.9987	41.78
Treated 1	sp|P02656|APOC3_HUMAN	Apolipoprotein C-III	1	S.QVAQQARGWVTDG.F	708.359	2	0.9999	59.19
Treated 1	sp|P02656|APOC3_HUMAN	Apolipoprotein C-III	1	S.QVAQQARGWVTDG.F	708.359	2	0.9977	38.15
Treated 1	sp|P02656|APOC3_HUMAN	Apolipoprotein C-III	1	S.QVAQQARGWVTDGFSS.L	868.925	2	0.9999	58.68
Treated 1	sp|P02656|APOC3_HUMAN	Apolipoprotein C-III	1	S.QVAQQARGWVTDGFSS.L	868.925	2	1	68.89
Treated 1	sp|P02656|APOC3_HUMAN	Apolipoprotein C-III	1	S.SLKDYWST.V	500.247	2	0.9728	25.15
Treated 1	sp|P02656|APOC3_HUMAN	Apolipoprotein C-III	1	S.SLKDYWSTVK.D	409.555	3	0.9989	25.53
Treated 1	sp|P02656|APOC3_HUMAN	Apolipoprotein C-III	1	S.SLKDYWSTVK.D	613.828	2	0.9982	38.56
Treated 1	sp|P02656|APOC3_HUMAN	Apolipoprotein C-III	1	S.SLKDYWSTVK.D	409.555	3	0.9996	32.46
Treated 1	sp|P02656|APOC3_HUMAN	Apolipoprotein C-III	1	S.SLKDYWSTVKD.K	671.342	2	0.9999	56.59
Treated 1	sp|P02656|APOC3_HUMAN	Apolipoprotein C-III	1	S.SLKDYWSTVKDK.F	490.595	3	0.9979	23.09
Treated 1	sp|P02656|APOC3_HUMAN	Apolipoprotein C-III	1	S.SVQESQVAQQARGWVTDG.F	973.476	2	1	89.47
Treated 1	sp|P02656|APOC3_HUMAN	Apolipoprotein C-III	1	S.SVQESQVAQQARGWVTDG.F	973.476	2	1	74.97
Treated 1	sp|P02656|APOC3_HUMAN	Apolipoprotein C-III	1	S.VQESQVAQQARGWVTDG.F	929.96	2	1	84.14
Treated 1	sp|P02656|APOC3_HUMAN	Apolipoprotein C-III	1	W.VTDGFSSLKDY.W	616.3	2	1	66.37
Treated 1	sp|P02649|APOE_HUMAN	Apolipoprotein E	1	G.LVEKVQAAVGTSAAPVPSDNH.-	697.37	3	0.9993	30.84
Treated 1	sp|P02649|APOE_HUMAN	Apolipoprotein E	1	K.VQAAVGTSAAPVPSDNH.-	810.906	2	1	75.51
Treated 1	sp|P02649|APOE_HUMAN	Apolipoprotein E	1	P.LVEDM[147.04]QRQWAG.L	674.823	2	0.9897	31.33
Treated 1	sp|P02649|APOE_HUMAN	Apolipoprotein E	1	R.AATVGSLAGQPLQER.A	749.409	2	1	77.55
Treated 1	sp|Q13790|APOF_HUMAN	Apolipoprotein F	1	A.IIKSYDLDPGAGS.L	668.347	2	0.9998	52.1
Treated 1	sp|Q13790|APOF_HUMAN	Apolipoprotein F	1	A.IIKSYDLDPGAGSLEI.-	845.952	2	0.9999	55.16
Treated 1	sp|Q13790|APOF_HUMAN	Apolipoprotein F	1	A.IIKSYDLDPGAGSLEI.-	845.952	2	0.9999	56.72
Treated 1	sp|Q13790|APOF_HUMAN	Apolipoprotein F	1	A.VHNVVQLLPGVGTFYN.L	878.977	2	1	80.97
Treated 1	sp|Q13790|APOF_HUMAN	Apolipoprotein F	1	A.VHNVVQLLPGVGTFYNLGTA.L	1050.07	2	1	75.47
Treated 1	sp|Q13790|APOF_HUMAN	Apolipoprotein F	1	K.SYDLDPGAGSLEI.-	668.821	2	0.9999	54.78
Treated 1	sp|Q13790|APOF_HUMAN	Apolipoprotein F	1	L.LM[147.04]TM[147.04]AGM[147.04]SGGPM[147.04]GL.A	709.299	2	0.9983	34.2
Treated 1	sp|Q13790|APOF_HUMAN	Apolipoprotein F	1	L.LM[147.04]TM[147.04]AGM[147.04]SGGPM[147.04]GLA.L	744.818	2	0.9994	40.63
Treated 1	sp|Q13790|APOF_HUMAN	Apolipoprotein F	1	L.LM[147.04]TM[147.04]AGM[147.04]SGGPM[147.04]GLA.L	744.818	2	0.9994	40.53
Treated 1	sp|Q13790|APOF_HUMAN	Apolipoprotein F	1	L.LM[147.04]TM[147.04]AGM[147.04]SGGPM[147.04]GLAISAA.L	915.913	2	0.9999	53.58
Treated 1	sp|Q13790|APOF_HUMAN	Apolipoprotein F	1	L.LM[147.04]TMAGM[147.04]SGGPM[147.04]GL.A	701.302	2	0.9984	71.31*
Treated 1	sp|Q13790|APOF_HUMAN	Apolipoprotein F	1	L.LM[147.04]TMAGM[147.04]SGGPM[147.04]GLAISA.A	872.397	2	0.9995	99.57*
Treated 1	sp|Q13790|APOF_HUMAN	Apolipoprotein F	1	L.LM[147.04]TMAGM[147.04]SGGPM[147.04]GLAISAA.L	907.915	2	0.9993	100.62*
Treated 1	sp|Q13790|APOF_HUMAN	Apolipoprotein F	1	L.LM[147.04]TMAGM[147.04]SGGPM[147.04]GLAISAA.L	907.915	2	0.999	86.05*
Treated 1	sp|Q13790|APOF_HUMAN	Apolipoprotein F	1	L.LM[147.04]TMAGM[147.04]SGGPMGLAISAA.L	899.918	2	0.9912	63.48*
Treated 1	sp|Q13790|APOF_HUMAN	Apolipoprotein F	1	L.LM[147.04]TMAGMSGGPM[147.04]GLAISAA.L	899.918	2	0.9961	71.43*
Treated 1	sp|Q13790|APOF_HUMAN	Apolipoprotein F	1	L.LMTMAGM[147.04]SGGPM[147.04]GLA.L	728.823	2	0.9914	58.38*
Treated 1	sp|Q13790|APOF_HUMAN	Apolipoprotein F	1	R.GRDGAIDLGYDL.L	632.816	2	0.9995	46.84
Treated 1	sp|O14791|APOL1_HUMAN	Apolipoprotein L1	1	N.ILNNNYKILQADQEL.-	894.982	2	1	71.71
Treated 1	sp|O14791|APOL1_HUMAN	Apolipoprotein L1	1	R.GVKLTDVAPV.S	499.802	2	0.98	21.79
Treated 1	sp|O14791|APOL1_HUMAN	Apolipoprotein L1	1	R.GVKLTDVAPV.S	499.802	2	0.972	20.12
Treated 1	sp|O14791|APOL1_HUMAN	Apolipoprotein L1	1	R.GVKLTDVAPVS.F	543.318	2	0.9955	32.09
Treated 1	sp|O14791|APOL1_HUMAN	Apolipoprotein L1	1	R.GVKLTDVAPVSF.F	616.852	2	0.9973	35.89
Treated 1	sp|O14791|APOL1_HUMAN	Apolipoprotein L1	1	R.GVKLTDVAPVSFF.L	690.386	2	0.9998	51.03
Treated 1	sp|O14791|APOL1_HUMAN	Apolipoprotein L1	1	R.GVKLTDVAPVSFF.L	690.386	2	0.9999	55.63
Treated 1	sp|O14791|APOL1_HUMAN	Apolipoprotein L1	1	R.GVKLTDVAPVSFF.L	690.386	2	0.9995	44.05
Treated 1	sp|Q9NQ79|CRAC1_HUMAN	Cartilage acidic protein 1	1	D.LILSHGESM[147.04]AQP.L	649.828	2	0.9991	42.96
Treated 1	sp|Q9NQ79|CRAC1_HUMAN	Cartilage acidic protein 1	1	D.LILSHGESMAQP.L	641.831	2	0.9991	42.92
Treated 1	sp|P10909|CLUS_HUMAN	Clusterin	1	A.FQHPPTEF.L	501.741	2	0.99	28.93
Treated 1	sp|P10909|CLUS_HUMAN	Clusterin	1	N.FHAM[147.04]FQPFLE.M	641.804	2	0.9765	26.57
Treated 1	sp|P10909|CLUS_HUMAN	Clusterin	1	R.SLM[147.04]PFSPYEPLN.F	705.838	2	0.9846	28.96
Treated 1	sp|P10909|CLUS_HUMAN	Clusterin	1	R.SLMPFSPYEPLN.F	697.841	2	0.9859	31.68
Treated 1	sp|P10909|CLUS_HUMAN	Clusterin	1	R.SLMPFSPYEPLNFHA.M	875.423	2	0.9999	55.28
Treated 1	sp|P00488|F13A_HUMAN	Coagulation factor XIII A chain	1	K.LIVTKQIGGDGM[147.04]MDITDT.Y	962.478	2	0.9997	103.36*
Treated 1	sp|P00488|F13A_HUMAN	Coagulation factor XIII A chain	1	K.LIVTKQIGGDGMMD.L	739.377	2	0.9998	51.74
Treated 1	sp|P00488|F13A_HUMAN	Coagulation factor XIII A chain	1	K.LIVTKQIGGDGMMDITDT.Y	954.48	2	1	104.86
Treated 1	sp|P00488|F13A_HUMAN	Coagulation factor XIII A chain	1	K.LIVTKQIGGDGMMDITDT.Y	954.48	2	1	103.89
Treated 1	sp|P00488|F13A_HUMAN	Coagulation factor XIII A chain	1	L.IVTKQIGGDGMMDITDT.Y	897.938	2	1	83.82
Treated 1	sp|P23528|COF1_HUMAN	Cofilin-1	1	A.VISLEGKPL.-	478.299	2	0.9993	36.31
Treated 1	sp|P23528|COF1_HUMAN	Cofilin-1	1	K.LGGSAVISLEGKPL.-	670.897	2	1	81.93
Treated 1	sp|P23528|COF1_HUMAN	Cofilin-1	1	K.LGGSAVISLEGKPL.-	670.897	2	1	82.2
Treated 1	sp|P23528|COF1_HUMAN	Cofilin-1	1	L.GGSAVISLEGKPL.-	614.355	2	0.9999	52.4
Treated 1	sp|P23528|COF1_HUMAN	Cofilin-1	1	M.n[42.01]ASGVAVSDGVIKVF.N	695.886	2	0.9995	46.82
Treated 1	sp|P23528|COF1_HUMAN	Cofilin-1	1	M.n[42.01]ASGVAVSDGVIKVFND.M	810.421	2	0.9999	58.34
Treated 1	sp|P23528|COF1_HUMAN	Cofilin-1	1	M.n[42.01]ASGVAVSDGVIKVFNDM.K	875.942	2	1	75.97
Treated 1	sp|P23528|COF1_HUMAN	Cofilin-1	1	M.n[42.01]ASGVAVSDGVIKVFNDMK.V	939.989	2	0.9996	49.2
Treated 1	sp|P23528|COF1_HUMAN	Cofilin-1	1	M.n[42.01]ASGVAVSDGVIKVFNDMKV.R	989.523	2	1	87.78
Treated 1	sp|P23528|COF1_HUMAN	Cofilin-1	1	M.n[42.01]ASGVAVSDGVIKVFNDMKV.R	989.523	2	1	94.98
Treated 1	sp|P23528|COF1_HUMAN	Cofilin-1	1	M.n[42.01]ASGVAVSDGVIKVFNDMKVR.K	712.052	3	0.9505	15.33
Treated 1	sp|P23528|COF1_HUMAN	Cofilin-1	1	M.n[42.01]ASGVAVSDGVIKVFNDMKVR.K	712.052	3	0.9611	15.73
Treated 1	sp|Q12805-2|FBLN3_HUMAN	Collectin-11	0.9715	R.VFIGINDLEKEGA.F	702.876	2	0.9999	66.42
Treated 1	sp|P00736|C1R_HUMAN	Complement C1r subcomponent	1	G.SIPIPQKLFGE.V	614.854	2	0.9814	26.26
Treated 1	sp|P00736|C1R_HUMAN	Complement C1r subcomponent	1	G.SIPIPQKLFGEVTSP.L	806.955	2	0.9983	38.06
Treated 1	sp|P00736|C1R_HUMAN	Complement C1r subcomponent	1	R.GGGALLGDRWILTAA.H	735.911	2	0.9986	39.6
Treated 1	sp|P00736|C1R_HUMAN	Complement C1r subcomponent	1	S.IPIPQKLFGE.V	571.338	2	0.9935	28.79
Treated 1	sp|P00736|C1R_HUMAN	Complement C1r subcomponent	1	S.IPIPQKLFGE.V	571.338	2	0.9929	28.03
Treated 1	sp|P06681|CO2_HUMAN	Complement C2	1	H.MLGATNPTQKTKESLG.R	838.442	2	0.9999	60.78
Treated 1	sp|P06681|CO2_HUMAN	Complement C2	1	H.MLGATNPTQKTKESLG.R	559.297	3	0.996	22.12
Treated 1	sp|P01024|CO3_HUMAN	Complement C3	1	E.LNLDVSLQLPS.R	599.841	2	0.9998	56.85
Treated 1	sp|P01024|CO3_HUMAN	Complement C3	1	E.LNLDVSLQLPSR.S	677.892	2	1	74.8
Treated 1	sp|P01024|CO3_HUMAN	Complement C3	1	K.ITHRIHWESASLL.R	781.929	2	0.9988	42.16
Treated 1	sp|P01024|CO3_HUMAN	Complement C3	1	L.HWESASLL.R	471.741	2	0.9952	39.62
Treated 1	sp|P01024|CO3_HUMAN	Complement C3	1	L.NLDVSLQLPSR.S	621.35	2	0.9981	38.5
Treated 1	sp|P01024|CO3_HUMAN	Complement C3	1	L.NLDVSLQLPSR.S	621.35	2	0.9998	54.01
Treated 1	sp|P01024|CO3_HUMAN	Complement C3	1	L.THRIHWESASLL.R	725.387	2	0.9981	39.49
Treated 1	sp|P01024|CO3_HUMAN	Complement C3	1	L.THRIHWESASLL.R	483.927	3	0.9828	17.64
Treated 1	sp|P01024|CO3_HUMAN	Complement C3	1	R.IHWESASL.L	471.741	2	0.9991	46.63
Treated 1	sp|P01024|CO3_HUMAN	Complement C3	1	R.IHWESASLL.R	528.284	2	0.9994	43.31
Treated 1	sp|P01024|CO3_HUMAN	Complement C3	1	R.IHWESASLL.R	528.284	2	0.9994	46.23
Treated 1	sp|P01024|CO3_HUMAN	Complement C3	1	R.LKHLIVTPSGCGE.Q	677.367	2	0.9998	50.04
Treated 1	sp|P0C0L4|CO4A_HUMAN	Complement C4-A	1	E.LQFSLGSKIN.V	553.818	2	0.9998	50.37
Treated 1	sp|P0C0L4|CO4A_HUMAN	Complement C4-A	1	E.LVYELNPLDHRG.R	713.382	2	0.9999	57.51
Treated 1	sp|P0C0L4|CO4A_HUMAN	Complement C4-A	1	E.LVYELNPLDHRG.R	475.924	3	0.9995	27.76
Treated 1	sp|P0C0L4|CO4A_HUMAN	Complement C4-A	1	E.LVYELNPLDHRGR.T	527.957	3	0.9695	14.72
Treated 1	sp|P0C0L4|CO4A_HUMAN	Complement C4-A	1	L.QFSLGSKIN.V	497.276	2	0.9992	42.14
Treated 1	sp|P0C0L4|CO4A_HUMAN	Complement C4-A	1	R.TLEIPGNSDPNMIPDGDFNSY.V	1148.51	2	0.9701	25.16
Treated 1	sp|P02671|FIBA_HUMAN	Fibrinogen alpha chain	1	A.AFFDTASTGKTFPGFFSP.M	962.963	2	1	66.41
Treated 1	sp|P02671|FIBA_HUMAN	Fibrinogen alpha chain	1	A.AFFDTASTGKTFPGFFSP.M	962.963	2	1	75.33
Treated 1	sp|P02671|FIBA_HUMAN	Fibrinogen alpha chain	1	A.DSGEGDFLAEGGGVR.G	733.335	2	1	62.74
Treated 1	sp|P02671|FIBA_HUMAN	Fibrinogen alpha chain	1	A.FFDTASTGK.T	487.239	2	0.9946	37.7
Treated 1	sp|P02671|FIBA_HUMAN	Fibrinogen alpha chain	1	A.FFDTASTGKTFP.G	659.823	2	0.9993	44.44
Treated 1	sp|P02671|FIBA_HUMAN	Fibrinogen alpha chain	1	A.FFDTASTGKTFP.G	659.823	2	0.999	42.72
Treated 1	sp|P02671|FIBA_HUMAN	Fibrinogen alpha chain	1	A.FFDTASTGKTFP.G	659.823	2	0.9998	51.46
Treated 1	sp|P02671|FIBA_HUMAN	Fibrinogen alpha chain	1	A.FFDTASTGKTFP.G	659.823	2	0.9999	54.79
Treated 1	sp|P02671|FIBA_HUMAN	Fibrinogen alpha chain	1	A.FFDTASTGKTFP.G	659.823	2	0.9907	33.54
Treated 1	sp|P02671|FIBA_HUMAN	Fibrinogen alpha chain	1	A.FFDTASTGKTFP.G	659.823	2	0.9979	40.49
Treated 1	sp|P02671|FIBA_HUMAN	Fibrinogen alpha chain	1	A.FFDTASTGKTFP.G	659.823	2	0.9969	36.99
Treated 1	sp|P02671|FIBA_HUMAN	Fibrinogen alpha chain	1	A.FFDTASTGKTFPG.F	688.334	2	0.9999	52.99
Treated 1	sp|P02671|FIBA_HUMAN	Fibrinogen alpha chain	1	A.FFDTASTGKTFPG.F	688.334	2	0.9999	54.12
Treated 1	sp|P02671|FIBA_HUMAN	Fibrinogen alpha chain	1	A.FFDTASTGKTFPG.F	688.334	2	0.9999	55.32
Treated 1	sp|P02671|FIBA_HUMAN	Fibrinogen alpha chain	1	A.FFDTASTGKTFPGF.F	761.868	2	0.9999	58
Treated 1	sp|P02671|FIBA_HUMAN	Fibrinogen alpha chain	1	A.FFDTASTGKTFPGFF.S	835.402	2	1	75.34
Treated 1	sp|P02671|FIBA_HUMAN	Fibrinogen alpha chain	1	A.FFDTASTGKTFPGFFSP.M	927.445	2	1	64.35
Treated 1	sp|P02671|FIBA_HUMAN	Fibrinogen alpha chain	1	A.FFDTASTGKTFPGFFSP.M	927.445	2	0.9999	55.5
Treated 1	sp|P02671|FIBA_HUMAN	Fibrinogen alpha chain	1	A.FFDTASTGKTFPGFFSP.M	618.632	3	0.9997	31.01
Treated 1	sp|P02671|FIBA_HUMAN	Fibrinogen alpha chain	1	A.FFDTASTGKTFPGFFSP.M	927.445	2	1	61.53
Treated 1	sp|P02671|FIBA_HUMAN	Fibrinogen alpha chain	1	A.FFDTASTGKTFPGFFSPM.L	992.965	2	1	71.82
Treated 1	sp|P02671|FIBA_HUMAN	Fibrinogen alpha chain	1	A.FFDTASTGKTFPGFFSPM.L	992.965	2	1	69.57
Treated 1	sp|P02671|FIBA_HUMAN	Fibrinogen alpha chain	1	A.FFDTASTGKTFPGFFSPM[147.04].L	1000.96	2	0.9987	41.3
Treated 1	sp|P02671|FIBA_HUMAN	Fibrinogen alpha chain	1	A.FFDTASTGKTFPGFFSPM[147.04]LGE.F	1150.54	2	1	79.02
Treated 1	sp|P02671|FIBA_HUMAN	Fibrinogen alpha chain	1	A.FFDTASTGKTFPGFFSPM[147.04]LGE.F	767.36	3	1	42.58
Treated 1	sp|P02671|FIBA_HUMAN	Fibrinogen alpha chain	1	A.FFDTASTGKTFPGFFSPM[147.04]LGE.F	1150.54	2	1	89.48
Treated 1	sp|P02671|FIBA_HUMAN	Fibrinogen alpha chain	1	A.FFDTASTGKTFPGFFSPM[147.04]LGE.F	767.36	3	1	53.98
Treated 1	sp|P02671|FIBA_HUMAN	Fibrinogen alpha chain	1	A.FFDTASTGKTFPGFFSPM[147.04]LGE.F	1150.54	2	0.9958	37.11
Treated 1	sp|P02671|FIBA_HUMAN	Fibrinogen alpha chain	1	A.FFDTASTGKTFPGFFSPM[147.04]LGE.F	1150.54	2	0.9597	26.76
Treated 1	sp|P02671|FIBA_HUMAN	Fibrinogen alpha chain	1	A.FFDTASTGKTFPGFFSPMLGE.F	1142.54	2	1	78.49
Treated 1	sp|P02671|FIBA_HUMAN	Fibrinogen alpha chain	1	A.FFDTASTGKTFPGFFSPMLGE.F	762.029	3	0.9999	38.26
Treated 1	sp|P02671|FIBA_HUMAN	Fibrinogen alpha chain	1	A.FFDTASTGKTFPGFFSPMLGE.F	1142.54	2	1	82.7
Treated 1	sp|P02671|FIBA_HUMAN	Fibrinogen alpha chain	1	A.FFDTASTGKTFPGFFSPMLGE.F	762.029	3	1	54.54
Treated 1	sp|P02671|FIBA_HUMAN	Fibrinogen alpha chain	1	A.FFDTASTGKTFPGFFSPMLGE.F	1142.54	2	0.9999	57.13
Treated 1	sp|P02671|FIBA_HUMAN	Fibrinogen alpha chain	1	A.MDLGTLSGIGTLDG.F	675.338	2	0.9998	54.68
Treated 1	sp|P02671|FIBA_HUMAN	Fibrinogen alpha chain	1	A.MDLGTLSGIGTLDGF.R	748.873	2	0.9998	53.71
Treated 1	sp|P02671|FIBA_HUMAN	Fibrinogen alpha chain	1	A.MDLGTLSGIGTLDGFR.H	826.923	2	1	100.11
Treated 1	sp|P02671|FIBA_HUMAN	Fibrinogen alpha chain	1	A.MDLGTLSGIGTLDGFR.H	826.923	2	1	92.23
Treated 1	sp|P02671|FIBA_HUMAN	Fibrinogen alpha chain	1	A.STGKTFPGFF.S	544.778	2	0.9903	30.66
Treated 1	sp|P02671|FIBA_HUMAN	Fibrinogen alpha chain	1	A.STGKTFPGFF.S	544.778	2	0.9751	26.67
Treated 1	sp|P02671|FIBA_HUMAN	Fibrinogen alpha chain	1	A.STGKTFPGFFSP.M	636.821	2	0.9977	37.74
Treated 1	sp|P02671|FIBA_HUMAN	Fibrinogen alpha chain	1	A.STGKTFPGFFSP.M	636.821	2	0.9993	45.72
Treated 1	sp|P02671|FIBA_HUMAN	Fibrinogen alpha chain	1	A.STGKTFPGFFSP.M	636.821	2	0.9995	47.61
Treated 1	sp|P02671|FIBA_HUMAN	Fibrinogen alpha chain	1	A.STGKTFPGFFSPM.L	702.341	2	0.9993	44.92
Treated 1	sp|P02671|FIBA_HUMAN	Fibrinogen alpha chain	1	A.STGKTFPGFFSPM.L	702.341	2	0.9996	47
Treated 1	sp|P02671|FIBA_HUMAN	Fibrinogen alpha chain	1	A.STGKTFPGFFSPM[147.04].L	710.338	2	0.9978	39
Treated 1	sp|P02671|FIBA_HUMAN	Fibrinogen alpha chain	1	A.STGKTFPGFFSPM[147.04].L	710.338	2	0.9984	39.69
Treated 1	sp|P02671|FIBA_HUMAN	Fibrinogen alpha chain	1	A.STGKTFPGFFSPM[147.04]LGE.F	859.912	2	1	78.82
Treated 1	sp|P02671|FIBA_HUMAN	Fibrinogen alpha chain	1	A.STGKTFPGFFSPM[147.04]LGE.F	859.912	2	1	84.54
Treated 1	sp|P02671|FIBA_HUMAN	Fibrinogen alpha chain	1	A.STGKTFPGFFSPM[147.04]LGE.F	859.912	2	1	71.79
Treated 1	sp|P02671|FIBA_HUMAN	Fibrinogen alpha chain	1	A.STGKTFPGFFSPM[147.04]LGEFVSE.T	1091.02	2	0.9962	39.41
Treated 1	sp|P02671|FIBA_HUMAN	Fibrinogen alpha chain	1	A.STGKTFPGFFSPMLGE.F	851.915	2	1	71.21
Treated 1	sp|P02671|FIBA_HUMAN	Fibrinogen alpha chain	1	A.STGKTFPGFFSPMLGE.F	851.915	2	1	68.39
Treated 1	sp|P02671|FIBA_HUMAN	Fibrinogen alpha chain	1	D.EAAFFDTASTGKTFPGFFSP.M	1063	2	0.9999	58.23
Treated 1	sp|P02671|FIBA_HUMAN	Fibrinogen alpha chain	1	D.FLAEGGGVR.G	453.25	2	0.9869	31.81
Treated 1	sp|P02671|FIBA_HUMAN	Fibrinogen alpha chain	1	D.LGTLSGIGTLD.G	523.794	2	0.9928	32.03
Treated 1	sp|P02671|FIBA_HUMAN	Fibrinogen alpha chain	1	D.LGTLSGIGTLDG.F	552.305	2	0.9986	40.29
Treated 1	sp|P02671|FIBA_HUMAN	Fibrinogen alpha chain	1	D.LGTLSGIGTLDG.F	552.305	2	0.9915	31.67
Treated 1	sp|P02671|FIBA_HUMAN	Fibrinogen alpha chain	1	D.LGTLSGIGTLDGF.R	625.839	2	0.994	33.48
Treated 1	sp|P02671|FIBA_HUMAN	Fibrinogen alpha chain	1	D.LGTLSGIGTLDGFR.H	703.889	2	1	86.91
Treated 1	sp|P02671|FIBA_HUMAN	Fibrinogen alpha chain	1	D.LGTLSGIGTLDGFR.H	703.889	2	1	89.85
Treated 1	sp|P02671|FIBA_HUMAN	Fibrinogen alpha chain	1	D.LGTLSGIGTLDGFR.H	703.889	2	1	92.9
Treated 1	sp|P02671|FIBA_HUMAN	Fibrinogen alpha chain	1	D.LGTLSGIGTLDGFR.H	703.889	2	1	87.98
Treated 1	sp|P02671|FIBA_HUMAN	Fibrinogen alpha chain	1	D.LGTLSGIGTLDGFR.H	703.889	2	1	91.91
Treated 1	sp|P02671|FIBA_HUMAN	Fibrinogen alpha chain	1	D.LGTLSGIGTLDGFR.H	703.889	2	1	74.48
Treated 1	sp|P02671|FIBA_HUMAN	Fibrinogen alpha chain	1	D.SGEGDFLAEGGGVR.G	675.822	2	1	69.42
Treated 1	sp|P02671|FIBA_HUMAN	Fibrinogen alpha chain	1	D.TASTGKTFPGFF.S	630.821	2	0.9988	43.1
Treated 1	sp|P02671|FIBA_HUMAN	Fibrinogen alpha chain	1	D.TASTGKTFPGFF.S	630.821	2	0.9998	54.6
Treated 1	sp|P02671|FIBA_HUMAN	Fibrinogen alpha chain	1	D.TASTGKTFPGFFSP.M	722.863	2	0.9997	49.96
Treated 1	sp|P02671|FIBA_HUMAN	Fibrinogen alpha chain	1	D.TASTGKTFPGFFSPM.L	788.383	2	0.9938	34.24
Treated 1	sp|P02671|FIBA_HUMAN	Fibrinogen alpha chain	1	D.TASTGKTFPGFFSPM[147.04]LGE.F	945.955	2	0.9999	61.09
Treated 1	sp|P02671|FIBA_HUMAN	Fibrinogen alpha chain	1	D.TASTGKTFPGFFSPM[147.04]LGE.F	945.955	2	0.9998	51.68
Treated 1	sp|P02671|FIBA_HUMAN	Fibrinogen alpha chain	1	D.TASTGKTFPGFFSPMLGE.F	937.957	2	1	63.3
Treated 1	sp|P02671|FIBA_HUMAN	Fibrinogen alpha chain	1	D.TASTGKTFPGFFSPMLGE.F	937.957	2	1	65.06
Treated 1	sp|P02671|FIBA_HUMAN	Fibrinogen alpha chain	1	E.FVSETESRGSESGIF.T	816.385	2	0.9997	57.16
Treated 1	sp|P02671|FIBA_HUMAN	Fibrinogen alpha chain	1	E.FVSETESRGSESGIFTN.T	923.93	2	0.9999	61.29
Treated 1	sp|P02671|FIBA_HUMAN	Fibrinogen alpha chain	1	E.FVSETESRGSESGIFTNT.K	974.454	2	1	75.31
Treated 1	sp|P02671|FIBA_HUMAN	Fibrinogen alpha chain	1	E.TESRGSESGIFTNT.K	743.348	2	0.9998	51.27
Treated 1	sp|P02671|FIBA_HUMAN	Fibrinogen alpha chain	1	F.DTASTGKTFPGF.F	614.8	2	0.9981	37.8
Treated 1	sp|P02671|FIBA_HUMAN	Fibrinogen alpha chain	1	F.DTASTGKTFPGFF.S	688.334	2	0.9997	49.83
Treated 1	sp|P02671|FIBA_HUMAN	Fibrinogen alpha chain	1	F.DTASTGKTFPGFF.S	688.334	2	0.9999	56.74
Treated 1	sp|P02671|FIBA_HUMAN	Fibrinogen alpha chain	1	F.DTASTGKTFPGFF.S	688.334	2	0.9997	52.4
Treated 1	sp|P02671|FIBA_HUMAN	Fibrinogen alpha chain	1	F.DTASTGKTFPGFF.S	688.334	2	0.9997	48
Treated 1	sp|P02671|FIBA_HUMAN	Fibrinogen alpha chain	1	F.DTASTGKTFPGFFSP.M	780.376	2	0.9999	60.14
Treated 1	sp|P02671|FIBA_HUMAN	Fibrinogen alpha chain	1	F.DTASTGKTFPGFFSP.M	780.376	2	1	68.77
Treated 1	sp|P02671|FIBA_HUMAN	Fibrinogen alpha chain	1	F.DTASTGKTFPGFFSP.M	780.376	2	1	61.24
Treated 1	sp|P02671|FIBA_HUMAN	Fibrinogen alpha chain	1	F.DTASTGKTFPGFFSP.M	780.376	2	1	63.09
Treated 1	sp|P02671|FIBA_HUMAN	Fibrinogen alpha chain	1	F.DTASTGKTFPGFFSPM.L	845.897	2	1	60.58
Treated 1	sp|P02671|FIBA_HUMAN	Fibrinogen alpha chain	1	F.DTASTGKTFPGFFSPM.L	845.897	2	1	62.68
Treated 1	sp|P02671|FIBA_HUMAN	Fibrinogen alpha chain	1	F.DTASTGKTFPGFFSPM.L	845.897	2	0.9999	56.76
Treated 1	sp|P02671|FIBA_HUMAN	Fibrinogen alpha chain	1	F.DTASTGKTFPGFFSPM[147.04].L	853.894	2	0.9996	46.75
Treated 1	sp|P02671|FIBA_HUMAN	Fibrinogen alpha chain	1	F.DTASTGKTFPGFFSPM[147.04].L	853.894	2	1	65.65
Treated 1	sp|P02671|FIBA_HUMAN	Fibrinogen alpha chain	1	F.DTASTGKTFPGFFSPM[147.04]LGE.F	1003.47	2	1	78.81
Treated 1	sp|P02671|FIBA_HUMAN	Fibrinogen alpha chain	1	F.DTASTGKTFPGFFSPM[147.04]LGE.F	1003.47	2	0.9999	58.81
Treated 1	sp|P02671|FIBA_HUMAN	Fibrinogen alpha chain	1	F.DTASTGKTFPGFFSPM[147.04]LGE.F	1003.47	2	0.9896	31.8
Treated 1	sp|P02671|FIBA_HUMAN	Fibrinogen alpha chain	1	F.DTASTGKTFPGFFSPML.G	902.439	2	0.9996	49.15
Treated 1	sp|P02671|FIBA_HUMAN	Fibrinogen alpha chain	1	F.DTASTGKTFPGFFSPML.G	902.439	2	0.9963	37.31
Treated 1	sp|P02671|FIBA_HUMAN	Fibrinogen alpha chain	1	F.DTASTGKTFPGFFSPMLGE.F	995.471	2	0.9999	59.84
Treated 1	sp|P02671|FIBA_HUMAN	Fibrinogen alpha chain	1	F.DTASTGKTFPGFFSPMLGE.F	663.983	3	0.9893	19.04
Treated 1	sp|P02671|FIBA_HUMAN	Fibrinogen alpha chain	1	F.DTASTGKTFPGFFSPMLGE.F	995.471	2	0.9999	59.43
Treated 1	sp|P02671|FIBA_HUMAN	Fibrinogen alpha chain	1	F.DTASTGKTFPGFFSPMLGE.F	995.471	2	1	63.71
Treated 1	sp|P02671|FIBA_HUMAN	Fibrinogen alpha chain	1	F.FDTASTGKTFP.G	586.289	2	0.9995	44.55
Treated 1	sp|P02671|FIBA_HUMAN	Fibrinogen alpha chain	1	F.FDTASTGKTFP.G	586.289	2	0.9973	36.43
Treated 1	sp|P02671|FIBA_HUMAN	Fibrinogen alpha chain	1	F.FDTASTGKTFP.G	586.289	2	0.9996	45.83
Treated 1	sp|P02671|FIBA_HUMAN	Fibrinogen alpha chain	1	F.FDTASTGKTFP.G	586.289	2	0.9996	46.14
Treated 1	sp|P02671|FIBA_HUMAN	Fibrinogen alpha chain	1	F.FDTASTGKTFP.G	586.289	2	0.9718	26.22
Treated 1	sp|P02671|FIBA_HUMAN	Fibrinogen alpha chain	1	F.FDTASTGKTFPG.F	614.8	2	0.9874	29.35
Treated 1	sp|P02671|FIBA_HUMAN	Fibrinogen alpha chain	1	F.FDTASTGKTFPG.F	614.8	2	0.999	41.52
Treated 1	sp|P02671|FIBA_HUMAN	Fibrinogen alpha chain	1	F.FDTASTGKTFPGF.F	688.334	2	0.9994	44.71
Treated 1	sp|P02671|FIBA_HUMAN	Fibrinogen alpha chain	1	F.FDTASTGKTFPGF.F	688.334	2	0.9999	58.82
Treated 1	sp|P02671|FIBA_HUMAN	Fibrinogen alpha chain	1	F.FDTASTGKTFPGFF.S	761.868	2	1	63.05
Treated 1	sp|P02671|FIBA_HUMAN	Fibrinogen alpha chain	1	F.FDTASTGKTFPGFF.S	761.868	2	1	74.19
Treated 1	sp|P02671|FIBA_HUMAN	Fibrinogen alpha chain	1	F.FDTASTGKTFPGFF.S	761.868	2	1	84.72
Treated 1	sp|P02671|FIBA_HUMAN	Fibrinogen alpha chain	1	F.FDTASTGKTFPGFFSP.M	853.911	2	1	65.2
Treated 1	sp|P02671|FIBA_HUMAN	Fibrinogen alpha chain	1	F.FDTASTGKTFPGFFSP.M	853.911	2	1	75.34
Treated 1	sp|P02671|FIBA_HUMAN	Fibrinogen alpha chain	1	F.FDTASTGKTFPGFFSP.M	853.911	2	1	70.02
Treated 1	sp|P02671|FIBA_HUMAN	Fibrinogen alpha chain	1	F.FDTASTGKTFPGFFSPM.L	919.431	2	0.9999	58.42
Treated 1	sp|P02671|FIBA_HUMAN	Fibrinogen alpha chain	1	F.FDTASTGKTFPGFFSPM.L	919.431	2	1	77.32
Treated 1	sp|P02671|FIBA_HUMAN	Fibrinogen alpha chain	1	F.FDTASTGKTFPGFFSPM[147.04].L	927.428	2	1	67.92
Treated 1	sp|P02671|FIBA_HUMAN	Fibrinogen alpha chain	1	F.FDTASTGKTFPGFFSPM[147.04]LGE.F	1077	2	1	76.09
Treated 1	sp|P02671|FIBA_HUMAN	Fibrinogen alpha chain	1	F.FDTASTGKTFPGFFSPM[147.04]LGE.F	1077	2	1	82.04
Treated 1	sp|P02671|FIBA_HUMAN	Fibrinogen alpha chain	1	F.FDTASTGKTFPGFFSPMLGE.F	1069	2	1	65.51
Treated 1	sp|P02671|FIBA_HUMAN	Fibrinogen alpha chain	1	F.FDTASTGKTFPGFFSPMLGE.F	713.006	3	0.9912	20.43
Treated 1	sp|P02671|FIBA_HUMAN	Fibrinogen alpha chain	1	F.FDTASTGKTFPGFFSPMLGE.F	1069	2	1	72.31
Treated 1	sp|P02671|FIBA_HUMAN	Fibrinogen alpha chain	1	F.FDTASTGKTFPGFFSPMLGE.F	713.006	3	0.9975	25.52
Treated 1	sp|P02671|FIBA_HUMAN	Fibrinogen alpha chain	1	F.FDTASTGKTFPGFFSPMLGE.F	1069	2	1	78.51
Treated 1	sp|P02671|FIBA_HUMAN	Fibrinogen alpha chain	1	G.DFLAEGGGVR.G	510.763	2	0.9669	25.37
Treated 1	sp|P02671|FIBA_HUMAN	Fibrinogen alpha chain	1	G.EGDFLAEGGGVR.G	603.795	2	0.9998	54.57
Treated 1	sp|P02671|FIBA_HUMAN	Fibrinogen alpha chain	1	G.FFSPMLGEFVSE.T	695.327	2	0.975	26.08
Treated 1	sp|P02671|FIBA_HUMAN	Fibrinogen alpha chain	1	G.IGTLDGFR.H	439.744	2	0.9941	41.36
Treated 1	sp|P02671|FIBA_HUMAN	Fibrinogen alpha chain	1	G.KTFPGFFSPMLGE.F	729.364	2	0.9997	52.26
Treated 1	sp|P02671|FIBA_HUMAN	Fibrinogen alpha chain	1	G.TLSGIGTLDG.F	467.252	2	0.9624	24.45
Treated 1	sp|P02671|FIBA_HUMAN	Fibrinogen alpha chain	1	G.TLSGIGTLDGF.R	540.786	2	0.9869	35.03
Treated 1	sp|P02671|FIBA_HUMAN	Fibrinogen alpha chain	1	G.TLSGIGTLDGF.R	540.786	2	0.9918	38.79
Treated 1	sp|P02671|FIBA_HUMAN	Fibrinogen alpha chain	1	G.TLSGIGTLDGFR.H	618.837	2	1	62.67
Treated 1	sp|P02671|FIBA_HUMAN	Fibrinogen alpha chain	1	G.TLSGIGTLDGFR.H	618.837	2	1	81.21
Treated 1	sp|P02671|FIBA_HUMAN	Fibrinogen alpha chain	1	G.TLSGIGTLDGFR.H	618.837	2	1	62.14
Treated 1	sp|P02671|FIBA_HUMAN	Fibrinogen alpha chain	1	G.TLSGIGTLDGFR.H	618.837	2	0.9997	51.41
Treated 1	sp|P02671|FIBA_HUMAN	Fibrinogen alpha chain	1	G.TLSGIGTLDGFR.H	618.837	2	0.9999	77.34
Treated 1	sp|P02671|FIBA_HUMAN	Fibrinogen alpha chain	1	G.TLSGIGTLDGFR.H	618.837	2	0.9996	49.23
Treated 1	sp|P02671|FIBA_HUMAN	Fibrinogen alpha chain	1	K.ALTDMPQM.R	453.711	2	0.9545	23.58
Treated 1	sp|P02671|FIBA_HUMAN	Fibrinogen alpha chain	1	K.ALTDMPQMRME.L	661.803	2	0.9996	45.43
Treated 1	sp|P02671|FIBA_HUMAN	Fibrinogen alpha chain	1	K.MKPVPDLVPGN.F	583.819	2	0.9864	29.89
Treated 1	sp|P02671|FIBA_HUMAN	Fibrinogen alpha chain	1	K.SQLQKVPPEWKALTDMPQ.M	699.369	3	0.9977	26.66
Treated 1	sp|P02671|FIBA_HUMAN	Fibrinogen alpha chain	1	K.SQLQKVPPEWKALTDMPQ.M	699.369	3	0.9984	30.7
Treated 1	sp|P02671|FIBA_HUMAN	Fibrinogen alpha chain	1	K.VPPEWKAL.T	470.272	2	0.998	35.38
Treated 1	sp|P02671|FIBA_HUMAN	Fibrinogen alpha chain	1	K.VPPEWKALTDM[147.04]PQ.M	764.383	2	0.9764	27.76
Treated 1	sp|P02671|FIBA_HUMAN	Fibrinogen alpha chain	1	K.VPPEWKALTDMP.Q	692.356	2	0.9958	36.42
Treated 1	sp|P02671|FIBA_HUMAN	Fibrinogen alpha chain	1	K.VPPEWKALTDMPQ.M	756.386	2	0.9976	38.5
Treated 1	sp|P02671|FIBA_HUMAN	Fibrinogen alpha chain	1	K.VPPEWKALTDMPQ.M	756.386	2	0.9995	46.65
Treated 1	sp|P02671|FIBA_HUMAN	Fibrinogen alpha chain	1	L.GTLSGIGTLDG.F	495.763	2	0.9892	33.62
Treated 1	sp|P02671|FIBA_HUMAN	Fibrinogen alpha chain	1	L.GTLSGIGTLDG.F	495.763	2	0.9909	31.44
Treated 1	sp|P02671|FIBA_HUMAN	Fibrinogen alpha chain	1	L.GTLSGIGTLDGF.R	569.297	2	0.9998	51.65
Treated 1	sp|P02671|FIBA_HUMAN	Fibrinogen alpha chain	1	L.GTLSGIGTLDGFR.H	647.347	2	1	65.81
Treated 1	sp|P02671|FIBA_HUMAN	Fibrinogen alpha chain	1	L.GTLSGIGTLDGFR.H	647.347	2	1	67.19
Treated 1	sp|P02671|FIBA_HUMAN	Fibrinogen alpha chain	1	L.GTLSGIGTLDGFR.H	647.347	2	1	75.03
Treated 1	sp|P02671|FIBA_HUMAN	Fibrinogen alpha chain	1	L.IKM[147.04]KPVPDLVPGN.F	475.273	3	0.9892	22.47
Treated 1	sp|P02671|FIBA_HUMAN	Fibrinogen alpha chain	1	L.IKM[147.04]KPVPDLVPGN.F	712.406	2	0.9527	21.59
Treated 1	sp|P02671|FIBA_HUMAN	Fibrinogen alpha chain	1	L.IKMKPVPDLVPGN.F	704.409	2	0.9973	33.68
Treated 1	sp|P02671|FIBA_HUMAN	Fibrinogen alpha chain	1	L.IKMKPVPDLVPGN.F	469.942	3	0.9586	17.57
Treated 1	sp|P02671|FIBA_HUMAN	Fibrinogen alpha chain	1	L.IKMKPVPDLVPGN.F	704.409	2	0.9998	46.84
Treated 1	sp|P02671|FIBA_HUMAN	Fibrinogen alpha chain	1	L.SGIGTLDGFR.H	511.771	2	0.9999	52.94
Treated 1	sp|P02671|FIBA_HUMAN	Fibrinogen alpha chain	1	L.SGIGTLDGFR.H	511.771	2	0.9999	57.8
Treated 1	sp|P02671|FIBA_HUMAN	Fibrinogen alpha chain	1	L.SGIGTLDGFR.H	511.771	2	0.9998	52.31
Treated 1	sp|P02671|FIBA_HUMAN	Fibrinogen alpha chain	1	L.SGIGTLDGFR.H	511.771	2	0.9977	37.16
Treated 1	sp|P02671|FIBA_HUMAN	Fibrinogen alpha chain	1	L.SGIGTLDGFR.H	511.771	2	0.9999	62.02
Treated 1	sp|P02671|FIBA_HUMAN	Fibrinogen alpha chain	1	M.DLGTLSGIGTLDGFR.H	761.403	2	1	89.8
Treated 1	sp|P02671|FIBA_HUMAN	Fibrinogen alpha chain	1	M.DLGTLSGIGTLDGFR.H	761.403	2	1	82.37
Treated 1	sp|P02671|FIBA_HUMAN	Fibrinogen alpha chain	1	M.DLGTLSGIGTLDGFR.H	761.403	2	1	100.12
Treated 1	sp|P02671|FIBA_HUMAN	Fibrinogen alpha chain	1	N.FKSQLQKVPPEWK.A	404.483	4	0.9722	7.16
Treated 1	sp|P02671|FIBA_HUMAN	Fibrinogen alpha chain	1	P.DEAAFFDTASTGKTFP.G	852.895	2	0.9977	37.59
Treated 1	sp|P02671|FIBA_HUMAN	Fibrinogen alpha chain	1	P.DEAAFFDTASTGKTFPGFFSP.M	1120.52	2	1	65.9
Treated 1	sp|P02671|FIBA_HUMAN	Fibrinogen alpha chain	1	P.DEAAFFDTASTGKTFPGFFSP.M	747.347	3	0.9925	25.01
Treated 1	sp|P02671|FIBA_HUMAN	Fibrinogen alpha chain	1	P.DEAAFFDTASTGKTFPGFFSP.M	1120.52	2	1	83.23
Treated 1	sp|P02671|FIBA_HUMAN	Fibrinogen alpha chain	1	P.LIKM[147.04]KPVPDLVPGN.F	768.948	2	0.9982	38.07
Treated 1	sp|P02671|FIBA_HUMAN	Fibrinogen alpha chain	1	P.LIKM[147.04]KPVPDLVPGN.F	512.968	3	0.9566	12.88
Treated 1	sp|P02671|FIBA_HUMAN	Fibrinogen alpha chain	1	P.LIKMKPVPDLVPGN.F	507.636	3	0.9897	14.95
Treated 1	sp|P02671|FIBA_HUMAN	Fibrinogen alpha chain	1	P.LIKMKPVPDLVPGN.F	760.951	2	0.9992	37.61
Treated 1	sp|P02671|FIBA_HUMAN	Fibrinogen alpha chain	1	P.LIKMKPVPDLVPGN.F	507.636	3	0.9937	17.38
Treated 1	sp|P02671|FIBA_HUMAN	Fibrinogen alpha chain	1	P.LIKMKPVPDLVPGNF.K	556.659	3	0.9739	10.92
Treated 1	sp|P02671|FIBA_HUMAN	Fibrinogen alpha chain	1	P.LIKMKPVPDLVPGNF.K	556.659	3	0.9844	12.33
Treated 1	sp|P02671|FIBA_HUMAN	Fibrinogen alpha chain	1	P.LIKMKPVPDLVPGNFK.S	599.357	3	0.9985	18.34
Treated 1	sp|P02671|FIBA_HUMAN	Fibrinogen alpha chain	1	P.VPDLVPGNFKS.Q	586.823	2	0.9941	36.43
Treated 1	sp|P02671|FIBA_HUMAN	Fibrinogen alpha chain	1	Q.LQKVPPEWKALTDMPQ.M	627.672	3	0.9812	18.03
Treated 1	sp|P02671|FIBA_HUMAN	Fibrinogen alpha chain	1	Q.LQKVPPEWKALTDMPQ.M	627.672	3	0.999	26.36
Treated 1	sp|P02671|FIBA_HUMAN	Fibrinogen alpha chain	1	R.HRHPDEAAFFDTASTGKTFPGFFSP.M	923.104	3	0.9999	40.93
Treated 1	sp|P02671|FIBA_HUMAN	Fibrinogen alpha chain	1	S.GEGDFLAEGGGVR.G	632.306	2	0.9995	45.88
Treated 1	sp|P02671|FIBA_HUMAN	Fibrinogen alpha chain	1	S.GEGDFLAEGGGVR.G	632.306	2	0.9997	49.28
Treated 1	sp|P02671|FIBA_HUMAN	Fibrinogen alpha chain	1	S.GIGTLDGFR.H	468.255	2	0.9781	26.38
Treated 1	sp|P02671|FIBA_HUMAN	Fibrinogen alpha chain	1	S.GIGTLDGFR.H	468.255	2	0.9923	31.27
Treated 1	sp|P02671|FIBA_HUMAN	Fibrinogen alpha chain	1	S.HHPGIAEFPSRG.K	435.557	3	0.9794	18.66
Treated 1	sp|P02671|FIBA_HUMAN	Fibrinogen alpha chain	1	S.SHHPGIAEFP.S	546.271	2	0.9988	41.7
Treated 1	sp|P02671|FIBA_HUMAN	Fibrinogen alpha chain	1	S.SHHPGIAEFP.S	546.271	2	0.989	30.31
Treated 1	sp|P02671|FIBA_HUMAN	Fibrinogen alpha chain	1	S.SHHPGIAEFPS.R	589.787	2	0.9554	25.6
Treated 1	sp|P02671|FIBA_HUMAN	Fibrinogen alpha chain	1	S.SSHHPGIAEFP.S	589.787	2	0.9782	27.56
Treated 1	sp|P02671|FIBA_HUMAN	Fibrinogen alpha chain	1	S.TGKTFPGFF.S	501.262	2	0.9811	29.07
Treated 1	sp|P02671|FIBA_HUMAN	Fibrinogen alpha chain	1	S.TGKTFPGFFSP.M	593.304	2	0.9989	41.44
Treated 1	sp|P02671|FIBA_HUMAN	Fibrinogen alpha chain	1	S.TGKTFPGFFSPM.L	658.825	2	0.9873	29.71
Treated 1	sp|P02671|FIBA_HUMAN	Fibrinogen alpha chain	1	S.TGKTFPGFFSPM[147.04]LGE.F	816.396	2	0.9978	39.02
Treated 1	sp|P02671|FIBA_HUMAN	Fibrinogen alpha chain	1	S.TGKTFPGFFSPM[147.04]LGE.F	816.396	2	0.9999	57.24
Treated 1	sp|P02671|FIBA_HUMAN	Fibrinogen alpha chain	1	S.TGKTFPGFFSPMLGE.F	808.399	2	0.9999	53.98
Treated 1	sp|P02671|FIBA_HUMAN	Fibrinogen alpha chain	1	S.TGKTFPGFFSPMLGE.F	808.399	2	0.9998	52.71
Treated 1	sp|P02671|FIBA_HUMAN	Fibrinogen alpha chain	1	S.TGKTFPGFFSPMLGE.F	808.399	2	0.9998	51.36
Treated 1	sp|P02671|FIBA_HUMAN	Fibrinogen alpha chain	1	T.ADSGEGDFLAEGGGVR.G	768.854	2	1	87.66
Treated 1	sp|P02671|FIBA_HUMAN	Fibrinogen alpha chain	1	T.ASTGKTFPGFF.S	580.297	2	0.9741	27.6
Treated 1	sp|P02671|FIBA_HUMAN	Fibrinogen alpha chain	1	T.ASTGKTFPGFFSP.M	672.339	2	0.9988	40.87
Treated 1	sp|P02671|FIBA_HUMAN	Fibrinogen alpha chain	1	T.ASTGKTFPGFFSP.M	672.339	2	0.9997	47.94
Treated 1	sp|P02671|FIBA_HUMAN	Fibrinogen alpha chain	1	T.ASTGKTFPGFFSPM.L	737.859	2	0.9704	27.77
Treated 1	sp|P02671|FIBA_HUMAN	Fibrinogen alpha chain	1	T.ASTGKTFPGFFSPM[147.04]LGE.F	895.431	2	0.9998	53.56
Treated 1	sp|P02671|FIBA_HUMAN	Fibrinogen alpha chain	1	T.ASTGKTFPGFFSPM[147.04]LGE.F	895.431	2	0.9989	43.22
Treated 1	sp|P02671|FIBA_HUMAN	Fibrinogen alpha chain	1	T.GKTFPGFFSPM[147.04]LGE.F	765.872	2	0.9996	47.84
Treated 1	sp|P02671|FIBA_HUMAN	Fibrinogen alpha chain	1	T.GKTFPGFFSPMLGE.F	757.875	2	0.999	42.95
Treated 1	sp|P02671|FIBA_HUMAN	Fibrinogen alpha chain	1	T.GKTFPGFFSPMLGE.F	757.875	2	0.9998	52.55
Treated 1	sp|P02671|FIBA_HUMAN	Fibrinogen alpha chain	1	T.LSGIGTLDGFR.H	568.313	2	0.9998	53.52
Treated 1	sp|P02671|FIBA_HUMAN	Fibrinogen alpha chain	1	T.LSGIGTLDGFR.H	568.313	2	0.9993	69.65
Treated 1	sp|P02671|FIBA_HUMAN	Fibrinogen alpha chain	1	T.LSGIGTLDGFR.H	568.313	2	0.9996	65.13
Treated 1	sp|P02671|FIBA_HUMAN	Fibrinogen alpha chain	1	T.WKPGSSGPGSTGSWN.S	752.848	2	0.9979	37.71
Treated 1	sp|P02671|FIBA_HUMAN	Fibrinogen alpha chain	1	V.LQTHPSGTQSGIFN.L	743.872	2	0.9919	32.48
Treated 1	sp|P02671|FIBA_HUMAN	Fibrinogen alpha chain	1	V.PPEWKALTDMPQ.M	706.851	2	0.9998	50.65
Treated 1	sp|P02675|FIBB_HUMAN	Fibrinogen beta chain	1	A.PPPISGGGY.R	422.717	2	0.9498	23.76
Treated 1	sp|P02675|FIBB_HUMAN	Fibrinogen beta chain	1	A.PPPISGGGY.R	422.717	2	0.9928	35.89
Treated 1	sp|P02675|FIBB_HUMAN	Fibrinogen beta chain	1	A.PPPISGGGYR.A	500.768	2	0.9866	32.6
Treated 1	sp|P02675|FIBB_HUMAN	Fibrinogen beta chain	1	A.PPPISGGGYR.A	500.768	2	0.9937	38.16
Treated 1	sp|P02675|FIBB_HUMAN	Fibrinogen beta chain	1	A.PPPISGGGYR.A	500.768	2	0.9884	34.07
Treated 1	sp|P02675|FIBB_HUMAN	Fibrinogen beta chain	1	E.EAPSLRPAPPPISGGGY.R	833.437	2	0.9999	63.22
Treated 1	sp|P02675|FIBB_HUMAN	Fibrinogen beta chain	1	L.RPAPPPISGGGY.R	584.813	2	1	70.91
Treated 1	sp|P02675|FIBB_HUMAN	Fibrinogen beta chain	1	L.RPAPPPISGGGY.R	584.813	2	1	70.68
Treated 1	sp|P02675|FIBB_HUMAN	Fibrinogen beta chain	1	L.RPAPPPISGGGY.R	584.813	2	1	67.25
Treated 1	sp|P02675|FIBB_HUMAN	Fibrinogen beta chain	1	L.RPAPPPISGGGYR.A	442.245	3	0.9908	32.57
Treated 1	sp|P02675|FIBB_HUMAN	Fibrinogen beta chain	1	P.APPPISGGGY.R	458.236	2	0.9979	36.2
Treated 1	sp|P02675|FIBB_HUMAN	Fibrinogen beta chain	1	P.APPPISGGGY.R	458.236	2	0.9956	33.69
Treated 1	sp|P02675|FIBB_HUMAN	Fibrinogen beta chain	1	P.SLRPAPPPISGGG.Y	603.339	2	0.9929	30.62
Treated 1	sp|P02675|FIBB_HUMAN	Fibrinogen beta chain	1	P.SLRPAPPPISGGG.Y	603.339	2	0.9996	45.72
Treated 1	sp|P02675|FIBB_HUMAN	Fibrinogen beta chain	1	P.SLRPAPPPISGGG.Y	603.339	2	0.9788	25.66
Treated 1	sp|P02675|FIBB_HUMAN	Fibrinogen beta chain	1	P.SLRPAPPPISGGGY.R	684.871	2	1	61.01
Treated 1	sp|P02675|FIBB_HUMAN	Fibrinogen beta chain	1	P.SLRPAPPPISGGGY.R	684.871	2	1	66.71
Treated 1	sp|P02675|FIBB_HUMAN	Fibrinogen beta chain	1	P.SLRPAPPPISGGGY.R	684.871	2	0.9999	52.32
Treated 1	sp|P02675|FIBB_HUMAN	Fibrinogen beta chain	1	P.SLRPAPPPISGGGYR.A	508.95	3	0.9922	27.91
Treated 1	sp|P02675|FIBB_HUMAN	Fibrinogen beta chain	1	P.SLRPAPPPISGGGYR.A	508.95	3	0.9992	34.18
Treated 1	sp|P02675|FIBB_HUMAN	Fibrinogen beta chain	1	P.SLRPAPPPISGGGYR.A	762.922	2	0.9898	29.86
Treated 1	sp|P02675|FIBB_HUMAN	Fibrinogen beta chain	1	R.PAPPPISGGGY.R	506.762	2	0.9999	58.15
Treated 1	sp|P02675|FIBB_HUMAN	Fibrinogen beta chain	1	R.PAPPPISGGGYR.A	584.813	2	0.9934	40.64
Treated 1	sp|P02675|FIBB_HUMAN	Fibrinogen beta chain	1	R.PAPPPISGGGYR.A	584.813	2	0.9942	40.67
Treated 1	sp|P02675|FIBB_HUMAN	Fibrinogen beta chain	1	S.LRPAPPPISGGG.Y	559.823	2	0.9481	34.04
Treated 1	sp|P02675|FIBB_HUMAN	Fibrinogen beta chain	1	S.LRPAPPPISGGG.Y	559.823	2	0.9991	40.39
Treated 1	sp|P02675|FIBB_HUMAN	Fibrinogen beta chain	1	S.LRPAPPPISGGG.Y	559.823	2	0.9951	31.82
Treated 1	sp|P02675|FIBB_HUMAN	Fibrinogen beta chain	1	S.LRPAPPPISGGGY.R	641.355	2	1	74.45
Treated 1	sp|P02675|FIBB_HUMAN	Fibrinogen beta chain	1	S.LRPAPPPISGGGY.R	641.355	2	1	85.28
Treated 1	sp|P02675|FIBB_HUMAN	Fibrinogen beta chain	1	S.LRPAPPPISGGGY.R	641.355	2	1	74.75
Treated 1	sp|P02675|FIBB_HUMAN	Fibrinogen beta chain	1	S.LRPAPPPISGGGYR.A	479.94	3	0.9941	31.01
Treated 1	sp|P02675|FIBB_HUMAN	Fibrinogen beta chain	1	S.LRPAPPPISGGGYR.A	479.94	3	0.9931	26.05
Treated 1	sp|P02751|FINC_HUMAN	Fibronectin	1	N.LHGPEILDVPSTVQ.K	752.908	2	0.9999	54.19
Treated 1	sp|P02751|FINC_HUMAN	Fibronectin	1	N.LHGPEILDVPSTVQKTPF.V	660.029	3	0.9997	37.7
Treated 1	sp|P02751|FINC_HUMAN	Fibronectin	1	Q.MVQPQSPVAVS.Q	571.801	2	0.9953	34.72
Treated 1	sp|P02751|FINC_HUMAN	Fibronectin	1	Y.VVSVYAQNPSGESQP.L	781.382	2	0.9997	52.02
Treated 1	sp|P06396|GELS_HUMAN	Gelsolin	1	F.ILDLGNNIHQ.W	568.811	2	0.9956	35.38
Treated 1	sp|P06396|GELS_HUMAN	Gelsolin	1	G.LGLSYLSSHIAN.V	637.845	2	1	64.71
Treated 1	sp|P06396|GELS_HUMAN	Gelsolin	1	G.LGLSYLSSHIAN.V	637.845	2	1	75.23
Treated 1	sp|P06396|GELS_HUMAN	Gelsolin	1	G.LGLSYLSSHIANVE.R	751.9	2	1	72.46
Treated 1	sp|P06396|GELS_HUMAN	Gelsolin	1	G.LGLSYLSSHIANVERVPFDAAT.L	787.416	3	0.9998	35.19
Treated 1	sp|P06396|GELS_HUMAN	Gelsolin	1	G.LGLSYLSSHIANVERVPFDAAT.L	787.416	3	1	48.85
Treated 1	sp|P06396|GELS_HUMAN	Gelsolin	1	G.LSYLSSHIANVERVPFDAAT.L	730.714	3	0.9923	25.61
Treated 1	sp|P06396|GELS_HUMAN	Gelsolin	1	G.LSYLSSHIANVERVPFDAAT.L	1095.57	2	0.9993	48.05
Treated 1	sp|P06396|GELS_HUMAN	Gelsolin	1	G.LSYLSSHIANVERVPFDAAT.L	730.714	3	0.9988	28.46
Treated 1	sp|P06396|GELS_HUMAN	Gelsolin	1	H.IANVERVPFDAAT.L	701.874	2	0.9997	49.95
Treated 1	sp|P06396|GELS_HUMAN	Gelsolin	1	H.IANVERVPFDAAT.L	701.874	2	0.9968	37.06
Treated 1	sp|P06396|GELS_HUMAN	Gelsolin	1	H.VVPNEVVVQR.L	569.837	2	0.9983	33.72
Treated 1	sp|P06396|GELS_HUMAN	Gelsolin	1	K.EPGLQIWR.V	499.778	2	0.9984	38.54
Treated 1	sp|P06396|GELS_HUMAN	Gelsolin	1	K.EPGLQIWR.V	499.778	2	0.9979	38.97
Treated 1	sp|P06396|GELS_HUMAN	Gelsolin	1	K.HVVPNEVVVQ.R	560.315	2	0.994	38.66
Treated 1	sp|P06396|GELS_HUMAN	Gelsolin	1	K.HVVPNEVVVQR.L	425.913	3	0.9863	19.68
Treated 1	sp|P06396|GELS_HUMAN	Gelsolin	1	K.HVVPNEVVVQR.L	638.366	2	0.9998	52.88
Treated 1	sp|P06396|GELS_HUMAN	Gelsolin	1	K.HVVPNEVVVQR.L	425.913	3	0.9854	22.68
Treated 1	sp|P06396|GELS_HUMAN	Gelsolin	1	K.HVVPNEVVVQRL.F	694.908	2	0.96	20.92
Treated 1	sp|P06396|GELS_HUMAN	Gelsolin	1	K.HVVPNEVVVQRLF.Q	512.63	3	0.9998	29.71
Treated 1	sp|P06396|GELS_HUMAN	Gelsolin	1	K.HVVPNEVVVQRLF.Q	512.63	3	0.9993	23.38
Treated 1	sp|P06396|GELS_HUMAN	Gelsolin	1	K.LYKVSNGAGTMSVS.L	707.36	2	0.9897	31.12
Treated 1	sp|P06396|GELS_HUMAN	Gelsolin	1	L.GLSYLSSHIAN.V	581.303	2	0.9588	25.17
Treated 1	sp|P06396|GELS_HUMAN	Gelsolin	1	L.GLSYLSSHIAN.V	581.303	2	0.9812	29.45
Treated 1	sp|P06396|GELS_HUMAN	Gelsolin	1	L.SSHIANVERVPFDAAT.L	571.959	3	0.9977	23.91
Treated 1	sp|P06396|GELS_HUMAN	Gelsolin	1	L.SSHIANVERVPFDAAT.L	857.435	2	0.9996	49.56
Treated 1	sp|P06396|GELS_HUMAN	Gelsolin	1	M.LQVLGPKPALPA.G	602.38	2	0.9989	39.58
Treated 1	sp|P06396|GELS_HUMAN	Gelsolin	1	M.LQVLGPKPALPAGTEDT.A	853.974	2	1	62.78
Treated 1	sp|P06396|GELS_HUMAN	Gelsolin	1	M.SVSLVADENPFAQGA.L	752.871	2	0.9999	55.2
Treated 1	sp|P06396|GELS_HUMAN	Gelsolin	1	N.VERVPFDAAT.L	552.792	2	0.9889	30.7
Treated 1	sp|P06396|GELS_HUMAN	Gelsolin	1	N.VERVPFDAAT.L	552.792	2	0.9966	36.64
Treated 1	sp|P06396|GELS_HUMAN	Gelsolin	1	P.FDAATLHTST.A	532.26	2	0.9998	53.16
Treated 1	sp|P06396|GELS_HUMAN	Gelsolin	1	R.TPITVVKQGFEPP.S	706.897	2	0.9998	50.45
Treated 1	sp|P06396|GELS_HUMAN	Gelsolin	1	R.TPITVVKQGFEPPS.F	750.413	2	1	61.05
Treated 1	sp|P06396|GELS_HUMAN	Gelsolin	1	R.VPFDAATLHTST.A	630.321	2	0.9997	62.34
Treated 1	sp|P06396|GELS_HUMAN	Gelsolin	1	S.LVADENPFAQGA.L	616.305	2	1	69.75
Treated 1	sp|P06396|GELS_HUMAN	Gelsolin	1	S.LVADENPFAQGA.L	616.305	2	0.9983	40.6
Treated 1	sp|P06396|GELS_HUMAN	Gelsolin	1	S.SHIANVERVPFDAAT.L	813.919	2	0.9992	45.44
Treated 1	sp|P06396|GELS_HUMAN	Gelsolin	1	S.SHIANVERVPFDAAT.L	542.949	3	0.9879	19.1
Treated 1	sp|P06396|GELS_HUMAN	Gelsolin	1	S.YLSSHIANVERVPFDAAT.L	664.008	3	0.9984	27.96
Treated 1	sp|P06396|GELS_HUMAN	Gelsolin	1	S.YLSSHIANVERVPFDAAT.L	995.509	2	0.999	47.81
Treated 1	sp|P06396|GELS_HUMAN	Gelsolin	1	T.MSVSLVADENPFAQGA.L	818.392	2	0.9939	34.18
Treated 1	sp|P06396|GELS_HUMAN	Gelsolin	1	Y.LSSHIANVERVP.F	441.248	3	0.9999	36.41
Treated 1	sp|P06396|GELS_HUMAN	Gelsolin	1	Y.LSSHIANVERVPF.D	490.271	3	1	53.05
Treated 1	sp|P06396|GELS_HUMAN	Gelsolin	1	Y.LSSHIANVERVPFDAAT.L	913.977	2	0.9925	35.38
Treated 1	sp|P06396|GELS_HUMAN	Gelsolin	1	Y.LSSHIANVERVPFDAAT.L	609.654	3	0.9756	17.56
Treated 1	sp|P06396|GELS_HUMAN	Gelsolin	1	Y.LSSHIANVERVPFDAAT.L	913.977	2	0.9993	45.95
Treated 1	sp|P06396|GELS_HUMAN	Gelsolin	1	Y.LSSHIANVERVPFDAATLHTST.A	592.31	4	0.9958	33.85
Treated 1	sp|P06396|GELS_HUMAN	Gelsolin	1	Y.WSVDPLDRA.M	529.771	2	0.9814	28.37
Treated 1	sp|P22352|GPX3_HUMAN	Glutathione peroxidase 3	1	R.TTVSNVKMDILS.Y	654.351	2	0.952	23.88
Treated 1	sp|P22352|GPX3_HUMAN	Glutathione peroxidase 3	1	R.TTVSNVKMDILSY.M	735.883	2	0.9976	37.91
Treated 1	sp|P04406|G3P_HUMAN	Glyceraldehyde-3-phosphate dehydrogenase	1	R.DGRGALQNIIPASTGA.A	770.911	2	0.9604	24.97
Treated 1	sp|P04406|G3P_HUMAN	Glyceraldehyde-3-phosphate dehydrogenase	1	R.DGRGALQNIIPASTGAA.K	806.43	2	0.9994	44.72
Treated 1	sp|P02790|HEMO_HUMAN	Hemopexin	0.9998	N.FPSPVDAAFR.Q	553.789	2	0.9773	31.04
Treated 1	sp|P04196|HRG_HUMAN	Histidine-rich glycoprotein	0.9999	H.SHGPPLPQGPPPLLP.M	752.423	2	0.997	35.59
Treated 1	sp|P04196|HRG_HUMAN	Histidine-rich glycoprotein	0.9999	H.SHGPPLPQGPPPLLP.M	752.423	2	0.9968	35.63
Treated 1	sp|P01857|IGHG1_HUMAN	Ig gamma-1 chain C region	1	A.LTSGVHTFPAVLQSSG.L	800.924	2	0.9993	45.39
Treated 1	sp|P01857|IGHG1_HUMAN	Ig gamma-1 chain C region	1	A.LTSGVHTFPAVLQSSG.L	800.924	2	0.9908	34.85
Treated 1	sp|P01857|IGHG1_HUMAN	Ig gamma-1 chain C region	1	L.TSGVHTFPAVLQ.S	628.839	2	0.9997	51.44
Treated 1	sp|P01857|IGHG1_HUMAN	Ig gamma-1 chain C region	1	L.TSGVHTFPAVLQSSG.L	744.382	2	0.9996	47.36
Treated 1	sp|P19823|ITIH2_HUMAN	Inter-alpha-trypsin inhibitor heavy chain H2	1	F.SVIDFNQNIRT.W	653.845	2	0.9999	61.26
Treated 1	sp|P19823|ITIH2_HUMAN	Inter-alpha-trypsin inhibitor heavy chain H2	1	H.FSVIDFNQN.L	542.263	2	0.9957	33.73
Treated 1	sp|P19823|ITIH2_HUMAN	Inter-alpha-trypsin inhibitor heavy chain H2	1	H.FSVIDFNQNIR.T	676.855	2	0.9998	62.24
Treated 1	sp|P19823|ITIH2_HUMAN	Inter-alpha-trypsin inhibitor heavy chain H2	1	H.FSVIDFNQNIRT.W	727.379	2	1	78.58
Treated 1	sp|P19823|ITIH2_HUMAN	Inter-alpha-trypsin inhibitor heavy chain H2	1	K.KFYNQVSTPLL.R	655.365	2	0.9788	25.8
Treated 1	sp|P19823|ITIH2_HUMAN	Inter-alpha-trypsin inhibitor heavy chain H2	1	Q.LKKFYNQVSTP.L	662.87	2	0.9895	28.77
Treated 1	sp|P19823|ITIH2_HUMAN	Inter-alpha-trypsin inhibitor heavy chain H2	1	Q.LKKFYNQVSTPLL.R	775.955	2	0.998	38.55
Treated 1	sp|P19823|ITIH2_HUMAN	Inter-alpha-trypsin inhibitor heavy chain H2	1	Q.LLAERSLAPTAA.A	606.855	2	0.999	38.88
Treated 1	sp|P19823|ITIH2_HUMAN	Inter-alpha-trypsin inhibitor heavy chain H2	1	Q.LLAERSLAPTAA.A	606.855	2	0.9985	38.56
Treated 1	sp|P19823|ITIH2_HUMAN	Inter-alpha-trypsin inhibitor heavy chain H2	1	R.AIFILNEANNLG.L	644.852	2	0.9996	48.53
Treated 1	sp|P19823|ITIH2_HUMAN	Inter-alpha-trypsin inhibitor heavy chain H2	1	R.NDLISATKTQVAD.A	688.361	2	0.9997	50.9
Treated 1	sp|P19823|ITIH2_HUMAN	Inter-alpha-trypsin inhibitor heavy chain H2	1	R.NDLISATKTQVADA.K	723.879	2	0.9719	27.92
Treated 1	sp|P19823|ITIH2_HUMAN	Inter-alpha-trypsin inhibitor heavy chain H2	1	R.NVQFNYPHTSVT.D	703.842	2	0.9911	31.76
Treated 1	sp|P19823|ITIH2_HUMAN	Inter-alpha-trypsin inhibitor heavy chain H2	1	R.TEVNVLPGAKVQFE.L	765.916	2	0.999	42.58
Treated 1	sp|P19823|ITIH2_HUMAN	Inter-alpha-trypsin inhibitor heavy chain H2	1	R.YIEKIQPSGGTNINEAL.L	923.985	2	1	62.92
Treated 1	sp|P19823|ITIH2_HUMAN	Inter-alpha-trypsin inhibitor heavy chain H2	1	S.VIDFNQNIR.T	559.805	2	0.9979	39.66
Treated 1	sp|P19823|ITIH2_HUMAN	Inter-alpha-trypsin inhibitor heavy chain H2	1	V.IDFNQNIRT.W	560.795	2	0.9997	49.41
Treated 1	sp|P19823|ITIH2_HUMAN	Inter-alpha-trypsin inhibitor heavy chain H2	1	Y.LTINQLLAER.S	585.85	2	0.9998	60.35
Treated 1	sp|P19823|ITIH2_HUMAN	Inter-alpha-trypsin inhibitor heavy chain H2	1	Y.NQVSTPLL.R	436.252	2	0.9959	34.22
Treated 1	sp|P19823|ITIH2_HUMAN	Inter-alpha-trypsin inhibitor heavy chain H2	1	Y.NQVSTPLL.R	436.252	2	0.9957	33.83
Treated 1	sp|Q14624|ITIH4_HUMAN	Inter-alpha-trypsin inhibitor heavy chain H4	1	A.LQLQDFYQEVANP.L	782.89	2	1	81.43
Treated 1	sp|Q14624|ITIH4_HUMAN	Inter-alpha-trypsin inhibitor heavy chain H4	1	A.LQLQDFYQEVANPL.L	839.432	2	0.9999	66.86
Treated 1	sp|Q14624|ITIH4_HUMAN	Inter-alpha-trypsin inhibitor heavy chain H4	1	E.MVVAGKLQDRGPDV.L	495.604	3	0.9987	25.01
Treated 1	sp|Q14624|ITIH4_HUMAN	Inter-alpha-trypsin inhibitor heavy chain H4	1	E.MVVAGKLQDRGPDV.L	742.902	2	1	60.47
Treated 1	sp|Q14624|ITIH4_HUMAN	Inter-alpha-trypsin inhibitor heavy chain H4	1	G.LPGPPDVPDHA.A	557.784	2	0.9987	41.08
Treated 1	sp|Q14624|ITIH4_HUMAN	Inter-alpha-trypsin inhibitor heavy chain H4	1	G.SEMVVAGKL.Q	467.261	2	0.9961	34.38
Treated 1	sp|Q14624|ITIH4_HUMAN	Inter-alpha-trypsin inhibitor heavy chain H4	1	G.VLSSRQLGLPGPPDVPDHA.A	652.352	3	0.9603	20.35
Treated 1	sp|Q14624|ITIH4_HUMAN	Inter-alpha-trypsin inhibitor heavy chain H4	1	K.GSEMVVAGKL.Q	495.772	2	0.9983	39.21
Treated 1	sp|Q14624|ITIH4_HUMAN	Inter-alpha-trypsin inhibitor heavy chain H4	1	K.GSEMVVAGKLQ.D	559.801	2	0.9829	28.78
Treated 1	sp|Q14624|ITIH4_HUMAN	Inter-alpha-trypsin inhibitor heavy chain H4	1	K.GSEMVVAGKLQDRGPDV.L	586.636	3	0.9867	19.72
Treated 1	sp|Q14624|ITIH4_HUMAN	Inter-alpha-trypsin inhibitor heavy chain H4	1	K.IPKPEASFSPR.R	410.23	3	0.953	12.37
Treated 1	sp|Q14624|ITIH4_HUMAN	Inter-alpha-trypsin inhibitor heavy chain H4	1	K.LQDRGPDVLTAT.V	643.345	2	0.9911	39.01
Treated 1	sp|Q14624|ITIH4_HUMAN	Inter-alpha-trypsin inhibitor heavy chain H4	1	K.LQDRGPDVLTAT.V	643.345	2	0.9856	39.17
Treated 1	sp|Q14624|ITIH4_HUMAN	Inter-alpha-trypsin inhibitor heavy chain H4	1	K.LQDRGPDVLTATVS.G	736.395	2	0.998	45
Treated 1	sp|Q14624|ITIH4_HUMAN	Inter-alpha-trypsin inhibitor heavy chain H4	1	L.FKGSEMVVAGKL.Q	422.572	3	0.9965	22.7
Treated 1	sp|Q14624|ITIH4_HUMAN	Inter-alpha-trypsin inhibitor heavy chain H4	1	L.FKGSEMVVAGKL.Q	633.354	2	0.9998	48.29
Treated 1	sp|Q14624|ITIH4_HUMAN	Inter-alpha-trypsin inhibitor heavy chain H4	1	L.GLPGPPDVPDHA.A	586.295	2	0.9995	45.99
Treated 1	sp|Q14624|ITIH4_HUMAN	Inter-alpha-trypsin inhibitor heavy chain H4	1	L.GLPGPPDVPDHAA.Y	621.813	2	0.9992	42.77
Treated 1	sp|Q14624|ITIH4_HUMAN	Inter-alpha-trypsin inhibitor heavy chain H4	1	L.GLPGPPDVPDHAA.Y	621.813	2	0.9997	48.93
Treated 1	sp|Q14624|ITIH4_HUMAN	Inter-alpha-trypsin inhibitor heavy chain H4	1	L.GLPGPPDVPDHAA.Y	621.813	2	0.9967	36.13
Treated 1	sp|Q14624|ITIH4_HUMAN	Inter-alpha-trypsin inhibitor heavy chain H4	1	L.GLPGPPDVPDHAAY.H	703.345	2	0.9996	48.88
Treated 1	sp|Q14624|ITIH4_HUMAN	Inter-alpha-trypsin inhibitor heavy chain H4	1	L.GLPGPPDVPDHAAY.H	703.345	2	0.9999	54.9
Treated 1	sp|Q14624|ITIH4_HUMAN	Inter-alpha-trypsin inhibitor heavy chain H4	1	L.GLPGPPDVPDHAAYHP.F	547.27	3	0.995	21.03
Treated 1	sp|Q14624|ITIH4_HUMAN	Inter-alpha-trypsin inhibitor heavy chain H4	1	L.GLPGPPDVPDHAAYHP.F	820.401	2	0.997	39.68
Treated 1	sp|Q14624|ITIH4_HUMAN	Inter-alpha-trypsin inhibitor heavy chain H4	1	L.GLPGPPDVPDHAAYHP.F	547.27	3	0.9975	25.12
Treated 1	sp|Q14624|ITIH4_HUMAN	Inter-alpha-trypsin inhibitor heavy chain H4	1	L.GLPGPPDVPDHAAYHPF.R	596.292	3	0.9706	16.69
Treated 1	sp|Q14624|ITIH4_HUMAN	Inter-alpha-trypsin inhibitor heavy chain H4	1	L.GLPGPPDVPDHAAYHPF.R	893.935	2	0.9985	43.97
Treated 1	sp|Q14624|ITIH4_HUMAN	Inter-alpha-trypsin inhibitor heavy chain H4	1	L.GLPGPPDVPDHAAYHPF.R	893.935	2	0.9863	33.72
Treated 1	sp|Q14624|ITIH4_HUMAN	Inter-alpha-trypsin inhibitor heavy chain H4	1	L.LFKGSEMVVAGK.L	633.354	2	1	72.48
Treated 1	sp|Q14624|ITIH4_HUMAN	Inter-alpha-trypsin inhibitor heavy chain H4	1	L.LFKGSEMVVAGK.L	422.572	3	0.9987	28.57
Treated 1	sp|Q14624|ITIH4_HUMAN	Inter-alpha-trypsin inhibitor heavy chain H4	1	L.LFKGSEMVVAGK.L	633.354	2	1	62.53
Treated 1	sp|Q14624|ITIH4_HUMAN	Inter-alpha-trypsin inhibitor heavy chain H4	1	L.PGPPDVPDHAAYHPF.R	808.882	2	0.9996	46.92
Treated 1	sp|Q14624|ITIH4_HUMAN	Inter-alpha-trypsin inhibitor heavy chain H4	1	L.PGPPDVPDHAAYHPF.R	539.591	3	0.9994	27.03
Treated 1	sp|Q14624|ITIH4_HUMAN	Inter-alpha-trypsin inhibitor heavy chain H4	1	L.SSRQLGLPGPP.D	554.813	2	0.9845	26.19
Treated 1	sp|Q14624|ITIH4_HUMAN	Inter-alpha-trypsin inhibitor heavy chain H4	1	L.SSRQLGLPGPPDVP.D	710.387	2	0.9906	32.84
Treated 1	sp|Q14624|ITIH4_HUMAN	Inter-alpha-trypsin inhibitor heavy chain H4	1	L.SSRQLGLPGPPDVP.D	710.387	2	0.9988	42.87
Treated 1	sp|Q14624|ITIH4_HUMAN	Inter-alpha-trypsin inhibitor heavy chain H4	1	L.SSRQLGLPGPPDVPD.H	767.901	2	0.9974	38.76
Treated 1	sp|Q14624|ITIH4_HUMAN	Inter-alpha-trypsin inhibitor heavy chain H4	1	L.SSRQLGLPGPPDVPD.H	767.901	2	0.9806	29.4
Treated 1	sp|Q14624|ITIH4_HUMAN	Inter-alpha-trypsin inhibitor heavy chain H4	1	L.SSRQLGLPGPPDVPDHA.A	581.635	3	0.9868	19.43
Treated 1	sp|Q14624|ITIH4_HUMAN	Inter-alpha-trypsin inhibitor heavy chain H4	1	L.SSRQLGLPGPPDVPDHA.A	871.949	2	0.9999	58.56
Treated 1	sp|Q14624|ITIH4_HUMAN	Inter-alpha-trypsin inhibitor heavy chain H4	1	L.SSRQLGLPGPPDVPDHA.A	581.635	3	0.9872	19.53
Treated 1	sp|Q14624|ITIH4_HUMAN	Inter-alpha-trypsin inhibitor heavy chain H4	1	L.SSRQLGLPGPPDVPDHAA.Y	605.314	3	0.9965	28.06
Treated 1	sp|Q14624|ITIH4_HUMAN	Inter-alpha-trypsin inhibitor heavy chain H4	1	L.SSRQLGLPGPPDVPDHAA.Y	605.314	3	0.9994	33.04
Treated 1	sp|Q14624|ITIH4_HUMAN	Inter-alpha-trypsin inhibitor heavy chain H4	1	L.SSRQLGLPGPPDVPDHAAYHP.F	737.706	3	0.9976	25.48
Treated 1	sp|Q14624|ITIH4_HUMAN	Inter-alpha-trypsin inhibitor heavy chain H4	1	L.SSRQLGLPGPPDVPDHAAYHPFR.R	629.323	4	0.965	12.31
Treated 1	sp|Q14624|ITIH4_HUMAN	Inter-alpha-trypsin inhibitor heavy chain H4	1	M.NFRPGVL.S	401.736	2	0.9832	28.51
Treated 1	sp|Q14624|ITIH4_HUMAN	Inter-alpha-trypsin inhibitor heavy chain H4	1	M.VVAGKLQDRGPDV.L	677.382	2	0.9534	22.92
Treated 1	sp|Q14624|ITIH4_HUMAN	Inter-alpha-trypsin inhibitor heavy chain H4	1	M.VVAGKLQDRGPDVLT.A	784.448	2	0.9998	48.69
Treated 1	sp|Q14624|ITIH4_HUMAN	Inter-alpha-trypsin inhibitor heavy chain H4	1	M.VVAGKLQDRGPDVLT.A	784.448	2	0.9748	25.99
Treated 1	sp|Q14624|ITIH4_HUMAN	Inter-alpha-trypsin inhibitor heavy chain H4	1	M.VVAGKLQDRGPDVLTAT.V	580.663	3	0.9551	13.18
Treated 1	sp|Q14624|ITIH4_HUMAN	Inter-alpha-trypsin inhibitor heavy chain H4	1	M.VVAGKLQDRGPDVLTAT.V	870.49	2	1	69.79
Treated 1	sp|Q14624|ITIH4_HUMAN	Inter-alpha-trypsin inhibitor heavy chain H4	1	M.VVAGKLQDRGPDVLTAT.V	580.663	3	0.967	15.66
Treated 1	sp|Q14624|ITIH4_HUMAN	Inter-alpha-trypsin inhibitor heavy chain H4	1	M.VVAGKLQDRGPDVLTAT.V	870.49	2	1	69.79
Treated 1	sp|Q14624|ITIH4_HUMAN	Inter-alpha-trypsin inhibitor heavy chain H4	1	P.DHAAYHPF.R	479.218	2	0.9686	24.68
Treated 1	sp|Q14624|ITIH4_HUMAN	Inter-alpha-trypsin inhibitor heavy chain H4	1	P.DVPDHAAYHPF.R	423.531	3	0.9948	18.88
Treated 1	sp|Q14624|ITIH4_HUMAN	Inter-alpha-trypsin inhibitor heavy chain H4	1	P.DVPDHAAYHPF.R	423.531	3	0.9838	18.46
Treated 1	sp|Q14624|ITIH4_HUMAN	Inter-alpha-trypsin inhibitor heavy chain H4	1	P.DVPDHAAYHPF.R	634.792	2	0.9996	45.62
Treated 1	sp|Q14624|ITIH4_HUMAN	Inter-alpha-trypsin inhibitor heavy chain H4	1	P.DVPDHAAYHPFR.R	712.843	2	0.9905	38.54
Treated 1	sp|Q14624|ITIH4_HUMAN	Inter-alpha-trypsin inhibitor heavy chain H4	1	P.DVPDHAAYHPFR.R	475.564	3	0.9888	17.94
Treated 1	sp|Q14624|ITIH4_HUMAN	Inter-alpha-trypsin inhibitor heavy chain H4	1	P.GPPDVPDHA.A	452.716	2	0.9582	24.66
Treated 1	sp|Q14624|ITIH4_HUMAN	Inter-alpha-trypsin inhibitor heavy chain H4	1	P.GPPDVPDHAAY.H	569.766	2	0.9618	24.33
Treated 1	sp|Q14624|ITIH4_HUMAN	Inter-alpha-trypsin inhibitor heavy chain H4	1	P.GPPDVPDHAAYHP.F	458.217	3	0.9988	28.21
Treated 1	sp|Q14624|ITIH4_HUMAN	Inter-alpha-trypsin inhibitor heavy chain H4	1	P.GPPDVPDHAAYHPF.R	507.24	3	0.9983	22.95
Treated 1	sp|Q14624|ITIH4_HUMAN	Inter-alpha-trypsin inhibitor heavy chain H4	1	P.GPPDVPDHAAYHPF.R	760.356	2	0.9997	48.07
Treated 1	sp|Q14624|ITIH4_HUMAN	Inter-alpha-trypsin inhibitor heavy chain H4	1	P.GPPDVPDHAAYHPF.R	507.24	3	0.9949	19.53
Treated 1	sp|Q14624|ITIH4_HUMAN	Inter-alpha-trypsin inhibitor heavy chain H4	1	P.GPPDVPDHAAYHPF.R	760.356	2	0.9902	30.91
Treated 1	sp|Q14624|ITIH4_HUMAN	Inter-alpha-trypsin inhibitor heavy chain H4	1	P.GPPDVPDHAAYHPF.R	507.24	3	0.999	24.83
Treated 1	sp|Q14624|ITIH4_HUMAN	Inter-alpha-trypsin inhibitor heavy chain H4	1	P.GPPDVPDHAAYHPFR.R	838.406	2	0.9999	59.37
Treated 1	sp|Q14624|ITIH4_HUMAN	Inter-alpha-trypsin inhibitor heavy chain H4	1	P.GPPDVPDHAAYHPFR.R	559.273	3	0.989	18.6
Treated 1	sp|Q14624|ITIH4_HUMAN	Inter-alpha-trypsin inhibitor heavy chain H4	1	P.GVLSSRQLGLP.G	563.837	2	0.9758	26.4
Treated 1	sp|Q14624|ITIH4_HUMAN	Inter-alpha-trypsin inhibitor heavy chain H4	1	P.GVLSSRQLGLP.G	563.837	2	0.9955	32.34
Treated 1	sp|Q14624|ITIH4_HUMAN	Inter-alpha-trypsin inhibitor heavy chain H4	1	P.GVLSSRQLGLPGPP.D	689.4	2	0.9999	50.98
Treated 1	sp|Q14624|ITIH4_HUMAN	Inter-alpha-trypsin inhibitor heavy chain H4	1	P.GVLSSRQLGLPGPPDVPDHAA.Y	695.038	3	0.9975	28.47
Treated 1	sp|Q14624|ITIH4_HUMAN	Inter-alpha-trypsin inhibitor heavy chain H4	1	P.IQAPSAILPLPGQSVER.L	888.508	2	1	65.41
Treated 1	sp|Q14624|ITIH4_HUMAN	Inter-alpha-trypsin inhibitor heavy chain H4	1	P.LLTAVTFEYPSNAVEEVTQNNFR.L	881.444	3	1	53.29
Treated 1	sp|Q14624|ITIH4_HUMAN	Inter-alpha-trypsin inhibitor heavy chain H4	1	Q.DRGPDVLTATVS.G	615.824	2	0.997	36.64
Treated 1	sp|Q14624|ITIH4_HUMAN	Inter-alpha-trypsin inhibitor heavy chain H4	1	Q.LGLPGPPDVPDH.A	607.318	2	0.9994	44.67
Treated 1	sp|Q14624|ITIH4_HUMAN	Inter-alpha-trypsin inhibitor heavy chain H4	1	Q.LGLPGPPDVPDHA.A	642.837	2	0.9878	29.98
Treated 1	sp|Q14624|ITIH4_HUMAN	Inter-alpha-trypsin inhibitor heavy chain H4	1	Q.LGLPGPPDVPDHA.A	642.837	2	0.9985	39.74
Treated 1	sp|Q14624|ITIH4_HUMAN	Inter-alpha-trypsin inhibitor heavy chain H4	1	Q.LGLPGPPDVPDHAA.Y	678.355	2	0.9998	50.74
Treated 1	sp|Q14624|ITIH4_HUMAN	Inter-alpha-trypsin inhibitor heavy chain H4	1	Q.LGLPGPPDVPDHAA.Y	678.355	2	0.9998	50.36
Treated 1	sp|Q14624|ITIH4_HUMAN	Inter-alpha-trypsin inhibitor heavy chain H4	1	Q.LGLPGPPDVPDHAAY.H	759.887	2	0.9762	28.17
Treated 1	sp|Q14624|ITIH4_HUMAN	Inter-alpha-trypsin inhibitor heavy chain H4	1	Q.LGLPGPPDVPDHAAYHP.F	584.964	3	0.9977	27.33
Treated 1	sp|Q14624|ITIH4_HUMAN	Inter-alpha-trypsin inhibitor heavy chain H4	1	Q.LGLPGPPDVPDHAAYHPF.R	950.477	2	0.9959	37.27
Treated 1	sp|Q14624|ITIH4_HUMAN	Inter-alpha-trypsin inhibitor heavy chain H4	1	Q.LGLPGPPDVPDHAAYHPF.R	633.987	3	0.9511	15.27
Treated 1	sp|Q14624|ITIH4_HUMAN	Inter-alpha-trypsin inhibitor heavy chain H4	1	Q.LGLPGPPDVPDHAAYHPFR.R	686.021	3	0.9949	23.96
Treated 1	sp|Q14624|ITIH4_HUMAN	Inter-alpha-trypsin inhibitor heavy chain H4	1	Q.LQDFYQEVANPL.L	718.86	2	0.9922	33.1
Treated 1	sp|Q14624|ITIH4_HUMAN	Inter-alpha-trypsin inhibitor heavy chain H4	1	R.LLFKGSEM[147.04]VVAGK.L	465.598	3	1	43.11
Treated 1	sp|Q14624|ITIH4_HUMAN	Inter-alpha-trypsin inhibitor heavy chain H4	1	R.LLFKGSEM[147.04]VVAGK.L	465.598	3	0.9999	40.49
Treated 1	sp|Q14624|ITIH4_HUMAN	Inter-alpha-trypsin inhibitor heavy chain H4	1	R.LLFKGSEMVVA.G	597.337	2	0.973	24.15
Treated 1	sp|Q14624|ITIH4_HUMAN	Inter-alpha-trypsin inhibitor heavy chain H4	1	R.LLFKGSEMVVA.G	597.337	2	0.9974	35.02
Treated 1	sp|Q14624|ITIH4_HUMAN	Inter-alpha-trypsin inhibitor heavy chain H4	1	R.LLFKGSEMVVAG.K	625.848	2	0.9928	30.84
Treated 1	sp|Q14624|ITIH4_HUMAN	Inter-alpha-trypsin inhibitor heavy chain H4	1	R.LLFKGSEMVVAGK.L	460.266	3	0.9999	40.1
Treated 1	sp|Q14624|ITIH4_HUMAN	Inter-alpha-trypsin inhibitor heavy chain H4	1	R.LLFKGSEMVVAGK.L	689.896	2	1	67.95
Treated 1	sp|Q14624|ITIH4_HUMAN	Inter-alpha-trypsin inhibitor heavy chain H4	1	R.LLFKGSEMVVAGKL.Q	497.961	3	0.9985	28.23
Treated 1	sp|Q14624|ITIH4_HUMAN	Inter-alpha-trypsin inhibitor heavy chain H4	1	R.LLFKGSEMVVAGKL.Q	746.438	2	0.9998	45.8
Treated 1	sp|Q14624|ITIH4_HUMAN	Inter-alpha-trypsin inhibitor heavy chain H4	1	R.LLFKGSEMVVAGKLQDRGPDV.L	565.562	4	0.9692	11.33
Treated 1	sp|Q14624|ITIH4_HUMAN	Inter-alpha-trypsin inhibitor heavy chain H4	1	R.NVHSGSTFF.K	498.237	2	0.9949	32.33
Treated 1	sp|Q14624|ITIH4_HUMAN	Inter-alpha-trypsin inhibitor heavy chain H4	1	R.NVHSGSTFFKYY.L	483.901	3	0.9986	26.58
Treated 1	sp|Q14624|ITIH4_HUMAN	Inter-alpha-trypsin inhibitor heavy chain H4	1	R.NVHSGSTFFKYY.L	725.347	2	0.9874	30.38
Treated 1	sp|Q14624|ITIH4_HUMAN	Inter-alpha-trypsin inhibitor heavy chain H4	1	R.NVHSGSTFFKYY.L	483.901	3	0.9733	15.83
Treated 1	sp|Q14624|ITIH4_HUMAN	Inter-alpha-trypsin inhibitor heavy chain H4	1	R.PGVLSSRQ.L	422.242	2	0.9704	30.99
Treated 1	sp|Q14624|ITIH4_HUMAN	Inter-alpha-trypsin inhibitor heavy chain H4	1	R.PGVLSSRQ.L	422.242	2	0.992	40.74
Treated 1	sp|Q14624|ITIH4_HUMAN	Inter-alpha-trypsin inhibitor heavy chain H4	1	R.PGVLSSRQL.G	478.784	2	0.9963	37.58
Treated 1	sp|Q14624|ITIH4_HUMAN	Inter-alpha-trypsin inhibitor heavy chain H4	1	R.PGVLSSRQL.G	478.784	2	0.9986	47.87
Treated 1	sp|Q14624|ITIH4_HUMAN	Inter-alpha-trypsin inhibitor heavy chain H4	1	R.PGVLSSRQLG.L	507.295	2	0.9992	51.58
Treated 1	sp|Q14624|ITIH4_HUMAN	Inter-alpha-trypsin inhibitor heavy chain H4	1	R.PGVLSSRQLG.L	507.295	2	0.9993	51.51
Treated 1	sp|Q14624|ITIH4_HUMAN	Inter-alpha-trypsin inhibitor heavy chain H4	1	R.PGVLSSRQLGLP.G	612.363	2	0.9998	49.88
Treated 1	sp|Q14624|ITIH4_HUMAN	Inter-alpha-trypsin inhibitor heavy chain H4	1	R.PGVLSSRQLGLP.G	612.363	2	0.9999	56.57
Treated 1	sp|Q14624|ITIH4_HUMAN	Inter-alpha-trypsin inhibitor heavy chain H4	1	R.PGVLSSRQLGLP.G	612.363	2	0.9999	52.05
Treated 1	sp|Q14624|ITIH4_HUMAN	Inter-alpha-trypsin inhibitor heavy chain H4	1	R.PGVLSSRQLGLPGPP.D	737.926	2	1	58.9
Treated 1	sp|Q14624|ITIH4_HUMAN	Inter-alpha-trypsin inhibitor heavy chain H4	1	R.PGVLSSRQLGLPGPP.D	492.287	3	0.998	30.71
Treated 1	sp|Q14624|ITIH4_HUMAN	Inter-alpha-trypsin inhibitor heavy chain H4	1	R.PGVLSSRQLGLPGPP.D	737.926	2	1	68.16
Treated 1	sp|Q14624|ITIH4_HUMAN	Inter-alpha-trypsin inhibitor heavy chain H4	1	R.PGVLSSRQLGLPGPP.D	492.287	3	0.9939	30.73
Treated 1	sp|Q14624|ITIH4_HUMAN	Inter-alpha-trypsin inhibitor heavy chain H4	1	R.PGVLSSRQLGLPGPP.D	737.926	2	1	68.17
Treated 1	sp|Q14624|ITIH4_HUMAN	Inter-alpha-trypsin inhibitor heavy chain H4	1	R.PGVLSSRQLGLPGPPD.V	795.44	2	1	65.93
Treated 1	sp|Q14624|ITIH4_HUMAN	Inter-alpha-trypsin inhibitor heavy chain H4	1	R.PGVLSSRQLGLPGPPD.V	530.629	3	0.9722	18.43
Treated 1	sp|Q14624|ITIH4_HUMAN	Inter-alpha-trypsin inhibitor heavy chain H4	1	R.PGVLSSRQLGLPGPPD.V	795.44	2	1	80.31
Treated 1	sp|Q14624|ITIH4_HUMAN	Inter-alpha-trypsin inhibitor heavy chain H4	1	R.PGVLSSRQLGLPGPPDVP.D	893.5	2	0.9999	57.16
Treated 1	sp|Q14624|ITIH4_HUMAN	Inter-alpha-trypsin inhibitor heavy chain H4	1	R.PGVLSSRQLGLPGPPDVP.D	893.5	2	0.9999	56.97
Treated 1	sp|Q14624|ITIH4_HUMAN	Inter-alpha-trypsin inhibitor heavy chain H4	1	R.PGVLSSRQLGLPGPPDVPD.H	951.014	2	0.9999	59.78
Treated 1	sp|Q14624|ITIH4_HUMAN	Inter-alpha-trypsin inhibitor heavy chain H4	1	R.PGVLSSRQLGLPGPPDVPD.H	634.345	3	0.9906	19.95
Treated 1	sp|Q14624|ITIH4_HUMAN	Inter-alpha-trypsin inhibitor heavy chain H4	1	R.PGVLSSRQLGLPGPPDVPD.H	951.014	2	0.9999	56.52
Treated 1	sp|Q14624|ITIH4_HUMAN	Inter-alpha-trypsin inhibitor heavy chain H4	1	R.PGVLSSRQLGLPGPPDVPDH.A	680.031	3	0.9981	26.24
Treated 1	sp|Q14624|ITIH4_HUMAN	Inter-alpha-trypsin inhibitor heavy chain H4	1	R.PGVLSSRQLGLPGPPDVPDH.A	680.031	3	0.9998	36.19
Treated 1	sp|Q14624|ITIH4_HUMAN	Inter-alpha-trypsin inhibitor heavy chain H4	1	R.PGVLSSRQLGLPGPPDVPDHA.A	703.71	3	0.9995	30.82
Treated 1	sp|Q14624|ITIH4_HUMAN	Inter-alpha-trypsin inhibitor heavy chain H4	1	R.PGVLSSRQLGLPGPPDVPDHA.A	1055.06	2	0.9998	52.29
Treated 1	sp|Q14624|ITIH4_HUMAN	Inter-alpha-trypsin inhibitor heavy chain H4	1	R.PGVLSSRQLGLPGPPDVPDHA.A	703.71	3	0.9999	36.29
Treated 1	sp|Q14624|ITIH4_HUMAN	Inter-alpha-trypsin inhibitor heavy chain H4	1	R.PGVLSSRQLGLPGPPDVPDHA.A	703.71	3	0.9997	32.1
Treated 1	sp|Q14624|ITIH4_HUMAN	Inter-alpha-trypsin inhibitor heavy chain H4	1	R.PGVLSSRQLGLPGPPDVPDHAA.Y	727.389	3	0.9967	25.6
Treated 1	sp|Q14624|ITIH4_HUMAN	Inter-alpha-trypsin inhibitor heavy chain H4	1	R.PGVLSSRQLGLPGPPDVPDHAA.Y	1090.58	2	0.9999	56.29
Treated 1	sp|Q14624|ITIH4_HUMAN	Inter-alpha-trypsin inhibitor heavy chain H4	1	R.PGVLSSRQLGLPGPPDVPDHAA.Y	727.389	3	0.9998	34.3
Treated 1	sp|Q14624|ITIH4_HUMAN	Inter-alpha-trypsin inhibitor heavy chain H4	1	R.PGVLSSRQLGLPGPPDVPDHAA.Y	727.389	3	0.9999	36.71
Treated 1	sp|Q14624|ITIH4_HUMAN	Inter-alpha-trypsin inhibitor heavy chain H4	1	R.PGVLSSRQLGLPGPPDVPDHAAY.H	781.744	3	0.9989	28.92
Treated 1	sp|Q14624|ITIH4_HUMAN	Inter-alpha-trypsin inhibitor heavy chain H4	1	R.PGVLSSRQLGLPGPPDVPDHAAYHP.F	859.781	3	0.9996	34.78
Treated 1	sp|Q14624|ITIH4_HUMAN	Inter-alpha-trypsin inhibitor heavy chain H4	1	R.PGVLSSRQLGLPGPPDVPDHAAYHPF.R	681.855	4	0.999	24.92
Treated 1	sp|Q14624|ITIH4_HUMAN	Inter-alpha-trypsin inhibitor heavy chain H4	1	R.PGVLSSRQLGLPGPPDVPDHAAYHPF.R	908.804	3	0.9779	24.73
Treated 1	sp|Q14624|ITIH4_HUMAN	Inter-alpha-trypsin inhibitor heavy chain H4	1	R.PGVLSSRQLGLPGPPDVPDHAAYHPF.R	681.855	4	0.9974	22.86
Treated 1	sp|Q14624|ITIH4_HUMAN	Inter-alpha-trypsin inhibitor heavy chain H4	1	R.PGVLSSRQLGLPGPPDVPDHAAYHPFR.R	720.88	4	0.995	17.89
Treated 1	sp|Q14624|ITIH4_HUMAN	Inter-alpha-trypsin inhibitor heavy chain H4	1	R.PGVLSSRQLGLPGPPDVPDHAAYHPFR.R	720.88	4	0.9964	22.72
Treated 1	sp|Q14624|ITIH4_HUMAN	Inter-alpha-trypsin inhibitor heavy chain H4	1	R.PGVLSSRQLGLPGPPDVPDHAAYHPFR.R	576.905	5	0.9476	15.49
Treated 1	sp|Q14624|ITIH4_HUMAN	Inter-alpha-trypsin inhibitor heavy chain H4	1	R.QLGLPGPPDVPD.H	602.818	2	0.9728	27.36
Treated 1	sp|Q14624|ITIH4_HUMAN	Inter-alpha-trypsin inhibitor heavy chain H4	1	R.QLGLPGPPDVPD.H	602.818	2	0.9939	35.09
Treated 1	sp|Q14624|ITIH4_HUMAN	Inter-alpha-trypsin inhibitor heavy chain H4	1	R.QLGLPGPPDVPDH.A	671.347	2	0.9999	61.38
Treated 1	sp|Q14624|ITIH4_HUMAN	Inter-alpha-trypsin inhibitor heavy chain H4	1	R.QLGLPGPPDVPDH.A	671.347	2	1	79.22
Treated 1	sp|Q14624|ITIH4_HUMAN	Inter-alpha-trypsin inhibitor heavy chain H4	1	R.QLGLPGPPDVPDHA.A	706.866	2	0.9997	51.91
Treated 1	sp|Q14624|ITIH4_HUMAN	Inter-alpha-trypsin inhibitor heavy chain H4	1	R.QLGLPGPPDVPDHA.A	706.866	2	0.9998	54.43
Treated 1	sp|Q14624|ITIH4_HUMAN	Inter-alpha-trypsin inhibitor heavy chain H4	1	R.QLGLPGPPDVPDHAA.Y	742.385	2	0.9994	46.4
Treated 1	sp|Q14624|ITIH4_HUMAN	Inter-alpha-trypsin inhibitor heavy chain H4	1	R.QLGLPGPPDVPDHAA.Y	495.259	3	0.9999	36.12
Treated 1	sp|Q14624|ITIH4_HUMAN	Inter-alpha-trypsin inhibitor heavy chain H4	1	R.QLGLPGPPDVPDHAA.Y	742.385	2	0.9999	59.41
Treated 1	sp|Q14624|ITIH4_HUMAN	Inter-alpha-trypsin inhibitor heavy chain H4	1	R.QLGLPGPPDVPDHAA.Y	742.385	2	0.9998	55.63
Treated 1	sp|Q14624|ITIH4_HUMAN	Inter-alpha-trypsin inhibitor heavy chain H4	1	R.QLGLPGPPDVPDHAAY.H	823.916	2	0.9989	43.15
Treated 1	sp|Q14624|ITIH4_HUMAN	Inter-alpha-trypsin inhibitor heavy chain H4	1	R.QLGLPGPPDVPDHAAYHP.F	627.65	3	0.9673	21.23
Treated 1	sp|Q14624|ITIH4_HUMAN	Inter-alpha-trypsin inhibitor heavy chain H4	1	R.QLGLPGPPDVPDHAAYHP.F	627.65	3	0.9988	32.11
Treated 1	sp|Q14624|ITIH4_HUMAN	Inter-alpha-trypsin inhibitor heavy chain H4	1	R.QLGLPGPPDVPDHAAYHPF.R	676.673	3	0.9892	20.13
Treated 1	sp|Q14624|ITIH4_HUMAN	Inter-alpha-trypsin inhibitor heavy chain H4	1	R.QLGLPGPPDVPDHAAYHPF.R	1014.51	2	0.9995	48.14
Treated 1	sp|Q14624|ITIH4_HUMAN	Inter-alpha-trypsin inhibitor heavy chain H4	1	R.QLGLPGPPDVPDHAAYHPF.R	676.673	3	0.982	18.41
Treated 1	sp|Q14624|ITIH4_HUMAN	Inter-alpha-trypsin inhibitor heavy chain H4	1	R.QLGLPGPPDVPDHAAYHPF.R	1014.51	2	0.9999	56.01
Treated 1	sp|Q14624|ITIH4_HUMAN	Inter-alpha-trypsin inhibitor heavy chain H4	1	R.QLGLPGPPDVPDHAAYHPF.R	676.673	3	0.9825	19.25
Treated 1	sp|Q14624|ITIH4_HUMAN	Inter-alpha-trypsin inhibitor heavy chain H4	1	R.QLGLPGPPDVPDHAAYHPFR.R	546.782	4	0.9938	17.62
Treated 1	sp|Q14624|ITIH4_HUMAN	Inter-alpha-trypsin inhibitor heavy chain H4	1	R.QLGLPGPPDVPDHAAYHPFR.R	728.707	3	0.9923	24.04
Treated 1	sp|Q14624|ITIH4_HUMAN	Inter-alpha-trypsin inhibitor heavy chain H4	1	R.QLGLPGPPDVPDHAAYHPFR.R	546.782	4	0.9784	14.95
Treated 1	sp|Q14624|ITIH4_HUMAN	Inter-alpha-trypsin inhibitor heavy chain H4	1	R.QLGLPGPPDVPDHAAYHPFR.R	728.707	3	0.9562	20.03
Treated 1	sp|Q14624|ITIH4_HUMAN	Inter-alpha-trypsin inhibitor heavy chain H4	1	S.RQLGLPGPPDVPDHAAYHPFR.R	585.807	4	0.9629	11.83
Treated 1	sp|Q14624|ITIH4_HUMAN	Inter-alpha-trypsin inhibitor heavy chain H4	1	S.SRQLGLPGPPDVPDHA.A	552.624	3	0.9478	14.89
Treated 1	sp|Q14624|ITIH4_HUMAN	Inter-alpha-trypsin inhibitor heavy chain H4	1	S.SRQLGLPGPPDVPDHAA.Y	576.303	3	0.9753	21.19
Treated 1	sp|Q14624|ITIH4_HUMAN	Inter-alpha-trypsin inhibitor heavy chain H4	1	S.SRQLGLPGPPDVPDHAA.Y	576.303	3	1	47.29
Treated 1	sp|Q14624|ITIH4_HUMAN	Inter-alpha-trypsin inhibitor heavy chain H4	1	S.SRQLGLPGPPDVPDHAAYHPF.R	568.54	4	0.9513	11.12
Treated 1	sp|Q14624|ITIH4_HUMAN	Inter-alpha-trypsin inhibitor heavy chain H4	1	V.LSSRQLGLPGPPDVPDHAA.Y	643.009	3	0.9835	18.01
Treated 1	sp|Q14624|ITIH4_HUMAN	Inter-alpha-trypsin inhibitor heavy chain H4	1	V.LSSRQLGLPGPPDVPDHAAYHPF.R	824.423	3	1	43.94
Treated 1	sp|Q14624|ITIH4_HUMAN	Inter-alpha-trypsin inhibitor heavy chain H4	1	V.PDHAAYHPF.R	527.745	2	0.9535	23.47
Treated 1	sp|Q14624|ITIH4_HUMAN	Inter-alpha-trypsin inhibitor heavy chain H4	1	V.PDHAAYHPF.R	527.745	2	0.9952	32.73
Treated 1	sp|Q14624|ITIH4_HUMAN	Inter-alpha-trypsin inhibitor heavy chain H4	1	V.PDHAAYHPF.R	527.745	2	0.9739	24.73
Treated 1	sp|P02679-2|FIBG_HUMAN	Isoform Gamma-A of Fibrinogen gamma chain	1	G.QQHHLGGAKQAGDV.-	482.582	3	0.9985	25.08
Treated 1	sp|P02679-2|FIBG_HUMAN	Isoform Gamma-A of Fibrinogen gamma chain	1	Q.QHHLGGAKQAGDV.-	659.341	2	0.962	25.98
Treated 1	sp|P35527|K1C9_HUMAN	Keratin, type I cytoskeletal 9	1	L.SRSGGGGGGGLGSGGSIR.S	492.584	3	0.9909	24.41
Treated 1	sp|P35527|K1C9_HUMAN	Keratin, type I cytoskeletal 9	1	L.SRSGGGGGGGLGSGGSIRSS.Y	550.606	3	0.961	17.49
Treated 1	sp|P35527|K1C9_HUMAN	Keratin, type I cytoskeletal 9	1	L.SRSGGGGGGGLGSGGSIRSSY.S	604.96	3	0.9998	33.71
Treated 1	sp|P35527|K1C9_HUMAN	Keratin, type I cytoskeletal 9	1	L.SRSGGGGGGGLGSGGSIRSSY.S	604.96	3	0.9996	30.42
Treated 1	sp|P35527|K1C9_HUMAN	Keratin, type I cytoskeletal 9	1	R.SGGGGGGGLGSGGSIR.S	616.807	2	1	79.84
Treated 1	sp|P35527|K1C9_HUMAN	Keratin, type I cytoskeletal 9	1	S.GGGGGGGLGSGGSIRSS.Y	660.322	2	0.9965	39.61
Treated 1	sp|P01042|KNG1_HUMAN	Kininogen-1	1	K.RPPGFSPF.R	452.741	2	0.9979	39.62
Treated 1	sp|P01042|KNG1_HUMAN	Kininogen-1	1	L.M[147.04]KRPPGFSPF.R	590.307	2	0.9981	39.2
Treated 1	sp|P01042|KNG1_HUMAN	Kininogen-1	1	L.MKRPPGFSPF.R	582.309	2	0.9992	43.92
Treated 1	sp|P01042|KNG1_HUMAN	Kininogen-1	1	L.MKRPPGFSPF.R	582.309	2	0.9983	40.37
Treated 1	sp|P01042|KNG1_HUMAN	Kininogen-1	1	L.MKRPPGFSPFR.S	440.575	3	0.9994	26.87
Treated 1	sp|P01042|KNG1_HUMAN	Kininogen-1	1	R.PPGFSPFR.S	452.741	2	0.969	27.89
Treated 1	sp|P01042|KNG1_HUMAN	Kininogen-1	1	R.PPGFSPFR.S	452.741	2	0.9763	28.36
Treated 1	sp|O00187|MASP2_HUMAN	Mannan-binding lectin serine protease 2	1	A.TPLGPKWPEP.V	561.307	2	0.9821	27.6
Treated 1	sp|O00187|MASP2_HUMAN	Mannan-binding lectin serine protease 2	1	A.TPLGPKWPEPVFGR.L	527.627	3	0.9997	29.45
Treated 1	sp|O00151|PDLI1_HUMAN	PDZ and LIM domain protein 1	1	M.n[42.01]TTQQIDLQGPGPWGF.R	843.914	2	0.984	30.93
Treated 1	sp|O00151|PDLI1_HUMAN	PDZ and LIM domain protein 1	1	M.n[42.01]TTQQIDLQGPGPWGFR.L	921.964	2	0.9999	61.83
Treated 1	sp|O00151|PDLI1_HUMAN	PDZ and LIM domain protein 1	1	M.n[42.01]TTQQIDLQGPGPWGFR.L	921.964	2	0.9999	61.56
Treated 1	sp|P08567|PLEK_HUMAN	Pleckstrin	1	N.LFEIITADEVHY.F	725.371	2	0.9998	54.96
Treated 1	sp|P08567|PLEK_HUMAN	Pleckstrin	1	N.LFEIITADEVHYF.L	798.905	2	0.9784	29.11
Treated 1	sp|P00734|THRB_HUMAN	Prothrombin	0.9493	Q.VTVAMTPRSEGSSVN.L	767.884	2	0.999	44.09
Treated 1	sp|P35542|SAA4_HUMAN	Serum amyloid A-4 protein	1	G.NYDAAQRGPGGVWAA.K	766.87	2	0.9996	47.82
Treated 1	sp|P35542|SAA4_HUMAN	Serum amyloid A-4 protein	1	N.YDAAQRGPGGVWAA.K	709.848	2	0.9965	38.17
Treated 1	sp|P35542|SAA4_HUMAN	Serum amyloid A-4 protein	1	R.GNYDAAQRGPGGVW.A	724.343	2	0.9901	30.93
Treated 1	sp|P35542|SAA4_HUMAN	Serum amyloid A-4 protein	1	R.GNYDAAQRGPGGVWAA.K	795.38	2	0.9999	59
Treated 1	sp|P35542|SAA4_HUMAN	Serum amyloid A-4 protein	1	R.GNYDAAQRGPGGVWAA.K	795.38	2	0.998	39.56
Treated 1	sp|P35542|SAA4_HUMAN	Serum amyloid A-4 protein	1	Y.DAAQRGPGGVWAA.K	628.317	2	0.9864	29.22
Treated 1	sp|P05452|TETN_HUMAN	Tetranectin	1	E.LKSRLDTLAQEVAL.L	778.958	2	0.9949	30.49
Treated 1	sp|P05452|TETN_HUMAN	Tetranectin	1	K.SRLDTLAQEVA.L	601.826	2	0.9979	40.81
Treated 1	sp|P05452|TETN_HUMAN	Tetranectin	1	K.SRLDTLAQEVAL.L	658.368	2	0.9989	43.68
Treated 1	sp|P05452|TETN_HUMAN	Tetranectin	1	S.RLDTLAQEVA.L	558.31	2	0.9976	37.02
Treated 1	sp|P05452|TETN_HUMAN	Tetranectin	1	S.RLDTLAQEVAL.L	614.852	2	0.9977	36.63
Treated 1	sp|P02766|TTHY_HUMAN	Transthyretin	1	A.LLSPYSYSTTAVVTNPKE.-	985.513	2	1	113.34
Treated 1	sp|P02766|TTHY_HUMAN	Transthyretin	1	A.LLSPYSYSTTAVVTNPKE.-	657.345	3	1	56.14
Treated 1	sp|P02766|TTHY_HUMAN	Transthyretin	1	A.LLSPYSYSTTAVVTNPKE.-	985.513	2	1	118.47
Treated 1	sp|P02766|TTHY_HUMAN	Transthyretin	1	G.SPAINVAVHVFR.K	437.253	3	0.9998	30.33
Treated 1	sp|P02766|TTHY_HUMAN	Transthyretin	1	G.SPAINVAVHVFR.K	437.253	3	1	35.88
Treated 1	sp|P02766|TTHY_HUMAN	Transthyretin	1	L.LSPYSYSTTAVVTNPKE.-	928.971	2	1	120.83
Treated 1	sp|P02766|TTHY_HUMAN	Transthyretin	1	P.AINVAVHV.F	411.749	2	0.9994	43.59
Treated 1	sp|P02766|TTHY_HUMAN	Transthyretin	1	R.GSPAINVAVHVFR.K	456.26	3	0.9999	35.17
Treated 1	sp|P02766|TTHY_HUMAN	Transthyretin	1	R.GSPAINVAVHVFR.K	456.26	3	0.9999	34
Treated 1	sp|P04004|VTNC_HUMAN	Vitronectin	1	A.TWLSLFSSEESN.L	700.326	2	0.9999	57.08
Treated 1	sp|P04004|VTNC_HUMAN	Vitronectin	1	A.TWLSLFSSEESN.L	700.326	2	1	75.53
Treated 1	sp|P04004|VTNC_HUMAN	Vitronectin	1	D.WHGVPGQVDAA.M	568.782	2	1	67.2
Treated 1	sp|P04004|VTNC_HUMAN	Vitronectin	1	L.YISGMAPRPSL.A	596.317	2	0.9993	44.42
Treated 1	sp|P04004|VTNC_HUMAN	Vitronectin	1	L.YISGMAPRPSLA.K	631.836	2	0.9739	27
Treated 1	sp|P04004|VTNC_HUMAN	Vitronectin	1	R.ATWLSLFSSEE.S	635.307	2	0.9998	53.06
Treated 1	sp|P04004|VTNC_HUMAN	Vitronectin	1	R.ATWLSLFSSEESN.L	735.845	2	0.9902	30.76
Treated 1	sp|P04004|VTNC_HUMAN	Vitronectin	1	R.ATWLSLFSSEESN.L	735.845	2	0.998	38.74
Treated 1	sp|P04004|VTNC_HUMAN	Vitronectin	1	R.DWHGVPGQVDAA.M	626.295	2	0.9996	45.95
Treated 1	sp|P04004|VTNC_HUMAN	Vitronectin	1	R.IYISGM[147.04]APRPS.L	604.314	2	0.9994	45.46
Treated 1	sp|P04004|VTNC_HUMAN	Vitronectin	1	R.IYISGM[147.04]APRPS.L	604.314	2	0.9935	33.54
Treated 1	sp|P04004|VTNC_HUMAN	Vitronectin	1	R.IYISGM[147.04]APRPSL.A	660.857	2	1	61.41
Treated 1	sp|P04004|VTNC_HUMAN	Vitronectin	1	R.IYISGM[147.04]APRPSLA.K	696.375	2	0.9999	66.78
Treated 1	sp|P04004|VTNC_HUMAN	Vitronectin	1	R.IYISGMAPRP.S	552.801	2	0.9994	45.3
Treated 1	sp|P04004|VTNC_HUMAN	Vitronectin	1	R.IYISGMAPRPSL.A	652.859	2	1	63.53
Treated 1	sp|P04004|VTNC_HUMAN	Vitronectin	1	R.IYISGMAPRPSLA.K	688.378	2	0.9977	42.97
Treated 1	sp|P04004|VTNC_HUMAN	Vitronectin	1	R.IYISGMAPRPSLA.K	688.378	2	0.9854	31.91
Treated 1	sp|P04004|VTNC_HUMAN	Vitronectin	1	R.IYISGMAPRPSLAKKQ.R	440.755	4	0.9906	10.24
Treated 1	sp|P04004|VTNC_HUMAN	Vitronectin	1	R.TSAGTRQPQFI.S	603.321	2	0.998	38.8
Treated 1	sp|P04004|VTNC_HUMAN	Vitronectin	1	R.TSAGTRQPQFI.S	603.321	2	0.9991	43.4
Treated 1	sp|P04004|VTNC_HUMAN	Vitronectin	1	S.AVFEHFA.M	410.707	2	0.9509	23.26
Treated 1	sp|P04004|VTNC_HUMAN	Vitronectin	1	S.LSAVFEHFA.M	510.765	2	0.9926	32.38
Treated 1	sp|P04004|VTNC_HUMAN	Vitronectin	1	S.LSAVFEHFA.M	510.765	2	0.9984	39.66
Treated 1	sp|P04004|VTNC_HUMAN	Vitronectin	1	S.LSAVFEHFAM[147.04].M	584.283	2	1	62.72
Treated 1	sp|P04004|VTNC_HUMAN	Vitronectin	1	S.SLSAVFEHFA.M	554.281	2	0.9995	47.94
Treated 1	sp|P04004|VTNC_HUMAN	Vitronectin	1	T.VHEQVGGPSLTSD.L	663.324	2	1	79.18
Treated 1	sp|P04004|VTNC_HUMAN	Vitronectin	1	T.VHEQVGGPSLTSD.L	663.324	2	0.9999	60.02
Treated 1	sp|P04004|VTNC_HUMAN	Vitronectin	1	T.VHEQVGGPSLTSDLQ.A	783.895	2	1	80.4
Treated 1	sp|P04004|VTNC_HUMAN	Vitronectin	1	T.WLSLFSSEESN.L	649.803	2	0.9991	42.51
Treated 1	sp|P04004|VTNC_HUMAN	Vitronectin	1	T.WLSLFSSEESN.L	649.803	2	0.9993	43.3
Treated 1	sp|P04004|VTNC_HUMAN	Vitronectin	1	W.LSLFSSEESN.L	556.763	2	0.9955	33.42
Treated 1	sp|P04004|VTNC_HUMAN	Vitronectin	1	Y.ISGM[147.04]APRPSLA.K	558.301	2	0.9519	23.22
Treated 1	sp|P04004|VTNC_HUMAN	Vitronectin	1	Y.ISGMAPRPSLA.K	550.304	2	0.9869	27.7
Treated 1	sp|Q15942|ZYX_HUMAN	Zyxin	1	M.n[42.01]AAPRPSPAISVS.V	597.831	2	0.9932	32.78
Treated 1	sp|Q15942|ZYX_HUMAN	Zyxin	1	M.n[42.01]AAPRPSPAISVSVSAPA.F	810.445	2	0.9994	45.09
Treated 1	sp|Q15942|ZYX_HUMAN	Zyxin	1	Q.LHVQSQTQPVSLA.N	704.387	2	0.997	36.06
Treated 1	sp|Q15942|ZYX_HUMAN	Zyxin	1	S.LLDDMTKNDPFK.A	479.577	3	0.9489	14.17
Control 2	sp|P02671|FIBA_HUMAN	Fibrinogen alpha chain	1	A.DSGEGDFLAEGGGVR.G	733.335	2	1	84.67
Control 2	sp|P02671|FIBA_HUMAN	Fibrinogen alpha chain	1	E.TESRGSESGIFTNT.K	743.348	2	0.9991	38.8
Control 2	sp|P02671|FIBA_HUMAN	Fibrinogen alpha chain	1	F.DTASTGKTFPGFF.S	688.334	2	0.9998	45.18
Control 2	sp|P02671|FIBA_HUMAN	Fibrinogen alpha chain	1	F.FDTASTGKTFPG.F	614.8	2	0.9873	29.17
Control 2	sp|P02671|FIBA_HUMAN	Fibrinogen alpha chain	1	F.FDTASTGKTFPG.F	614.8	2	0.9738	27.18
Control 2	sp|P02671|FIBA_HUMAN	Fibrinogen alpha chain	1	S.GEGDFLAEGGGVR.G	632.306	2	1	50.2
Control 2	sp|P02671|FIBA_HUMAN	Fibrinogen alpha chain	1	S.SHHPGIAE.F	424.21	2	0.9967	34.82
Control 2	sp|P02671|FIBA_HUMAN	Fibrinogen alpha chain	1	S.SHHPGIAEFPS.R	589.787	2	0.9989	37.93
Control 2	sp|P02671|FIBA_HUMAN	Fibrinogen alpha chain	1	S.SHHPGIAEFPS.R	589.787	2	0.9853	30.42
Control 2	sp|P02671|FIBA_HUMAN	Fibrinogen alpha chain	1	S.SSHHPGIAEFPS.R	633.303	2	0.9968	34.21
Control 2	sp|P02671|FIBA_HUMAN	Fibrinogen alpha chain	1	T.ADSGEGDFLAEGGGVR.G	768.854	2	1	93.91
Control 2	sp|Q14624|ITIH4_HUMAN	Inter-alpha-trypsin inhibitor heavy chain H4	0	P.DHAAYHPF.R	479.218	2	0.9786	27.39
Control 2	sp|Q14624|ITIH4_HUMAN	Inter-alpha-trypsin inhibitor heavy chain H4	0	P.DHAAYHPF.R	479.218	2	0.9911	26.92
Control 2	sp|Q14624|ITIH4_HUMAN	Inter-alpha-trypsin inhibitor heavy chain H4	0	P.DVPDHAAYHPF.R	634.792	2	0.994	32.86
Control 2	sp|Q14624|ITIH4_HUMAN	Inter-alpha-trypsin inhibitor heavy chain H4	0	P.GPPDVPDHAAYHPF.R	760.356	2	0.9998	44.36
Control 2	sp|Q14624|ITIH4_HUMAN	Inter-alpha-trypsin inhibitor heavy chain H4	0	P.GPPDVPDHAAYHPF.R	507.24	3	0.9688	18.38
Control 2	sp|Q14624|ITIH4_HUMAN	Inter-alpha-trypsin inhibitor heavy chain H4	0	P.GPPDVPDHAAYHPF.R	760.356	2	0.9996	45.15
Control 2	sp|Q96M98|PACRG_HUMAN	Parkin coregulated gene protein	0.997	G.N[115.03]KILPVLPQ.L	511.82	2	1	45.01
Control 2	sp|Q8NA69|CS045_HUMAN	Uncharacterized protein C19orf45	0.9909	E.KIDPLVPQ.P	455.278	2	0.9979	28.18
Treated 2	sp|P08697|A2AP_HUMAN	Alpha-2-antiplasmin	1	A.M[147.04]EPLGRQ.L	423.714	2	0.9619	22.78
Treated 2	sp|P08697|A2AP_HUMAN	Alpha-2-antiplasmin	1	A.MEPLGRQLTSGP.N	643.336	2	0.9994	37.92
Treated 2	sp|P08697|A2AP_HUMAN	Alpha-2-antiplasmin	1	L.KLGNQEPGGQTA.L	600.308	2	0.9999	49.07
Treated 2	sp|P08697|A2AP_HUMAN	Alpha-2-antiplasmin	1	L.LKLGNQEPGGQTA.L	656.85	2	0.999	39.15
Treated 2	sp|P08697|A2AP_HUMAN	Alpha-2-antiplasmin	1	L.LKLGNQEPGGQTA.L	656.85	2	0.9955	43.61
Treated 2	sp|P08697|A2AP_HUMAN	Alpha-2-antiplasmin	1	L.TLLKLGNQEPGGQ.T	677.874	2	1	62.64
Treated 2	sp|P08697|A2AP_HUMAN	Alpha-2-antiplasmin	1	L.TLLKLGNQEPGGQTA.L	763.916	2	0.9999	62.06
Treated 2	sp|P08697|A2AP_HUMAN	Alpha-2-antiplasmin	1	L.TLLKLGNQEPGGQTA.L	763.916	2	1	72.23
Treated 2	sp|P08697|A2AP_HUMAN	Alpha-2-antiplasmin	1	L.TSGPNQEQVSP.L	572.271	2	0.9515	19.7
Treated 2	sp|P08697|A2AP_HUMAN	Alpha-2-antiplasmin	1	L.TSGPNQEQVSPLT.L	679.337	2	0.9986	34.43
Treated 2	sp|P08697|A2AP_HUMAN	Alpha-2-antiplasmin	1	M.EPLGRQLTSGP.N	577.816	2	0.9988	34.31
Treated 2	sp|P08697|A2AP_HUMAN	Alpha-2-antiplasmin	1	P.LTLLKLGNQEPGGQT.A	784.94	2	0.9995	40.33
Treated 2	sp|P08697|A2AP_HUMAN	Alpha-2-antiplasmin	1	P.LTLLKLGNQEPGGQTA.L	820.458	2	1	87.39
Treated 2	sp|P08697|A2AP_HUMAN	Alpha-2-antiplasmin	1	P.LTLLKLGNQEPGGQTA.L	820.458	2	1	93.64
Treated 2	sp|P08697|A2AP_HUMAN	Alpha-2-antiplasmin	1	P.NQ[129.04]EQVSPLT.L	508.752	2	0.9553	39.09*
Treated 2	sp|P08697|A2AP_HUMAN	Alpha-2-antiplasmin	1	P.NQEQVSPLT.L	508.26	2	0.9988	37.34
Treated 2	sp|P08697|A2AP_HUMAN	Alpha-2-antiplasmin	1	P.NQEQVSPLT.L	508.26	2	0.9995	49.87
Treated 2	sp|P08697|A2AP_HUMAN	Alpha-2-antiplasmin	1	P.NQEQVSPLTL.L	564.802	2	0.9968	29.66
Treated 2	sp|P08697|A2AP_HUMAN	Alpha-2-antiplasmin	1	P.NQEQVSPLTL.L	564.802	2	1	53.24
Treated 2	sp|P08697|A2AP_HUMAN	Alpha-2-antiplasmin	1	Q.LTSGPNQEQVSP.L	628.813	2	0.9999	47.84
Treated 2	sp|P08697|A2AP_HUMAN	Alpha-2-antiplasmin	1	Q.LTSGPNQEQVSPLT.L	735.879	2	0.986	32.13
Treated 2	sp|P08697|A2AP_HUMAN	Alpha-2-antiplasmin	1	R.GDKLFGPDL.K	481.257	2	0.9993	37.92
Treated 2	sp|P08697|A2AP_HUMAN	Alpha-2-antiplasmin	1	R.GDKLFGPDLK.L	545.304	2	0.9968	30.61
Treated 2	sp|P08697|A2AP_HUMAN	Alpha-2-antiplasmin	1	R.QLTSGPNQEQVSP.L	692.843	2	1	62.07
Treated 2	sp|P08697|A2AP_HUMAN	Alpha-2-antiplasmin	1	R.QLTSGPNQEQVSPLT.L	799.909	2	1	58.43
Treated 2	sp|P08697|A2AP_HUMAN	Alpha-2-antiplasmin	1	T.LLKLGN[115.03]QEPGGQTA.L	713.884	2	0.999	72.24*
Treated 2	sp|P08697|A2AP_HUMAN	Alpha-2-antiplasmin	1	T.LLKLGNQEPGGQ.T	627.35	2	1	64.73
Treated 2	sp|P08697|A2AP_HUMAN	Alpha-2-antiplasmin	1	T.LLKLGNQEPGGQT.A	677.874	2	0.9999	45.46
Treated 2	sp|P08697|A2AP_HUMAN	Alpha-2-antiplasmin	1	T.LLKLGNQEPGGQTA.L	713.392	2	1	64.97
Treated 2	sp|P08697|A2AP_HUMAN	Alpha-2-antiplasmin	1	T.LLKLGNQEPGGQTA.L	713.392	2	1	62.38
Treated 2	sp|P02765|FETUA_HUMAN	Alpha-2-HS-glycoprotein	1	A.APPGHQLH.R	428.729	2	0.9922	25.33
Treated 2	sp|P02765|FETUA_HUMAN	Alpha-2-HS-glycoprotein	1	A.APPGHQLH.R	428.729	2	0.9917	25.61
Treated 2	sp|P02765|FETUA_HUMAN	Alpha-2-HS-glycoprotein	1	A.APPGHQLHR.A	506.779	2	0.9999	45.42
Treated 2	sp|P02765|FETUA_HUMAN	Alpha-2-HS-glycoprotein	1	A.HYDLRHT.F	471.237	2	0.9871	23.68
Treated 2	sp|P02765|FETUA_HUMAN	Alpha-2-HS-glycoprotein	1	A.PPGHQLHR.A	471.261	2	0.9995	41.14
Treated 2	sp|P02765|FETUA_HUMAN	Alpha-2-HS-glycoprotein	1	D.LRHTFM[147.04]GVVS.L	581.809	2	0.9855	30.55
Treated 2	sp|P02765|FETUA_HUMAN	Alpha-2-HS-glycoprotein	1	D.LRHTFM[147.04]GVVS.L	581.809	2	0.9978	33.47
Treated 2	sp|P02765|FETUA_HUMAN	Alpha-2-HS-glycoprotein	1	D.LRHTFM[147.04]GVVSLGSPSGE.V	895.453	2	1	63.53
Treated 2	sp|P02765|FETUA_HUMAN	Alpha-2-HS-glycoprotein	1	D.LRHTFM[147.04]GVVSLGSPSGE.V	597.304	3	0.9967	43.65
Treated 2	sp|P02765|FETUA_HUMAN	Alpha-2-HS-glycoprotein	1	D.LRHTFMGVVS.L	573.812	2	0.9995	39.72
Treated 2	sp|P02765|FETUA_HUMAN	Alpha-2-HS-glycoprotein	1	D.LRHTFMGVVS.L	573.812	2	0.9994	40.12
Treated 2	sp|P02765|FETUA_HUMAN	Alpha-2-HS-glycoprotein	1	E.VKVWPQQPSGE.L	627.831	2	0.9991	36.05
Treated 2	sp|P02765|FETUA_HUMAN	Alpha-2-HS-glycoprotein	1	F.M[147.04]GVVSLGSPSGE.V	568.273	2	0.9996	39.87
Treated 2	sp|P02765|FETUA_HUMAN	Alpha-2-HS-glycoprotein	1	G.APGLPPAGSPPDSHV.L	699.858	2	0.9996	40.1
Treated 2	sp|P02765|FETUA_HUMAN	Alpha-2-HS-glycoprotein	1	G.APGLPPAGSPPDSHV.L	699.858	2	0.9993	37.7
Treated 2	sp|P02765|FETUA_HUMAN	Alpha-2-HS-glycoprotein	1	G.APGLPPAGSPPDSHV.L	699.858	2	0.9993	44.87
Treated 2	sp|P02765|FETUA_HUMAN	Alpha-2-HS-glycoprotein	1	G.APGLPPAGSPPDSHV.L	699.858	2	0.9999	48.09
Treated 2	sp|P02765|FETUA_HUMAN	Alpha-2-HS-glycoprotein	1	G.APGLPPAGSPPDSHV.L	699.858	2	0.9993	39.4
Treated 2	sp|P02765|FETUA_HUMAN	Alpha-2-HS-glycoprotein	1	G.APGLPPAGSPPDSHVL.L	756.4	2	0.9933	28.82
Treated 2	sp|P02765|FETUA_HUMAN	Alpha-2-HS-glycoprotein	1	G.APGLPPAGSPPDSHVL.L	756.4	2	0.9988	35.76
Treated 2	sp|P02765|FETUA_HUMAN	Alpha-2-HS-glycoprotein	1	G.APGLPPAGSPPDSHVL.L	756.4	2	0.9978	36
Treated 2	sp|P02765|FETUA_HUMAN	Alpha-2-HS-glycoprotein	1	G.APGLPPAGSPPDSHVL.L	756.4	2	0.9978	33.23
Treated 2	sp|P02765|FETUA_HUMAN	Alpha-2-HS-glycoprotein	1	G.SPSGEVSHPR.K	526.764	2	1	53.71
Treated 2	sp|P02765|FETUA_HUMAN	Alpha-2-HS-glycoprotein	1	G.SPSGEVSHPRKT.R	641.335	2	1	61.43
Treated 2	sp|P02765|FETUA_HUMAN	Alpha-2-HS-glycoprotein	1	G.SPSGEVSHPRKT.R	427.892	3	0.9728	20.29
Treated 2	sp|P02765|FETUA_HUMAN	Alpha-2-HS-glycoprotein	1	G.VVSLGSPSGE.V	466.244	2	0.9981	32.3
Treated 2	sp|P02765|FETUA_HUMAN	Alpha-2-HS-glycoprotein	1	G.VVSLGSPSGEVSHPR.K	503.27	3	0.9491	19.93
Treated 2	sp|P02765|FETUA_HUMAN	Alpha-2-HS-glycoprotein	1	G.VVSLGSPSGEVSHPR.K	754.401	2	1	59.26
Treated 2	sp|P02765|FETUA_HUMAN	Alpha-2-HS-glycoprotein	1	G.VVSLGSPSGEVSHPRKT.R	868.972	2	0.9995	45.68
Treated 2	sp|P02765|FETUA_HUMAN	Alpha-2-HS-glycoprotein	1	H.QLHRAHYD.L	520.261	2	0.993	27.98
Treated 2	sp|P02765|FETUA_HUMAN	Alpha-2-HS-glycoprotein	1	H.VLLAAPPGH.Q	437.765	2	0.9968	29.1
Treated 2	sp|P02765|FETUA_HUMAN	Alpha-2-HS-glycoprotein	1	H.VLLAAPPGHQ.L	501.794	2	0.9996	37.94
Treated 2	sp|P02765|FETUA_HUMAN	Alpha-2-HS-glycoprotein	1	H.VLLAAPPGHQ.L	501.794	2	0.9998	41.43
Treated 2	sp|P02765|FETUA_HUMAN	Alpha-2-HS-glycoprotein	1	H.VLLAAPPGHQ.L	501.794	2	0.991	26.75
Treated 2	sp|P02765|FETUA_HUMAN	Alpha-2-HS-glycoprotein	1	H.VLLAAPPGHQL.H	558.336	2	0.9998	40.39
Treated 2	sp|P02765|FETUA_HUMAN	Alpha-2-HS-glycoprotein	1	H.VLLAAPPGHQL.H	558.336	2	0.9993	33.44
Treated 2	sp|P02765|FETUA_HUMAN	Alpha-2-HS-glycoprotein	1	H.VLLAAPPGHQLH.R	626.866	2	0.9976	30.64
Treated 2	sp|P02765|FETUA_HUMAN	Alpha-2-HS-glycoprotein	1	H.YDLRHTFM[147.04]GVVS.L	720.855	2	0.9426	21.05
Treated 2	sp|P02765|FETUA_HUMAN	Alpha-2-HS-glycoprotein	1	H.YDLRHTFMGVVS.L	712.857	2	0.9695	31.31
Treated 2	sp|P02765|FETUA_HUMAN	Alpha-2-HS-glycoprotein	1	L.AAPPGHQLHR.A	542.298	2	0.9992	35.02
Treated 2	sp|P02765|FETUA_HUMAN	Alpha-2-HS-glycoprotein	1	L.GAPGLPPAGSPPDSHV.L	728.369	2	0.9805	27.1
Treated 2	sp|P02765|FETUA_HUMAN	Alpha-2-HS-glycoprotein	1	L.GAPGLPPAGSPPDSHV.L	728.369	2	0.9868	40.6
Treated 2	sp|P02765|FETUA_HUMAN	Alpha-2-HS-glycoprotein	1	L.GAPGLPPAGSPPDSHV.L	728.369	2	0.9999	59.14
Treated 2	sp|P02765|FETUA_HUMAN	Alpha-2-HS-glycoprotein	1	L.GAPGLPPAGSPPDSHV.L	728.369	2	0.9999	62.2
Treated 2	sp|P02765|FETUA_HUMAN	Alpha-2-HS-glycoprotein	1	L.GAPGLPPAGSPPDSHV.L	728.369	2	0.9998	61.74
Treated 2	sp|P02765|FETUA_HUMAN	Alpha-2-HS-glycoprotein	1	L.GAPGLPPAGSPPDSHV.L	728.369	2	0.9999	59.15
Treated 2	sp|P02765|FETUA_HUMAN	Alpha-2-HS-glycoprotein	1	L.GAPGLPPAGSPPDSHV.L	728.369	2	0.9999	59.45
Treated 2	sp|P02765|FETUA_HUMAN	Alpha-2-HS-glycoprotein	1	L.GAPGLPPAGSPPDSHV.L	728.369	2	0.9991	44.43
Treated 2	sp|P02765|FETUA_HUMAN	Alpha-2-HS-glycoprotein	1	L.GAPGLPPAGSPPDSHV.L	728.369	2	0.9781	30.61
Treated 2	sp|P02765|FETUA_HUMAN	Alpha-2-HS-glycoprotein	1	L.GAPGLPPAGSPPDSHV.L	728.369	2	0.985	26.82
Treated 2	sp|P02765|FETUA_HUMAN	Alpha-2-HS-glycoprotein	1	L.GSPSGEVSHP.R	477.224	2	0.9995	36.71
Treated 2	sp|P02765|FETUA_HUMAN	Alpha-2-HS-glycoprotein	1	L.GSPSGEVSHPR.K	555.274	2	1	55.19
Treated 2	sp|P02765|FETUA_HUMAN	Alpha-2-HS-glycoprotein	1	L.GSPSGEVSHPRKT.R	669.846	2	1	64.59
Treated 2	sp|P02765|FETUA_HUMAN	Alpha-2-HS-glycoprotein	1	L.LAAPPGHQL.H	452.26	2	0.994	29.4
Treated 2	sp|P02765|FETUA_HUMAN	Alpha-2-HS-glycoprotein	1	L.LAAPPGHQL.H	452.26	2	0.9506	25.09
Treated 2	sp|P02765|FETUA_HUMAN	Alpha-2-HS-glycoprotein	1	L.LAAPPGHQL.H	452.26	2	0.9798	23.69
Treated 2	sp|P02765|FETUA_HUMAN	Alpha-2-HS-glycoprotein	1	L.LAAPPGHQL.H	452.26	2	0.9249	19.98
Treated 2	sp|P02765|FETUA_HUMAN	Alpha-2-HS-glycoprotein	1	L.LAAPPGHQLHR.A	598.84	2	1	66.48
Treated 2	sp|P02765|FETUA_HUMAN	Alpha-2-HS-glycoprotein	1	L.LAAPPGHQLHR.A	598.84	2	0.9997	43.31
Treated 2	sp|P02765|FETUA_HUMAN	Alpha-2-HS-glycoprotein	1	L.RHTFM[147.04]GVVS.L	525.267	2	0.9875	27.33
Treated 2	sp|P02765|FETUA_HUMAN	Alpha-2-HS-glycoprotein	1	L.RHTFM[147.04]GVVS.L	525.267	2	0.9992	39.84
Treated 2	sp|P02765|FETUA_HUMAN	Alpha-2-HS-glycoprotein	1	M.GVVSLGSPSGE.V	494.755	2	0.9999	51.06
Treated 2	sp|P02765|FETUA_HUMAN	Alpha-2-HS-glycoprotein	1	M.GVVSLGSPSGEVSHPR.K	522.277	3	0.9681	29.14
Treated 2	sp|P02765|FETUA_HUMAN	Alpha-2-HS-glycoprotein	1	M.GVVSLGSPSGEVSHPR.K	782.912	2	0.9999	58.12
Treated 2	sp|P02765|FETUA_HUMAN	Alpha-2-HS-glycoprotein	1	M.GVVSLGSPSGEVSHPRKT.R	897.483	2	1	65.65
Treated 2	sp|P02765|FETUA_HUMAN	Alpha-2-HS-glycoprotein	1	P.GLPPAGSPPDSHV.L	615.813	2	0.997	31.47
Treated 2	sp|P02765|FETUA_HUMAN	Alpha-2-HS-glycoprotein	1	P.GLPPAGSPPDSHV.L	615.813	2	0.9992	36.47
Treated 2	sp|P02765|FETUA_HUMAN	Alpha-2-HS-glycoprotein	1	P.GLPPAGSPPDSHV.L	615.813	2	0.9984	33.77
Treated 2	sp|P02765|FETUA_HUMAN	Alpha-2-HS-glycoprotein	1	P.GLPPAGSPPDSHVL.L	672.355	2	0.9981	33.76
Treated 2	sp|P02765|FETUA_HUMAN	Alpha-2-HS-glycoprotein	1	P.GLPPAGSPPDSHVL.L	672.355	2	0.9443	20.6
Treated 2	sp|P02765|FETUA_HUMAN	Alpha-2-HS-glycoprotein	1	P.HGPGLIYR.Q	456.76	2	0.9302	23.77
Treated 2	sp|P02765|FETUA_HUMAN	Alpha-2-HS-glycoprotein	1	P.LGAPGLPPAGSPPDS.H	666.847	2	0.9987	35.7
Treated 2	sp|P02765|FETUA_HUMAN	Alpha-2-HS-glycoprotein	1	P.LGAPGLPPAGSPPDSH.V	735.377	2	0.9997	42.91
Treated 2	sp|P02765|FETUA_HUMAN	Alpha-2-HS-glycoprotein	1	P.LGAPGLPPAGSPPDSH.V	735.377	2	1	55.31
Treated 2	sp|P02765|FETUA_HUMAN	Alpha-2-HS-glycoprotein	1	P.LGAPGLPPAGSPPDSH.V	735.377	2	0.9997	42.95
Treated 2	sp|P02765|FETUA_HUMAN	Alpha-2-HS-glycoprotein	1	P.LGAPGLPPAGSPPDSH.V	735.377	2	0.9996	41.57
Treated 2	sp|P02765|FETUA_HUMAN	Alpha-2-HS-glycoprotein	1	P.LGAPGLPPAGSPPDSHV.L	784.911	2	0.9996	41.09
Treated 2	sp|P02765|FETUA_HUMAN	Alpha-2-HS-glycoprotein	1	P.LGAPGLPPAGSPPDSHV.L	523.61	3	0.996	30.95
Treated 2	sp|P02765|FETUA_HUMAN	Alpha-2-HS-glycoprotein	1	P.LGAPGLPPAGSPPDSHV.L	784.911	2	0.9999	50.56
Treated 2	sp|P02765|FETUA_HUMAN	Alpha-2-HS-glycoprotein	1	P.LGAPGLPPAGSPPDSHV.L	523.61	3	0.9899	34.39
Treated 2	sp|P02765|FETUA_HUMAN	Alpha-2-HS-glycoprotein	1	P.LGAPGLPPAGSPPDSHV.L	784.911	2	0.9999	53.42
Treated 2	sp|P02765|FETUA_HUMAN	Alpha-2-HS-glycoprotein	1	P.LGAPGLPPAGSPPDSHV.L	784.911	2	1	53.44
Treated 2	sp|P02765|FETUA_HUMAN	Alpha-2-HS-glycoprotein	1	P.LGAPGLPPAGSPPDSHV.L	523.61	3	0.9909	27.43
Treated 2	sp|P02765|FETUA_HUMAN	Alpha-2-HS-glycoprotein	1	P.LGAPGLPPAGSPPDSHV.L	784.911	2	1	56.68
Treated 2	sp|P02765|FETUA_HUMAN	Alpha-2-HS-glycoprotein	1	P.LGAPGLPPAGSPPDSHV.L	784.911	2	1	51.65
Treated 2	sp|P02765|FETUA_HUMAN	Alpha-2-HS-glycoprotein	1	P.LGAPGLPPAGSPPDSHV.L	784.911	2	0.9997	43.24
Treated 2	sp|P02765|FETUA_HUMAN	Alpha-2-HS-glycoprotein	1	P.LGAPGLPPAGSPPDSHV.L	784.911	2	0.9946	32.91
Treated 2	sp|P02765|FETUA_HUMAN	Alpha-2-HS-glycoprotein	1	P.LGAPGLPPAGSPPDSHV.L	784.911	2	0.9988	36.17
Treated 2	sp|P02765|FETUA_HUMAN	Alpha-2-HS-glycoprotein	1	P.LGAPGLPPAGSPPDSHV.L	784.911	2	0.9981	34.25
Treated 2	sp|P02765|FETUA_HUMAN	Alpha-2-HS-glycoprotein	1	P.LGAPGLPPAGSPPDSHV.L	784.911	2	0.9994	39.03
Treated 2	sp|P02765|FETUA_HUMAN	Alpha-2-HS-glycoprotein	1	P.LGAPGLPPAGSPPDSHV.L	784.911	2	0.999	38.85
Treated 2	sp|P02765|FETUA_HUMAN	Alpha-2-HS-glycoprotein	1	P.LGAPGLPPAGSPPDSHVL.L	841.453	2	0.9996	46.8
Treated 2	sp|P02765|FETUA_HUMAN	Alpha-2-HS-glycoprotein	1	P.LGAPGLPPAGSPPDSHVL.L	841.453	2	1	53.37
Treated 2	sp|P02765|FETUA_HUMAN	Alpha-2-HS-glycoprotein	1	P.LGAPGLPPAGSPPDSHVL.L	841.453	2	1	61.65
Treated 2	sp|P02765|FETUA_HUMAN	Alpha-2-HS-glycoprotein	1	P.LGAPGLPPAGSPPDSHVL.L	841.453	2	0.9999	54.96
Treated 2	sp|P02765|FETUA_HUMAN	Alpha-2-HS-glycoprotein	1	P.LGAPGLPPAGSPPDSHVL.L	841.453	2	0.9999	54.03
Treated 2	sp|P02765|FETUA_HUMAN	Alpha-2-HS-glycoprotein	1	P.LGAPGLPPAGSPPDSHVL.L	841.453	2	1	55.02
Treated 2	sp|P02765|FETUA_HUMAN	Alpha-2-HS-glycoprotein	1	P.LGAPGLPPAGSPPDSHVL.L	841.453	2	0.9998	47.57
Treated 2	sp|P02765|FETUA_HUMAN	Alpha-2-HS-glycoprotein	1	P.LGAPGLPPAGSPPDSHVL.L	841.453	2	1	65.22
Treated 2	sp|P02765|FETUA_HUMAN	Alpha-2-HS-glycoprotein	1	P.LGAPGLPPAGSPPDSHVL.L	841.453	2	0.9999	52.12
Treated 2	sp|P02765|FETUA_HUMAN	Alpha-2-HS-glycoprotein	1	P.LGAPGLPPAGSPPDSHVL.L	841.453	2	0.9974	38.53
Treated 2	sp|P02765|FETUA_HUMAN	Alpha-2-HS-glycoprotein	1	Q.LHRAHYD.L	456.232	2	0.9928	27.8
Treated 2	sp|P02765|FETUA_HUMAN	Alpha-2-HS-glycoprotein	1	Q.LHRAHYDL.R	512.774	2	0.9961	29.7
Treated 2	sp|P02765|FETUA_HUMAN	Alpha-2-HS-glycoprotein	1	R.AHYDLRH.T	456.232	2	0.9811	22.94
Treated 2	sp|P02765|FETUA_HUMAN	Alpha-2-HS-glycoprotein	1	R.AHYDLRHT.F	506.755	2	0.9971	36.48
Treated 2	sp|P02765|FETUA_HUMAN	Alpha-2-HS-glycoprotein	1	R.AHYDLRHTF.M	580.29	2	0.9619	21.81
Treated 2	sp|P02765|FETUA_HUMAN	Alpha-2-HS-glycoprotein	1	R.AHYDLRHTFM.G	645.81	2	0.9881	26.38
Treated 2	sp|P02765|FETUA_HUMAN	Alpha-2-HS-glycoprotein	1	R.AHYDLRHTFM[147.04].G	653.807	2	0.9998	42.38
Treated 2	sp|P02765|FETUA_HUMAN	Alpha-2-HS-glycoprotein	1	R.AHYDLRHTFM[147.04]G.V	682.318	2	0.9999	45.16
Treated 2	sp|P02765|FETUA_HUMAN	Alpha-2-HS-glycoprotein	1	R.AHYDLRHTFM[147.04]G.V	682.318	2	0.9993	42.1
Treated 2	sp|P02765|FETUA_HUMAN	Alpha-2-HS-glycoprotein	1	R.AHYDLRHTFM[147.04]GV.V	731.852	2	0.9984	35.13
Treated 2	sp|P02765|FETUA_HUMAN	Alpha-2-HS-glycoprotein	1	R.AHYDLRHTFM[147.04]GVVS.L	824.903	2	0.9998	45.47
Treated 2	sp|P02765|FETUA_HUMAN	Alpha-2-HS-glycoprotein	1	R.AHYDLRHTFM[147.04]GVVS.L	824.903	2	0.9988	37.42
Treated 2	sp|P02765|FETUA_HUMAN	Alpha-2-HS-glycoprotein	1	R.AHYDLRHTFMG.V	674.321	2	0.9951	29.3
Treated 2	sp|P02765|FETUA_HUMAN	Alpha-2-HS-glycoprotein	1	R.AHYDLRHTFMGVVS.L	816.905	2	0.9999	47.57
Treated 2	sp|P02765|FETUA_HUMAN	Alpha-2-HS-glycoprotein	1	R.AHYDLRHTFMGVVS.L	816.905	2	0.9999	50.16
Treated 2	sp|P02765|FETUA_HUMAN	Alpha-2-HS-glycoprotein	1	R.HTFM[147.04]GVVS.L	447.217	2	0.9446	22.05
Treated 2	sp|P02765|FETUA_HUMAN	Alpha-2-HS-glycoprotein	1	R.HTFM[147.04]GVVSLGSPSGE.V	760.86	2	1	71.21
Treated 2	sp|P02765|FETUA_HUMAN	Alpha-2-HS-glycoprotein	1	R.HTFM[147.04]GVVSLGSPSGE.V	760.86	2	0.9953	40.5
Treated 2	sp|P02765|FETUA_HUMAN	Alpha-2-HS-glycoprotein	1	R.HTFMGVVSLGSPSGE.V	752.863	2	1	71
Treated 2	sp|P02765|FETUA_HUMAN	Alpha-2-HS-glycoprotein	1	R.TVVQPSVGA.A	429.244	2	0.9923	31.38
Treated 2	sp|P02765|FETUA_HUMAN	Alpha-2-HS-glycoprotein	1	S.LGSPSGEVSHP.R	533.766	2	1	53.93
Treated 2	sp|P02765|FETUA_HUMAN	Alpha-2-HS-glycoprotein	1	S.LGSPSGEVSHP.R	533.766	2	0.9997	43.09
Treated 2	sp|P02765|FETUA_HUMAN	Alpha-2-HS-glycoprotein	1	S.LGSPSGEVSHPR.K	611.816	2	1	59.41
Treated 2	sp|P02765|FETUA_HUMAN	Alpha-2-HS-glycoprotein	1	S.LGSPSGEVSHPR.K	408.213	3	0.9812	22.7
Treated 2	sp|P02765|FETUA_HUMAN	Alpha-2-HS-glycoprotein	1	S.LGSPSGEVSHPRKT.R	726.388	2	0.9992	37.18
Treated 2	sp|P02765|FETUA_HUMAN	Alpha-2-HS-glycoprotein	1	S.LGSPSGEVSHPRKT.R	726.388	2	1	66.61
Treated 2	sp|P02765|FETUA_HUMAN	Alpha-2-HS-glycoprotein	1	S.PSGEVSHPRKT.R	597.819	2	0.9999	48.74
Treated 2	sp|P02765|FETUA_HUMAN	Alpha-2-HS-glycoprotein	1	T.FM[147.04]GVVSLGSPSGE.V	641.807	2	1	55.56
Treated 2	sp|P02765|FETUA_HUMAN	Alpha-2-HS-glycoprotein	1	T.FM[147.04]GVVSLGSPSGEVSHPR.K	620.311	3	0.9968	41.27
Treated 2	sp|P02765|FETUA_HUMAN	Alpha-2-HS-glycoprotein	1	T.FM[147.04]GVVSLGSPSGEVSHPRKT.R	1044.53	2	0.9999	51.72
Treated 2	sp|P02765|FETUA_HUMAN	Alpha-2-HS-glycoprotein	1	T.FMGVVSLGSPSGEVSHPRKT.R	691.361	3	0.9481	22.8
Treated 2	sp|P02765|FETUA_HUMAN	Alpha-2-HS-glycoprotein	1	T.FMGVVSLGSPSGEVSHPRKT.R	1036.54	2	0.9999	54.59
Treated 2	sp|P02765|FETUA_HUMAN	Alpha-2-HS-glycoprotein	1	V.LLAAPPGHQ.L	452.26	2	0.9885	29.81
Treated 2	sp|P02765|FETUA_HUMAN	Alpha-2-HS-glycoprotein	1	V.LLAAPPGHQ.L	452.26	2	0.9995	38.86
Treated 2	sp|P02765|FETUA_HUMAN	Alpha-2-HS-glycoprotein	1	V.LLAAPPGHQ.L	452.26	2	0.9937	33.17
Treated 2	sp|P02765|FETUA_HUMAN	Alpha-2-HS-glycoprotein	1	V.LLAAPPGHQ.L	452.26	2	0.9945	34.43
Treated 2	sp|P02765|FETUA_HUMAN	Alpha-2-HS-glycoprotein	1	V.LLAAPPGHQL.H	508.802	2	0.9993	39.33
Treated 2	sp|P02765|FETUA_HUMAN	Alpha-2-HS-glycoprotein	1	V.LLAAPPGHQL.H	508.802	2	0.9998	41.41
Treated 2	sp|P02765|FETUA_HUMAN	Alpha-2-HS-glycoprotein	1	V.LLAAPPGHQL.H	508.802	2	0.998	31.13
Treated 2	sp|P02765|FETUA_HUMAN	Alpha-2-HS-glycoprotein	1	V.LLAAPPGHQLH.R	577.331	2	0.9985	37.01
Treated 2	sp|P02765|FETUA_HUMAN	Alpha-2-HS-glycoprotein	1	V.LLAAPPGHQLH.R	577.331	2	0.9999	52.48
Treated 2	sp|P02765|FETUA_HUMAN	Alpha-2-HS-glycoprotein	1	V.LLAAPPGHQLH.R	577.331	2	0.9937	28.36
Treated 2	sp|P02765|FETUA_HUMAN	Alpha-2-HS-glycoprotein	1	V.LLAAPPGHQLHR.A	655.382	2	0.9993	41.62
Treated 2	sp|P02765|FETUA_HUMAN	Alpha-2-HS-glycoprotein	1	V.LLAAPPGHQLHR.A	655.382	2	0.9995	45.38
Treated 2	sp|P02765|FETUA_HUMAN	Alpha-2-HS-glycoprotein	1	V.SLGSPSGEVSHPR.K	437.224	3	0.9339	17.96
Treated 2	sp|P02765|FETUA_HUMAN	Alpha-2-HS-glycoprotein	1	V.SLGSPSGEVSHPRKT.R	513.605	3	0.9909	26
Treated 2	sp|P02765|FETUA_HUMAN	Alpha-2-HS-glycoprotein	1	V.SLGSPSGEVSHPRKT.R	769.904	2	0.9994	38.96
Treated 2	sp|P02765|FETUA_HUMAN	Alpha-2-HS-glycoprotein	1	Y.DLRHTFM[147.04]GV.V	546.273	2	0.9742	23.9
Treated 2	sp|P02765|FETUA_HUMAN	Alpha-2-HS-glycoprotein	1	Y.DLRHTFM[147.04]GVVS.L	639.323	2	0.9993	38.11
Treated 2	sp|P02765|FETUA_HUMAN	Alpha-2-HS-glycoprotein	1	Y.DLRHTFMGVVS.L	631.325	2	0.9997	43.05
Treated 2	sp|P02765|FETUA_HUMAN	Alpha-2-HS-glycoprotein	1	Y.DLRHTFMGVVS.L	631.325	2	0.9995	39.36
Treated 2	sp|P01023|A2MG_HUMAN	Alpha-2-macroglobulin	1	F.YESDVM[147.04]GRGHA.R	619.271	2	0.9999	42.54
Treated 2	sp|P01023|A2MG_HUMAN	Alpha-2-macroglobulin	1	R.VGFYESDVM[147.04]GRGH.A	735.332	2	0.9901	26.32
Treated 2	sp|P01023|A2MG_HUMAN	Alpha-2-macroglobulin	1	R.VGFYESDVM[147.04]GRGHA.R	770.85	2	0.9995	50.58
Treated 2	sp|P01023|A2MG_HUMAN	Alpha-2-macroglobulin	1	R.VGFYESDVMGRGHA.R	762.853	2	1	68.66
Treated 2	sp|P02647|APOA1_HUMAN	Apolipoprotein A-I	1	A.LGKQLNLK.L	457.299	2	0.9661	44.41*
Treated 2	sp|P02647|APOA1_HUMAN	Apolipoprotein A-I	1	A.LRTHLAPYSDE.L	651.332	2	0.9967	34.64
Treated 2	sp|P02647|APOA1_HUMAN	Apolipoprotein A-I	1	E.VKAKVQPYLDDF.Q	711.889	2	0.9999	49.67
Treated 2	sp|P02647|APOA1_HUMAN	Apolipoprotein A-I	1	F.EGSALGKQLN.L	508.776	2	0.9965	44.75
Treated 2	sp|P02647|APOA1_HUMAN	Apolipoprotein A-I	1	F.LSALEEYTKKLNTQ.-	819.445	2	1	78.08
Treated 2	sp|P02647|APOA1_HUMAN	Apolipoprotein A-I	1	H.LSTLSEKAKPA.L	572.836	2	0.9999	42.12
Treated 2	sp|P02647|APOA1_HUMAN	Apolipoprotein A-I	1	K.DSGRDYVSQ.F	513.732	2	0.9983	30.47
Treated 2	sp|P02647|APOA1_HUMAN	Apolipoprotein A-I	1	K.LLDNWDSVTST.F	625.803	2	0.9997	42.27
Treated 2	sp|P02647|APOA1_HUMAN	Apolipoprotein A-I	1	K.LLDNWDSVTST.F	625.803	2	1	54.05
Treated 2	sp|P02647|APOA1_HUMAN	Apolipoprotein A-I	1	K.LLDNWDSVTSTFS.K	742.853	2	0.9921	31.95
Treated 2	sp|P02647|APOA1_HUMAN	Apolipoprotein A-I	1	K.LREQLGPVTQE.F	635.347	2	0.9998	43.99
Treated 2	sp|P02647|APOA1_HUMAN	Apolipoprotein A-I	1	K.LREQLGPVTQE.F	635.347	2	0.9953	32.57
Treated 2	sp|P02647|APOA1_HUMAN	Apolipoprotein A-I	1	L.DNWDSVTSTFS.K	629.769	2	0.9997	37.97
Treated 2	sp|P02647|APOA1_HUMAN	Apolipoprotein A-I	1	L.KLLDNWDS.V	495.752	2	0.9577	21.52
Treated 2	sp|P02647|APOA1_HUMAN	Apolipoprotein A-I	1	L.KLLDNWDSVTST.F	689.85	2	1	59.4
Treated 2	sp|P02647|APOA1_HUMAN	Apolipoprotein A-I	1	L.KLLDNWDSVTST.F	689.85	2	1	54.64
Treated 2	sp|P02647|APOA1_HUMAN	Apolipoprotein A-I	1	L.LDNWDSVTST.F	569.26	2	0.9924	26.32
Treated 2	sp|P02647|APOA1_HUMAN	Apolipoprotein A-I	1	L.NLKLLDNWDSVTST.F	803.413	2	1	79.36
Treated 2	sp|P02647|APOA1_HUMAN	Apolipoprotein A-I	1	L.STLSEKAKPA.L	516.294	2	0.9993	35.62
Treated 2	sp|P02647|APOA1_HUMAN	Apolipoprotein A-I	1	N.LKLLDNWDS.V	552.294	2	0.9848	27.29
Treated 2	sp|P02647|APOA1_HUMAN	Apolipoprotein A-I	1	N.LKLLDNWDSVTST.F	746.392	2	1	83.31
Treated 2	sp|P02647|APOA1_HUMAN	Apolipoprotein A-I	1	N.LKLLDNWDSVTST.F	746.392	2	1	77.11
Treated 2	sp|P02647|APOA1_HUMAN	Apolipoprotein A-I	1	Q.FEGSALGK.Q	404.717	2	0.9973	36.77
Treated 2	sp|P02647|APOA1_HUMAN	Apolipoprotein A-I	1	Q.FEGSALGKQ.L	468.747	2	0.9999	47.91
Treated 2	sp|P02647|APOA1_HUMAN	Apolipoprotein A-I	1	Q.FEGSALGKQL.N	525.289	2	1	60.43
Treated 2	sp|P02647|APOA1_HUMAN	Apolipoprotein A-I	1	Q.FEGSALGKQLN.L	582.31	2	0.9987	34.61
Treated 2	sp|P02647|APOA1_HUMAN	Apolipoprotein A-I	1	Q.FEGSALGKQLN.L	582.31	2	1	62.27
Treated 2	sp|P02647|APOA1_HUMAN	Apolipoprotein A-I	1	Q.FEGSALGKQLNL.K	638.852	2	1	60.22
Treated 2	sp|P02647|APOA1_HUMAN	Apolipoprotein A-I	1	Q.FEGSALGKQLNLK.L	702.9	2	1	69.22
Treated 2	sp|P02647|APOA1_HUMAN	Apolipoprotein A-I	1	R.THLAPYSDE.L	516.739	2	0.9998	50.1
Treated 2	sp|P02647|APOA1_HUMAN	Apolipoprotein A-I	1	S.QFEGSALGKQLN.L	646.34	2	1	70.3
Treated 2	sp|P02647|APOA1_HUMAN	Apolipoprotein A-I	1	S.TLSEKAKPA.L	472.778	2	0.9645	20.01
Treated 2	sp|P02647|APOA1_HUMAN	Apolipoprotein A-I	1	V.KDLATVYVDV.L	561.81	2	0.9983	32.19
Treated 2	sp|P02647|APOA1_HUMAN	Apolipoprotein A-I	1	V.LKDSGRDYVSQ.F	634.321	2	1	53.79
Treated 2	sp|P02647|APOA1_HUMAN	Apolipoprotein A-I	1	V.LKDSGRDYVSQFEGSA.L	879.922	2	0.9983	42.24
Treated 2	sp|P02647|APOA1_HUMAN	Apolipoprotein A-I	1	V.SQFEGSALGKQLN.L	689.856	2	1	71.31
Treated 2	sp|P02647|APOA1_HUMAN	Apolipoprotein A-I	1	Y.VSQFEGSALGK.Q	561.797	2	1	62.3
Treated 2	sp|P02647|APOA1_HUMAN	Apolipoprotein A-I	1	Y.VSQFEGSALGKQ.L	625.826	2	1	80.74
Treated 2	sp|P02647|APOA1_HUMAN	Apolipoprotein A-I	1	Y.VSQFEGSALGKQLN.L	739.39	2	1	95.37
Treated 2	sp|P02647|APOA1_HUMAN	Apolipoprotein A-I	1	Y.VSQFEGSALGKQLN.L	739.39	2	1	105.71
Treated 2	sp|P02652|APOA2_HUMAN	Apolipoprotein A-II	1	E.LQAEAKSY.F	455.241	2	0.9999	44.67
Treated 2	sp|P02652|APOA2_HUMAN	Apolipoprotein A-II	1	F.LSYFVELGTQPAT.Q	713.371	2	1	58.93
Treated 2	sp|P02652|APOA2_HUMAN	Apolipoprotein A-II	1	F.LSYFVELGTQPATQ.-	777.4	2	1	74.92
Treated 2	sp|P02652|APOA2_HUMAN	Apolipoprotein A-II	1	F.VELGTQPAT.Q	458.247	2	0.9749	23.53
Treated 2	sp|P02652|APOA2_HUMAN	Apolipoprotein A-II	1	F.VELGTQPATQ.-	522.276	2	0.9324	25.65
Treated 2	sp|P02652|APOA2_HUMAN	Apolipoprotein A-II	1	K.VKSPELQAE.A	500.773	2	0.9986	36.97
Treated 2	sp|P02652|APOA2_HUMAN	Apolipoprotein A-II	1	L.SYFVELGTQPA.T	606.305	2	0.9995	38.72
Treated 2	sp|P02652|APOA2_HUMAN	Apolipoprotein A-II	1	L.SYFVELGTQPAT.Q	656.828	2	1	56.04
Treated 2	sp|P02652|APOA2_HUMAN	Apolipoprotein A-II	1	L.SYFVELGTQPAT.Q	656.828	2	0.9997	42.77
Treated 2	sp|P02652|APOA2_HUMAN	Apolipoprotein A-II	1	L.SYFVELGTQPATQ.-	720.858	2	1	62.07
Treated 2	sp|P02652|APOA2_HUMAN	Apolipoprotein A-II	1	L.SYFVELGTQPATQ.-	720.858	2	1	59.97
Treated 2	sp|P02652|APOA2_HUMAN	Apolipoprotein A-II	1	L.TPLIKKAGTELVNF.L	765.952	2	0.9994	36.25
Treated 2	sp|P02652|APOA2_HUMAN	Apolipoprotein A-II	1	P.LIKKAGTELVNF.L	666.902	2	0.9792	18.73
Treated 2	sp|P02652|APOA2_HUMAN	Apolipoprotein A-II	1	S.YFVELGTQPATQ.-	677.342	2	1	55.85
Treated 2	sp|P02652|APOA2_HUMAN	Apolipoprotein A-II	1	Y.FEKSKEQLTPL.L	660.368	2	0.9951	29.03
Treated 2	sp|P02652|APOA2_HUMAN	Apolipoprotein A-II	1	Y.FQTVTDYGKD.L	587.279	2	0.9985	33.83
Treated 2	sp|P02652|APOA2_HUMAN	Apolipoprotein A-II	1	Y.FQTVTDYGKDLM[147.04].E	717.338	2	1	50.6
Treated 2	sp|P02652|APOA2_HUMAN	Apolipoprotein A-II	1	Y.FQTVTDYGKDLM[147.04]EK.V	845.907	2	1	59.56
Treated 2	sp|P02652|APOA2_HUMAN	Apolipoprotein A-II	1	Y.FVELGTQPA.T	481.257	2	0.9708	23.21
Treated 2	sp|P02652|APOA2_HUMAN	Apolipoprotein A-II	1	Y.FVELGTQPAT.Q	531.781	2	0.9999	48.62
Treated 2	sp|P02652|APOA2_HUMAN	Apolipoprotein A-II	1	Y.FVELGTQPATQ.-	595.81	2	0.9999	51.2
Treated 2	sp|P06727|APOA4_HUMAN	Apolipoprotein A-IV	1	A.LVQQM[147.04]EQ.L	446.22	2	0.9258	21.06
Treated 2	sp|P06727|APOA4_HUMAN	Apolipoprotein A-IV	1	A.LVQQM[147.04]EQLR.Q	580.812	2	0.9999	48.49
Treated 2	sp|P06727|APOA4_HUMAN	Apolipoprotein A-IV	1	D.LQKKLVPFATE.L	637.383	2	0.9997	37.09
Treated 2	sp|P06727|APOA4_HUMAN	Apolipoprotein A-IV	1	E.FKVKIDQTVEE.L	668.365	2	0.9999	58.71
Treated 2	sp|P06727|APOA4_HUMAN	Apolipoprotein A-IV	1	E.LKAKIDQNVEE.L	643.855	2	0.9993	38.83
Treated 2	sp|P06727|APOA4_HUMAN	Apolipoprotein A-IV	1	E.LKGRLTPYADE.F	631.845	2	0.9874	30.19
Treated 2	sp|P06727|APOA4_HUMAN	Apolipoprotein A-IV	1	E.LQQRLEPYADQ.L	680.85	2	0.9994	40.02
Treated 2	sp|P06727|APOA4_HUMAN	Apolipoprotein A-IV	1	G.RLTPYADE.F	482.744	2	0.9806	27.58
Treated 2	sp|P06727|APOA4_HUMAN	Apolipoprotein A-IV	1	H.LQKSELTQQLNA.L	686.879	2	0.9744	28.82
Treated 2	sp|P06727|APOA4_HUMAN	Apolipoprotein A-IV	1	K.ALVQQM[147.04]EQ.L	481.738	2	0.9976	32.29
Treated 2	sp|P06727|APOA4_HUMAN	Apolipoprotein A-IV	1	K.ALVQQM[147.04]EQ.L	481.738	2	0.9982	32.84
Treated 2	sp|P06727|APOA4_HUMAN	Apolipoprotein A-IV	1	K.LGPHAGDVEGH.L	544.764	2	0.9997	41.3
Treated 2	sp|P06727|APOA4_HUMAN	Apolipoprotein A-IV	1	K.LGPHAGDVEGHLS.F	644.822	2	0.9949	30.79
Treated 2	sp|P06727|APOA4_HUMAN	Apolipoprotein A-IV	1	K.LNHQLEGLT.F	512.779	2	0.998	36.07
Treated 2	sp|P06727|APOA4_HUMAN	Apolipoprotein A-IV	1	K.LNHQLEGLT.F	512.779	2	0.9969	29.76
Treated 2	sp|P06727|APOA4_HUMAN	Apolipoprotein A-IV	1	K.LNHQLEGLTF.Q	586.313	2	0.9998	51.65
Treated 2	sp|P06727|APOA4_HUMAN	Apolipoprotein A-IV	1	K.LNHQLEGLTFQ.M	650.342	2	1	58.04
Treated 2	sp|P06727|APOA4_HUMAN	Apolipoprotein A-IV	1	K.LVPFATELHER.L	656.36	2	0.9998	46.84
Treated 2	sp|P06727|APOA4_HUMAN	Apolipoprotein A-IV	1	L.APLAEDVRGN.L	521.274	2	0.999	45.88
Treated 2	sp|P06727|APOA4_HUMAN	Apolipoprotein A-IV	1	L.RTQVNTQAEQ.L	587.798	2	0.9997	42.04
Treated 2	sp|P06727|APOA4_HUMAN	Apolipoprotein A-IV	1	L.SASAEELR.Q	431.721	2	0.9421	40.83*
Treated 2	sp|P06727|APOA4_HUMAN	Apolipoprotein A-IV	1	N.FNKALVQQM[147.04]EQ.L	676.341	2	0.9999	64.14
Treated 2	sp|P06727|APOA4_HUMAN	Apolipoprotein A-IV	1	P.HAGDVEGHLS.F	511.242	2	0.9982	32.04
Treated 2	sp|P06727|APOA4_HUMAN	Apolipoprotein A-IV	1	P.LAEDVRGN.L	437.229	2	0.943	39.96*
Treated 2	sp|P06727|APOA4_HUMAN	Apolipoprotein A-IV	1	P.LAEDVRGNL.R	493.771	2	0.986	28.73
Treated 2	sp|P06727|APOA4_HUMAN	Apolipoprotein A-IV	1	Q.KLGPHAGDVEGH.L	406.21	3	0.9908	24.67
Treated 2	sp|P06727|APOA4_HUMAN	Apolipoprotein A-IV	1	Q.LRQKLGPHAGDVEGH.L	404.22	4	0.9211	18.21
Treated 2	sp|P06727|APOA4_HUMAN	Apolipoprotein A-IV	1	Q.LRTQVNTQAEQ.L	644.34	2	1	63.48
Treated 2	sp|P06727|APOA4_HUMAN	Apolipoprotein A-IV	1	Q.RLAPLAEDVRGN.L	437.58	3	0.9719	19.11
Treated 2	sp|P06727|APOA4_HUMAN	Apolipoprotein A-IV	1	R.ISASAEELR.Q	488.263	2	0.9998	56.51
Treated 2	sp|P06727|APOA4_HUMAN	Apolipoprotein A-IV	1	R.LAPLAEDVR.G	492.284	2	0.9995	35.1
Treated 2	sp|P06727|APOA4_HUMAN	Apolipoprotein A-IV	1	R.LAPLAEDVRGN.L	577.816	2	0.9998	53.6
Treated 2	sp|P06727|APOA4_HUMAN	Apolipoprotein A-IV	1	R.LAPLAEDVRGNL.R	634.358	2	0.9995	36.26
Treated 2	sp|P06727|APOA4_HUMAN	Apolipoprotein A-IV	1	R.LLPHANEVSQ.K	554.297	2	0.9997	43.62
Treated 2	sp|P06727|APOA4_HUMAN	Apolipoprotein A-IV	1	R.LLPHANEVSQKIGDN.L	817.932	2	0.9995	43.21
Treated 2	sp|P06727|APOA4_HUMAN	Apolipoprotein A-IV	1	R.QKLGPHAGDVEGH.L	672.84	2	1	58.86
Treated 2	sp|P06727|APOA4_HUMAN	Apolipoprotein A-IV	1	R.RVEPYGENFN.K	612.79	2	0.9943	28.52
Treated 2	sp|P06727|APOA4_HUMAN	Apolipoprotein A-IV	1	R.SLAPYAQDTQEK.L	675.834	2	0.9804	38.61
Treated 2	sp|P06727|APOA4_HUMAN	Apolipoprotein A-IV	1	R.SLAPYAQDTQEK.L	675.834	2	0.9993	42.24
Treated 2	sp|P06727|APOA4_HUMAN	Apolipoprotein A-IV	1	R.TQVNTQAEQ.L	509.748	2	1	61.89
Treated 2	sp|P06727|APOA4_HUMAN	Apolipoprotein A-IV	1	R.TQVNTQAEQ.L	509.748	2	1	64.5
Treated 2	sp|P06727|APOA4_HUMAN	Apolipoprotein A-IV	1	R.VEPYGENFNKA.L	634.305	2	0.9984	43.01
Treated 2	sp|P06727|APOA4_HUMAN	Apolipoprotein A-IV	1	R.VEPYGENFNKAL.V	690.847	2	0.9961	37.81
Treated 2	sp|P06727|APOA4_HUMAN	Apolipoprotein A-IV	1	R.VLRENADS.L	452.234	2	0.9917	27.11
Treated 2	sp|P06727|APOA4_HUMAN	Apolipoprotein A-IV	1	S.FLEKDLRDKVNS.F	732.4	2	0.9789	25.06
Treated 2	sp|P06727|APOA4_HUMAN	Apolipoprotein A-IV	1	S.LQASLRPHADE.L	618.824	2	1	53.85
Treated 2	sp|P06727|APOA4_HUMAN	Apolipoprotein A-IV	1	S.LRPHADE.L	419.218	2	0.997	29.92
Treated 2	sp|P06727|APOA4_HUMAN	Apolipoprotein A-IV	1	Y.FSQLSNNAKEAVEH.L	787.388	2	1	67.54
Treated 2	sp|P02654|APOC1_HUMAN	Apolipoprotein C-I	1	G.TPDVSSALDK.L	516.768	2	0.9998	48.5
Treated 2	sp|P02654|APOC1_HUMAN	Apolipoprotein C-I	1	P.DVSSALDK.L	417.718	2	0.9672	22.59
Treated 2	sp|P02655|APOC2_HUMAN	Apolipoprotein C-II	1	N.LYEKTYLPAVDEK.L	784.918	2	1	57.49
Treated 2	sp|P02655|APOC2_HUMAN	Apolipoprotein C-II	1	Q.VLSVLKGEE.-	487.286	2	0.9734	21.07
Treated 2	sp|P02655|APOC2_HUMAN	Apolipoprotein C-II	1	Q.VLSVLKGEE.-	487.286	2	0.9429	18.26
Treated 2	sp|P02655|APOC2_HUMAN	Apolipoprotein C-II	1	S.LSSYWESAKTAAQN.L	778.377	2	1	70.97
Treated 2	sp|P02656|APOC3_HUMAN	Apolipoprotein C-III	1	A.LSSVQESQVAQ.Q	588.303	2	0.9991	39.51
Treated 2	sp|P02656|APOC3_HUMAN	Apolipoprotein C-III	1	A.LSSVQESQVAQ.Q	588.303	2	0.9989	36.76
Treated 2	sp|P02656|APOC3_HUMAN	Apolipoprotein C-III	1	A.LSSVQESQVAQQ.A	652.332	2	0.9999	51.43
Treated 2	sp|P02656|APOC3_HUMAN	Apolipoprotein C-III	1	K.DYWSTVK.D	449.723	2	0.9817	22.67
Treated 2	sp|P02656|APOC3_HUMAN	Apolipoprotein C-III	1	K.DYWSTVKDK.F	571.284	2	0.989	26.26
Treated 2	sp|P02656|APOC3_HUMAN	Apolipoprotein C-III	1	L.SSVQESQVAQ.Q	531.761	2	0.9994	42.27
Treated 2	sp|P02656|APOC3_HUMAN	Apolipoprotein C-III	1	L.SSVQESQVAQQ.A	595.79	2	1	53.02
Treated 2	sp|P02656|APOC3_HUMAN	Apolipoprotein C-III	1	S.SLKDYWSTVKD.K	671.342	2	0.9984	36.82
Treated 2	sp|P02656|APOC3_HUMAN	Apolipoprotein C-III	1	S.SVQESQVAQ.Q	488.245	2	0.9998	45.36
Treated 2	sp|P02649|APOE_HUMAN	Apolipoprotein E	1	A.AVGTSAAPVPSDNH.-	661.824	2	1	62.46
Treated 2	sp|P02649|APOE_HUMAN	Apolipoprotein E	1	A.VGTSAAPVPSDNH.-	626.306	2	1	54.18
Treated 2	sp|P02649|APOE_HUMAN	Apolipoprotein E	1	E.LLSSQVTQE.L	502.771	2	0.9466	20.39
Treated 2	sp|P02649|APOE_HUMAN	Apolipoprotein E	1	E.LLSSQVTQE.L	502.771	2	0.9867	25.26
Treated 2	sp|P02649|APOE_HUMAN	Apolipoprotein E	1	K.VQAAVGTSAAPVPSDNH.-	810.906	2	1	82.06
Treated 2	sp|P02649|APOE_HUMAN	Apolipoprotein E	1	P.LVEDM[147.04]QRQWAG.L	674.823	2	0.9915	27.63
Treated 2	sp|P02649|APOE_HUMAN	Apolipoprotein E	1	Q.LTPVAEETRA.R	543.797	2	0.9992	38.41
Treated 2	sp|P02649|APOE_HUMAN	Apolipoprotein E	1	R.LGPLVEQGR.V	484.784	2	0.9947	27.92
Treated 2	sp|P02649|APOE_HUMAN	Apolipoprotein E	1	T.SAAPVPSDNH.-	497.737	2	0.9988	33.6
Treated 2	sp|Q13790|APOF_HUMAN	Apolipoprotein F	1	A.IIKSYDLDPGAGS.L	668.347	2	1	59.6
Treated 2	sp|Q13790|APOF_HUMAN	Apolipoprotein F	1	L.LM[147.04]TM[147.04]AGM[147.04]SGGPM[147.04]G.L	652.757	2	1	60.11
Treated 2	sp|Q13790|APOF_HUMAN	Apolipoprotein F	1	L.LM[147.04]TM[147.04]AGM[147.04]SGGPM[147.04]GL.A	709.299	2	0.9999	45.55
Treated 2	sp|Q13790|APOF_HUMAN	Apolipoprotein F	1	L.LM[147.04]TM[147.04]AGM[147.04]SGGPM[147.04]GLA.L	744.818	2	1	62.72
Treated 2	sp|Q13790|APOF_HUMAN	Apolipoprotein F	1	L.LM[147.04]TM[147.04]AGM[147.04]SGGPM[147.04]GLAISAA.L	915.913	2	1	55.49
Treated 2	sp|Q13790|APOF_HUMAN	Apolipoprotein F	1	L.LM[147.04]TM[147.04]AGM[147.04]SGGPM[147.04]GLAISAA.L	915.913	2	1	71.71
Treated 2	sp|Q13790|APOF_HUMAN	Apolipoprotein F	1	Q.LIQYYQDQKDAN.L	749.866	2	1	55.84
Treated 2	sp|O14791|APOL1_HUMAN	Apolipoprotein L1	1	N.LQSVPHAS.A	419.728	2	0.967	19.92
Treated 2	sp|O14791|APOL1_HUMAN	Apolipoprotein L1	1	R.GVKLTDVAPV.S	499.802	2	0.9887	19.93
Treated 2	sp|O14791|APOL1_HUMAN	Apolipoprotein L1	1	R.GVKLTDVAPVSF.F	616.852	2	0.9998	46.63
Treated 2	sp|O14791|APOL1_HUMAN	Apolipoprotein L1	1	R.GVKLTDVAPVSFF.L	690.386	2	0.9999	49.39
Treated 2	sp|P33151|CADH5_HUMAN	Cadherin-5	0.9992	A.FTIETNPAHNEG.L	665.311	2	0.9992	40.79
Treated 2	sp|P10909|CLUS_HUMAN	Clusterin	1	A.FQHPPTEF.L	501.741	2	0.9987	34.98
Treated 2	sp|P10909|CLUS_HUMAN	Clusterin	1	R.SLM[147.04]PFSPYEPLN.F	705.838	2	0.9984	37.45
Treated 2	sp|P01024|CO3_HUMAN	Complement C3	0.9999	F.TVTAEGKGQGT.L	524.771	2	0.9842	25.33
Treated 2	sp|P01024|CO3_HUMAN	Complement C3	0.9999	K.ITHRIHWESAS.L	668.845	2	0.9881	33.63
Treated 2	sp|Q16610|ECM1_HUMAN	Extracellular matrix protein 1	1	A.SEGGFTATGQR.Q	555.766	2	0.9992	36.07
Treated 2	sp|Q16610|ECM1_HUMAN	Extracellular matrix protein 1	1	R.QLRPEHFQEVGY.A	751.877	2	0.9645	24.64
Treated 2	sp|P02671|FIBA_HUMAN	Fibrinogen alpha chain	1	A.FFDTASTGK.T	487.239	2	0.9873	38.03
Treated 2	sp|P02671|FIBA_HUMAN	Fibrinogen alpha chain	1	A.FFDTASTGKTFP.G	659.823	2	0.9918	28.37
Treated 2	sp|P02671|FIBA_HUMAN	Fibrinogen alpha chain	1	A.FFDTASTGKTFP.G	659.823	2	0.9993	38.2
Treated 2	sp|P02671|FIBA_HUMAN	Fibrinogen alpha chain	1	A.FFDTASTGKTFPG.F	688.334	2	1	50.35
Treated 2	sp|P02671|FIBA_HUMAN	Fibrinogen alpha chain	1	A.FFDTASTGKTFPG.F	688.334	2	1	55.59
Treated 2	sp|P02671|FIBA_HUMAN	Fibrinogen alpha chain	1	A.FFDTASTGKTFPG.F	688.334	2	1	68.27
Treated 2	sp|P02671|FIBA_HUMAN	Fibrinogen alpha chain	1	A.FFDTASTGKTFPGFFSP.M	927.445	2	0.9998	55.85
Treated 2	sp|P02671|FIBA_HUMAN	Fibrinogen alpha chain	1	A.STGKTFPGFFSP.M	636.821	2	0.9998	43.6
Treated 2	sp|P02671|FIBA_HUMAN	Fibrinogen alpha chain	1	A.STGKTFPGFFSP.M	636.821	2	0.9997	49.77
Treated 2	sp|P02671|FIBA_HUMAN	Fibrinogen alpha chain	1	A.STGKTFPGFFSPM[147.04]LGE.F	859.912	2	1	83.2
Treated 2	sp|P02671|FIBA_HUMAN	Fibrinogen alpha chain	1	D.FLAEGGGVR.G	453.25	2	0.9768	28.8
Treated 2	sp|P02671|FIBA_HUMAN	Fibrinogen alpha chain	1	D.FLAEGGGVR.G	453.25	2	0.9982	34.65
Treated 2	sp|P02671|FIBA_HUMAN	Fibrinogen alpha chain	1	D.LGTLSGIGTLDG.F	552.305	2	0.9814	24.21
Treated 2	sp|P02671|FIBA_HUMAN	Fibrinogen alpha chain	1	E.TESRGSESGIFTNT.K	743.348	2	0.9999	53.54
Treated 2	sp|P02671|FIBA_HUMAN	Fibrinogen alpha chain	1	F.DTASTGKTFPG.F	541.266	2	0.9994	38.97
Treated 2	sp|P02671|FIBA_HUMAN	Fibrinogen alpha chain	1	F.DTASTGKTFPG.F	541.266	2	0.9996	39.31
Treated 2	sp|P02671|FIBA_HUMAN	Fibrinogen alpha chain	1	F.DTASTGKTFPGF.F	614.8	2	0.9997	41.44
Treated 2	sp|P02671|FIBA_HUMAN	Fibrinogen alpha chain	1	F.DTASTGKTFPGF.F	614.8	2	0.9995	38.61
Treated 2	sp|P02671|FIBA_HUMAN	Fibrinogen alpha chain	1	F.DTASTGKTFPGFF.S	688.334	2	1	53.75
Treated 2	sp|P02671|FIBA_HUMAN	Fibrinogen alpha chain	1	F.DTASTGKTFPGFF.S	688.334	2	0.9999	58.8
Treated 2	sp|P02671|FIBA_HUMAN	Fibrinogen alpha chain	1	F.DTASTGKTFPGFF.S	688.334	2	1	53.76
Treated 2	sp|P02671|FIBA_HUMAN	Fibrinogen alpha chain	1	F.DTASTGKTFPGFFSP.M	780.376	2	1	63
Treated 2	sp|P02671|FIBA_HUMAN	Fibrinogen alpha chain	1	F.DTASTGKTFPGFFSP.M	780.376	2	1	56.57
Treated 2	sp|P02671|FIBA_HUMAN	Fibrinogen alpha chain	1	F.DTASTGKTFPGFFSP.M	780.376	2	0.9999	56.27
Treated 2	sp|P02671|FIBA_HUMAN	Fibrinogen alpha chain	1	F.DTASTGKTFPGFFSPM[147.04].L	853.894	2	1	70.94
Treated 2	sp|P02671|FIBA_HUMAN	Fibrinogen alpha chain	1	F.FDTASTGK.T	413.705	2	0.9997	41.17
Treated 2	sp|P02671|FIBA_HUMAN	Fibrinogen alpha chain	1	F.FDTASTGKTFP.G	586.289	2	0.9994	37.64
Treated 2	sp|P02671|FIBA_HUMAN	Fibrinogen alpha chain	1	F.FDTASTGKTFP.G	586.289	2	0.9972	30.91
Treated 2	sp|P02671|FIBA_HUMAN	Fibrinogen alpha chain	1	F.FDTASTGKTFP.G	586.289	2	0.9996	42.36
Treated 2	sp|P02671|FIBA_HUMAN	Fibrinogen alpha chain	1	F.FDTASTGKTFPG.F	614.8	2	0.9999	47.42
Treated 2	sp|P02671|FIBA_HUMAN	Fibrinogen alpha chain	1	F.FDTASTGKTFPG.F	614.8	2	0.9999	45.16
Treated 2	sp|P02671|FIBA_HUMAN	Fibrinogen alpha chain	1	F.FDTASTGKTFPGF.F	688.334	2	1	54.32
Treated 2	sp|P02671|FIBA_HUMAN	Fibrinogen alpha chain	1	F.FDTASTGKTFPGFF.S	761.868	2	1	85.35
Treated 2	sp|P02671|FIBA_HUMAN	Fibrinogen alpha chain	1	F.FDTASTGKTFPGFF.S	761.868	2	1	74.43
Treated 2	sp|P02671|FIBA_HUMAN	Fibrinogen alpha chain	1	F.FDTASTGKTFPGFFSP.M	853.911	2	1	69.62
Treated 2	sp|P02671|FIBA_HUMAN	Fibrinogen alpha chain	1	F.FDTASTGKTFPGFFSP.M	853.911	2	0.9999	63.92
Treated 2	sp|P02671|FIBA_HUMAN	Fibrinogen alpha chain	1	F.TSSTSYNRGDST.F	638.28	2	0.9999	50.95
Treated 2	sp|P02671|FIBA_HUMAN	Fibrinogen alpha chain	1	G.DSTFESKSY.K	532.236	2	0.9995	37.81
Treated 2	sp|P02671|FIBA_HUMAN	Fibrinogen alpha chain	1	G.IFTNTKESS.S	513.763	2	0.996	28.54
Treated 2	sp|P02671|FIBA_HUMAN	Fibrinogen alpha chain	1	G.TLSGIGTLDGFR.H	618.837	2	0.9999	48.91
Treated 2	sp|P02671|FIBA_HUMAN	Fibrinogen alpha chain	1	G.TLSGIGTLDGFR.H	618.837	2	0.9999	49.54
Treated 2	sp|P02671|FIBA_HUMAN	Fibrinogen alpha chain	1	K.LVTSKGDKE.L	488.773	2	0.9997	48.59
Treated 2	sp|P02671|FIBA_HUMAN	Fibrinogen alpha chain	1	K.LVTSKGDKEL.R	545.315	2	0.9999	54.12
Treated 2	sp|P02671|FIBA_HUMAN	Fibrinogen alpha chain	1	K.LVTSKGDKELR.T	623.366	2	0.9997	42.84
Treated 2	sp|P02671|FIBA_HUMAN	Fibrinogen alpha chain	1	K.VTSGSTTTTR.R	505.763	2	0.9994	36.52
Treated 2	sp|P02671|FIBA_HUMAN	Fibrinogen alpha chain	1	L.IKM[147.04]KPVPDLVPGN.F	712.406	2	0.9996	38.38
Treated 2	sp|P02671|FIBA_HUMAN	Fibrinogen alpha chain	1	L.IKMKPVPDLVPGN.F	704.409	2	0.9991	32.61
Treated 2	sp|P02671|FIBA_HUMAN	Fibrinogen alpha chain	1	L.KM[147.04]KPVPDLVPGN.F	655.864	2	0.9901	24.91
Treated 2	sp|P02671|FIBA_HUMAN	Fibrinogen alpha chain	1	L.SGIGTLDGFR.H	511.771	2	1	63.52
Treated 2	sp|P02671|FIBA_HUMAN	Fibrinogen alpha chain	1	L.SGIGTLDGFR.H	511.771	2	0.9997	45.85
Treated 2	sp|P02671|FIBA_HUMAN	Fibrinogen alpha chain	1	L.SGIGTLDGFR.H	511.771	2	0.9999	47.67
Treated 2	sp|P02671|FIBA_HUMAN	Fibrinogen alpha chain	1	L.SGIGTLDGFR.H	511.771	2	1	57.06
Treated 2	sp|P02671|FIBA_HUMAN	Fibrinogen alpha chain	1	L.SGIGTLDGFR.H	511.771	2	1	63.73
Treated 2	sp|P02671|FIBA_HUMAN	Fibrinogen alpha chain	1	L.VTSKGDKEL.R	488.773	2	0.9989	38.73
Treated 2	sp|P02671|FIBA_HUMAN	Fibrinogen alpha chain	1	P.LIKM[147.04]KPVPDLVPGN.F	768.948	2	0.9997	37.8
Treated 2	sp|P02671|FIBA_HUMAN	Fibrinogen alpha chain	1	P.LIKM[147.04]KPVPDLVPGN.F	768.948	2	0.9966	37.93
Treated 2	sp|P02671|FIBA_HUMAN	Fibrinogen alpha chain	1	P.LIKMKPVPDLVPGN.F	760.951	2	0.9745	19.01
Treated 2	sp|P02671|FIBA_HUMAN	Fibrinogen alpha chain	1	P.LIKMKPVPDLVPGN.F	507.636	3	0.9486	12.98
Treated 2	sp|P02671|FIBA_HUMAN	Fibrinogen alpha chain	1	P.LIKMKPVPDLVPGN.F	760.951	2	0.9955	25.01
Treated 2	sp|P02671|FIBA_HUMAN	Fibrinogen alpha chain	1	Q.FTSSTSYNRGD.S	617.774	2	1	53.2
Treated 2	sp|P02671|FIBA_HUMAN	Fibrinogen alpha chain	1	Q.FTSSTSYNRGDST.F	711.814	2	1	65.95
Treated 2	sp|P02671|FIBA_HUMAN	Fibrinogen alpha chain	1	R.HRHPDEAAF.F	540.258	2	0.9812	24.63
Treated 2	sp|P02671|FIBA_HUMAN	Fibrinogen alpha chain	1	R.HRHPDEAAFF.D	613.793	2	0.995	32.84
Treated 2	sp|P02671|FIBA_HUMAN	Fibrinogen alpha chain	1	S.GIGTLDGFR.H	468.255	2	0.9891	25.65
Treated 2	sp|P02671|FIBA_HUMAN	Fibrinogen alpha chain	1	S.HHPGIAEFPS.R	546.271	2	0.9946	29.05
Treated 2	sp|P02671|FIBA_HUMAN	Fibrinogen alpha chain	1	S.SHHPGIAE.F	424.21	2	0.9931	34.58
Treated 2	sp|P02671|FIBA_HUMAN	Fibrinogen alpha chain	1	S.SHHPGIAEFP.S	546.271	2	0.9967	38.67
Treated 2	sp|P02671|FIBA_HUMAN	Fibrinogen alpha chain	1	S.SHHPGIAEFPS.R	589.787	2	0.9591	22.02
Treated 2	sp|P02671|FIBA_HUMAN	Fibrinogen alpha chain	1	S.SSHHPGIA.E	403.205	2	0.997	33.75
Treated 2	sp|P02671|FIBA_HUMAN	Fibrinogen alpha chain	1	S.SSHHPGIAEFPS.R	633.303	2	0.9984	33.87
Treated 2	sp|P02671|FIBA_HUMAN	Fibrinogen alpha chain	1	S.SSYSKQFT.S	474.231	2	0.9944	29.84
Treated 2	sp|P02671|FIBA_HUMAN	Fibrinogen alpha chain	1	S.TGKTFPGFF.S	501.262	2	0.9834	23.79
Treated 2	sp|P02671|FIBA_HUMAN	Fibrinogen alpha chain	1	S.TSYNRGDST.F	500.724	2	0.9963	28.38
Treated 2	sp|P02671|FIBA_HUMAN	Fibrinogen alpha chain	1	T.FESKSYKM[147.04]A.D	553.767	2	0.9482	20.48
Treated 2	sp|P02671|FIBA_HUMAN	Fibrinogen alpha chain	1	T.LSGIGTLDGFR.H	568.313	2	0.9999	51.92
Treated 2	sp|P02671|FIBA_HUMAN	Fibrinogen alpha chain	1	T.LSGIGTLDGFR.H	568.313	2	0.9999	55.34
Treated 2	sp|P02671|FIBA_HUMAN	Fibrinogen alpha chain	1	T.WKPGSSGPGSTGS.W	602.787	2	1	54.79
Treated 2	sp|P02671|FIBA_HUMAN	Fibrinogen alpha chain	1	Y.SKQFTSSTS.Y	486.739	2	0.9997	50.03
Treated 2	sp|P02675|FIBB_HUMAN	Fibrinogen beta chain	1	A.PPPISGGGY.R	422.717	2	0.9966	28.5
Treated 2	sp|P02675|FIBB_HUMAN	Fibrinogen beta chain	1	A.PPPISGGGY.R	422.717	2	0.9936	41.02
Treated 2	sp|P02675|FIBB_HUMAN	Fibrinogen beta chain	1	A.PPPISGGGY.R	422.717	2	0.9975	38.54
Treated 2	sp|P02675|FIBB_HUMAN	Fibrinogen beta chain	1	A.PPPISGGGY.R	422.717	2	0.9938	36.23
Treated 2	sp|P02675|FIBB_HUMAN	Fibrinogen beta chain	1	A.PPPISGGGYR.A	500.768	2	0.9987	37.75
Treated 2	sp|P02675|FIBB_HUMAN	Fibrinogen beta chain	1	A.PPPISGGGYR.A	500.768	2	0.9987	37.98
Treated 2	sp|P02675|FIBB_HUMAN	Fibrinogen beta chain	1	A.PPPISGGGYR.A	500.768	2	0.9996	44.17
Treated 2	sp|P02675|FIBB_HUMAN	Fibrinogen beta chain	1	A.PPPISGGGYR.A	500.768	2	0.9872	29.8
Treated 2	sp|P02675|FIBB_HUMAN	Fibrinogen beta chain	1	L.RPAPPPISGGG.Y	503.281	2	0.9998	41.47
Treated 2	sp|P02675|FIBB_HUMAN	Fibrinogen beta chain	1	L.RPAPPPISGGG.Y	503.281	2	1	61.69
Treated 2	sp|P02675|FIBB_HUMAN	Fibrinogen beta chain	1	L.RPAPPPISGGGY.R	584.813	2	0.9998	53.97
Treated 2	sp|P02675|FIBB_HUMAN	Fibrinogen beta chain	1	L.RPAPPPISGGGY.R	584.813	2	1	65.3
Treated 2	sp|P02675|FIBB_HUMAN	Fibrinogen beta chain	1	L.RPAPPPISGGGY.R	584.813	2	1	64.14
Treated 2	sp|P02675|FIBB_HUMAN	Fibrinogen beta chain	1	L.RPAPPPISGGGYR.A	442.245	3	0.9771	23.74
Treated 2	sp|P02675|FIBB_HUMAN	Fibrinogen beta chain	1	L.RPAPPPISGGGYR.A	662.864	2	0.9378	21.43
Treated 2	sp|P02675|FIBB_HUMAN	Fibrinogen beta chain	1	L.RPAPPPISGGGYR.A	442.245	3	0.979	28.65
Treated 2	sp|P02675|FIBB_HUMAN	Fibrinogen beta chain	1	L.RPAPPPISGGGYR.A	662.864	2	0.9998	48.78
Treated 2	sp|P02675|FIBB_HUMAN	Fibrinogen beta chain	1	P.APPPISGGGY.R	458.236	2	0.9998	41.88
Treated 2	sp|P02675|FIBB_HUMAN	Fibrinogen beta chain	1	P.APPPISGGGY.R	458.236	2	0.9874	23.73
Treated 2	sp|P02675|FIBB_HUMAN	Fibrinogen beta chain	1	P.PPISGGGYR.A	452.242	2	0.9784	23.59
Treated 2	sp|P02675|FIBB_HUMAN	Fibrinogen beta chain	1	P.SLRPAPPPISGGG.Y	603.339	2	0.9943	36.68
Treated 2	sp|P02675|FIBB_HUMAN	Fibrinogen beta chain	1	P.SLRPAPPPISGGGY.R	684.871	2	0.9995	38.67
Treated 2	sp|P02675|FIBB_HUMAN	Fibrinogen beta chain	1	P.SLRPAPPPISGGGY.R	684.871	2	1	74.9
Treated 2	sp|P02675|FIBB_HUMAN	Fibrinogen beta chain	1	P.SLRPAPPPISGGGYR.A	508.95	3	0.9851	22.85
Treated 2	sp|P02675|FIBB_HUMAN	Fibrinogen beta chain	1	P.SLRPAPPPISGGGYR.A	508.95	3	0.9956	29.08
Treated 2	sp|P02675|FIBB_HUMAN	Fibrinogen beta chain	1	R.PAPPPISGGG.Y	425.231	2	0.9915	30.3
Treated 2	sp|P02675|FIBB_HUMAN	Fibrinogen beta chain	1	R.PAPPPISGGG.Y	425.231	2	0.999	44.33
Treated 2	sp|P02675|FIBB_HUMAN	Fibrinogen beta chain	1	R.PAPPPISGGGY.R	506.762	2	1	67.39
Treated 2	sp|P02675|FIBB_HUMAN	Fibrinogen beta chain	1	R.PAPPPISGGGY.R	506.762	2	0.9999	53.76
Treated 2	sp|P02675|FIBB_HUMAN	Fibrinogen beta chain	1	R.PAPPPISGGGYR.A	584.813	2	0.9994	36.34
Treated 2	sp|P02675|FIBB_HUMAN	Fibrinogen beta chain	1	R.PAPPPISGGGYR.A	584.813	2	0.998	39.12
Treated 2	sp|P02675|FIBB_HUMAN	Fibrinogen beta chain	1	R.PAPPPISGGGYR.A	584.813	2	0.9969	32.5
Treated 2	sp|P02675|FIBB_HUMAN	Fibrinogen beta chain	1	S.LRPAPPPISGGG.Y	559.823	2	0.9991	36.49
Treated 2	sp|P02675|FIBB_HUMAN	Fibrinogen beta chain	1	S.LRPAPPPISGGGY.R	641.355	2	1	78.07
Treated 2	sp|P02675|FIBB_HUMAN	Fibrinogen beta chain	1	S.LRPAPPPISGGGY.R	641.355	2	1	88.01
Treated 2	sp|P02675|FIBB_HUMAN	Fibrinogen beta chain	1	S.LRPAPPPISGGGY.R	641.355	2	1	61.74
Treated 2	sp|P02675|FIBB_HUMAN	Fibrinogen beta chain	1	S.LRPAPPPISGGGYR.A	479.94	3	0.9946	25.18
Treated 2	sp|P02675|FIBB_HUMAN	Fibrinogen beta chain	1	S.LRPAPPPISGGGYR.A	479.94	3	0.9909	24.95
Treated 2	sp|P02751|FINC_HUMAN	Fibronectin	0.9986	Q.M[147.04]VQPQSPVAVS.Q	579.799	2	0.9465	19.99
Treated 2	sp|P06396|GELS_HUMAN	Gelsolin	1	G.LSYLSSHIAN.V	552.792	2	0.999	36.16
Treated 2	sp|P06396|GELS_HUMAN	Gelsolin	1	H.IANVERVPFDAAT.L	701.874	2	0.9988	42.99
Treated 2	sp|P06396|GELS_HUMAN	Gelsolin	1	K.HVVPNEVVVQ.R	560.315	2	0.9479	26.23
Treated 2	sp|P06396|GELS_HUMAN	Gelsolin	1	K.HVVPNEVVVQR.L	638.366	2	0.9974	37.36
Treated 2	sp|P06396|GELS_HUMAN	Gelsolin	1	K.KGGVASGFK.H	425.747	2	0.9998	39.15
Treated 2	sp|P06396|GELS_HUMAN	Gelsolin	1	K.LYKVSNGAGT.M	505.273	2	0.9994	37.3
Treated 2	sp|P06396|GELS_HUMAN	Gelsolin	1	L.SSHIANVERVPFDAAT.L	857.435	2	0.9912	36.25
Treated 2	sp|P06396|GELS_HUMAN	Gelsolin	1	N.VERVPFDAAT.L	552.792	2	0.996	30.44
Treated 2	sp|P06396|GELS_HUMAN	Gelsolin	1	N.VERVPFDAAT.L	552.792	2	0.9997	42.74
Treated 2	sp|P06396|GELS_HUMAN	Gelsolin	1	N.VERVPFDAATLHTST.A	822.427	2	0.9942	30.95
Treated 2	sp|P06396|GELS_HUMAN	Gelsolin	1	S.HIANVERVPFDAAT.L	770.403	2	0.9951	35.1
Treated 2	sp|P06396|GELS_HUMAN	Gelsolin	1	S.LVADENPFAQGA.L	616.305	2	0.9995	38.94
Treated 2	sp|P06396|GELS_HUMAN	Gelsolin	1	S.LVADENPFAQGA.L	616.305	2	0.9994	37.98
Treated 2	sp|P06396|GELS_HUMAN	Gelsolin	1	S.M[147.04]VVEHPEF.L	502.235	2	0.9936	25.71
Treated 2	sp|P06396|GELS_HUMAN	Gelsolin	1	S.YLSSHIAN.V	452.734	2	0.9987	36.31
Treated 2	sp|P06396|GELS_HUMAN	Gelsolin	1	V.ERVPFDAAT.L	503.257	2	0.9993	38.53
Treated 2	sp|P06396|GELS_HUMAN	Gelsolin	1	Y.LSSHIANVERVPFDAAT.L	913.977	2	0.9966	35.96
Treated 2	sp|P06396|GELS_HUMAN	Gelsolin	1	Y.LSSHIANVERVPFDAAT.L	913.977	2	0.9986	40.34
Treated 2	sp|P04196|HRG_HUMAN	Histidine-rich glycoprotein	1	C.QHATFGTN[115.03]GA.Q	502.729	2	0.9905	46.93*
Treated 2	sp|P04196|HRG_HUMAN	Histidine-rich glycoprotein	1	F.FTHTFPK.-	439.236	2	0.9725	27.32
Treated 2	sp|P04196|HRG_HUMAN	Histidine-rich glycoprotein	1	H.SHGPPLPQGPPP.L	590.813	2	0.9982	39.67
Treated 2	sp|P04196|HRG_HUMAN	Histidine-rich glycoprotein	1	H.SHGPPLPQGPPPLLP.M	752.423	2	0.9978	40.35
Treated 2	sp|P04196|HRG_HUMAN	Histidine-rich glycoprotein	1	H.SHGPPLPQGPPPLLP.M	752.423	2	0.9996	40.54
Treated 2	sp|P04196|HRG_HUMAN	Histidine-rich glycoprotein	1	H.SHGPPLPQGPPPLLP.M	752.423	2	0.9994	38.66
Treated 2	sp|P19823|ITIH2_HUMAN	Inter-alpha-trypsin inhibitor heavy chain H2	1	D.LISATKTQVAD.A	573.826	2	1	50.58
Treated 2	sp|P19823|ITIH2_HUMAN	Inter-alpha-trypsin inhibitor heavy chain H2	1	K.KFYNQVSTP.L	542.281	2	0.9951	28.78
Treated 2	sp|P19823|ITIH2_HUMAN	Inter-alpha-trypsin inhibitor heavy chain H2	1	K.KFYNQVSTPL.L	598.823	2	0.999	35.06
Treated 2	sp|P19823|ITIH2_HUMAN	Inter-alpha-trypsin inhibitor heavy chain H2	1	K.RLSNENHGIA.Q	555.79	2	0.9677	21.9
Treated 2	sp|P19823|ITIH2_HUMAN	Inter-alpha-trypsin inhibitor heavy chain H2	1	L.IILVSDGDPTVGE.L	657.847	2	0.9998	42.13
Treated 2	sp|P19823|ITIH2_HUMAN	Inter-alpha-trypsin inhibitor heavy chain H2	1	L.KKFYNQVSTPL.L	662.87	2	1	55.71
Treated 2	sp|P19823|ITIH2_HUMAN	Inter-alpha-trypsin inhibitor heavy chain H2	1	L.SNENHGIA.Q	421.197	2	0.9845	23.35
Treated 2	sp|P19823|ITIH2_HUMAN	Inter-alpha-trypsin inhibitor heavy chain H2	1	L.SNENHGIAQR.L	563.277	2	1	63.51
Treated 2	sp|P19823|ITIH2_HUMAN	Inter-alpha-trypsin inhibitor heavy chain H2	1	Q.LKKFYNQVSTP.L	662.87	2	0.9979	33.87
Treated 2	sp|P19823|ITIH2_HUMAN	Inter-alpha-trypsin inhibitor heavy chain H2	1	Q.LKKFYNQVSTP.L	662.87	2	0.9998	41.24
Treated 2	sp|P19823|ITIH2_HUMAN	Inter-alpha-trypsin inhibitor heavy chain H2	1	Q.LKKFYNQVSTPL.L	719.413	2	0.9999	44.2
Treated 2	sp|P19823|ITIH2_HUMAN	Inter-alpha-trypsin inhibitor heavy chain H2	1	Q.LLAERSLAPTAA.A	606.855	2	0.9993	34.11
Treated 2	sp|P19823|ITIH2_HUMAN	Inter-alpha-trypsin inhibitor heavy chain H2	1	R.IYGNQDTSSQ.L	556.75	2	0.9998	43.78
Treated 2	sp|P19823|ITIH2_HUMAN	Inter-alpha-trypsin inhibitor heavy chain H2	1	R.LSNENHGIA.Q	477.74	2	0.9959	28.52
Treated 2	sp|P19823|ITIH2_HUMAN	Inter-alpha-trypsin inhibitor heavy chain H2	1	R.LSNENHGIAQ.R	541.769	2	0.9998	41.23
Treated 2	sp|P19823|ITIH2_HUMAN	Inter-alpha-trypsin inhibitor heavy chain H2	1	R.LSNENHGIAQR.L	619.819	2	1	79.58
Treated 2	sp|P19823|ITIH2_HUMAN	Inter-alpha-trypsin inhibitor heavy chain H2	1	R.NDLISATKTQVAD.A	688.361	2	0.9975	42.96
Treated 2	sp|P19823|ITIH2_HUMAN	Inter-alpha-trypsin inhibitor heavy chain H2	1	Y.NQVSTPLL.R	436.252	2	0.9738	19.45
Treated 2	sp|Q14624|ITIH4_HUMAN	Inter-alpha-trypsin inhibitor heavy chain H4	1	E.M[147.04]VVAGKLQDRGPDVLTAT.V	944.008	2	0.9934	31.34
Treated 2	sp|Q14624|ITIH4_HUMAN	Inter-alpha-trypsin inhibitor heavy chain H4	1	K.GSEMVVAGK.L	439.23	2	0.9999	51.56
Treated 2	sp|Q14624|ITIH4_HUMAN	Inter-alpha-trypsin inhibitor heavy chain H4	1	K.LQDRGPDV.L	450.237	2	0.9829	22.78
Treated 2	sp|Q14624|ITIH4_HUMAN	Inter-alpha-trypsin inhibitor heavy chain H4	1	K.LQDRGPDVLT.A	557.303	2	0.9603	31.86
Treated 2	sp|Q14624|ITIH4_HUMAN	Inter-alpha-trypsin inhibitor heavy chain H4	1	K.LQDRGPDVLTAT.V	643.345	2	0.9619	39.74
Treated 2	sp|Q14624|ITIH4_HUMAN	Inter-alpha-trypsin inhibitor heavy chain H4	1	K.LQDRGPDVLTAT.V	643.345	2	0.9991	36.18
Treated 2	sp|Q14624|ITIH4_HUMAN	Inter-alpha-trypsin inhibitor heavy chain H4	1	L.FKGSEM[147.04]VVA.G	492.251	2	0.9844	27.68
Treated 2	sp|Q14624|ITIH4_HUMAN	Inter-alpha-trypsin inhibitor heavy chain H4	1	L.FKGSEM[147.04]VVAGK.L	584.809	2	0.9994	37.49
Treated 2	sp|Q14624|ITIH4_HUMAN	Inter-alpha-trypsin inhibitor heavy chain H4	1	L.FKGSEMVVA.G	484.253	2	0.9922	28.1
Treated 2	sp|Q14624|ITIH4_HUMAN	Inter-alpha-trypsin inhibitor heavy chain H4	1	L.GLPGPPDVPDH.A	550.776	2	0.9753	23.01
Treated 2	sp|Q14624|ITIH4_HUMAN	Inter-alpha-trypsin inhibitor heavy chain H4	1	L.GLPGPPDVPDHA.A	586.295	2	0.9979	32.15
Treated 2	sp|Q14624|ITIH4_HUMAN	Inter-alpha-trypsin inhibitor heavy chain H4	1	L.GLPGPPDVPDHA.A	586.295	2	0.9998	44.62
Treated 2	sp|Q14624|ITIH4_HUMAN	Inter-alpha-trypsin inhibitor heavy chain H4	1	L.GLPGPPDVPDHAA.Y	621.813	2	0.99	32.48
Treated 2	sp|Q14624|ITIH4_HUMAN	Inter-alpha-trypsin inhibitor heavy chain H4	1	L.GLPGPPDVPDHAA.Y	621.813	2	0.9998	43.41
Treated 2	sp|Q14624|ITIH4_HUMAN	Inter-alpha-trypsin inhibitor heavy chain H4	1	L.GLPGPPDVPDHAAY.H	703.345	2	0.9997	42.5
Treated 2	sp|Q14624|ITIH4_HUMAN	Inter-alpha-trypsin inhibitor heavy chain H4	1	L.GLPGPPDVPDHAAYHP.F	820.401	2	0.9962	40.06
Treated 2	sp|Q14624|ITIH4_HUMAN	Inter-alpha-trypsin inhibitor heavy chain H4	1	L.GLPGPPDVPDHAAYHPF.R	893.935	2	0.9735	28.77
Treated 2	sp|Q14624|ITIH4_HUMAN	Inter-alpha-trypsin inhibitor heavy chain H4	1	L.GLPGPPDVPDHAAYHPF.R	893.935	2	0.994	33.13
Treated 2	sp|Q14624|ITIH4_HUMAN	Inter-alpha-trypsin inhibitor heavy chain H4	1	L.GLPGPPDVPDHAAYHPFR.R	971.986	2	0.9994	41.11
Treated 2	sp|Q14624|ITIH4_HUMAN	Inter-alpha-trypsin inhibitor heavy chain H4	1	L.LFKGSEM[147.04].V	414.206	2	0.994	27.79
Treated 2	sp|Q14624|ITIH4_HUMAN	Inter-alpha-trypsin inhibitor heavy chain H4	1	L.LFKGSEM[147.04].V	414.206	2	0.9688	21.17
[truncated: 754 more rows]
