# Supplementary material for: Systemic Effects of Hemorrhagic Snake Venom Metalloproteinases: Untargeted Peptidomics to Explore the Pathodegradome of Plasma Proteins
Source: Toxins (Basel). 2021 Oct 28;13(11):764. doi: 10.3390/toxins13110764 (PMC8622078; doi:10.3390/toxins13110764)
Supplement: Supplementary file 1 [file toxins-13-00764-s001.zip › Supplementary table 6 Analysis of P(20-MAP-D) peptide fraction by LC-MS_MS_PEAKS.xls]

## Sheet: P(20-MAP-D)
Supplementary table 6. Peptides identified by LC-MS/MS analysis of the peptide fraction of P(20-MAP-D) after incubation with HF3. Identification by PEAKS.
Sample	Protein identification	Protein description	-10lgP (Proten)	Peptide	Charge (z)	Mass/Charge (m/z)	#Spec	-10lgP (Peptide) (FDR ≤ 1%)
Control 1	P08697|A2AP_HUMAN	Alpha-2-antiplasmin	156.84	A.MEPLGRQLT.S	2	522.777	1	19.84
Control 1	P08697|A2AP_HUMAN	Alpha-2-antiplasmin	156.84	A.MEPLGRQLTSGP.N	2	643.329	2	31.65
Control 1	P08697|A2AP_HUMAN	Alpha-2-antiplasmin	156.84	A.MEPLGRQLTSGPN.Q	2	700.352	2	40.83
Control 1	P08697|A2AP_HUMAN	Alpha-2-antiplasmin	156.84	A.MEPLGRQLTSGPNQEQVSPL.T	2	1091.05	1	42.96
Control 1	P08697|A2AP_HUMAN	Alpha-2-antiplasmin	156.84	G.DKLFGPDL.K	2	452.741	1	30.83
Control 1	P08697|A2AP_HUMAN	Alpha-2-antiplasmin	156.84	G.FPRGDKLFGPDLK.L	3	497.274	1	20.19
Control 1	P08697|A2AP_HUMAN	Alpha-2-antiplasmin	156.84	L.TLLKLGNQEPGGQ.T	2	677.867	1	39.67
Control 1	P08697|A2AP_HUMAN	Alpha-2-antiplasmin	156.84	M.EPLGRQLTSGPN.Q	2	634.831	1	29.58
Control 1	P08697|A2AP_HUMAN	Alpha-2-antiplasmin	156.84	N.QEQVSPLTLLKLG.N	2	713.418	1	48.45
Control 1	P08697|A2AP_HUMAN	Alpha-2-antiplasmin	156.84	P.N(+.98)QEQVSPLTLLKLG.N	2	770.93	2	51.25
Control 1	P08697|A2AP_HUMAN	Alpha-2-antiplasmin	156.84	P.NQEQVSPLTLL.K	2	621.338	1	32.04
Control 1	P08697|A2AP_HUMAN	Alpha-2-antiplasmin	156.84	P.NQEQVSPLTLLKLG.N	2	770.439	3	52.47
Control 1	P08697|A2AP_HUMAN	Alpha-2-antiplasmin	156.84	P.RGDKLFGPDL.K	2	559.301	1	29.32
Control 1	P08697|A2AP_HUMAN	Alpha-2-antiplasmin	156.84	Q.EQVSPLTLLKL.G	2	620.877	1	29.29
Control 1	P08697|A2AP_HUMAN	Alpha-2-antiplasmin	156.84	R.GDKLFGPDL.K	2	481.252	2	39.86
Control 1	P08697|A2AP_HUMAN	Alpha-2-antiplasmin	156.84	R.GDKLFGPDLK.L	2	545.298	1	31.42
Control 1	P08697|A2AP_HUMAN	Alpha-2-antiplasmin	156.84	T.SGPNQEQVSPLTLLKLG.N	2	890.991	1	60.37
Control 1	P02765|FETUA_HUMAN	Alpha-2-HS-glycoprotein	111.85	G.SPPDSHVLL.A	2	482.757	1	28.27
Control 1	P02765|FETUA_HUMAN	Alpha-2-HS-glycoprotein	111.85	L.GAPGLPPAGSPPDSHVL.L	2	784.904	1	21.39
Control 1	P02765|FETUA_HUMAN	Alpha-2-HS-glycoprotein	111.85	M.GVVSLGSPSGEVSHP.R	2	704.855	1	36.85
Control 1	P02765|FETUA_HUMAN	Alpha-2-HS-glycoprotein	111.85	M.GVVSLGSPSGEVSHPR.K	2	782.905	2	40.25
Control 1	P02765|FETUA_HUMAN	Alpha-2-HS-glycoprotein	111.85	M.GVVSLGSPSGEVSHPRKT.R	3	598.654	1	25.32
Control 1	P02765|FETUA_HUMAN	Alpha-2-HS-glycoprotein	111.85	R.AHYDLRHTFM.G	2	645.803	1	17.59
Control 1	P02765|FETUA_HUMAN	Alpha-2-HS-glycoprotein	111.85	R.HTFM(+15.99)GVVSLGSPSGEVSHPR.K	3	699.674	1	20.44
Control 1	P02765|FETUA_HUMAN	Alpha-2-HS-glycoprotein	111.85	R.HTFM(+15.99)GVVSLGSPSGEVSHPRKT.R	4	582.294	1	23.77
Control 1	P02765|FETUA_HUMAN	Alpha-2-HS-glycoprotein	111.85	R.HTFMGVVSLGSPS.G	2	659.823	1	30.89
Control 1	P02765|FETUA_HUMAN	Alpha-2-HS-glycoprotein	111.85	R.HTFMGVVSLGSPSGEVSHPR.K	3	694.343	1	49.97
Control 1	P02765|FETUA_HUMAN	Alpha-2-HS-glycoprotein	111.85	T.FMGVVSLGSPSGEVSHPRKT.R	3	691.355	1	31.42
Control 1	P01023|A2MG_HUMAN	Alpha-2-macroglobulin	20.98	K.AIGYLNTGYQR.Q	2	628.323	1	20.98
Control 1	P02647|APOA1_HUMAN	Apolipoprotein A-I	170.1	A.LEDLRQGL.L	2	472.261	1	19.5
Control 1	P02647|APOA1_HUMAN	Apolipoprotein A-I	170.1	A.LEDLRQGLLP.V	2	577.33	2	25.76
Control 1	P02647|APOA1_HUMAN	Apolipoprotein A-I	170.1	A.LEDLRQGLLPV.L	2	626.864	3	31.51
Control 1	P02647|APOA1_HUMAN	Apolipoprotein A-I	170.1	A.LEDLRQGLLPVLE.S	2	747.927	10	40.05
Control 1	P02647|APOA1_HUMAN	Apolipoprotein A-I	170.1	A.LEDLRQGLLPVLES.F	2	791.444	1	37.02
Control 1	P02647|APOA1_HUMAN	Apolipoprotein A-I	170.1	A.LEDLRQGLLPVLESF.K	2	864.978	1	43.53
Control 1	P02647|APOA1_HUMAN	Apolipoprotein A-I	170.1	A.TEHLSTL.S	2	400.71	1	21.88
Control 1	P02647|APOA1_HUMAN	Apolipoprotein A-I	170.1	E.DLRQGLLPV.L	2	505.801	2	22.92
Control 1	P02647|APOA1_HUMAN	Apolipoprotein A-I	170.1	E.DLRQGLLPVL.E	2	562.343	2	20.02
Control 1	P02647|APOA1_HUMAN	Apolipoprotein A-I	170.1	E.DLRQGLLPVLE.S	2	626.865	2	30.31
Control 1	P02647|APOA1_HUMAN	Apolipoprotein A-I	170.1	F.KVSFLSALE.E	2	497.283	1	21.19
Control 1	P02647|APOA1_HUMAN	Apolipoprotein A-I	170.1	F.LSALEEYTK.K	2	527.274	1	20.72
Control 1	P02647|APOA1_HUMAN	Apolipoprotein A-I	170.1	F.LSALEEYTKKLN.T	2	704.884	2	44
Control 1	P02647|APOA1_HUMAN	Apolipoprotein A-I	170.1	F.LSALEEYTKKLNTQ	2	819.438	4	45.57
Control 1	P02647|APOA1_HUMAN	Apolipoprotein A-I	170.1	H.ELQEKLSPL.G	2	528.799	2	24.14
Control 1	P02647|APOA1_HUMAN	Apolipoprotein A-I	170.1	K.DLEEVKAKVQPY.L	2	709.881	1	23.09
Control 1	P02647|APOA1_HUMAN	Apolipoprotein A-I	170.1	L.EDLRQGLLP.V	2	520.788	1	25.1
Control 1	P02647|APOA1_HUMAN	Apolipoprotein A-I	170.1	L.EDLRQGLLPV.L	2	570.322	2	25.72
Control 1	P02647|APOA1_HUMAN	Apolipoprotein A-I	170.1	L.EDLRQGLLPVL.E	2	626.865	1	19.89
Control 1	P02647|APOA1_HUMAN	Apolipoprotein A-I	170.1	L.EDLRQGLLPVLE.S	2	691.385	2	32.61
Control 1	P02647|APOA1_HUMAN	Apolipoprotein A-I	170.1	L.EDLRQGLLPVLESF.K	2	808.435	2	35.42
Control 1	P02647|APOA1_HUMAN	Apolipoprotein A-I	170.1	L.HELQEKLSPL.G	2	597.328	1	26.8
Control 1	P02647|APOA1_HUMAN	Apolipoprotein A-I	170.1	L.SALEEYTK.K	2	470.733	1	22.02
Control 1	P02647|APOA1_HUMAN	Apolipoprotein A-I	170.1	L.SALEEYTKKLN.T	2	648.342	1	39.3
Control 1	P02647|APOA1_HUMAN	Apolipoprotein A-I	170.1	L.SALEEYTKKLNTQ	2	762.898	3	48.2
Control 1	P02647|APOA1_HUMAN	Apolipoprotein A-I	170.1	P.ALEDLRQGLLPV.L	2	662.383	1	22.89
Control 1	P02647|APOA1_HUMAN	Apolipoprotein A-I	170.1	S.ALEEYTKKL.N	2	547.807	1	28.99
Control 1	P02647|APOA1_HUMAN	Apolipoprotein A-I	170.1	S.ALEEYTKKLNTQ	2	719.381	2	41.53
Control 1	P02647|APOA1_HUMAN	Apolipoprotein A-I	170.1	S.FLSALEEYTK.K	2	600.809	2	27.76
Control 1	P02647|APOA1_HUMAN	Apolipoprotein A-I	170.1	S.FLSALEEYTKKLNTQ	2	892.972	2	57.77
Control 1	P02652|APOA2_HUMAN	Apolipoprotein A-II	85.16	K.KAGTELVNFLS.Y	2	589.822	1	24.69
Control 1	P02652|APOA2_HUMAN	Apolipoprotein A-II	85.16	L.TPLIKKAGTELVN.F	2	692.412	1	30.47
Control 1	P02652|APOA2_HUMAN	Apolipoprotein A-II	85.16	S.YFVELGTQPATQ	2	677.336	1	39.66
Control 1	P02652|APOA2_HUMAN	Apolipoprotein A-II	85.16	Y.FVELGTQPA.T	2	481.251	3	27.11
Control 1	P02652|APOA2_HUMAN	Apolipoprotein A-II	85.16	Y.FVELGTQPATQ	2	595.804	2	40.72
Control 1	P06727|APOA4_HUMAN	Apolipoprotein A-IV	54.63	E.QVQMLAPLES	2	558.29	2	32.81
Control 1	P06727|APOA4_HUMAN	Apolipoprotein A-IV	54.63	Q.EQVQMLAPLES	2	622.811	1	24.25
Control 1	P04114|APOB_HUMAN	Apolipoprotein B-100	39.98	R.SVM(+15.99)APFTM(+15.99)TIDAHTN.G	2	834.371	1	39.98
Control 1	P02654|APOC1_HUMAN	Apolipoprotein C-I	77.31	G.TPDVSSALDKL.K	2	573.304	1	42.4
Control 1	P02654|APOC1_HUMAN	Apolipoprotein C-I	77.31	L.DKLKEFGNTL.E	2	582.815	2	36.13
Control 1	P02654|APOC1_HUMAN	Apolipoprotein C-I	77.31	N.TLEDKARELIS.R	2	637.85	1	29.25
Control 1	P02654|APOC1_HUMAN	Apolipoprotein C-I	77.31	P.DVSSALDKL.K	2	474.254	1	28.36
Control 1	P02655|APOC2_HUMAN	Apolipoprotein C-II	109.8	A.AQNLYEKTYLPA.V	2	705.865	1	38.07
Control 1	P02655|APOC2_HUMAN	Apolipoprotein C-II	109.8	D.QVLSVLKGEE	2	551.309	2	28.12
Control 1	P02655|APOC2_HUMAN	Apolipoprotein C-II	109.8	F.TDQVLSVLKGEE	2	659.346	1	46.85
Control 1	P02655|APOC2_HUMAN	Apolipoprotein C-II	109.8	G.TQQPQQDEMPSPTFLTQ.V	2	988.454	1	52.6
Control 1	P02655|APOC2_HUMAN	Apolipoprotein C-II	109.8	N.LYEKTYLPAVD.E	2	656.341	2	31.17
Control 1	P02655|APOC2_HUMAN	Apolipoprotein C-II	109.8	Q.NLYEKTYLPAVD.E	2	713.363	2	39.99
Control 1	P02656|APOC3_HUMAN	Apolipoprotein C-III	194.12	A.KDALSSVQESQVA.Q	2	681.346	1	36.88
Control 1	P02656|APOC3_HUMAN	Apolipoprotein C-III	194.12	A.KDALSSVQESQVAQ.Q	2	745.376	1	32.75
Control 1	P02656|APOC3_HUMAN	Apolipoprotein C-III	194.12	A.KDALSSVQESQVAQQ.A	2	809.405	1	30.13
Control 1	P02656|APOC3_HUMAN	Apolipoprotein C-III	194.12	A.KDALSSVQESQVAQQA.R	2	844.924	1	42.19
Control 1	P02656|APOC3_HUMAN	Apolipoprotein C-III	194.12	A.SEAEDASLLSFM(+15.99)Q.G	2	722.317	2	39.72
Control 1	P02656|APOC3_HUMAN	Apolipoprotein C-III	194.12	A.SEAEDASLLSFMQ.G	2	714.32	2	48.81
Control 1	P02656|APOC3_HUMAN	Apolipoprotein C-III	194.12	A.SEAEDASLLSFMQGY.M	2	824.362	1	49.17
Control 1	P02656|APOC3_HUMAN	Apolipoprotein C-III	194.12	A.SEAEDASLLSFMQGYM(+15.99).K	2	897.879	1	54.59
Control 1	P02656|APOC3_HUMAN	Apolipoprotein C-III	194.12	A.SEAEDASLLSFMQGYM(+15.99)KHAT.K	3	744.667	1	38.7
Control 1	P02656|APOC3_HUMAN	Apolipoprotein C-III	194.12	A.SEAEDASLLSFMQGYM.K	2	889.883	1	41.53
Control 1	P02656|APOC3_HUMAN	Apolipoprotein C-III	194.12	A.SEAEDASLLSFMQGYMKHAT.K	3	739.337	1	34.39
Control 1	P02656|APOC3_HUMAN	Apolipoprotein C-III	194.12	D.GFSSLKDYWST.V	2	645.8	1	35.6
Control 1	P02656|APOC3_HUMAN	Apolipoprotein C-III	194.12	F.SEFWDLDPEVRPTSAVAA	2	995.477	1	54.63
Control 1	P02656|APOC3_HUMAN	Apolipoprotein C-III	194.12	K.DALSSVQESQVA.Q	2	617.3	1	24.47
Control 1	P02656|APOC3_HUMAN	Apolipoprotein C-III	194.12	K.DALSSVQESQVAQ.Q	2	681.328	1	39.79
Control 1	P02656|APOC3_HUMAN	Apolipoprotein C-III	194.12	K.DALSSVQESQVAQQA.R	2	780.875	1	42.51
Control 1	P02656|APOC3_HUMAN	Apolipoprotein C-III	194.12	K.DYWSTVKDKF.S	2	644.811	1	19.39
Control 1	P02656|APOC3_HUMAN	Apolipoprotein C-III	194.12	K.TAKDALSSVQESQVA.Q	2	767.389	1	54.26
Control 1	P02656|APOC3_HUMAN	Apolipoprotein C-III	194.12	K.TAKDALSSVQESQVAQ.Q	2	831.418	1	50.28
Control 1	P02656|APOC3_HUMAN	Apolipoprotein C-III	194.12	K.TAKDALSSVQESQVAQQ.A	2	895.445	1	51.51
Control 1	P02656|APOC3_HUMAN	Apolipoprotein C-III	194.12	K.TAKDALSSVQESQVAQQA.R	2	930.963	1	55.36
Control 1	P02656|APOC3_HUMAN	Apolipoprotein C-III	194.12	K.TAKDALSSVQESQVAQQAR.G	3	673.013	1	51.15
Control 1	P02656|APOC3_HUMAN	Apolipoprotein C-III	194.12	K.TAKDALSSVQESQVAQQARG.W	3	692.02	1	38.81
Control 1	P02656|APOC3_HUMAN	Apolipoprotein C-III	194.12	Q.ARGWVTDGFSSL.K	2	648.32	1	39.07
Control 1	P02656|APOC3_HUMAN	Apolipoprotein C-III	194.12	Q.QARGWVTDGFSSL.K	2	712.349	1	32.79
Control 1	P02656|APOC3_HUMAN	Apolipoprotein C-III	194.12	S.SVQESQVAQQARGW.V	2	787.388	1	50.58
Control 1	P02656|APOC3_HUMAN	Apolipoprotein C-III	194.12	S.VQESQVAQQARGWVT.D	2	843.927	1	42.88
Control 1	P02656|APOC3_HUMAN	Apolipoprotein C-III	194.12	T.DGFSSLKDYWST.V	2	703.315	1	29.54
Control 1	P02656|APOC3_HUMAN	Apolipoprotein C-III	194.12	V.TDGFSSLKDYWS.T	2	703.317	1	23.49
Control 1	P02656|APOC3_HUMAN	Apolipoprotein C-III	194.12	W.VTDGFSSLKDYWST.V	2	803.372	1	55.16
Control 1	P02649|APOE_HUMAN	Apolipoprotein E	95.93	A.TVGSLAGQPLQERA.Q	2	713.883	1	33.91
Control 1	P02649|APOE_HUMAN	Apolipoprotein E	95.93	A.TVGSLAGQPLQERAQ.A	2	777.913	1	45.42
Control 1	P02649|APOE_HUMAN	Apolipoprotein E	95.93	A.TVGSLAGQPLQERAQA.W	2	813.429	1	30.76
Control 1	P02649|APOE_HUMAN	Apolipoprotein E	95.93	A.TVGSLAGQPLQERAQAW.G	2	906.47	2	54.22
Control 1	Q13790|APOF_HUMAN	Apolipoprotein F	56.1	K.SYDLDPGAGSLEI	2	668.814	1	40.07
Control 1	Q13790|APOF_HUMAN	Apolipoprotein F	56.1	S.YDLDPGAGSLEI	2	625.297	1	32.06
Control 1	Q9UBW5|BIN2_HUMAN	Bridging integrator 2	23.57	R.SLVISPPVRTATVSSPLT.S	2	913.024	1	23.57
Control 1	P23528|COF1_HUMAN	Cofilin-1	63.66	A.VISLEGKPL	2	478.294	1	17.86
Control 1	P23528|COF1_HUMAN	Cofilin-1	63.66	M.A(+42.01)SGVAVSDGVIK.V	2	572.813	1	34.9
Control 1	P23528|COF1_HUMAN	Cofilin-1	63.66	M.A(+42.01)SGVAVSDGVIKVF.N	2	695.881	1	40.25
Control 1	P01024|CO3_HUMAN	Complement C3	114.45	H.RIHWESASLL.R	2	606.328	4	39.67
Control 1	P01024|CO3_HUMAN	Complement C3	114.45	H.WESASLLR.S	2	481.258	1	20.58
Control 1	P01024|CO3_HUMAN	Complement C3	114.45	I.HWESASLL.R	2	471.735	3	28.64
Control 1	P01024|CO3_HUMAN	Complement C3	114.45	I.THRIHWESASLL.R	2	725.381	5	45.81
Control 1	P01024|CO3_HUMAN	Complement C3	114.45	K.ITHRIHWESASL.L	2	725.381	3	40.84
Control 1	P01024|CO3_HUMAN	Complement C3	114.45	K.ITHRIHWESASLL.R	2	781.923	4	47.22
Control 1	P01024|CO3_HUMAN	Complement C3	114.45	R.IHWESASL.L	2	471.736	2	29.4
Control 1	P01024|CO3_HUMAN	Complement C3	114.45	R.IHWESASLL.R	2	528.278	2	34.96
Control 1	P01024|CO3_HUMAN	Complement C3	114.45	T.HRIHWESASLL.R	3	450.241	1	19.99
Control 1	P81605|DCD_HUMAN	Dermcidin	54.54	K.GAVHDVKDVLDS.V	2	627.817	1	34.55
Control 1	P81605|DCD_HUMAN	Dermcidin	54.54	L.ESVGKGAVHDVKDVLDS.V	3	585.634	1	29.1
Control 1	P02671|FIBA_HUMAN	Fibrinogen alpha chain	250.95	A.DSGEGDFLAEGGGV.R	2	655.278	1	38.42
Control 1	P02671|FIBA_HUMAN	Fibrinogen alpha chain	250.95	A.DSGEGDFLAEGGGVR.G	2	733.329	2	54.2
Control 1	P02671|FIBA_HUMAN	Fibrinogen alpha chain	250.95	A.FFDTASTGKTFP.G	2	659.817	1	23.47
Control 1	P02671|FIBA_HUMAN	Fibrinogen alpha chain	250.95	A.FFDTASTGKTFPG.F	2	688.327	2	46.17
Control 1	P02671|FIBA_HUMAN	Fibrinogen alpha chain	250.95	A.STGKTFPGFFSP.M	2	636.814	2	40.85
Control 1	P02671|FIBA_HUMAN	Fibrinogen alpha chain	250.95	A.STGKTFPGFFSPM(+15.99).L	2	710.332	2	44.31
Control 1	P02671|FIBA_HUMAN	Fibrinogen alpha chain	250.95	A.STGKTFPGFFSPM(+15.99)LGE.F	2	859.906	1	51.36
Control 1	P02671|FIBA_HUMAN	Fibrinogen alpha chain	250.95	A.STGKTFPGFFSPM(+15.99)LGEFVSE.T	2	1091.01	3	52.97
Control 1	P02671|FIBA_HUMAN	Fibrinogen alpha chain	250.95	A.STGKTFPGFFSPM.L	2	702.334	3	46.26
Control 1	P02671|FIBA_HUMAN	Fibrinogen alpha chain	250.95	A.STGKTFPGFFSPML.G	2	758.877	1	38.35
Control 1	P02671|FIBA_HUMAN	Fibrinogen alpha chain	250.95	A.STGKTFPGFFSPMLGE.F	2	851.908	2	58.66
Control 1	P02671|FIBA_HUMAN	Fibrinogen alpha chain	250.95	A.STGKTFPGFFSPMLGEF.V	2	925.441	2	58.81
Control 1	P02671|FIBA_HUMAN	Fibrinogen alpha chain	250.95	A.STGKTFPGFFSPMLGEFVSE.T	2	1083.01	2	55.49
Control 1	P02671|FIBA_HUMAN	Fibrinogen alpha chain	250.95	A.STGKTFPGFFSPMLGEFVSETE.S	2	1198.06	1	41.5
Control 1	P02671|FIBA_HUMAN	Fibrinogen alpha chain	250.95	D.SGEGDFLAEGGGVR.G	2	675.815	2	51.43
Control 1	P02671|FIBA_HUMAN	Fibrinogen alpha chain	250.95	D.TASTGKTFPGFF.S	2	630.814	1	43.94
Control 1	P02671|FIBA_HUMAN	Fibrinogen alpha chain	250.95	D.TASTGKTFPGFFSP.M	2	722.856	2	39.61
Control 1	P02671|FIBA_HUMAN	Fibrinogen alpha chain	250.95	D.TASTGKTFPGFFSPM.L	2	788.376	1	47.79
Control 1	P02671|FIBA_HUMAN	Fibrinogen alpha chain	250.95	D.WGTFEEVSGNVSPGTR.R	2	861.902	1	34.91
Control 1	P02671|FIBA_HUMAN	Fibrinogen alpha chain	250.95	E.FVSETESRGSESGIF.T	2	816.376	1	34.2
Control 1	P02671|FIBA_HUMAN	Fibrinogen alpha chain	250.95	E.FVSETESRGSESGIFTN.T	2	923.923	1	42.5
Control 1	P02671|FIBA_HUMAN	Fibrinogen alpha chain	250.95	E.SGIFTNTKESSSHHPGIA.E	3	623.972	1	29.51
Control 1	P02671|FIBA_HUMAN	Fibrinogen alpha chain	250.95	E.SRGSESGIFTNT.K	2	628.297	1	20.75
Control 1	P02671|FIBA_HUMAN	Fibrinogen alpha chain	250.95	E.TESRGSESGIFTN.T	2	692.818	1	27.63
Control 1	P02671|FIBA_HUMAN	Fibrinogen alpha chain	250.95	E.TESRGSESGIFTNT.K	2	743.341	1	34.25
Control 1	P02671|FIBA_HUMAN	Fibrinogen alpha chain	250.95	F.DTASTGKTFPGF.F	2	614.793	2	35.82
Control 1	P02671|FIBA_HUMAN	Fibrinogen alpha chain	250.95	F.DTASTGKTFPGFF.S	2	688.327	3	54.56
Control 1	P02671|FIBA_HUMAN	Fibrinogen alpha chain	250.95	F.DTASTGKTFPGFFS.P	2	731.844	1	36.26
Control 1	P02671|FIBA_HUMAN	Fibrinogen alpha chain	250.95	F.DTASTGKTFPGFFSP.M	2	780.369	3	53.15
Control 1	P02671|FIBA_HUMAN	Fibrinogen alpha chain	250.95	F.DTASTGKTFPGFFSPM(+15.99).L	2	853.887	3	55.68
Control 1	P02671|FIBA_HUMAN	Fibrinogen alpha chain	250.95	F.DTASTGKTFPGFFSPM.L	2	845.889	2	52.86
Control 1	P02671|FIBA_HUMAN	Fibrinogen alpha chain	250.95	F.FDTASTGKTFP.G	2	586.283	6	44.9
Control 1	P02671|FIBA_HUMAN	Fibrinogen alpha chain	250.95	F.FDTASTGKTFPG.F	2	614.794	2	42.56
Control 1	P02671|FIBA_HUMAN	Fibrinogen alpha chain	250.95	F.FDTASTGKTFPGF.F	2	688.328	2	46.46
Control 1	P02671|FIBA_HUMAN	Fibrinogen alpha chain	250.95	F.FDTASTGKTFPGFF.S	2	761.862	1	55.99
Control 1	P02671|FIBA_HUMAN	Fibrinogen alpha chain	250.95	F.FDTASTGKTFPGFFSP.M	2	853.903	1	53.43
Control 1	P02671|FIBA_HUMAN	Fibrinogen alpha chain	250.95	F.FDTASTGKTFPGFFSPM(+15.99).L	2	927.42	2	48.97
Control 1	P02671|FIBA_HUMAN	Fibrinogen alpha chain	250.95	F.FDTASTGKTFPGFFSPM.L	2	919.425	1	59.9
Control 1	P02671|FIBA_HUMAN	Fibrinogen alpha chain	250.95	G.EGDFLAEGGGVR.G	2	603.789	2	39.48
Control 1	P02671|FIBA_HUMAN	Fibrinogen alpha chain	250.95	G.FFSPMLGEFVSE.T	2	695.322	1	35.95
Control 1	P02671|FIBA_HUMAN	Fibrinogen alpha chain	250.95	G.TLSGIGTLD.G	2	438.736	1	17.6
Control 1	P02671|FIBA_HUMAN	Fibrinogen alpha chain	250.95	K.TFPGFFSPMLGEF.V	2	738.845	1	28.77
Control 1	P02671|FIBA_HUMAN	Fibrinogen alpha chain	250.95	K.TVIGPDGHKEVTKEVVT.S	3	603.662	1	17.24
Control 1	P02671|FIBA_HUMAN	Fibrinogen alpha chain	250.95	K.TVIGPDGHKEVTKEVVTS.E	3	632.672	1	21.8
Control 1	P02671|FIBA_HUMAN	Fibrinogen alpha chain	250.95	K.VPPEWKAL.T	2	470.267	2	25.09
Control 1	P02671|FIBA_HUMAN	Fibrinogen alpha chain	250.95	K.VPPEWKALTDMPQ.M	2	756.379	1	34.31
Control 1	P02671|FIBA_HUMAN	Fibrinogen alpha chain	250.95	L.SGIGTLDGFR.H	2	511.766	1	19.62
Control 1	P02671|FIBA_HUMAN	Fibrinogen alpha chain	250.95	L.TDMPQMRME.L	2	569.735	1	19.98
Control 1	P02671|FIBA_HUMAN	Fibrinogen alpha chain	250.95	M.KPVPDLVPGNFKS.Q	2	699.389	2	40.55
Control 1	P02671|FIBA_HUMAN	Fibrinogen alpha chain	250.95	M.LGEFVSETESRG.S	2	655.811	1	28.68
Control 1	P02671|FIBA_HUMAN	Fibrinogen alpha chain	250.95	M.LGEFVSETESRGSESGIF.T	2	965.952	1	56.59
Control 1	P02671|FIBA_HUMAN	Fibrinogen alpha chain	250.95	M.LGEFVSETESRGSESGIFTN.T	2	1073.5	1	66.34
Control 1	P02671|FIBA_HUMAN	Fibrinogen alpha chain	250.95	P.GIAEFPSRG.K	2	467.241	1	17.46
Control 1	P02671|FIBA_HUMAN	Fibrinogen alpha chain	250.95	P.VPDLVPGNFKS.Q	2	586.817	1	36.49
Control 1	P02671|FIBA_HUMAN	Fibrinogen alpha chain	250.95	P.VPDLVPGNFKSQLQ.K	2	771.417	1	36.23
Control 1	P02671|FIBA_HUMAN	Fibrinogen alpha chain	250.95	S.GEGDFLAEGGGV.R	2	554.25	2	34.92
Control 1	P02671|FIBA_HUMAN	Fibrinogen alpha chain	250.95	S.GEGDFLAEGGGVR.G	2	632.3	2	42.78
Control 1	P02671|FIBA_HUMAN	Fibrinogen alpha chain	250.95	S.HHPGIAEFPS.R	2	546.264	1	26.47
Control 1	P02671|FIBA_HUMAN	Fibrinogen alpha chain	250.95	S.SHHPGIAEFP.S	2	546.265	2	26.69
Control 1	P02671|FIBA_HUMAN	Fibrinogen alpha chain	250.95	S.SHHPGIAEFPS.R	2	589.78	2	31.87
Control 1	P02671|FIBA_HUMAN	Fibrinogen alpha chain	250.95	S.TGKTFPGFFSPM(+15.99)LGE.F	2	816.388	1	47.05
Control 1	P02671|FIBA_HUMAN	Fibrinogen alpha chain	250.95	S.TGKTFPGFFSPM.L	2	658.817	1	27.09
Control 1	P02671|FIBA_HUMAN	Fibrinogen alpha chain	250.95	S.TGKTFPGFFSPMLGEFVSE.T	2	1039.5	1	51.01
Control 1	P02671|FIBA_HUMAN	Fibrinogen alpha chain	250.95	T.ADSGEGDFLAEGGGVR.G	2	768.846	2	57.37
Control 1	P02671|FIBA_HUMAN	Fibrinogen alpha chain	250.95	T.FPGFFSPM(+15.99)LGEFVSE.T	2	853.889	1	24.17
Control 1	P02671|FIBA_HUMAN	Fibrinogen alpha chain	250.95	T.GKTFPGFF.S	2	450.733	2	25.22
Control 1	P02675|FIBB_HUMAN	Fibrinogen beta chain	114.84	E.EAPSLRPAPPPISGGGY.R	2	833.43	1	62.51
Control 1	P02675|FIBB_HUMAN	Fibrinogen beta chain	114.84	K.REEAPSLRPAPPPISGGGY.R	3	651.003	1	32.59
Control 1	P02675|FIBB_HUMAN	Fibrinogen beta chain	114.84	R.EEAPSLRPAPPPISGGGY.R	2	897.952	2	60.84
Control 1	P02675|FIBB_HUMAN	Fibrinogen beta chain	114.84	S.LRPAPPPISGGGY.R	2	641.348	1	41.26
Control 1	P06396|GELS_HUMAN	Gelsolin	31.45	R.TPITVVKQGFEPPS.F	2	750.402	1	31.45
Control 1	P05546|HEP2_HUMAN	Heparin cofactor 2	25.61	K.GPLDQLEKG.G	2	478.754	1	25.61
Control 1	Q86YZ3|HORN_HUMAN	Hornerin	41.09	Y.GSGSGWSSSRGPY.E	2	642.782	1	41.09
Control 1	Q14624|ITIH4_HUMAN	Inter-alpha-trypsin inhibitor heavy chain H4	210.35	A.GAAGSRMNFRPGVL.S	3	478.253	1	19.85
Control 1	Q14624|ITIH4_HUMAN	Inter-alpha-trypsin inhibitor heavy chain H4	210.35	A.VEEVTQNNFRLL.F	2	731.384	1	36.04
Control 1	Q14624|ITIH4_HUMAN	Inter-alpha-trypsin inhibitor heavy chain H4	210.35	E.EVTQNNFRLL.F	2	617.33	1	25.6
Control 1	Q14624|ITIH4_HUMAN	Inter-alpha-trypsin inhibitor heavy chain H4	210.35	G.LPGPPDVPDHA.A	2	557.779	1	29.56
Control 1	Q14624|ITIH4_HUMAN	Inter-alpha-trypsin inhibitor heavy chain H4	210.35	G.LPGPPDVPDHAAY.H	2	674.828	1	40.13
Control 1	Q14624|ITIH4_HUMAN	Inter-alpha-trypsin inhibitor heavy chain H4	210.35	G.SEMVVAGKL.Q	2	467.256	1	34.39
Control 1	Q14624|ITIH4_HUMAN	Inter-alpha-trypsin inhibitor heavy chain H4	210.35	G.VLSSRQLGLPGPP.D	2	660.883	1	28.51
Control 1	Q14624|ITIH4_HUMAN	Inter-alpha-trypsin inhibitor heavy chain H4	210.35	G.VLSSRQLGLPGPPDVPDHAAYHPF.R	4	643.331	1	32.04
Control 1	Q14624|ITIH4_HUMAN	Inter-alpha-trypsin inhibitor heavy chain H4	210.35	K.GSEMVVAGKL.Q	2	495.767	2	39.21
Control 1	Q14624|ITIH4_HUMAN	Inter-alpha-trypsin inhibitor heavy chain H4	210.35	K.LQDRGPDVLTAT.V	2	643.337	1	20.88
Control 1	Q14624|ITIH4_HUMAN	Inter-alpha-trypsin inhibitor heavy chain H4	210.35	K.LQDRGPDVLTATVS.G	2	736.389	1	26.58
Control 1	Q14624|ITIH4_HUMAN	Inter-alpha-trypsin inhibitor heavy chain H4	210.35	K.LQDRGPDVLTATVSG.K	2	764.896	1	21.06
Control 1	Q14624|ITIH4_HUMAN	Inter-alpha-trypsin inhibitor heavy chain H4	210.35	L.GLPGPPDVPDH.A	2	550.771	2	28.63
Control 1	Q14624|ITIH4_HUMAN	Inter-alpha-trypsin inhibitor heavy chain H4	210.35	L.GLPGPPDVPDHA.A	2	586.288	1	31.28
Control 1	Q14624|ITIH4_HUMAN	Inter-alpha-trypsin inhibitor heavy chain H4	210.35	L.GLPGPPDVPDHAA.Y	2	621.806	4	31.37
Control 1	Q14624|ITIH4_HUMAN	Inter-alpha-trypsin inhibitor heavy chain H4	210.35	L.GLPGPPDVPDHAAY.H	2	703.338	2	38.06
Control 1	Q14624|ITIH4_HUMAN	Inter-alpha-trypsin inhibitor heavy chain H4	210.35	L.GLPGPPDVPDHAAYHP.F	2	820.395	1	33.86
Control 1	Q14624|ITIH4_HUMAN	Inter-alpha-trypsin inhibitor heavy chain H4	210.35	L.GLPGPPDVPDHAAYHPF.R	2	893.928	5	48.54
Control 1	Q14624|ITIH4_HUMAN	Inter-alpha-trypsin inhibitor heavy chain H4	210.35	L.GLPGPPDVPDHAAYHPFR.R	4	486.493	1	22.54
Control 1	Q14624|ITIH4_HUMAN	Inter-alpha-trypsin inhibitor heavy chain H4	210.35	L.PGPPDVPDHAAYHPF.R	2	808.875	6	40.46
Control 1	Q14624|ITIH4_HUMAN	Inter-alpha-trypsin inhibitor heavy chain H4	210.35	L.QDRGPDVLTATVS.G	2	679.847	1	22.38
Control 1	Q14624|ITIH4_HUMAN	Inter-alpha-trypsin inhibitor heavy chain H4	210.35	L.SSRQLGLPGPP.D	2	554.807	2	27.4
Control 1	Q14624|ITIH4_HUMAN	Inter-alpha-trypsin inhibitor heavy chain H4	210.35	L.SSRQLGLPGPPDVP.D	2	710.381	2	40.17
Control 1	Q14624|ITIH4_HUMAN	Inter-alpha-trypsin inhibitor heavy chain H4	210.35	L.SSRQLGLPGPPDVPD.H	2	767.894	2	44.65
Control 1	Q14624|ITIH4_HUMAN	Inter-alpha-trypsin inhibitor heavy chain H4	210.35	L.SSRQLGLPGPPDVPDHA.A	3	581.63	3	39.21
Control 1	Q14624|ITIH4_HUMAN	Inter-alpha-trypsin inhibitor heavy chain H4	210.35	L.SSRQLGLPGPPDVPDHAA.Y	2	907.46	4	51.51
Control 1	Q14624|ITIH4_HUMAN	Inter-alpha-trypsin inhibitor heavy chain H4	210.35	L.SSRQLGLPGPPDVPDHAAYHP.F	3	737.7	3	33.49
Control 1	Q14624|ITIH4_HUMAN	Inter-alpha-trypsin inhibitor heavy chain H4	210.35	L.SSRQLGLPGPPDVPDHAAYHPF.R	3	786.722	6	50.49
Control 1	Q14624|ITIH4_HUMAN	Inter-alpha-trypsin inhibitor heavy chain H4	210.35	L.SSRQLGLPGPPDVPDHAAYHPFR.R	4	629.319	1	27.84
Control 1	Q14624|ITIH4_HUMAN	Inter-alpha-trypsin inhibitor heavy chain H4	210.35	M.N(+.98)FRPGVL.S	2	402.223	2	25.66
Control 1	Q14624|ITIH4_HUMAN	Inter-alpha-trypsin inhibitor heavy chain H4	210.35	M.NFRPGVL.S	2	401.731	1	28.05
Control 1	Q14624|ITIH4_HUMAN	Inter-alpha-trypsin inhibitor heavy chain H4	210.35	M.NFRPGVLSSRQLGLPGPPDVPDHAA.Y	4	650.093	1	23.11
Control 1	Q14624|ITIH4_HUMAN	Inter-alpha-trypsin inhibitor heavy chain H4	210.35	P.DHAAYHPF.R	2	479.213	1	29.01
Control 1	Q14624|ITIH4_HUMAN	Inter-alpha-trypsin inhibitor heavy chain H4	210.35	P.DVPDHAAYHPF.R	2	634.785	4	43.51
Control 1	Q14624|ITIH4_HUMAN	Inter-alpha-trypsin inhibitor heavy chain H4	210.35	P.GPPDVPDHAAYHPF.R	2	760.349	5	52.07
Control 1	Q14624|ITIH4_HUMAN	Inter-alpha-trypsin inhibitor heavy chain H4	210.35	P.GPPDVPDHAAYHPFR.R	3	559.269	3	37.98
Control 1	Q14624|ITIH4_HUMAN	Inter-alpha-trypsin inhibitor heavy chain H4	210.35	P.GVLSSRQLGLPGPP.D	2	689.394	2	40.58
Control 1	Q14624|ITIH4_HUMAN	Inter-alpha-trypsin inhibitor heavy chain H4	210.35	P.PDVPDHAAYHPF.R	2	683.313	2	19.29
Control 1	Q14624|ITIH4_HUMAN	Inter-alpha-trypsin inhibitor heavy chain H4	210.35	Q.DRGPDVLTATVS.G	2	615.818	2	26.56
Control 1	Q14624|ITIH4_HUMAN	Inter-alpha-trypsin inhibitor heavy chain H4	210.35	Q.LGLPGPPDVPDHA.A	2	642.831	1	33.6
Control 1	Q14624|ITIH4_HUMAN	Inter-alpha-trypsin inhibitor heavy chain H4	210.35	Q.LGLPGPPDVPDHAA.Y	2	678.35	2	33.56
Control 1	Q14624|ITIH4_HUMAN	Inter-alpha-trypsin inhibitor heavy chain H4	210.35	Q.LGLPGPPDVPDHAAYHPF.R	3	633.982	1	26.18
Control 1	Q14624|ITIH4_HUMAN	Inter-alpha-trypsin inhibitor heavy chain H4	210.35	R.MN(+.98)FRPGVL.S	2	467.742	1	18.02
Control 1	Q14624|ITIH4_HUMAN	Inter-alpha-trypsin inhibitor heavy chain H4	210.35	R.NVHSGSTFF.K	2	498.231	1	30.78
Control 1	Q14624|ITIH4_HUMAN	Inter-alpha-trypsin inhibitor heavy chain H4	210.35	R.NVHSGSTFFKY.Y	2	643.81	1	29.76
Control 1	Q14624|ITIH4_HUMAN	Inter-alpha-trypsin inhibitor heavy chain H4	210.35	R.NVHSGSTFFKYY.L	2	725.342	1	42.36
Control 1	Q14624|ITIH4_HUMAN	Inter-alpha-trypsin inhibitor heavy chain H4	210.35	R.NVHSGSTFFKYYLQGAKIP.K	3	719.706	1	27.63
Control 1	Q14624|ITIH4_HUMAN	Inter-alpha-trypsin inhibitor heavy chain H4	210.35	R.QLGLPGPPDVPD.H	2	602.812	1	39.79
Control 1	Q14624|ITIH4_HUMAN	Inter-alpha-trypsin inhibitor heavy chain H4	210.35	R.QLGLPGPPDVPDH.A	2	671.341	1	36.22
Control 1	Q14624|ITIH4_HUMAN	Inter-alpha-trypsin inhibitor heavy chain H4	210.35	R.QLGLPGPPDVPDHA.A	2	706.86	3	39.94
Control 1	Q14624|ITIH4_HUMAN	Inter-alpha-trypsin inhibitor heavy chain H4	210.35	R.QLGLPGPPDVPDHAA.Y	2	742.378	2	39.88
Control 1	Q14624|ITIH4_HUMAN	Inter-alpha-trypsin inhibitor heavy chain H4	210.35	R.QLGLPGPPDVPDHAAYHP.F	3	627.646	1	37.92
Control 1	Q14624|ITIH4_HUMAN	Inter-alpha-trypsin inhibitor heavy chain H4	210.35	R.QLGLPGPPDVPDHAAYHPF.R	3	676.668	3	44.62
Control 1	Q14624|ITIH4_HUMAN	Inter-alpha-trypsin inhibitor heavy chain H4	210.35	R.QLGLPGPPDVPDHAAYHPFR.R	3	728.702	2	23.79
Control 1	Q14624|ITIH4_HUMAN	Inter-alpha-trypsin inhibitor heavy chain H4	210.35	S.NAVEEVTQNNFRLL.F	2	823.926	1	49.92
Control 1	Q14624|ITIH4_HUMAN	Inter-alpha-trypsin inhibitor heavy chain H4	210.35	S.NAVEEVTQNNFRLLF.K	2	897.461	1	43.6
Control 1	Q14624|ITIH4_HUMAN	Inter-alpha-trypsin inhibitor heavy chain H4	210.35	S.RQLGLPGPP.D	2	467.775	1	19.13
Control 1	Q14624|ITIH4_HUMAN	Inter-alpha-trypsin inhibitor heavy chain H4	210.35	S.RQLGLPGPPDVPD.H	2	680.862	1	23.22
Control 1	Q14624|ITIH4_HUMAN	Inter-alpha-trypsin inhibitor heavy chain H4	210.35	S.SRQLGLPGPP.D	2	511.291	2	27.06
Control 1	Q14624|ITIH4_HUMAN	Inter-alpha-trypsin inhibitor heavy chain H4	210.35	S.SRQLGLPGPPDVPD.H	2	724.377	2	44.54
Control 1	Q14624|ITIH4_HUMAN	Inter-alpha-trypsin inhibitor heavy chain H4	210.35	S.SRQLGLPGPPDVPDHA.A	3	552.62	4	40.95
Control 1	Q14624|ITIH4_HUMAN	Inter-alpha-trypsin inhibitor heavy chain H4	210.35	S.SRQLGLPGPPDVPDHAA.Y	2	863.944	3	48.11
Control 1	Q14624|ITIH4_HUMAN	Inter-alpha-trypsin inhibitor heavy chain H4	210.35	S.SRQLGLPGPPDVPDHAAYHP.F	3	708.689	2	28.64
Control 1	Q14624|ITIH4_HUMAN	Inter-alpha-trypsin inhibitor heavy chain H4	210.35	S.SRQLGLPGPPDVPDHAAYHPF.R	3	757.713	2	37.93
Control 1	Q14624|ITIH4_HUMAN	Inter-alpha-trypsin inhibitor heavy chain H4	210.35	S.SRQLGLPGPPDVPDHAAYHPFR.R	4	607.562	1	18.42
Control 1	Q14624|ITIH4_HUMAN	Inter-alpha-trypsin inhibitor heavy chain H4	210.35	V.EEVTQNNFRLL.F	2	681.852	1	31.9
Control 1	Q14624|ITIH4_HUMAN	Inter-alpha-trypsin inhibitor heavy chain H4	210.35	V.PDHAAYHPF.R	2	527.738	2	31.54
Control 1	Q14624-2|ITIH4_HUMAN	Isoform 2 of Inter-alpha-trypsin inhibitor heavy chain H4	208.97	R.NVHSAGAAGSRM(+15.99)NFRPGVL.S	4	489.999	3	31.2
Control 1	Q14624-2|ITIH4_HUMAN	Isoform 2 of Inter-alpha-trypsin inhibitor heavy chain H4	208.97	R.NVHSAGAAGSRMNFRPGVL.S	4	486.001	4	36.74
Control 1	Q14624-2|ITIH4_HUMAN	Isoform 2 of Inter-alpha-trypsin inhibitor heavy chain H4	208.97	R.NVHSAGAAGSRMNFRPGVLSS.R	4	529.517	3	25.31
Control 1	P06753-2|TPM3_HUMAN	Isoform 2 of Tropomyosin alpha-3 chain	24.73	M.A(+42.01)GITTIEAVKR.K	2	600.849	1	24.73
Control 1	P13645|K1C10_HUMAN	Keratin type I cytoskeletal 10	59.48	I.SSSKGSLGGGFSSGGFSGGSF.S	2	927.416	1	59.48
Control 1	P35527|K1C9_HUMAN	Keratin type I cytoskeletal 9	91.89	L.SRSGGGGGGGLGSGGSIR.S	3	492.581	1	21.74
Control 1	P35527|K1C9_HUMAN	Keratin type I cytoskeletal 9	91.89	L.SRSGGGGGGGLGSGGSIRSS.Y	3	550.602	1	33.53
Control 1	P35527|K1C9_HUMAN	Keratin type I cytoskeletal 9	91.89	L.SRSGGGGGGGLGSGGSIRSSY.S	3	604.956	1	37.85
Control 1	P35527|K1C9_HUMAN	Keratin type I cytoskeletal 9	91.89	R.SGGGGGGGLGSGGSIR.S	2	616.801	1	42.19
Control 1	P35527|K1C9_HUMAN	Keratin type I cytoskeletal 9	91.89	R.SGGGGGGGLGSGGSIRSS.Y	2	703.833	1	33.64
Control 1	P35527|K1C9_HUMAN	Keratin type I cytoskeletal 9	91.89	S.GGGGGGGLGSGGSIRSS.Y	2	660.317	1	36.08
Control 1	P04264|K2C1_HUMAN	Keratin type II cytoskeletal 1	47.12	C.GGGGGSFGAGGGFGSR.S	2	642.787	1	38.85
Control 1	P01042|KNG1_HUMAN	Kininogen-1	25.59	K.RPPGFSPF.R	2	452.736	3	25.59
Control 1	P02768|ALBU_HUMAN	Serum albumin	45.19	K.DLGEENFKAL.V	2	568.283	1	36.64
Control 1	P62328|TYB4_HUMAN	Thymosin beta-4	42.76	M.S(+42.01)DKPDMAEIEKF.D	2	726.337	1	42.76
Control 1	Q8WZ42|TITIN_HUMAN	Titin	26.86	T.S(+42.01)VPGTVKPEDKLE.A	2	720.88	4	26.86
Control 1	Q8NA69|CS045_HUMAN	Uncharacterized protein C19orf45	23.75	E.KIDPLVPQ.P	2	455.272	7	23.75
Treated 1	P63267|ACTH_HUMAN	Actin gamma-enteric smooth muscle	92.98	A.VFPSIVGRPR.H	2	564.336	1	22.4
Treated 1	P63267|ACTH_HUMAN	Actin gamma-enteric smooth muscle	92.98	L.TLKYPIEHGIITN.W	3	500.279	1	18.19
Treated 1	P63267|ACTH_HUMAN	Actin gamma-enteric smooth muscle	92.98	N.VLSGGTTM(+15.99)YPGIADR.M	2	777.383	1	47.88
Treated 1	P63267|ACTH_HUMAN	Actin gamma-enteric smooth muscle	92.98	N.VLSGGTTMYPGIADR.M	2	769.384	1	49.78
Treated 1	P63267|ACTH_HUMAN	Actin gamma-enteric smooth muscle	92.98	P.SIVGRPRHQGVMVGM.G	3	541.956	1	14.42
Treated 1	P63267|ACTH_HUMAN	Actin gamma-enteric smooth muscle	92.98	R.AVFPSIVGRPR.H	2	599.855	3	19.78
Treated 1	P63267|ACTH_HUMAN	Actin gamma-enteric smooth muscle	92.98	R.MQKEITALAPST.M	2	645.34	2	35.17
Treated 1	P63267|ACTH_HUMAN	Actin gamma-enteric smooth muscle	92.98	T.LKYPIEHGIITN.W	3	466.596	1	11.18
Treated 1	P63267|ACTH_HUMAN	Actin gamma-enteric smooth muscle	92.98	T.LLTEAPLNPK.A	2	548.322	2	27.06
Treated 1	P63267|ACTH_HUMAN	Actin gamma-enteric smooth muscle	92.98	V.FPSIVGRPR.H	2	514.802	2	24.85
Treated 1	P60709|ACTB_HUMAN	Actin cytoplasmic 1	99.55	A.VFPSIVGRPR.H	2	564.336	1	22.4
Treated 1	P60709|ACTB_HUMAN	Actin cytoplasmic 1	99.55	E.LRVAPEEHPVL.L	3	420.573	4	35.36
Treated 1	P60709|ACTB_HUMAN	Actin cytoplasmic 1	99.55	P.SIVGRPRHQGVMVGM.G	3	541.956	1	14.42
Treated 1	P60709|ACTB_HUMAN	Actin cytoplasmic 1	99.55	R.AVFPSIVGRPR.H	2	599.855	3	19.78
Treated 1	P60709|ACTB_HUMAN	Actin cytoplasmic 1	99.55	R.MQKEITALAPST.M	2	645.34	2	35.17
Treated 1	P60709|ACTB_HUMAN	Actin cytoplasmic 1	99.55	R.VAPEEHPVL.L	2	495.764	1	16.49
Treated 1	P60709|ACTB_HUMAN	Actin cytoplasmic 1	99.55	T.VLSGGTTM(+15.99)YPGIADR.M	2	777.383	1	47.88
Treated 1	P60709|ACTB_HUMAN	Actin cytoplasmic 1	99.55	T.VLSGGTTMYPGIADR.M	2	769.384	1	49.78
Treated 1	P60709|ACTB_HUMAN	Actin cytoplasmic 1	99.55	V.FPSIVGRPR.H	2	514.802	2	24.85
Treated 1	P60709|ACTB_HUMAN	Actin cytoplasmic 1	99.55	V.LLTEAPLNPK.A	2	548.322	2	27.06
Treated 1	Q01518|CAP1_HUMAN	Adenylyl cyclase-associated protein 1	63.55	M.A(+42.01)DMQNLVER.L	2	559.267	1	29.59
Treated 1	Q01518|CAP1_HUMAN	Adenylyl cyclase-associated protein 1	63.55	S.LFAQINQGESITHA.L	2	764.889	1	48.75
Treated 1	P08697|A2AP_HUMAN	Alpha-2-antiplasmin	244.36	A.M(+15.99)EPLGRQL.T	2	480.251	1	13.42
Treated 1	P08697|A2AP_HUMAN	Alpha-2-antiplasmin	244.36	A.M(+15.99)EPLGRQLT.S	2	530.775	2	20.13
Treated 1	P08697|A2AP_HUMAN	Alpha-2-antiplasmin	244.36	A.M(+15.99)EPLGRQLTSGPNQEQVSP.L	2	1042.5	2	38.53
Treated 1	P08697|A2AP_HUMAN	Alpha-2-antiplasmin	244.36	A.M(+15.99)EPLGRQLTSGPNQEQVSPLT.L	3	766.716	1	37.84
Treated 1	P08697|A2AP_HUMAN	Alpha-2-antiplasmin	244.36	A.MEPLGRQLTS.G	2	566.292	1	14.45
Treated 1	P08697|A2AP_HUMAN	Alpha-2-antiplasmin	244.36	A.MEPLGRQLTSGP.N	2	643.33	2	40.61
Treated 1	P08697|A2AP_HUMAN	Alpha-2-antiplasmin	244.36	A.MEPLGRQLTSGPNQEQVSP.L	2	1034.51	2	63.2
Treated 1	P08697|A2AP_HUMAN	Alpha-2-antiplasmin	244.36	A.MEPLGRQLTSGPNQEQVSPLT.L	2	1141.57	3	65.53
Treated 1	P08697|A2AP_HUMAN	Alpha-2-antiplasmin	244.36	A.MEPLGRQLTSGPNQEQVSPLTL.L	3	799.079	2	36.93
Treated 1	P08697|A2AP_HUMAN	Alpha-2-antiplasmin	244.36	F.GPDLKLVPP.M	2	468.28	2	29.35
Treated 1	P08697|A2AP_HUMAN	Alpha-2-antiplasmin	244.36	F.LQSLKGFPRGD.K	3	406.559	1	15.11
Treated 1	P08697|A2AP_HUMAN	Alpha-2-antiplasmin	244.36	G.DKLFGPDL.K	2	452.74	1	29.43
Treated 1	P08697|A2AP_HUMAN	Alpha-2-antiplasmin	244.36	G.DKLFGPDLK.L	2	516.788	1	29.21
Treated 1	P08697|A2AP_HUMAN	Alpha-2-antiplasmin	244.36	G.FPRGDKLFGPDL.K	3	454.577	4	33.15
Treated 1	P08697|A2AP_HUMAN	Alpha-2-antiplasmin	244.36	G.FPRGDKLFGPDLK.L	3	497.275	3	32.49
Treated 1	P08697|A2AP_HUMAN	Alpha-2-antiplasmin	244.36	K.GFPRGDKLFGPDLK.L	3	516.282	2	33.96
Treated 1	P08697|A2AP_HUMAN	Alpha-2-antiplasmin	244.36	K.LFGPDLKLVPP.M	2	598.357	2	37.69
Treated 1	P08697|A2AP_HUMAN	Alpha-2-antiplasmin	244.36	L.FGPDLKLVPP.M	2	541.814	3	37.32
Treated 1	P08697|A2AP_HUMAN	Alpha-2-antiplasmin	244.36	L.GRQLTSGPNQEQVSPLT.L	2	906.462	1	39.65
Treated 1	P08697|A2AP_HUMAN	Alpha-2-antiplasmin	244.36	L.LKLGNQEPGGQTA.L	2	656.845	2	47.35
Treated 1	P08697|A2AP_HUMAN	Alpha-2-antiplasmin	244.36	L.TLLKLGN(+.98)QEPGGQTA.L	2	764.401	2	55.5
Treated 1	P08697|A2AP_HUMAN	Alpha-2-antiplasmin	244.36	L.TLLKLGNQEP.G	2	556.818	2	28.44
Treated 1	P08697|A2AP_HUMAN	Alpha-2-antiplasmin	244.36	L.TLLKLGNQEPG.G	2	585.328	1	35.17
Treated 1	P08697|A2AP_HUMAN	Alpha-2-antiplasmin	244.36	L.TLLKLGNQEPGG.Q	2	613.838	1	28.49
Treated 1	P08697|A2AP_HUMAN	Alpha-2-antiplasmin	244.36	L.TLLKLGNQEPGGQ.T	2	677.866	1	48.08
Treated 1	P08697|A2AP_HUMAN	Alpha-2-antiplasmin	244.36	L.TLLKLGNQEPGGQTA.L	2	763.909	3	61.64
Treated 1	P08697|A2AP_HUMAN	Alpha-2-antiplasmin	244.36	M.EPLGRQLTSGPNQEQVSPLT.L	2	1076.05	1	53.48
Treated 1	P08697|A2AP_HUMAN	Alpha-2-antiplasmin	244.36	N.QEQVSPLTL.L	2	507.775	1	26.93
Treated 1	P08697|A2AP_HUMAN	Alpha-2-antiplasmin	244.36	P.LGRQLTSGPNQEQVSP.L	2	855.939	1	36.96
Treated 1	P08697|A2AP_HUMAN	Alpha-2-antiplasmin	244.36	P.LGRQLTSGPNQEQVSPLT.L	2	963.004	1	53.37
Treated 1	P08697|A2AP_HUMAN	Alpha-2-antiplasmin	244.36	P.LTLLKLGN(+.98)QEPGGQTA.L	2	820.943	3	64.22
Treated 1	P08697|A2AP_HUMAN	Alpha-2-antiplasmin	244.36	P.LTLLKLGNQEPG.G	2	641.868	1	41.68
Treated 1	P08697|A2AP_HUMAN	Alpha-2-antiplasmin	244.36	P.LTLLKLGNQEPGG.Q	2	670.38	1	44.75
Treated 1	P08697|A2AP_HUMAN	Alpha-2-antiplasmin	244.36	P.LTLLKLGNQEPGGQT.A	2	784.934	1	59.44
Treated 1	P08697|A2AP_HUMAN	Alpha-2-antiplasmin	244.36	P.LTLLKLGNQEPGGQTA.L	2	820.452	4	64.39
Treated 1	P08697|A2AP_HUMAN	Alpha-2-antiplasmin	244.36	P.N(+.98)QEQVSPLTL.L	2	565.289	3	30.9
Treated 1	P08697|A2AP_HUMAN	Alpha-2-antiplasmin	244.36	P.NQEQVSPLT.L	2	508.255	1	25.54
Treated 1	P08697|A2AP_HUMAN	Alpha-2-antiplasmin	244.36	P.NQEQVSPLTL.L	2	564.797	1	38.21
Treated 1	P08697|A2AP_HUMAN	Alpha-2-antiplasmin	244.36	P.NQEQVSPLTLLKLG.N	2	770.439	1	55.62
Treated 1	P08697|A2AP_HUMAN	Alpha-2-antiplasmin	244.36	P.NQEQVSPLTLLKLGNQEPGGQTA.L	3	808.089	3	69.99
Treated 1	P08697|A2AP_HUMAN	Alpha-2-antiplasmin	244.36	P.RGDKLFGPDL.K	2	559.301	1	28.94
Treated 1	P08697|A2AP_HUMAN	Alpha-2-antiplasmin	244.36	Q.LTSGPNQEQVSP.L	2	628.808	1	17.35
Treated 1	P08697|A2AP_HUMAN	Alpha-2-antiplasmin	244.36	Q.LTSGPNQEQVSPLTL.L	2	792.415	1	41.95
Treated 1	P08697|A2AP_HUMAN	Alpha-2-antiplasmin	244.36	Q.SLKGFPRGDKL.F	3	406.57	1	16.76
Treated 1	P08697|A2AP_HUMAN	Alpha-2-antiplasmin	244.36	Q.SLKGFPRGDKLFGPDLK.L	4	469.516	1	13.06
Treated 1	P08697|A2AP_HUMAN	Alpha-2-antiplasmin	244.36	R.GDKLFGPDL.K	2	481.252	1	40.99
Treated 1	P08697|A2AP_HUMAN	Alpha-2-antiplasmin	244.36	R.GDKLFGPDLK.L	2	545.299	2	33.03
Treated 1	P08697|A2AP_HUMAN	Alpha-2-antiplasmin	244.36	R.QLTSGPNQEQVSP.L	2	692.837	1	19.14
Treated 1	P08697|A2AP_HUMAN	Alpha-2-antiplasmin	244.36	R.QLTSGPNQEQVSPLT.L	2	799.902	2	48.54
Treated 1	P08697|A2AP_HUMAN	Alpha-2-antiplasmin	244.36	T.LLKLGN(+.98)QEPGGQTA.L	2	713.878	3	55.83
Treated 1	P08697|A2AP_HUMAN	Alpha-2-antiplasmin	244.36	T.LLKLGNQEPGG.Q	2	563.315	1	33.03
Treated 1	P08697|A2AP_HUMAN	Alpha-2-antiplasmin	244.36	T.LLKLGNQEPGGQ.T	2	627.344	2	51
Treated 1	P08697|A2AP_HUMAN	Alpha-2-antiplasmin	244.36	T.LLKLGNQEPGGQT.A	2	677.868	2	51.46
Treated 1	P08697|A2AP_HUMAN	Alpha-2-antiplasmin	244.36	T.LLKLGNQEPGGQTA.L	2	713.386	3	55.09
Treated 1	P02765|FETUA_HUMAN	Alpha-2-HS-glycoprotein	276.65	A.HYDLRHTFM(+15.99).G	3	412.524	1	20.59
Treated 1	P02765|FETUA_HUMAN	Alpha-2-HS-glycoprotein	276.65	A.HYDLRHTFM(+15.99)GVVS.L	3	526.586	1	16.97
Treated 1	P02765|FETUA_HUMAN	Alpha-2-HS-glycoprotein	276.65	A.HYDLRHTFMG.V	3	426.199	1	23.31
Treated 1	P02765|FETUA_HUMAN	Alpha-2-HS-glycoprotein	276.65	A.HYDLRHTFMGVVS.L	2	781.38	2	49.65
Treated 1	P02765|FETUA_HUMAN	Alpha-2-HS-glycoprotein	276.65	A.IDYINQNLPWG.Y	2	666.831	1	21.98
Treated 1	P02765|FETUA_HUMAN	Alpha-2-HS-glycoprotein	276.65	A.IDYINQNLPWGY.K	2	748.362	1	34.22
Treated 1	P02765|FETUA_HUMAN	Alpha-2-HS-glycoprotein	276.65	A.IDYINQNLPWGYKHTLN.Q	3	697.019	1	50.67
Treated 1	P02765|FETUA_HUMAN	Alpha-2-HS-glycoprotein	276.65	A.LVAIDYINQNLPW.G	2	779.915	1	28.27
Treated 1	P02765|FETUA_HUMAN	Alpha-2-HS-glycoprotein	276.65	A.LVAIDYINQNLPWG.Y	2	808.425	2	41.92
Treated 1	P02765|FETUA_HUMAN	Alpha-2-HS-glycoprotein	276.65	A.LVAIDYINQNLPWGY.K	2	889.957	1	31
Treated 1	P02765|FETUA_HUMAN	Alpha-2-HS-glycoprotein	276.65	A.LVAIDYINQNLPWGYK.H	2	954.005	1	54.86
Treated 1	P02765|FETUA_HUMAN	Alpha-2-HS-glycoprotein	276.65	A.LVAIDYINQNLPWGYKHT.L	3	715.708	1	28.48
Treated 1	P02765|FETUA_HUMAN	Alpha-2-HS-glycoprotein	276.65	A.LVAIDYINQNLPWGYKHTL.N	3	753.402	1	29.85
Treated 1	P02765|FETUA_HUMAN	Alpha-2-HS-glycoprotein	276.65	A.LVAIDYINQNLPWGYKHTLN.Q	3	791.416	2	45.34
Treated 1	P02765|FETUA_HUMAN	Alpha-2-HS-glycoprotein	276.65	A.LVAIDYINQNLPWGYKHTLNQIDE.V	3	953.154	1	42.45
Treated 1	P02765|FETUA_HUMAN	Alpha-2-HS-glycoprotein	276.65	A.PPGHQLHR.A	2	471.256	1	31.46
Treated 1	P02765|FETUA_HUMAN	Alpha-2-HS-glycoprotein	276.65	D.LRHTFM(+15.99)GVVS.L	2	581.804	5	22.33
Treated 1	P02765|FETUA_HUMAN	Alpha-2-HS-glycoprotein	276.65	D.LRHTFM(+15.99)GVVSLGSPSGEVSHPRKT.R	4	649.589	1	23.46
Treated 1	P02765|FETUA_HUMAN	Alpha-2-HS-glycoprotein	276.65	D.LRHTFM.G	2	402.71	2	18.59
Treated 1	P02765|FETUA_HUMAN	Alpha-2-HS-glycoprotein	276.65	D.LRHTFMGVVS.L	2	573.806	3	27.87
Treated 1	P02765|FETUA_HUMAN	Alpha-2-HS-glycoprotein	276.65	D.LRHTFMGVVSLGSPSGE.V	2	887.449	2	57.43
Treated 1	P02765|FETUA_HUMAN	Alpha-2-HS-glycoprotein	276.65	D.LRHTFMGVVSLGSPSGEVSHPR.K	4	588.306	2	45.97
Treated 1	P02765|FETUA_HUMAN	Alpha-2-HS-glycoprotein	276.65	D.LRHTFMGVVSLGSPSGEVSHPRKT.R	4	645.591	4	33.22
Treated 1	P02765|FETUA_HUMAN	Alpha-2-HS-glycoprotein	276.65	D.SHVLLAAPPGHQLH.R	3	492.939	1	36.65
Treated 1	P02765|FETUA_HUMAN	Alpha-2-HS-glycoprotein	276.65	F.M(+15.99)GVVSLGSPSGE.V	2	568.267	1	26.68
Treated 1	P02765|FETUA_HUMAN	Alpha-2-HS-glycoprotein	276.65	F.M(+15.99)GVVSLGSPSGEVSHPR.K	3	571.284	1	45.83
Treated 1	P02765|FETUA_HUMAN	Alpha-2-HS-glycoprotein	276.65	F.M(+15.99)GVVSLGSPSGEVSHPRKT.R	3	647.665	3	33.06
Treated 1	P02765|FETUA_HUMAN	Alpha-2-HS-glycoprotein	276.65	F.MGVVSLGSPSGE.V	2	560.269	1	45.43
Treated 1	P02765|FETUA_HUMAN	Alpha-2-HS-glycoprotein	276.65	F.MGVVSLGSPSGEVSHP.R	2	770.375	1	45.15
Treated 1	P02765|FETUA_HUMAN	Alpha-2-HS-glycoprotein	276.65	F.MGVVSLGSPSGEVSHPR.K	2	848.423	3	53.19
Treated 1	P02765|FETUA_HUMAN	Alpha-2-HS-glycoprotein	276.65	F.MGVVSLGSPSGEVSHPRKT.R	3	642.333	4	39.44
Treated 1	P02765|FETUA_HUMAN	Alpha-2-HS-glycoprotein	276.65	G.APGLPPAGSPPDSHV.L	2	699.852	8	51.9
Treated 1	P02765|FETUA_HUMAN	Alpha-2-HS-glycoprotein	276.65	G.APGLPPAGSPPDSHVL.L	2	756.394	6	55.51
Treated 1	P02765|FETUA_HUMAN	Alpha-2-HS-glycoprotein	276.65	G.APGLPPAGSPPDSHVLL.A	2	812.937	1	51.9
Treated 1	P02765|FETUA_HUMAN	Alpha-2-HS-glycoprotein	276.65	G.VVSLGSPSGEVS.H	2	559.289	1	20.96
Treated 1	P02765|FETUA_HUMAN	Alpha-2-HS-glycoprotein	276.65	G.VVSLGSPSGEVSHP.R	2	676.345	2	39.08
Treated 1	P02765|FETUA_HUMAN	Alpha-2-HS-glycoprotein	276.65	G.VVSLGSPSGEVSHPR.K	2	754.393	2	32.43
Treated 1	P02765|FETUA_HUMAN	Alpha-2-HS-glycoprotein	276.65	G.VVSLGSPSGEVSHPRKT.R	4	434.987	3	27.09
Treated 1	P02765|FETUA_HUMAN	Alpha-2-HS-glycoprotein	276.65	H.QLHRAHYDLRHTFMGVVS.L	4	542.528	1	12.76
Treated 1	P02765|FETUA_HUMAN	Alpha-2-HS-glycoprotein	276.65	H.RAHYDLRHTFMGVVS.L	3	596.968	1	15.23
Treated 1	P02765|FETUA_HUMAN	Alpha-2-HS-glycoprotein	276.65	H.TFM(+15.99)GVVSLGSPSGEVSHPRKT.R	4	548.029	1	24.41
Treated 1	P02765|FETUA_HUMAN	Alpha-2-HS-glycoprotein	276.65	H.TFMGVVSLGSPSGEVSHPRKT.R	3	725.039	3	42.37
Treated 1	P02765|FETUA_HUMAN	Alpha-2-HS-glycoprotein	276.65	H.VLLAAPPGH.Q	2	437.76	2	19.68
Treated 1	P02765|FETUA_HUMAN	Alpha-2-HS-glycoprotein	276.65	H.VLLAAPPGHQ.L	2	501.788	1	22.27
Treated 1	P02765|FETUA_HUMAN	Alpha-2-HS-glycoprotein	276.65	H.VLLAAPPGHQL.H	2	558.33	3	29.55
Treated 1	P02765|FETUA_HUMAN	Alpha-2-HS-glycoprotein	276.65	H.VLLAAPPGHQLH.R	2	626.86	4	37.48
Treated 1	P02765|FETUA_HUMAN	Alpha-2-HS-glycoprotein	276.65	H.VLLAAPPGHQLHR.A	2	704.91	4	32.34
Treated 1	P02765|FETUA_HUMAN	Alpha-2-HS-glycoprotein	276.65	H.VLLAAPPGHQLHRAHYD.L	3	632.336	1	12.92
Treated 1	P02765|FETUA_HUMAN	Alpha-2-HS-glycoprotein	276.65	H.YDLRHTF.M	2	476.237	1	11.82
Treated 1	P02765|FETUA_HUMAN	Alpha-2-HS-glycoprotein	276.65	H.YDLRHTFM(+15.99)GVVS.L	2	720.848	2	35.84
Treated 1	P02765|FETUA_HUMAN	Alpha-2-HS-glycoprotein	276.65	H.YDLRHTFMGVVS.L	2	712.851	3	39.39
Treated 1	P02765|FETUA_HUMAN	Alpha-2-HS-glycoprotein	276.65	L.AAPPGHQLH.R	2	464.242	1	22.83
Treated 1	P02765|FETUA_HUMAN	Alpha-2-HS-glycoprotein	276.65	L.AAPPGHQLHR.A	2	542.293	1	23.98
Treated 1	P02765|FETUA_HUMAN	Alpha-2-HS-glycoprotein	276.65	L.GAPGLPPAGSPP.D	2	509.27	1	16.53
Treated 1	P02765|FETUA_HUMAN	Alpha-2-HS-glycoprotein	276.65	L.GAPGLPPAGSPPD.S	2	566.783	1	16.94
Treated 1	P02765|FETUA_HUMAN	Alpha-2-HS-glycoprotein	276.65	L.GAPGLPPAGSPPDSH.V	2	678.83	3	35.58
Treated 1	P02765|FETUA_HUMAN	Alpha-2-HS-glycoprotein	276.65	L.GAPGLPPAGSPPDSHV.L	2	728.363	10	45.48
Treated 1	P02765|FETUA_HUMAN	Alpha-2-HS-glycoprotein	276.65	L.GSPSGEVSHPR.K	2	555.269	2	11.62
Treated 1	P02765|FETUA_HUMAN	Alpha-2-HS-glycoprotein	276.65	L.GSPSGEVSHPRKT.R	2	669.839	2	42.55
Treated 1	P02765|FETUA_HUMAN	Alpha-2-HS-glycoprotein	276.65	L.LAAPPGHQL.H	2	452.255	6	28.78
Treated 1	P02765|FETUA_HUMAN	Alpha-2-HS-glycoprotein	276.65	L.LAAPPGHQLH.R	2	520.784	1	25.54
Treated 1	P02765|FETUA_HUMAN	Alpha-2-HS-glycoprotein	276.65	L.PPAGSPPDSHV.L	2	530.755	4	45.89
Treated 1	P02765|FETUA_HUMAN	Alpha-2-HS-glycoprotein	276.65	L.PPAGSPPDSHVL.L	2	587.297	1	42.72
Treated 1	P02765|FETUA_HUMAN	Alpha-2-HS-glycoprotein	276.65	L.PPAGSPPDSHVLLAAPPGHQLHR.A	4	588.561	1	24.76
Treated 1	P02765|FETUA_HUMAN	Alpha-2-HS-glycoprotein	276.65	L.RHTFM(+15.99)GVVS.L	2	525.263	2	18.81
Treated 1	P02765|FETUA_HUMAN	Alpha-2-HS-glycoprotein	276.65	L.RHTFMGV.V	2	424.215	1	17.87
Treated 1	P02765|FETUA_HUMAN	Alpha-2-HS-glycoprotein	276.65	L.VAIDYINQNLPWGYKHT.L	3	678.012	1	26.4
Treated 1	P02765|FETUA_HUMAN	Alpha-2-HS-glycoprotein	276.65	M.GVVSLGSPSGEVSHP.R	2	704.854	2	39.96
Treated 1	P02765|FETUA_HUMAN	Alpha-2-HS-glycoprotein	276.65	M.GVVSLGSPSGEVSHPR.K	2	782.906	3	49.43
Treated 1	P02765|FETUA_HUMAN	Alpha-2-HS-glycoprotein	276.65	M.GVVSLGSPSGEVSHPRKT.R	3	598.653	3	31.55
Treated 1	P02765|FETUA_HUMAN	Alpha-2-HS-glycoprotein	276.65	P.DSHVLLAAPP.G	2	510.278	1	22.36
Treated 1	P02765|FETUA_HUMAN	Alpha-2-HS-glycoprotein	276.65	P.DSHVLLAAPPGHQLH.R	3	531.281	2	44.73
Treated 1	P02765|FETUA_HUMAN	Alpha-2-HS-glycoprotein	276.65	P.DSHVLLAAPPGHQLHR.A	3	583.315	1	43.61
Treated 1	P02765|FETUA_HUMAN	Alpha-2-HS-glycoprotein	276.65	P.GLPPAGSPPDSHV.L	2	615.807	5	27.27
Treated 1	P02765|FETUA_HUMAN	Alpha-2-HS-glycoprotein	276.65	P.GLPPAGSPPDSHVL.L	2	672.35	4	29.88
Treated 1	P02765|FETUA_HUMAN	Alpha-2-HS-glycoprotein	276.65	P.HGPGLIYR.Q	2	456.755	3	32.4
Treated 1	P02765|FETUA_HUMAN	Alpha-2-HS-glycoprotein	276.65	P.LGAPGLPPAGSPP.D	2	565.812	7	39.07
Treated 1	P02765|FETUA_HUMAN	Alpha-2-HS-glycoprotein	276.65	P.LGAPGLPPAGSPPD.S	2	623.325	3	43.14
Treated 1	P02765|FETUA_HUMAN	Alpha-2-HS-glycoprotein	276.65	P.LGAPGLPPAGSPPDS.H	2	666.842	2	53.15
Treated 1	P02765|FETUA_HUMAN	Alpha-2-HS-glycoprotein	276.65	P.LGAPGLPPAGSPPDSH.V	2	735.37	9	50.31
Treated 1	P02765|FETUA_HUMAN	Alpha-2-HS-glycoprotein	276.65	P.LGAPGLPPAGSPPDSHV.L	3	523.605	35	53.87
Treated 1	P02765|FETUA_HUMAN	Alpha-2-HS-glycoprotein	276.65	P.LGAPGLPPAGSPPDSHVL.L	3	561.3	15	53.02
Treated 1	P02765|FETUA_HUMAN	Alpha-2-HS-glycoprotein	276.65	P.LGAPGLPPAGSPPDSHVLL.A	2	897.989	6	60.95
Treated 1	P02765|FETUA_HUMAN	Alpha-2-HS-glycoprotein	276.65	P.LGAPGLPPAGSPPDSHVLLAAPPGH.Q	3	775.747	4	54.41
Treated 1	P02765|FETUA_HUMAN	Alpha-2-HS-glycoprotein	276.65	P.LGAPGLPPAGSPPDSHVLLAAPPGHQ.L	3	818.434	6	58.11
Treated 1	P02765|FETUA_HUMAN	Alpha-2-HS-glycoprotein	276.65	P.LGAPGLPPAGSPPDSHVLLAAPPGHQL.H	3	856.128	1	51.73
Treated 1	P02765|FETUA_HUMAN	Alpha-2-HS-glycoprotein	276.65	P.LGAPGLPPAGSPPDSHVLLAAPPGHQLH.R	3	901.814	8	58.14
Treated 1	P02765|FETUA_HUMAN	Alpha-2-HS-glycoprotein	276.65	P.LGAPGLPPAGSPPDSHVLLAAPPGHQLHR.A	5	572.71	6	47.16
Treated 1	P02765|FETUA_HUMAN	Alpha-2-HS-glycoprotein	276.65	P.PGHQLHR.A	2	422.73	4	29.89
Treated 1	P02765|FETUA_HUMAN	Alpha-2-HS-glycoprotein	276.65	Q.LHRAHYDL.R	2	512.769	1	19.61
Treated 1	P02765|FETUA_HUMAN	Alpha-2-HS-glycoprotein	276.65	Q.LHRAHYDLRHTFM.G	3	566.286	3	34.22
Treated 1	P02765|FETUA_HUMAN	Alpha-2-HS-glycoprotein	276.65	Q.LHRAHYDLRHTFMG.V	3	585.293	4	29.56
Treated 1	P02765|FETUA_HUMAN	Alpha-2-HS-glycoprotein	276.65	Q.LHRAHYDLRHTFMGVVS.L	3	680.349	6	21.39
Treated 1	P02765|FETUA_HUMAN	Alpha-2-HS-glycoprotein	276.65	R.AHYDLRHT.F	2	506.751	1	24.89
Treated 1	P02765|FETUA_HUMAN	Alpha-2-HS-glycoprotein	276.65	R.AHYDLRHTF.M	2	580.283	2	30.16
Treated 1	P02765|FETUA_HUMAN	Alpha-2-HS-glycoprotein	276.65	R.AHYDLRHTFM(+15.99).G	2	653.802	13	42.23
Treated 1	P02765|FETUA_HUMAN	Alpha-2-HS-glycoprotein	276.65	R.AHYDLRHTFM(+15.99)G.V	2	682.312	12	47.97
Treated 1	P02765|FETUA_HUMAN	Alpha-2-HS-glycoprotein	276.65	R.AHYDLRHTFM(+15.99)GV.V	2	731.846	3	49.01
Treated 1	P02765|FETUA_HUMAN	Alpha-2-HS-glycoprotein	276.65	R.AHYDLRHTFM(+15.99)GVV.S	2	781.38	1	48.34
Treated 1	P02765|FETUA_HUMAN	Alpha-2-HS-glycoprotein	276.65	R.AHYDLRHTFM(+15.99)GVVS.L	2	824.896	24	49.58
Treated 1	P02765|FETUA_HUMAN	Alpha-2-HS-glycoprotein	276.65	R.AHYDLRHTFM(+15.99)GVVSL.G	2	881.438	3	37.39
Treated 1	P02765|FETUA_HUMAN	Alpha-2-HS-glycoprotein	276.65	R.AHYDLRHTFM.G	2	645.804	5	46.93
Treated 1	P02765|FETUA_HUMAN	Alpha-2-HS-glycoprotein	276.65	R.AHYDLRHTFMG.V	2	674.314	5	47.82
Treated 1	P02765|FETUA_HUMAN	Alpha-2-HS-glycoprotein	276.65	R.AHYDLRHTFMGV.V	2	723.85	3	44.41
Treated 1	P02765|FETUA_HUMAN	Alpha-2-HS-glycoprotein	276.65	R.AHYDLRHTFMGVV.S	2	773.383	4	52.94
Treated 1	P02765|FETUA_HUMAN	Alpha-2-HS-glycoprotein	276.65	R.AHYDLRHTFMGVVS.L	2	816.898	20	54.8
Treated 1	P02765|FETUA_HUMAN	Alpha-2-HS-glycoprotein	276.65	R.AHYDLRHTFMGVVSL.G	2	873.441	6	52.24
Treated 1	P02765|FETUA_HUMAN	Alpha-2-HS-glycoprotein	276.65	R.AHYDLRHTFMGVVSLG.S	3	601.637	1	20.9
Treated 1	P02765|FETUA_HUMAN	Alpha-2-HS-glycoprotein	276.65	R.AHYDLRHTFMGVVSLGSP.S	4	497.501	1	33.2
Treated 1	P02765|FETUA_HUMAN	Alpha-2-HS-glycoprotein	276.65	R.AHYDLRHTFMGVVSLGSPSGE.V	3	754.03	3	39.11
Treated 1	P02765|FETUA_HUMAN	Alpha-2-HS-glycoprotein	276.65	R.AHYDLRHTFMGVVSLGSPSGEVSHP.R	4	670.827	1	22.8
Treated 1	P02765|FETUA_HUMAN	Alpha-2-HS-glycoprotein	276.65	R.AHYDLRHTFMGVVSLGSPSGEVSHPR.K	4	709.852	1	29.55
Treated 1	P02765|FETUA_HUMAN	Alpha-2-HS-glycoprotein	276.65	R.AHYDLRHTFMGVVSLGSPSGEVSHPRKT.R	5	613.912	1	20.93
Treated 1	P02765|FETUA_HUMAN	Alpha-2-HS-glycoprotein	276.65	R.HTFM(+15.99)GVVSLGSPSGE.V	2	760.854	1	43.28
Treated 1	P02765|FETUA_HUMAN	Alpha-2-HS-glycoprotein	276.65	R.HTFM(+15.99)GVVSLGSPSGEVSHPR.K	3	699.675	1	49.13
Treated 1	P02765|FETUA_HUMAN	Alpha-2-HS-glycoprotein	276.65	R.HTFM(+15.99)GVVSLGSPSGEVSHPRKT.R	4	582.294	4	33.78
Treated 1	P02765|FETUA_HUMAN	Alpha-2-HS-glycoprotein	276.65	R.HTFMGVVS.L	2	439.213	1	19.78
Treated 1	P02765|FETUA_HUMAN	Alpha-2-HS-glycoprotein	276.65	R.HTFMGVVSLGSPS.G	2	659.825	1	38.37
Treated 1	P02765|FETUA_HUMAN	Alpha-2-HS-glycoprotein	276.65	R.HTFMGVVSLGSPSGE.V	2	752.856	2	57.94
Treated 1	P02765|FETUA_HUMAN	Alpha-2-HS-glycoprotein	276.65	R.HTFMGVVSLGSPSGEVSHP.R	3	642.309	1	30.02
Treated 1	P02765|FETUA_HUMAN	Alpha-2-HS-glycoprotein	276.65	R.HTFMGVVSLGSPSGEVSHPR.K	3	694.343	2	61.47
Treated 1	P02765|FETUA_HUMAN	Alpha-2-HS-glycoprotein	276.65	R.HTFMGVVSLGSPSGEVSHPRKT.R	3	770.725	5	49.89
Treated 1	P02765|FETUA_HUMAN	Alpha-2-HS-glycoprotein	276.65	S.APHGPGLIYR.Q	2	540.799	1	33.38
Treated 1	P02765|FETUA_HUMAN	Alpha-2-HS-glycoprotein	276.65	S.PSGEVSHPRKT.R	2	597.813	2	24.71
Treated 1	P02765|FETUA_HUMAN	Alpha-2-HS-glycoprotein	276.65	T.FM(+15.99)GVVSLGSPSGEVSHPR.K	3	620.307	1	57.98
Treated 1	P02765|FETUA_HUMAN	Alpha-2-HS-glycoprotein	276.65	T.FM(+15.99)GVVSLGSPSGEVSHPRKT.R	3	696.687	3	43.5
Treated 1	P02765|FETUA_HUMAN	Alpha-2-HS-glycoprotein	276.65	T.FMGVVSLGSPSGEVSHP.R	2	843.91	1	50.1
Treated 1	P02765|FETUA_HUMAN	Alpha-2-HS-glycoprotein	276.65	T.FMGVVSLGSPSGEVSHPR.K	2	921.961	3	53.5
Treated 1	P02765|FETUA_HUMAN	Alpha-2-HS-glycoprotein	276.65	T.FMGVVSLGSPSGEVSHPRKT.R	2	1036.53	4	55
Treated 1	P02765|FETUA_HUMAN	Alpha-2-HS-glycoprotein	276.65	V.AIDYINQNLPWG.Y	2	702.35	1	30.95
Treated 1	P02765|FETUA_HUMAN	Alpha-2-HS-glycoprotein	276.65	V.AIDYINQNLPWGY.K	2	783.881	1	31.71
Treated 1	P02765|FETUA_HUMAN	Alpha-2-HS-glycoprotein	276.65	V.LLAAPPGHQ.L	2	452.255	3	24.23
Treated 1	P02765|FETUA_HUMAN	Alpha-2-HS-glycoprotein	276.65	V.LLAAPPGHQL.H	2	508.796	6	26.62
Treated 1	P02765|FETUA_HUMAN	Alpha-2-HS-glycoprotein	276.65	V.LLAAPPGHQLH.R	2	577.326	2	34.48
Treated 1	P02765|FETUA_HUMAN	Alpha-2-HS-glycoprotein	276.65	V.LLAAPPGHQLHR.A	2	655.377	6	39.36
Treated 1	P02765|FETUA_HUMAN	Alpha-2-HS-glycoprotein	276.65	V.LLAAPPGHQLHRAHY.D	4	420.982	1	16.74
Treated 1	P02765|FETUA_HUMAN	Alpha-2-HS-glycoprotein	276.65	V.LLAAPPGHQLHRAHYD.L	4	449.738	4	19.36
Treated 1	P02765|FETUA_HUMAN	Alpha-2-HS-glycoprotein	276.65	V.LLAAPPGHQLHRAHYDL.R	4	478.008	1	11.49
Treated 1	P02765|FETUA_HUMAN	Alpha-2-HS-glycoprotein	276.65	V.VSLGSPSGEVSHP.R	2	626.809	1	15.41
Treated 1	P02765|FETUA_HUMAN	Alpha-2-HS-glycoprotein	276.65	Y.DLRHTFM(+15.99).G	2	468.223	2	23.05
Treated 1	P02765|FETUA_HUMAN	Alpha-2-HS-glycoprotein	276.65	Y.DLRHTFM(+15.99)G.V	2	496.733	3	25.13
Treated 1	P02765|FETUA_HUMAN	Alpha-2-HS-glycoprotein	276.65	Y.DLRHTFM(+15.99)GV.V	2	546.266	1	26.46
Treated 1	P02765|FETUA_HUMAN	Alpha-2-HS-glycoprotein	276.65	Y.DLRHTFM(+15.99)GVVS.L	2	639.317	6	25.54
Treated 1	P02765|FETUA_HUMAN	Alpha-2-HS-glycoprotein	276.65	Y.DLRHTFM.G	2	460.225	1	31.28
Treated 1	P02765|FETUA_HUMAN	Alpha-2-HS-glycoprotein	276.65	Y.DLRHTFMG.V	2	488.736	2	32.36
Treated 1	P02765|FETUA_HUMAN	Alpha-2-HS-glycoprotein	276.65	Y.DLRHTFMGVV.S	2	587.804	1	20.03
Treated 1	P02765|FETUA_HUMAN	Alpha-2-HS-glycoprotein	276.65	Y.DLRHTFMGVVS.L	2	631.319	5	32.54
Treated 1	P02765|FETUA_HUMAN	Alpha-2-HS-glycoprotein	276.65	Y.DLRHTFMGVVSL.G	2	687.862	1	22.15
Treated 1	P02765|FETUA_HUMAN	Alpha-2-HS-glycoprotein	276.65	Y.DLRHTFMGVVSLGSPSGE.V	2	944.964	3	43.5
Treated 1	P01023|A2MG_HUMAN	Alpha-2-macroglobulin	98.03	F.LTVQVKGPTQEF.K	2	673.867	1	49.75
Treated 1	P01023|A2MG_HUMAN	Alpha-2-macroglobulin	98.03	G.FYESDVMGRGHA.R	3	456.87	1	18.76
Treated 1	P01023|A2MG_HUMAN	Alpha-2-macroglobulin	98.03	R.VGFYESDVM(+15.99)GRGHA.R	3	514.232	1	28.95
Treated 1	P01023|A2MG_HUMAN	Alpha-2-macroglobulin	98.03	R.VGFYESDVMGRGH.A	3	485.221	1	38.29
Treated 1	P01023|A2MG_HUMAN	Alpha-2-macroglobulin	98.03	R.VGFYESDVMGRGHA.R	2	762.846	3	55.7
Treated 1	P02647|APOA1_HUMAN	Apolipoprotein A-I	259.65	A.KVQPYLDDF.Q	2	562.783	1	29.26
Treated 1	P02647|APOA1_HUMAN	Apolipoprotein A-I	259.65	A.LEDLRQGLLP.V	2	577.33	2	27.67
Treated 1	P02647|APOA1_HUMAN	Apolipoprotein A-I	259.65	A.LEDLRQGLLPV.L	2	626.865	2	34.91
Treated 1	P02647|APOA1_HUMAN	Apolipoprotein A-I	259.65	A.LEDLRQGLLPVLE.S	2	747.928	4	39.09
Treated 1	P02647|APOA1_HUMAN	Apolipoprotein A-I	259.65	A.LEDLRQGLLPVLES.F	2	791.444	2	41.74
Treated 1	P02647|APOA1_HUMAN	Apolipoprotein A-I	259.65	A.LEDLRQGLLPVLESF.K	2	864.979	1	36.86
Treated 1	P02647|APOA1_HUMAN	Apolipoprotein A-I	259.65	A.LGKQLNLKLLDNWDS.V	3	586.323	1	33.87
Treated 1	P02647|APOA1_HUMAN	Apolipoprotein A-I	259.65	A.LGKQLNLKLLDNWDSVTST.F	2	1073.08	2	51.18
Treated 1	P02647|APOA1_HUMAN	Apolipoprotein A-I	259.65	A.LGKQLNLKLLDNWDSVTSTFS.K	3	793.755	1	30.93
Treated 1	P02647|APOA1_HUMAN	Apolipoprotein A-I	259.65	A.TEHLSTL.S	2	400.711	1	17.42
Treated 1	P02647|APOA1_HUMAN	Apolipoprotein A-I	259.65	D.LRQGLLPVLE.S	2	569.352	1	24.82
Treated 1	P02647|APOA1_HUMAN	Apolipoprotein A-I	259.65	D.LRQGLLPVLES.F	2	612.867	1	26.71
Treated 1	P02647|APOA1_HUMAN	Apolipoprotein A-I	259.65	E.DLRQGLLP.V	2	456.268	2	15.78
Treated 1	P02647|APOA1_HUMAN	Apolipoprotein A-I	259.65	E.DLRQGLLPV.L	2	505.802	2	21.17
Treated 1	P02647|APOA1_HUMAN	Apolipoprotein A-I	259.65	E.DLRQGLLPVL.E	2	562.344	1	19.76
Treated 1	P02647|APOA1_HUMAN	Apolipoprotein A-I	259.65	E.DLRQGLLPVLE.S	2	626.865	1	28.24
Treated 1	P02647|APOA1_HUMAN	Apolipoprotein A-I	259.65	E.QLGPVTQEFWDN.L	2	717.335	1	39.04
Treated 1	P02647|APOA1_HUMAN	Apolipoprotein A-I	259.65	E.VKAKVQPYLDDF.Q	2	711.883	2	51.38
Treated 1	P02647|APOA1_HUMAN	Apolipoprotein A-I	259.65	F.LSALEEYTK.K	2	527.275	2	30.3
Treated 1	P02647|APOA1_HUMAN	Apolipoprotein A-I	259.65	F.LSALEEYTKKLNTQ	2	819.438	4	54.2
Treated 1	P02647|APOA1_HUMAN	Apolipoprotein A-I	259.65	K.LLDNWDSVT.S	2	531.757	1	21.08
Treated 1	P02647|APOA1_HUMAN	Apolipoprotein A-I	259.65	K.LLDNWDSVTST.F	2	625.796	2	33.53
Treated 1	P02647|APOA1_HUMAN	Apolipoprotein A-I	259.65	K.LLDNWDSVTSTF.S	2	699.331	1	30.91
Treated 1	P02647|APOA1_HUMAN	Apolipoprotein A-I	259.65	K.LLDNWDSVTSTFS.K	2	742.847	1	39.46
Treated 1	P02647|APOA1_HUMAN	Apolipoprotein A-I	259.65	K.LLDNWDSVTSTFSK.L	2	806.894	2	47.1
Treated 1	P02647|APOA1_HUMAN	Apolipoprotein A-I	259.65	K.LLDNWDSVTSTFSKL.R	2	863.436	1	46.24
Treated 1	P02647|APOA1_HUMAN	Apolipoprotein A-I	259.65	K.LREQLGPVTQ.E	2	570.821	1	28.52
Treated 1	P02647|APOA1_HUMAN	Apolipoprotein A-I	259.65	K.LREQLGPVTQE.F	2	635.342	1	37.32
Treated 1	P02647|APOA1_HUMAN	Apolipoprotein A-I	259.65	K.LREQLGPVTQEFWDN.L	2	916.451	2	63.37
Treated 1	P02647|APOA1_HUMAN	Apolipoprotein A-I	259.65	K.QLNLKLL.D	2	421.278	2	15.93
Treated 1	P02647|APOA1_HUMAN	Apolipoprotein A-I	259.65	K.QLNLKLLDNWDSVTST.F	2	923.978	2	63.08
Treated 1	P02647|APOA1_HUMAN	Apolipoprotein A-I	259.65	K.QLNLKLLDNWDSVTSTFS.K	2	1041.03	1	27.38
Treated 1	P02647|APOA1_HUMAN	Apolipoprotein A-I	259.65	K.VQPYLDDF.Q	2	498.736	1	27.86
Treated 1	P02647|APOA1_HUMAN	Apolipoprotein A-I	259.65	K.VSFLSALEEYT.K	2	629.812	1	27.66
Treated 1	P02647|APOA1_HUMAN	Apolipoprotein A-I	259.65	L.DNWDSVTSTFS.K	2	629.763	1	35
Treated 1	P02647|APOA1_HUMAN	Apolipoprotein A-I	259.65	L.DNWDSVTSTFSKL.R	2	750.353	1	48.64
Treated 1	P02647|APOA1_HUMAN	Apolipoprotein A-I	259.65	L.EDLRQGLLP.V	2	520.788	1	16.59
Treated 1	P02647|APOA1_HUMAN	Apolipoprotein A-I	259.65	L.EDLRQGLLPV.L	2	570.323	2	27.26
Treated 1	P02647|APOA1_HUMAN	Apolipoprotein A-I	259.65	L.EDLRQGLLPVL.E	2	626.864	1	20.51
Treated 1	P02647|APOA1_HUMAN	Apolipoprotein A-I	259.65	L.EDLRQGLLPVLE.S	2	691.386	2	32.16
Treated 1	P02647|APOA1_HUMAN	Apolipoprotein A-I	259.65	L.EDLRQGLLPVLES.F	2	734.902	1	25.79
Treated 1	P02647|APOA1_HUMAN	Apolipoprotein A-I	259.65	L.EDLRQGLLPVLESF.K	2	808.437	1	27.83
Treated 1	P02647|APOA1_HUMAN	Apolipoprotein A-I	259.65	L.ESFKVSF.L	2	422.215	1	19.71
Treated 1	P02647|APOA1_HUMAN	Apolipoprotein A-I	259.65	L.HELQEKLSPL.G	2	597.328	1	32.66
Treated 1	P02647|APOA1_HUMAN	Apolipoprotein A-I	259.65	L.KLLDNWDS.V	2	495.746	1	28.14
Treated 1	P02647|APOA1_HUMAN	Apolipoprotein A-I	259.65	L.KLLDNWDSVT.S	2	595.804	1	33.92
Treated 1	P02647|APOA1_HUMAN	Apolipoprotein A-I	259.65	L.KLLDNWDSVTS.T	2	639.32	1	28.36
Treated 1	P02647|APOA1_HUMAN	Apolipoprotein A-I	259.65	L.KLLDNWDSVTST.F	2	689.845	3	37.88
Treated 1	P02647|APOA1_HUMAN	Apolipoprotein A-I	259.65	L.KLLDNWDSVTSTFS.K	2	806.895	1	32.28
Treated 1	P02647|APOA1_HUMAN	Apolipoprotein A-I	259.65	L.LDNWDSVTST.F	2	569.255	1	27.98
Treated 1	P02647|APOA1_HUMAN	Apolipoprotein A-I	259.65	L.LDNWDSVTSTFS.K	2	686.305	1	38.98
Treated 1	P02647|APOA1_HUMAN	Apolipoprotein A-I	259.65	L.NLKLLDNW.D	2	508.281	1	32.49
Treated 1	P02647|APOA1_HUMAN	Apolipoprotein A-I	259.65	L.NLKLLDNWDS.V	2	609.31	1	39.92
Treated 1	P02647|APOA1_HUMAN	Apolipoprotein A-I	259.65	L.NLKLLDNWDSVT.S	2	709.368	2	45.34
Treated 1	P02647|APOA1_HUMAN	Apolipoprotein A-I	259.65	L.NLKLLDNWDSVTST.F	2	803.408	3	50.59
Treated 1	P02647|APOA1_HUMAN	Apolipoprotein A-I	259.65	L.NLKLLDNWDSVTSTF.S	2	876.942	1	45.35
Treated 1	P02647|APOA1_HUMAN	Apolipoprotein A-I	259.65	L.NLKLLDNWDSVTSTFS.K	2	920.458	1	49.27
Treated 1	P02647|APOA1_HUMAN	Apolipoprotein A-I	259.65	L.RQGLLPVLE.S	2	512.809	1	21.49
Treated 1	P02647|APOA1_HUMAN	Apolipoprotein A-I	259.65	L.RQGLLPVLES.F	2	556.326	1	28.29
Treated 1	P02647|APOA1_HUMAN	Apolipoprotein A-I	259.65	L.SALEEYTKKLNTQ	2	762.896	1	50.89
Treated 1	P02647|APOA1_HUMAN	Apolipoprotein A-I	259.65	N.LKLLDNWDS.V	2	552.289	2	36.63
Treated 1	P02647|APOA1_HUMAN	Apolipoprotein A-I	259.65	N.LKLLDNWDSVT.S	2	652.347	2	38.62
Treated 1	P02647|APOA1_HUMAN	Apolipoprotein A-I	259.65	N.LKLLDNWDSVTS.T	2	695.862	1	42.17
Treated 1	P02647|APOA1_HUMAN	Apolipoprotein A-I	259.65	N.LKLLDNWDSVTST.F	2	746.386	2	45.08
Treated 1	P02647|APOA1_HUMAN	Apolipoprotein A-I	259.65	N.LKLLDNWDSVTSTF.S	2	819.92	2	44.75
Treated 1	P02647|APOA1_HUMAN	Apolipoprotein A-I	259.65	N.LKLLDNWDSVTSTFS.K	2	863.437	2	44.72
Treated 1	P02647|APOA1_HUMAN	Apolipoprotein A-I	259.65	P.ALEDLRQGLLPV.L	2	662.383	1	34.57
Treated 1	P02647|APOA1_HUMAN	Apolipoprotein A-I	259.65	Q.DEPPQSPWDRVKDLATVYVDV.L	3	810.403	1	29.51
Treated 1	P02647|APOA1_HUMAN	Apolipoprotein A-I	259.65	Q.FEGSALGKQLN.L	2	582.305	2	48
Treated 1	P02647|APOA1_HUMAN	Apolipoprotein A-I	259.65	Q.FEGSALGKQLNL.K	2	638.846	1	45.32
Treated 1	P02647|APOA1_HUMAN	Apolipoprotein A-I	259.65	Q.FEGSALGKQLNLK.L	3	468.932	1	24.74
Treated 1	P02647|APOA1_HUMAN	Apolipoprotein A-I	259.65	Q.FEGSALGKQLNLKLL.D	3	544.322	1	39.01
Treated 1	P02647|APOA1_HUMAN	Apolipoprotein A-I	259.65	Q.FEGSALGKQLNLKLLDNWDSVTST.F	3	879.455	1	20.75
Treated 1	P02647|APOA1_HUMAN	Apolipoprotein A-I	259.65	Q.LGPVTQEFWDN.L	2	653.307	1	36.12
Treated 1	P02647|APOA1_HUMAN	Apolipoprotein A-I	259.65	Q.LNLKLLDNWDSVTST.F	2	859.95	2	54.63
Treated 1	P02647|APOA1_HUMAN	Apolipoprotein A-I	259.65	Q.LNLKLLDNWDSVTSTFS.K	2	977	1	48.12
Treated 1	P02647|APOA1_HUMAN	Apolipoprotein A-I	259.65	R.QGLLPVLES.F	2	478.275	2	27.42
Treated 1	P02647|APOA1_HUMAN	Apolipoprotein A-I	259.65	R.THLAPYSDEL.R	2	573.276	1	38.17
Treated 1	P02647|APOA1_HUMAN	Apolipoprotein A-I	259.65	S.ALEEYTKKL.N	2	547.807	1	27.62
Treated 1	P02647|APOA1_HUMAN	Apolipoprotein A-I	259.65	S.ALEEYTKKLN.T	3	403.555	1	16.3
Treated 1	P02647|APOA1_HUMAN	Apolipoprotein A-I	259.65	S.ALEEYTKKLNTQ	2	719.381	2	45.76
Treated 1	P02647|APOA1_HUMAN	Apolipoprotein A-I	259.65	S.ALGKQLNLKLL.D	3	404.267	1	23.37
Treated 1	P02647|APOA1_HUMAN	Apolipoprotein A-I	259.65	S.FLSALEEYTK.K	2	600.809	1	26.15
Treated 1	P02647|APOA1_HUMAN	Apolipoprotein A-I	259.65	S.FLSALEEYTKKLNTQ	2	892.973	2	62.35
Treated 1	P02647|APOA1_HUMAN	Apolipoprotein A-I	259.65	S.QFEGSALGKQLN.L	2	646.334	1	38.92
Treated 1	P02647|APOA1_HUMAN	Apolipoprotein A-I	259.65	S.TFSKLREQLGP.V	3	425.905	1	21.5
Treated 1	P02647|APOA1_HUMAN	Apolipoprotein A-I	259.65	T.FSKLREQLGPVTQE.F	2	816.438	3	43.04
Treated 1	P02647|APOA1_HUMAN	Apolipoprotein A-I	259.65	T.FSKLREQLGPVTQEFWDN.L	3	732.034	1	44.34
Treated 1	P02647|APOA1_HUMAN	Apolipoprotein A-I	259.65	V.SQFEGSALGKQLN.L	2	689.85	1	47.91
Treated 1	P02647|APOA1_HUMAN	Apolipoprotein A-I	259.65	Y.VSQFEGSALGKQLN.L	2	739.383	2	64.42
Treated 1	P02652|APOA2_HUMAN	Apolipoprotein A-II	218.97	A.GTELVNFLS.Y	2	490.257	1	34.14
Treated 1	P02652|APOA2_HUMAN	Apolipoprotein A-II	218.97	E.AKSYFEKSKEQLTPL.I	3	590.318	1	15.26
Treated 1	P02652|APOA2_HUMAN	Apolipoprotein A-II	218.97	E.LQAEAKSYFEKSKEQLTPL.I	3	737.393	2	27.23
Treated 1	P02652|APOA2_HUMAN	Apolipoprotein A-II	218.97	F.LSYFVELGTQPA.T	2	662.841	1	44.25
Treated 1	P02652|APOA2_HUMAN	Apolipoprotein A-II	218.97	F.LSYFVELGTQPAT.Q	2	713.365	2	48.48
Treated 1	P02652|APOA2_HUMAN	Apolipoprotein A-II	218.97	F.LSYFVELGTQPATQ	2	777.394	2	56.77
Treated 1	P02652|APOA2_HUMAN	Apolipoprotein A-II	218.97	K.AGTELVNFLS.Y	2	525.776	1	29.3
Treated 1	P02652|APOA2_HUMAN	Apolipoprotein A-II	218.97	K.EQLTPLIK.K	2	471.285	1	17.12
Treated 1	P02652|APOA2_HUMAN	Apolipoprotein A-II	218.97	K.KAGTELVNF.L	2	489.764	1	20.96
Treated 1	P02652|APOA2_HUMAN	Apolipoprotein A-II	218.97	K.KAGTELVNFLS.Y	2	589.822	1	30.82
Treated 1	P02652|APOA2_HUMAN	Apolipoprotein A-II	218.97	L.IKKAGTELVNF.L	3	407.238	2	21.34
Treated 1	P02652|APOA2_HUMAN	Apolipoprotein A-II	218.97	L.IKKAGTELVNFLS.Y	2	710.412	1	36.78
Treated 1	P02652|APOA2_HUMAN	Apolipoprotein A-II	218.97	L.SYFVELGTQPA.T	2	606.3	2	32.26
Treated 1	P02652|APOA2_HUMAN	Apolipoprotein A-II	218.97	L.SYFVELGTQPAT.Q	2	656.823	2	46.84
Treated 1	P02652|APOA2_HUMAN	Apolipoprotein A-II	218.97	L.SYFVELGTQPATQ	2	720.852	2	54.05
Treated 1	P02652|APOA2_HUMAN	Apolipoprotein A-II	218.97	L.TPLIKKAGTELVN.F	2	692.411	1	37.36
Treated 1	P02652|APOA2_HUMAN	Apolipoprotein A-II	218.97	L.TPLIKKAGTELVNF.L	2	765.945	3	49.73
Treated 1	P02652|APOA2_HUMAN	Apolipoprotein A-II	218.97	N.FLSYFVELGTQP.A	2	700.856	1	29.44
Treated 1	P02652|APOA2_HUMAN	Apolipoprotein A-II	218.97	N.FLSYFVELGTQPA.T	2	736.375	2	48.14
Treated 1	P02652|APOA2_HUMAN	Apolipoprotein A-II	218.97	N.FLSYFVELGTQPAT.Q	2	786.899	2	52.7
Treated 1	P02652|APOA2_HUMAN	Apolipoprotein A-II	218.97	N.FLSYFVELGTQPATQ	2	850.929	3	48.37
Treated 1	P02652|APOA2_HUMAN	Apolipoprotein A-II	218.97	Q.LTPLIKKAGTELVN.F	2	748.954	2	46.94
Treated 1	P02652|APOA2_HUMAN	Apolipoprotein A-II	218.97	Q.LTPLIKKAGTELVNF.L	2	822.487	2	50.84
Treated 1	P02652|APOA2_HUMAN	Apolipoprotein A-II	218.97	S.LVSQYFQTVTDYGK.D	2	824.912	1	54.03
Treated 1	P02652|APOA2_HUMAN	Apolipoprotein A-II	218.97	S.LVSQYFQTVTDYGKD.L	2	882.426	1	56.17
Treated 1	P02652|APOA2_HUMAN	Apolipoprotein A-II	218.97	S.LVSQYFQTVTDYGKDLM(+15.99).E	2	1012.49	1	62.64
Treated 1	P02652|APOA2_HUMAN	Apolipoprotein A-II	218.97	S.LVSQYFQTVTDYGKDLM(+15.99)E.K	2	1077.01	2	62.47
Treated 1	P02652|APOA2_HUMAN	Apolipoprotein A-II	218.97	S.LVSQYFQTVTDYGKDLM(+15.99)EK.V	3	761.038	1	32.42
Treated 1	P02652|APOA2_HUMAN	Apolipoprotein A-II	218.97	S.YFEKSKEQLTPL.I	3	494.931	1	20.78
Treated 1	P02652|APOA2_HUMAN	Apolipoprotein A-II	218.97	S.YFVELGTQPAT.Q	2	613.307	2	29.38
Treated 1	P02652|APOA2_HUMAN	Apolipoprotein A-II	218.97	S.YFVELGTQPATQ	2	677.335	2	41.55
Treated 1	P02652|APOA2_HUMAN	Apolipoprotein A-II	218.97	Y.FEKSKEQLTPL.I	2	660.362	4	38.17
Treated 1	P02652|APOA2_HUMAN	Apolipoprotein A-II	218.97	Y.FQTVTDYGKDLM(+15.99).E	2	717.333	1	42.94
Treated 1	P02652|APOA2_HUMAN	Apolipoprotein A-II	218.97	Y.FQTVTDYGKDLM(+15.99)EK.V	2	845.901	3	47.97
Treated 1	P02652|APOA2_HUMAN	Apolipoprotein A-II	218.97	Y.FQTVTDYGKDLM(+15.99)EKVKSPE.L	4	558.526	1	12.19
Treated 1	P02652|APOA2_HUMAN	Apolipoprotein A-II	218.97	Y.FVELGTQPA.T	2	481.252	2	28.61
Treated 1	P02652|APOA2_HUMAN	Apolipoprotein A-II	218.97	Y.FVELGTQPAT.Q	2	531.775	2	34.61
Treated 1	P02652|APOA2_HUMAN	Apolipoprotein A-II	218.97	Y.FVELGTQPATQ	2	595.804	2	44.15
Treated 1	P06727|APOA4_HUMAN	Apolipoprotein A-IV	205.44	A.EVSADQVATVMWDY.F	2	807.359	1	44.44
Treated 1	P06727|APOA4_HUMAN	Apolipoprotein A-IV	205.44	A.LFQDKLGEVNTYAGD.L	2	835.404	1	61.67
Treated 1	P06727|APOA4_HUMAN	Apolipoprotein A-IV	205.44	A.PLAEDVRGN.L	2	485.75	1	20.1
Treated 1	P06727|APOA4_HUMAN	Apolipoprotein A-IV	205.44	D.LQKKLVPFATE.L	3	425.254	2	27.56
Treated 1	P06727|APOA4_HUMAN	Apolipoprotein A-IV	205.44	D.LRDKVNSFF.S	2	563.304	1	21.17
Treated 1	P06727|APOA4_HUMAN	Apolipoprotein A-IV	205.44	E.LKGRLTPYADE.F	2	631.839	1	29.33
Treated 1	P06727|APOA4_HUMAN	Apolipoprotein A-IV	205.44	E.LQQRLEPYADQ.L	2	680.844	1	35.26
Treated 1	P06727|APOA4_HUMAN	Apolipoprotein A-IV	205.44	E.QVQMLAPLES	2	558.29	1	28.15
Treated 1	P06727|APOA4_HUMAN	Apolipoprotein A-IV	205.44	F.LEKDLRDKVNSF.F	3	488.598	1	21.03
Treated 1	P06727|APOA4_HUMAN	Apolipoprotein A-IV	205.44	G.LQKSLAELGGHLDQQVEE.F	3	665.343	1	20.86
Treated 1	P06727|APOA4_HUMAN	Apolipoprotein A-IV	205.44	H.LQKSELTQQLNA.L	2	686.873	1	35.51
Treated 1	P06727|APOA4_HUMAN	Apolipoprotein A-IV	205.44	H.LQKSELTQQLNAL.F	2	743.414	1	41.8
Treated 1	P06727|APOA4_HUMAN	Apolipoprotein A-IV	205.44	H.LSFLEKDLRDKVNS.F	3	555.302	1	16.02
Treated 1	P06727|APOA4_HUMAN	Apolipoprotein A-IV	205.44	H.LSFLEKDLRDKVNSF.F	3	604.326	2	33.45
Treated 1	P06727|APOA4_HUMAN	Apolipoprotein A-IV	205.44	K.DLRDKVNSFF.S	2	620.818	1	33.28
Treated 1	P06727|APOA4_HUMAN	Apolipoprotein A-IV	205.44	K.LNHQLEG.L	2	405.709	2	13.81
Treated 1	P06727|APOA4_HUMAN	Apolipoprotein A-IV	205.44	K.LNHQLEGLT.F	2	512.773	2	32.87
Treated 1	P06727|APOA4_HUMAN	Apolipoprotein A-IV	205.44	K.LNHQLEGLTFQ.M	2	650.336	2	34.06
Treated 1	P06727|APOA4_HUMAN	Apolipoprotein A-IV	205.44	K.LVPFATELH.E	2	513.782	1	16.37
Treated 1	P06727|APOA4_HUMAN	Apolipoprotein A-IV	205.44	K.LVPFATELHER.L	3	437.906	2	24.23
Treated 1	P06727|APOA4_HUMAN	Apolipoprotein A-IV	205.44	L.FQDKLGEVNTY.A	2	657.32	1	39.12
Treated 1	P06727|APOA4_HUMAN	Apolipoprotein A-IV	205.44	L.SFLEKDLRDKVNSF.F	3	566.63	1	18.34
Treated 1	P06727|APOA4_HUMAN	Apolipoprotein A-IV	205.44	L.VPFATELH.E	2	457.241	2	25.56
Treated 1	P06727|APOA4_HUMAN	Apolipoprotein A-IV	205.44	L.VPFATELHER.L	3	400.212	1	15.55
Treated 1	P06727|APOA4_HUMAN	Apolipoprotein A-IV	205.44	N.FNKALVQQM(+15.99)EQ.L	2	676.337	1	38.97
Treated 1	P06727|APOA4_HUMAN	Apolipoprotein A-IV	205.44	N.FNKALVQQMEQ.L	2	668.337	1	48.44
Treated 1	P06727|APOA4_HUMAN	Apolipoprotein A-IV	205.44	Q.LNALFQDKLGEVNTYAGD.L	2	984.487	1	70.32
Treated 1	P06727|APOA4_HUMAN	Apolipoprotein A-IV	205.44	Q.RLAPLAEDVRGN.L	3	437.576	1	31.2
Treated 1	P06727|APOA4_HUMAN	Apolipoprotein A-IV	205.44	Q.VQMLAPLES	2	494.26	1	18.36
Treated 1	P06727|APOA4_HUMAN	Apolipoprotein A-IV	205.44	R.ARLLPHANEVSQKIGDN.L	3	621.332	1	31.98
Treated 1	P06727|APOA4_HUMAN	Apolipoprotein A-IV	205.44	R.LAPLAEDVR.G	2	492.278	1	21.31
Treated 1	P06727|APOA4_HUMAN	Apolipoprotein A-IV	205.44	R.LAPLAEDVRGN.L	2	577.81	2	31.53
Treated 1	P06727|APOA4_HUMAN	Apolipoprotein A-IV	205.44	R.LAPLAEDVRGNLR.G	3	475.271	2	17.79
Treated 1	P06727|APOA4_HUMAN	Apolipoprotein A-IV	205.44	R.LAPLAEDVRGNLRGNTEG.L	3	627.995	2	19.62
Treated 1	P06727|APOA4_HUMAN	Apolipoprotein A-IV	205.44	R.LLPHANEVSQKIGDN.L	2	817.925	1	47.72
Treated 1	P06727|APOA4_HUMAN	Apolipoprotein A-IV	205.44	R.QRLAPLAEDVRGN.L	3	480.262	2	37.03
Treated 1	P06727|APOA4_HUMAN	Apolipoprotein A-IV	205.44	R.SLAPYAQDTQEK.L	2	675.829	1	27.52
Treated 1	P06727|APOA4_HUMAN	Apolipoprotein A-IV	205.44	R.SLAPYAQDTQEKLNHQLEG.L	3	714.684	1	21.26
Treated 1	P06727|APOA4_HUMAN	Apolipoprotein A-IV	205.44	R.VEPYGENFNKA.L	2	634.299	2	21.8
Treated 1	P06727|APOA4_HUMAN	Apolipoprotein A-IV	205.44	R.VEPYGENFNKAL.V	2	690.841	1	32.2
Treated 1	P06727|APOA4_HUMAN	Apolipoprotein A-IV	205.44	R.VEPYGENFNKALVQQ.M	2	868.433	1	52.32
Treated 1	P06727|APOA4_HUMAN	Apolipoprotein A-IV	205.44	S.FLEKDLRDKVNS.F	3	488.599	1	21.96
Treated 1	P06727|APOA4_HUMAN	Apolipoprotein A-IV	205.44	V.EPYGENFNKAL.V	2	641.311	1	23.35
Treated 1	P06727|APOA4_HUMAN	Apolipoprotein A-IV	205.44	Y.FSQLSNNAKEAVEH.L	2	787.382	2	39.93
Treated 1	P02654|APOC1_HUMAN	Apolipoprotein C-I	56.82	G.TPDVSSALDKLK.E	3	425.237	1	27.75
Treated 1	P02654|APOC1_HUMAN	Apolipoprotein C-I	56.82	K.M(+15.99)REWFSET.F	2	551.235	1	12.46
Treated 1	P02654|APOC1_HUMAN	Apolipoprotein C-I	56.82	L.DKLKEFGNTL.E	2	582.813	1	33.96
Treated 1	P02654|APOC1_HUMAN	Apolipoprotein C-I	56.82	P.DVSSALDKL.K	2	474.255	1	26.94
Treated 1	P02655|APOC2_HUMAN	Apolipoprotein C-II	216.76	A.AM(+15.99)STYTGIFTDQ.V	2	675.796	1	29.62
Treated 1	P02655|APOC2_HUMAN	Apolipoprotein C-II	216.76	A.AM(+15.99)STYTGIFTDQV.L	2	725.33	2	49.52
Treated 1	P02655|APOC2_HUMAN	Apolipoprotein C-II	216.76	A.AM(+15.99)STYTGIFTDQVLS.V	2	825.388	2	39.96
Treated 1	P02655|APOC2_HUMAN	Apolipoprotein C-II	216.76	A.M(+15.99)STYTGIFTDQ.V	2	640.277	1	24.21
Treated 1	P02655|APOC2_HUMAN	Apolipoprotein C-II	216.76	A.M(+15.99)STYTGIFTDQV.L	2	689.812	1	41.38
Treated 1	P02655|APOC2_HUMAN	Apolipoprotein C-II	216.76	A.M(+15.99)STYTGIFTDQVLS.V	2	789.87	1	44.73
Treated 1	P02655|APOC2_HUMAN	Apolipoprotein C-II	216.76	A.MSTYTGIFTDQ.V	2	632.28	1	34.21
Treated 1	P02655|APOC2_HUMAN	Apolipoprotein C-II	216.76	A.MSTYTGIFTDQVLS.V	2	781.872	2	52.46
Treated 1	P02655|APOC2_HUMAN	Apolipoprotein C-II	216.76	D.QVLSVLKGEE	2	551.309	1	20.33
Treated 1	P02655|APOC2_HUMAN	Apolipoprotein C-II	216.76	G.TQQPQQDEMPSPTF.L	2	817.36	1	48.3
Treated 1	P02655|APOC2_HUMAN	Apolipoprotein C-II	216.76	G.TQQPQQDEMPSPTFLT.Q	2	924.425	1	59.36
Treated 1	P02655|APOC2_HUMAN	Apolipoprotein C-II	216.76	I.FTDQVLSVLKGEE	2	732.881	1	36.52
Treated 1	P02655|APOC2_HUMAN	Apolipoprotein C-II	216.76	K.LRDLYSKSTAAM(+15.99)STYTGIFTDQ.V	3	829.067	1	39.16
Treated 1	P02655|APOC2_HUMAN	Apolipoprotein C-II	216.76	K.LRDLYSKSTAAM(+15.99)STYTGIFTDQVLS.V	3	928.794	1	38
Treated 1	P02655|APOC2_HUMAN	Apolipoprotein C-II	216.76	K.STAAM(+15.99)STYTGIFTDQ.V	2	805.353	1	14.86
Treated 1	P02655|APOC2_HUMAN	Apolipoprotein C-II	216.76	K.STAAM(+15.99)STYTGIFTDQV.L	2	854.889	1	58.6
Treated 1	P02655|APOC2_HUMAN	Apolipoprotein C-II	216.76	K.STAAM(+15.99)STYTGIFTDQVLS.V	2	954.946	1	50.51
Treated 1	P02655|APOC2_HUMAN	Apolipoprotein C-II	216.76	K.TAAQNLYEKTYLP.A	2	756.389	1	43.6
Treated 1	P02655|APOC2_HUMAN	Apolipoprotein C-II	216.76	K.TAAQNLYEKTYLPA.V	2	791.907	1	51.88
Treated 1	P02655|APOC2_HUMAN	Apolipoprotein C-II	216.76	L.YEKTYLPAVD.E	2	599.801	1	32.94
Treated 1	P02655|APOC2_HUMAN	Apolipoprotein C-II	216.76	L.YSKSTAAM(+15.99)STYTGIFTDQVLS.V	2	1144.04	1	57.11
Treated 1	P02655|APOC2_HUMAN	Apolipoprotein C-II	216.76	M.STYTGIFTDQ.V	2	566.76	1	25.46
Treated 1	P02655|APOC2_HUMAN	Apolipoprotein C-II	216.76	M.STYTGIFTDQV.L	2	616.294	2	49.89
Treated 1	P02655|APOC2_HUMAN	Apolipoprotein C-II	216.76	M.STYTGIFTDQVLS.V	2	716.352	2	50.78
Treated 1	P02655|APOC2_HUMAN	Apolipoprotein C-II	216.76	M.STYTGIFTDQVLSVLKGEE	2	1044.03	1	41.58
Treated 1	P02655|APOC2_HUMAN	Apolipoprotein C-II	216.76	N.LYEKTYLPAVD.E	2	656.343	2	40.19
Treated 1	P02655|APOC2_HUMAN	Apolipoprotein C-II	216.76	N.LYEKTYLPAVDEK.L	2	784.912	3	56.5
Treated 1	P02655|APOC2_HUMAN	Apolipoprotein C-II	216.76	Q.NLYEKTYLPAVD.E	2	713.365	1	41.97
Treated 1	P02655|APOC2_HUMAN	Apolipoprotein C-II	216.76	Q.VLSVLKGEE	2	487.28	1	14.47
Treated 1	P02655|APOC2_HUMAN	Apolipoprotein C-II	216.76	S.TAAM(+15.99)STYTGIFTDQVLS.V	2	911.431	1	41.08
Treated 1	P02655|APOC2_HUMAN	Apolipoprotein C-II	216.76	S.TYTGIFTDQV.L	2	572.778	1	41.23
Treated 1	P02655|APOC2_HUMAN	Apolipoprotein C-II	216.76	S.TYTGIFTDQVLS.V	2	672.836	2	44.61
Treated 1	P02655|APOC2_HUMAN	Apolipoprotein C-II	216.76	T.FLTQVKESLS.S	2	576.317	1	41.66
Treated 1	P02655|APOC2_HUMAN	Apolipoprotein C-II	216.76	T.FLTQVKESLSS.Y	2	619.832	1	40.59
Treated 1	P02655|APOC2_HUMAN	Apolipoprotein C-II	216.76	T.FLTQVKESLSSY.W	2	701.363	1	43.62
Treated 1	P02655|APOC2_HUMAN	Apolipoprotein C-II	216.76	T.YTGIFTDQVLS.V	2	622.312	1	40.19
Treated 1	P02655|APOC2_HUMAN	Apolipoprotein C-II	216.76	V.LSVLKGEE	2	437.747	1	19.7
Treated 1	P02655|APOC2_HUMAN	Apolipoprotein C-II	216.76	Y.TGIFTDQV.L	2	440.723	1	27.54
Treated 1	P02655|APOC2_HUMAN	Apolipoprotein C-II	216.76	Y.TGIFTDQVLS.V	2	540.78	2	30.2
Treated 1	P02655|APOC2_HUMAN	Apolipoprotein C-II	216.76	Y.TGIFTDQVLSVLKGEE	2	868.457	1	59.28
Treated 1	P02656|APOC3_HUMAN	Apolipoprotein C-III	302.15	A.KDALSSVQESQVAQ.Q	2	745.377	1	35.2
Treated 1	P02656|APOC3_HUMAN	Apolipoprotein C-III	302.15	A.KDALSSVQESQVAQQ.A	2	809.405	1	46.43
Treated 1	P02656|APOC3_HUMAN	Apolipoprotein C-III	302.15	A.LSSVQESQVAQ.Q	2	588.298	1	37.58
Treated 1	P02656|APOC3_HUMAN	Apolipoprotein C-III	302.15	A.LSSVQESQVAQQ.A	2	652.327	1	42.09
Treated 1	P02656|APOC3_HUMAN	Apolipoprotein C-III	302.15	A.LSSVQESQVAQQAR.G	2	765.896	1	44.88
Treated 1	P02656|APOC3_HUMAN	Apolipoprotein C-III	302.15	A.LSSVQESQVAQQARG.W	2	794.406	1	51.77
Treated 1	P02656|APOC3_HUMAN	Apolipoprotein C-III	302.15	A.LSSVQESQVAQQARGW.V	2	887.444	1	63.79
Treated 1	P02656|APOC3_HUMAN	Apolipoprotein C-III	302.15	A.LSSVQESQVAQQARGWVTDG.F	2	1073.53	4	78.58
Treated 1	P02656|APOC3_HUMAN	Apolipoprotein C-III	302.15	A.LSSVQESQVAQQARGWVTDGFSS.L	2	1234.09	3	83.81
Treated 1	P02656|APOC3_HUMAN	Apolipoprotein C-III	302.15	A.QQARGWVTDG.F	2	559.272	1	16.79
Treated 1	P02656|APOC3_HUMAN	Apolipoprotein C-III	302.15	A.SEAEDASLLSFMQGY.M	2	824.362	2	55.99
Treated 1	P02656|APOC3_HUMAN	Apolipoprotein C-III	302.15	D.PEVRPTSAVAA	2	549.3	1	19.63
Treated 1	P02656|APOC3_HUMAN	Apolipoprotein C-III	302.15	E.FWDLDPEVRPTSAVAA	2	887.442	1	52.19
Treated 1	P02656|APOC3_HUMAN	Apolipoprotein C-III	302.15	E.SQVAQQARGWVTDG.F	2	751.869	2	59.62
Treated 1	P02656|APOC3_HUMAN	Apolipoprotein C-III	302.15	E.SQVAQQARGWVTDGFSS.L	2	912.432	1	67.81
Treated 1	P02656|APOC3_HUMAN	Apolipoprotein C-III	302.15	F.SEFWDLDPEVRPTSAVAA	2	995.479	1	61.37
Treated 1	P02656|APOC3_HUMAN	Apolipoprotein C-III	302.15	F.SSLKDYWST.V	2	543.757	1	31.09
Treated 1	P02656|APOC3_HUMAN	Apolipoprotein C-III	302.15	F.SSLKDYWSTVK.D	3	438.561	1	44.29
Treated 1	P02656|APOC3_HUMAN	Apolipoprotein C-III	302.15	G.FSSLKDYW.S	2	523.251	1	35.46
Treated 1	P02656|APOC3_HUMAN	Apolipoprotein C-III	302.15	G.FSSLKDYWST.V	2	617.291	2	47.09
Treated 1	P02656|APOC3_HUMAN	Apolipoprotein C-III	302.15	G.FSSLKDYWSTVK.D	3	487.584	2	32.37
Treated 1	P02656|APOC3_HUMAN	Apolipoprotein C-III	302.15	G.FSSLKDYWSTVKD.K	2	788.385	2	52.1
Treated 1	P02656|APOC3_HUMAN	Apolipoprotein C-III	302.15	G.FSSLKDYWSTVKDK.F	3	568.625	4	45.94
Treated 1	P02656|APOC3_HUMAN	Apolipoprotein C-III	302.15	G.WVTDGFSSLKDY.W	2	709.334	1	40.22
Treated 1	P02656|APOC3_HUMAN	Apolipoprotein C-III	302.15	K.DALSSVQESQVAQ.Q	2	681.329	1	41
Treated 1	P02656|APOC3_HUMAN	Apolipoprotein C-III	302.15	K.DYWSTVK.D	2	449.718	1	26.85
Treated 1	P02656|APOC3_HUMAN	Apolipoprotein C-III	302.15	K.DYWSTVKD.K	2	507.231	1	29.7
Treated 1	P02656|APOC3_HUMAN	Apolipoprotein C-III	302.15	K.DYWSTVKDKF.S	2	644.812	1	18.57
Treated 1	P02656|APOC3_HUMAN	Apolipoprotein C-III	302.15	K.FSEFWDLDPEVRPT.S	2	869.408	1	57.15
Treated 1	P02656|APOC3_HUMAN	Apolipoprotein C-III	302.15	K.FSEFWDLDPEVRPTSA.V	2	948.442	1	57.35
Treated 1	P02656|APOC3_HUMAN	Apolipoprotein C-III	302.15	K.FSEFWDLDPEVRPTSAVAA	2	1069.01	2	66.15
Treated 1	P02656|APOC3_HUMAN	Apolipoprotein C-III	302.15	K.TAKDALSSVQESQVA.Q	2	767.389	1	57.14
Treated 1	P02656|APOC3_HUMAN	Apolipoprotein C-III	302.15	K.TAKDALSSVQESQVAQ.Q	2	831.419	1	58.85
Treated 1	P02656|APOC3_HUMAN	Apolipoprotein C-III	302.15	K.TAKDALSSVQESQVAQQ.A	2	895.448	1	63.52
Treated 1	P02656|APOC3_HUMAN	Apolipoprotein C-III	302.15	K.TAKDALSSVQESQVAQQA.R	2	930.967	1	53.33
Treated 1	P02656|APOC3_HUMAN	Apolipoprotein C-III	302.15	K.TAKDALSSVQESQVAQQARGWVTDG.F	3	878.101	1	72.07
Treated 1	P02656|APOC3_HUMAN	Apolipoprotein C-III	302.15	L.SSVQESQVAQQARGWVTDG.F	2	1016.99	3	78.42
Treated 1	P02656|APOC3_HUMAN	Apolipoprotein C-III	302.15	Q.ARGWVTDGFSS.L	2	591.778	1	41.35
Treated 1	P02656|APOC3_HUMAN	Apolipoprotein C-III	302.15	Q.QARGWVTDG.F	2	495.243	1	13.13
Treated 1	P02656|APOC3_HUMAN	Apolipoprotein C-III	302.15	Q.QARGWVTDGFSS.L	2	655.807	1	33.69
Treated 1	P02656|APOC3_HUMAN	Apolipoprotein C-III	302.15	Q.VAQQARGWVTDG.F	2	644.324	1	47.03
Treated 1	P02656|APOC3_HUMAN	Apolipoprotein C-III	302.15	S.LKDYWST.V	2	456.725	1	22.6
Treated 1	P02656|APOC3_HUMAN	Apolipoprotein C-III	302.15	S.LKDYWSTVK.D	2	570.307	1	31.37
Treated 1	P02656|APOC3_HUMAN	Apolipoprotein C-III	302.15	S.LKDYWSTVKD.K	3	418.883	1	30.3
Treated 1	P02656|APOC3_HUMAN	Apolipoprotein C-III	302.15	S.LLSFM(+15.99)QGYM(+15.99)K.H	2	625.3	1	19.56
Treated 1	P02656|APOC3_HUMAN	Apolipoprotein C-III	302.15	S.LLSFMQGYM(+15.99)KH.A	3	457.557	1	16.54
Treated 1	P02656|APOC3_HUMAN	Apolipoprotein C-III	302.15	S.QVAQQARGWVTDG.F	2	708.354	2	47.29
Treated 1	P02656|APOC3_HUMAN	Apolipoprotein C-III	302.15	S.QVAQQARGWVTDGFSS.L	2	868.919	2	66.8
Treated 1	P02656|APOC3_HUMAN	Apolipoprotein C-III	302.15	S.SLKDYW.S	2	406.201	1	20.28
Treated 1	P02656|APOC3_HUMAN	Apolipoprotein C-III	302.15	S.SLKDYWST.V	2	500.241	2	32.08
Treated 1	P02656|APOC3_HUMAN	Apolipoprotein C-III	302.15	S.SLKDYWSTVK.D	3	409.551	3	43.77
Treated 1	P02656|APOC3_HUMAN	Apolipoprotein C-III	302.15	S.SLKDYWSTVKD.K	2	671.335	1	42.72
Treated 1	P02656|APOC3_HUMAN	Apolipoprotein C-III	302.15	S.SLKDYWSTVKDK.F	3	490.591	1	38.56
Treated 1	P02656|APOC3_HUMAN	Apolipoprotein C-III	302.15	S.SVQESQVAQQARGWVTDG.F	2	973.47	2	70.74
Treated 1	P02656|APOC3_HUMAN	Apolipoprotein C-III	302.15	S.VQESQVAQQARGWVTDG.F	2	929.952	1	65.74
Treated 1	P02656|APOC3_HUMAN	Apolipoprotein C-III	302.15	W.VTDGFSSLKDY.W	2	616.294	1	47.77
Treated 1	P02656|APOC3_HUMAN	Apolipoprotein C-III	302.15	Y.MKHATKTAKDALSSVQESQVAQ.Q	3	786.739	1	26.04
Treated 1	P02649|APOE_HUMAN	Apolipoprotein E	111.55	G.LVEKVQAAVGTSAAPVPSDNH	3	697.365	1	40.49
Treated 1	P02649|APOE_HUMAN	Apolipoprotein E	111.55	K.VQAAVGTSAAPVPSDNH	2	810.9	1	56.15
Treated 1	P02649|APOE_HUMAN	Apolipoprotein E	111.55	L.ALGRFWDY.L	2	514.252	1	28.48
Treated 1	P02649|APOE_HUMAN	Apolipoprotein E	111.55	P.LVEDM(+15.99)QRQWAG.L	2	674.818	1	33.92
Treated 1	P02649|APOE_HUMAN	Apolipoprotein E	111.55	R.AATVGSLAGQPLQER.A	2	749.402	1	48.8
Treated 1	P02649|APOE_HUMAN	Apolipoprotein E	111.55	R.LGPLVEQGR.V	2	484.779	1	19.91
Treated 1	P02649|APOE_HUMAN	Apolipoprotein E	111.55	R.LGPLVEQGRVR.A	3	408.578	2	14.45
Treated 1	Q13790|APOF_HUMAN	Apolipoprotein F	185.1	A.GM(+15.99)SGGPM(+15.99)GLAISAA.L	2	626.287	1	18.86
Treated 1	Q13790|APOF_HUMAN	Apolipoprotein F	185.1	A.IIKSYDLD.P	2	483.759	1	19.42
Treated 1	Q13790|APOF_HUMAN	Apolipoprotein F	185.1	A.IIKSYDLDPGAGS.L	2	668.341	1	46.24
Treated 1	Q13790|APOF_HUMAN	Apolipoprotein F	185.1	A.IIKSYDLDPGAGSLEI	2	845.947	2	56.51
Treated 1	Q13790|APOF_HUMAN	Apolipoprotein F	185.1	A.VHNVVQLLPGVGTFYN.L	2	878.971	1	57.75
Treated 1	Q13790|APOF_HUMAN	Apolipoprotein F	185.1	A.VHNVVQLLPGVGTFYNLGTA.L	2	1050.07	1	60.23
Treated 1	Q13790|APOF_HUMAN	Apolipoprotein F	185.1	G.MSGGPM(+15.99)GLAISAA.L	2	589.779	1	29.48
Treated 1	Q13790|APOF_HUMAN	Apolipoprotein F	185.1	K.SYDLDPGAGSLEI	2	668.816	1	40.6
Treated 1	Q13790|APOF_HUMAN	Apolipoprotein F	185.1	L.LM(+15.99)TMAGM(+15.99)SGGPM(+15.99)G.L	2	644.755	1	28.15
Treated 1	Q13790|APOF_HUMAN	Apolipoprotein F	185.1	L.LM(+15.99)TMAGM(+15.99)SGGPM(+15.99)GL.A	2	701.295	1	57.28
Treated 1	Q13790|APOF_HUMAN	Apolipoprotein F	185.1	L.LM(+15.99)TMAGM(+15.99)SGGPM(+15.99)GLA.I	2	736.814	1	51.61
Treated 1	Q13790|APOF_HUMAN	Apolipoprotein F	185.1	L.LM(+15.99)TMAGM(+15.99)SGGPM(+15.99)GLAISA.A	2	872.389	1	59.35
Treated 1	Q13790|APOF_HUMAN	Apolipoprotein F	185.1	L.LM(+15.99)TMAGM(+15.99)SGGPM(+15.99)GLAISAA.L	2	907.907	2	59.31
Treated 1	Q13790|APOF_HUMAN	Apolipoprotein F	185.1	L.LM(+15.99)TMAGM(+15.99)SGGPMG.L	2	636.757	1	35.84
Treated 1	Q13790|APOF_HUMAN	Apolipoprotein F	185.1	L.LM(+15.99)TMAGM(+15.99)SGGPMGLA.I	2	728.815	1	50.95
Treated 1	Q13790|APOF_HUMAN	Apolipoprotein F	185.1	L.LM(+15.99)TMAGM(+15.99)SGGPMGLAISAA.L	2	899.912	1	57.43
Treated 1	Q13790|APOF_HUMAN	Apolipoprotein F	185.1	L.LM(+15.99)TMAGMSGGPM(+15.99)GLA.I	2	728.817	1	50.15
Treated 1	Q13790|APOF_HUMAN	Apolipoprotein F	185.1	L.LM(+15.99)TMAGMSGGPM(+15.99)GLAISAA.L	2	899.911	1	63.77
Treated 1	Q13790|APOF_HUMAN	Apolipoprotein F	185.1	L.LMTMAGM(+15.99)SGGPM(+15.99)GL.A	2	693.298	1	42.21
Treated 1	Q13790|APOF_HUMAN	Apolipoprotein F	185.1	L.LMTMAGM(+15.99)SGGPM(+15.99)GLA.I	2	728.817	1	61.69
Treated 1	Q13790|APOF_HUMAN	Apolipoprotein F	185.1	L.LMTMAGM(+15.99)SGGPM(+15.99)GLAISAA.L	2	899.911	1	59.38
Treated 1	Q13790|APOF_HUMAN	Apolipoprotein F	185.1	L.MTMAGM(+15.99)SGGPM(+15.99)GLAISAA.L	2	843.368	1	28.31
Treated 1	Q13790|APOF_HUMAN	Apolipoprotein F	185.1	M.SGGPM(+15.99)GLAISAA.L	2	524.259	1	16
Treated 1	Q13790|APOF_HUMAN	Apolipoprotein F	185.1	M.TMAGM(+15.99)SGGPM(+15.99)GLA.I	2	606.755	1	17.68
Treated 1	Q13790|APOF_HUMAN	Apolipoprotein F	185.1	R.GRDGAIDLGYDL.L	2	632.81	1	35.1
Treated 1	O14791|APOL1_HUMAN	Apolipoprotein L1	109.35	K.ILQADQEL	2	465.249	1	13.44
Treated 1	O14791|APOL1_HUMAN	Apolipoprotein L1	109.35	N.ILNNNYKILQADQEL	2	894.976	1	60.53
Treated 1	O14791|APOL1_HUMAN	Apolipoprotein L1	109.35	R.GVKLTDVAP.V	2	450.262	2	16.12
Treated 1	O14791|APOL1_HUMAN	Apolipoprotein L1	109.35	R.GVKLTDVAPVS.F	2	543.312	1	25.2
Treated 1	O14791|APOL1_HUMAN	Apolipoprotein L1	109.35	R.GVKLTDVAPVSFF.L	2	690.381	3	44.4
Treated 1	P04003|C4BPA_HUMAN	C4b-binding protein alpha chain	28.5	P.MDITLTETRF.K	2	613.806	1	28.5
Treated 1	P55290|CAD13_HUMAN	Cadherin-13	36.29	M.LSVVKPLDYEISA.F	2	717.395	1	36.29
Treated 1	Q96IY4|CBPB2_HUMAN	Carboxypeptidase B2	40.86	A.FQSGQVLAALPR.T	2	643.862	1	40.86
Treated 1	Q9NQ79|CRAC1_HUMAN	Cartilage acidic protein 1	23.72	D.LILSHGESM(+15.99)AQP.L	2	649.822	1	23.72
Treated 1	Q9NQ79|CRAC1_HUMAN	Cartilage acidic protein 1	23.72	D.LILSHGESMAQP.L	2	641.824	2	23.31
Treated 1	P10909|CLUS_HUMAN	Clusterin	101.55	A.FQHPPTEF.I	2	501.736	1	28.53
Treated 1	P10909|CLUS_HUMAN	Clusterin	101.55	A.MDIHFHSPA.F	2	527.739	1	16.93
Treated 1	P10909|CLUS_HUMAN	Clusterin	101.55	E.MIHEAQQAM(+15.99)DIHFHSPA.F	3	660.3	1	19.83
Treated 1	P10909|CLUS_HUMAN	Clusterin	101.55	H.FHSPAFQHPPTEF.I	2	771.361	1	31.94
Treated 1	P10909|CLUS_HUMAN	Clusterin	101.55	N.FHAM(+15.99)FQPFLE.M	2	641.798	1	23.58
Treated 1	P10909|CLUS_HUMAN	Clusterin	101.55	P.FLEMIHEA.Q	2	495.24	1	22.68
Treated 1	P10909|CLUS_HUMAN	Clusterin	101.55	R.EPQDTYHYLP.F	2	631.787	1	24
Treated 1	P10909|CLUS_HUMAN	Clusterin	101.55	R.SLM(+15.99)PFSPYEPLN.F	2	705.832	1	43.76
Treated 1	P10909|CLUS_HUMAN	Clusterin	101.55	R.SLMPFSPYEPLN.F	2	697.835	1	45.87
Treated 1	P10909|CLUS_HUMAN	Clusterin	101.55	R.SLMPFSPYEPLNFHA.M	2	875.417	1	43.12
Treated 1	P00748|FA12_HUMAN	Coagulation factor XII	22.51	S.IPPWEAPKE.H	2	533.78	2	22.51
Treated 1	P00488|F13A_HUMAN	Coagulation factor XIII A chain	119.76	K.LIVTKQIGGDGM(+15.99)MDITDT.Y	2	962.471	1	67.56
Treated 1	P00488|F13A_HUMAN	Coagulation factor XIII A chain	119.76	K.LIVTKQIGGDGMMD.I	2	739.371	1	56.7
Treated 1	P00488|F13A_HUMAN	Coagulation factor XIII A chain	119.76	K.LIVTKQIGGDGMMDITDT.Y	2	954.474	2	72.75
Treated 1	P00488|F13A_HUMAN	Coagulation factor XIII A chain	119.76	L.IVTKQIGGDGMMDITDT.Y	2	897.933	1	55.97
Treated 1	P23528|COF1_HUMAN	Cofilin-1	153.36	A.VISLEGKPL	2	478.293	1	24.3
Treated 1	P23528|COF1_HUMAN	Cofilin-1	153.36	K.LGGSAVISLEGKPL	2	670.891	2	55.59
Treated 1	P23528|COF1_HUMAN	Cofilin-1	153.36	L.GGSAVISLEGKPL	2	614.349	1	40.41
Treated 1	P23528|COF1_HUMAN	Cofilin-1	153.36	M.A(+42.01)SGVAVSDGVIKVF.N	2	695.881	1	48.28
Treated 1	P23528|COF1_HUMAN	Cofilin-1	153.36	M.A(+42.01)SGVAVSDGVIKVFND.M	2	810.416	1	55.52
Treated 1	P23528|COF1_HUMAN	Cofilin-1	153.36	M.A(+42.01)SGVAVSDGVIKVFNDM(+15.99)KVR.K	3	717.379	1	27.24
Treated 1	P23528|COF1_HUMAN	Cofilin-1	153.36	M.A(+42.01)SGVAVSDGVIKVFNDM.K	2	875.935	1	55.47
Treated 1	P23528|COF1_HUMAN	Cofilin-1	153.36	M.A(+42.01)SGVAVSDGVIKVFNDMK.V	2	939.983	1	51.57
Treated 1	P23528|COF1_HUMAN	Cofilin-1	153.36	M.A(+42.01)SGVAVSDGVIKVFNDMKV.R	2	989.517	2	62
Treated 1	P23528|COF1_HUMAN	Cofilin-1	153.36	M.A(+42.01)SGVAVSDGVIKVFNDMKVR.K	3	712.047	2	34.79
Treated 1	Q9BWP8|COL11_HUMAN	Collectin-11	56.25	R.VFIGINDLEKEGA.F	2	702.87	1	46.44
Treated 1	Q9BWP8|COL11_HUMAN	Collectin-11	56.25	V.FIGINDLEKEGA.F	2	653.335	1	19.61
Treated 1	P00736|C1R_HUMAN	Complement C1r subcomponent	84.35	G.SIPIPQKLFGE.V	2	614.848	2	31.66
Treated 1	P00736|C1R_HUMAN	Complement C1r subcomponent	84.35	G.SIPIPQKLFGEVT.S	2	714.908	1	13.47
Treated 1	P00736|C1R_HUMAN	Complement C1r subcomponent	84.35	G.SIPIPQKLFGEVTSP.L	2	806.949	1	37.05
Treated 1	P00736|C1R_HUMAN	Complement C1r subcomponent	84.35	R.GGGALLGDRWILTAA.H	2	735.905	1	46.22
Treated 1	P00736|C1R_HUMAN	Complement C1r subcomponent	84.35	S.IPIPQKLFGE.V	2	571.333	2	35.06
Treated 1	P06681|CO2_HUMAN	Complement C2	71.36	H.M(+15.99)LGATNPTQKTKESLG.R	3	564.625	1	27.87
Treated 1	P06681|CO2_HUMAN	Complement C2	71.36	H.MLGATNPTQKTKESLG.R	2	838.436	4	62.04
Treated 1	P06681|CO2_HUMAN	Complement C2	71.36	H.MLGATNPTQKTKESLGR.K	4	458.747	1	18.64
Treated 1	P01024|CO3_HUMAN	Complement C3	131.41	E.LNLDVSLQLPS.R	2	599.836	1	27.29
Treated 1	P01024|CO3_HUMAN	Complement C3	131.41	E.LNLDVSLQLPSR.S	2	677.886	1	39.52
Treated 1	P01024|CO3_HUMAN	Complement C3	131.41	I.HWESASLL.R	2	471.736	1	27.45
Treated 1	P01024|CO3_HUMAN	Complement C3	131.41	I.THRIHWESASLL.R	2	725.382	3	44.45
Treated 1	P01024|CO3_HUMAN	Complement C3	131.41	K.ITHRIHWESASL.L	3	483.923	1	22.43
Treated 1	P01024|CO3_HUMAN	Complement C3	131.41	K.ITHRIHWESASLL.R	2	781.924	2	50.35
Treated 1	P01024|CO3_HUMAN	Complement C3	131.41	L.NLDVSLQLPSR.S	2	621.344	2	38.15
Treated 1	P01024|CO3_HUMAN	Complement C3	131.41	R.IHWESASL.L	2	471.736	2	28.4
Treated 1	P01024|CO3_HUMAN	Complement C3	131.41	R.IHWESASLL.R	2	528.278	2	36.29
Treated 1	P01024|CO3_HUMAN	Complement C3	131.41	R.LKHLIVTPSGCGE.Q	2	677.361	1	55.08
Treated 1	P0C0L4|CO4A_HUMAN	Complement C4-A	83.44	E.LQFSLGSKIN.V	2	553.812	1	36.8
Treated 1	P0C0L4|CO4A_HUMAN	Complement C4-A	83.44	E.LVYELNPLDHRG.R	2	713.375	2	40.46
Treated 1	P0C0L4|CO4A_HUMAN	Complement C4-A	83.44	E.LVYELNPLDHRGR.T	3	527.953	1	18.13
Treated 1	P0C0L4|CO4A_HUMAN	Complement C4-A	83.44	L.QFSLGSKIN.V	2	497.27	1	26.87
Treated 1	P0C0L4|CO4A_HUMAN	Complement C4-A	83.44	L.QPVTPLQLFEGRRN.R	3	552.304	1	22.25
Treated 1	P0C0L4|CO4A_HUMAN	Complement C4-A	83.44	L.VYELNPLDHRGR.T	3	490.259	1	14.92
Treated 1	P0C0L4|CO4A_HUMAN	Complement C4-A	83.44	R.TLEIPGNSDPNM(+15.99)IPDGDFNSY.V	2	1156.5	1	31.15
Treated 1	P0C0L4|CO4A_HUMAN	Complement C4-A	83.44	R.TLEIPGNSDPNMIPDGDFNSY.V	2	1148.51	1	28.36
Treated 1	P08603|CFAH_HUMAN	Complement factor H	29.45	E.IMENYNIALR.W	2	618.822	1	29.45
Treated 1	P81605|DCD_HUMAN	Dermcidin	25.3	E.NAGEDPGLAR.Q	2	500.245	2	25.3
Treated 1	Q12805|FBLN3_HUMAN	EGF-containing fibulin-like extracellular matrix protein 1	44.05	A.AVAGPEMQTGRNNF.V	2	746.352	1	44.05
Treated 1	Q16610|ECM1_HUMAN	Extracellular matrix protein 1	54.07	K.LLPAQLPAEKE.V	2	604.845	1	23.24
Treated 1	Q16610|ECM1_HUMAN	Extracellular matrix protein 1	54.07	K.LLPAQLPAEKEVGPPLPQEAVP.L	2	1147.14	3	42.45
Treated 1	P02671|FIBA_HUMAN	Fibrinogen alpha chain	331.16	A.AFFDTASTGKTFPGFFSP.M	2	962.958	2	64.02
Treated 1	P02671|FIBA_HUMAN	Fibrinogen alpha chain	331.16	A.DSGEGDFLAEGGGVR.G	2	733.329	1	59.72
Treated 1	P02671|FIBA_HUMAN	Fibrinogen alpha chain	331.16	A.FFDTASTGK.T	2	487.234	1	27.58
Treated 1	P02671|FIBA_HUMAN	Fibrinogen alpha chain	331.16	A.FFDTASTGKTFP.G	2	659.817	7	56.18
Treated 1	P02671|FIBA_HUMAN	Fibrinogen alpha chain	331.16	A.FFDTASTGKTFPG.F	2	688.328	3	55.21
Treated 1	P02671|FIBA_HUMAN	Fibrinogen alpha chain	331.16	A.FFDTASTGKTFPGF.F	2	761.863	1	57.69
Treated 1	P02671|FIBA_HUMAN	Fibrinogen alpha chain	331.16	A.FFDTASTGKTFPGFF.S	2	835.396	1	58.72
Treated 1	P02671|FIBA_HUMAN	Fibrinogen alpha chain	331.16	A.FFDTASTGKTFPGFFSP.M	2	927.438	4	68.84
Treated 1	P02671|FIBA_HUMAN	Fibrinogen alpha chain	331.16	A.FFDTASTGKTFPGFFSPM(+15.99).L	2	1000.96	1	40.54
Treated 1	P02671|FIBA_HUMAN	Fibrinogen alpha chain	331.16	A.FFDTASTGKTFPGFFSPM(+15.99)LGE.F	2	1150.53	6	73.03
Treated 1	P02671|FIBA_HUMAN	Fibrinogen alpha chain	331.16	A.FFDTASTGKTFPGFFSPM.L	2	992.959	2	58.47
Treated 1	P02671|FIBA_HUMAN	Fibrinogen alpha chain	331.16	A.FFDTASTGKTFPGFFSPMLGE.F	2	1142.53	5	81.96
Treated 1	P02671|FIBA_HUMAN	Fibrinogen alpha chain	331.16	A.MDLGTLSGIGTLDG.F	2	675.333	1	45.67
Treated 1	P02671|FIBA_HUMAN	Fibrinogen alpha chain	331.16	A.MDLGTLSGIGTLDGF.R	2	748.867	1	45.2
Treated 1	P02671|FIBA_HUMAN	Fibrinogen alpha chain	331.16	A.MDLGTLSGIGTLDGFR.H	2	826.917	2	52.95
Treated 1	P02671|FIBA_HUMAN	Fibrinogen alpha chain	331.16	A.STGKTFPGFF.S	2	544.773	3	38.3
Treated 1	P02671|FIBA_HUMAN	Fibrinogen alpha chain	331.16	A.STGKTFPGFFSP.M	2	636.815	3	43.12
Treated 1	P02671|FIBA_HUMAN	Fibrinogen alpha chain	331.16	A.STGKTFPGFFSPM(+15.99).L	2	710.332	2	44.56
Treated 1	P02671|FIBA_HUMAN	Fibrinogen alpha chain	331.16	A.STGKTFPGFFSPM(+15.99)LGE.F	2	859.906	5	67.81
Treated 1	P02671|FIBA_HUMAN	Fibrinogen alpha chain	331.16	A.STGKTFPGFFSPM(+15.99)LGEFVSE.T	2	1091.01	1	46.31
Treated 1	P02671|FIBA_HUMAN	Fibrinogen alpha chain	331.16	A.STGKTFPGFFSPM.L	2	702.335	2	47.43
Treated 1	P02671|FIBA_HUMAN	Fibrinogen alpha chain	331.16	A.STGKTFPGFFSPML.G	2	758.877	1	41.53
Treated 1	P02671|FIBA_HUMAN	Fibrinogen alpha chain	331.16	A.STGKTFPGFFSPMLGE.F	2	851.909	2	61.15
Treated 1	P02671|FIBA_HUMAN	Fibrinogen alpha chain	331.16	D.EAAFFDTASTGKTFPGFFSP.M	2	1063	1	48.79
Treated 1	P02671|FIBA_HUMAN	Fibrinogen alpha chain	331.16	D.FLAEGGGVR.G	2	453.245	2	21.12
Treated 1	P02671|FIBA_HUMAN	Fibrinogen alpha chain	331.16	D.LGTLSGIGTLD.G	2	523.788	2	34.53
Treated 1	P02671|FIBA_HUMAN	Fibrinogen alpha chain	331.16	D.LGTLSGIGTLDG.F	2	552.299	2	40.07
Treated 1	P02671|FIBA_HUMAN	Fibrinogen alpha chain	331.16	D.LGTLSGIGTLDGF.R	2	625.834	2	42.27
Treated 1	P02671|FIBA_HUMAN	Fibrinogen alpha chain	331.16	D.LGTLSGIGTLDGFR.H	2	703.884	6	48.55
Treated 1	P02671|FIBA_HUMAN	Fibrinogen alpha chain	331.16	D.SGEGDFLAEGGGVR.G	2	675.815	1	55.87
Treated 1	P02671|FIBA_HUMAN	Fibrinogen alpha chain	331.16	D.TASTGKTFPG.F	2	483.748	1	16.34
Treated 1	P02671|FIBA_HUMAN	Fibrinogen alpha chain	331.16	D.TASTGKTFPGFF.S	2	630.816	2	49.52
Treated 1	P02671|FIBA_HUMAN	Fibrinogen alpha chain	331.16	D.TASTGKTFPGFFSP.M	2	722.857	1	51.41
Treated 1	P02671|FIBA_HUMAN	Fibrinogen alpha chain	331.16	D.TASTGKTFPGFFSPM(+15.99)LGE.F	2	945.949	2	57.23
Treated 1	P02671|FIBA_HUMAN	Fibrinogen alpha chain	331.16	D.TASTGKTFPGFFSPM.L	2	788.378	1	51.66
Treated 1	P02671|FIBA_HUMAN	Fibrinogen alpha chain	331.16	D.TASTGKTFPGFFSPMLGE.F	2	937.951	2	65.72
Treated 1	P02671|FIBA_HUMAN	Fibrinogen alpha chain	331.16	E.FVSETESRGSESGIF.T	2	816.376	1	46.86
Treated 1	P02671|FIBA_HUMAN	Fibrinogen alpha chain	331.16	E.FVSETESRGSESGIFTN.T	2	923.923	1	60.77
Treated 1	P02671|FIBA_HUMAN	Fibrinogen alpha chain	331.16	E.FVSETESRGSESGIFTNT.K	2	974.448	1	60.64
Treated 1	P02671|FIBA_HUMAN	Fibrinogen alpha chain	331.16	E.SGIFTNTKESSSHHPGIA.E	3	623.973	1	45.11
Treated 1	P02671|FIBA_HUMAN	Fibrinogen alpha chain	331.16	E.TESRGSESGIFTNT.K	2	743.342	1	31.7
Treated 1	P02671|FIBA_HUMAN	Fibrinogen alpha chain	331.16	F.DTASTGKTFPG.F	2	541.261	1	37.53
Treated 1	P02671|FIBA_HUMAN	Fibrinogen alpha chain	331.16	F.DTASTGKTFPGF.F	2	614.794	1	46.44
Treated 1	P02671|FIBA_HUMAN	Fibrinogen alpha chain	331.16	F.DTASTGKTFPGFF.S	2	688.328	4	56.38
Treated 1	P02671|FIBA_HUMAN	Fibrinogen alpha chain	331.16	F.DTASTGKTFPGFFSP.M	2	780.37	4	59.1
Treated 1	P02671|FIBA_HUMAN	Fibrinogen alpha chain	331.16	F.DTASTGKTFPGFFSPM(+15.99).L	2	853.888	3	58.68
Treated 1	P02671|FIBA_HUMAN	Fibrinogen alpha chain	331.16	F.DTASTGKTFPGFFSPM(+15.99)LGE.F	2	1003.46	3	65.05
Treated 1	P02671|FIBA_HUMAN	Fibrinogen alpha chain	331.16	F.DTASTGKTFPGFFSPM.L	2	845.891	3	57.72
Treated 1	P02671|FIBA_HUMAN	Fibrinogen alpha chain	331.16	F.DTASTGKTFPGFFSPML.G	2	902.433	2	51.52
Treated 1	P02671|FIBA_HUMAN	Fibrinogen alpha chain	331.16	F.DTASTGKTFPGFFSPMLGE.F	2	995.465	4	66.82
Treated 1	P02671|FIBA_HUMAN	Fibrinogen alpha chain	331.16	F.FDTASTGKTFP.G	2	586.283	5	48.6
Treated 1	P02671|FIBA_HUMAN	Fibrinogen alpha chain	331.16	F.FDTASTGKTFPG.F	2	614.794	2	52.04
Treated 1	P02671|FIBA_HUMAN	Fibrinogen alpha chain	331.16	F.FDTASTGKTFPGF.F	2	688.327	2	54.01
Treated 1	P02671|FIBA_HUMAN	Fibrinogen alpha chain	331.16	F.FDTASTGKTFPGFF.S	2	761.863	3	66.08
Treated 1	P02671|FIBA_HUMAN	Fibrinogen alpha chain	331.16	F.FDTASTGKTFPGFFSP.M	2	853.904	3	62.07
Treated 1	P02671|FIBA_HUMAN	Fibrinogen alpha chain	331.16	F.FDTASTGKTFPGFFSPM(+15.99).L	2	927.422	2	57.97
Treated 1	P02671|FIBA_HUMAN	Fibrinogen alpha chain	331.16	F.FDTASTGKTFPGFFSPM(+15.99)LGE.F	2	1077	2	68.03
Treated 1	P02671|FIBA_HUMAN	Fibrinogen alpha chain	331.16	F.FDTASTGKTFPGFFSPM.L	2	919.425	2	62.09
Treated 1	P02671|FIBA_HUMAN	Fibrinogen alpha chain	331.16	F.FDTASTGKTFPGFFSPMLGE.F	2	1069	5	69.9
Treated 1	P02671|FIBA_HUMAN	Fibrinogen alpha chain	331.16	G.DFLAEGGGVR.G	2	510.757	1	16.57
Treated 1	P02671|FIBA_HUMAN	Fibrinogen alpha chain	331.16	G.EGDFLAEGGGVR.G	2	603.788	1	33.28
Treated 1	P02671|FIBA_HUMAN	Fibrinogen alpha chain	331.16	G.FFSPMLGEFVSE.T	2	695.322	1	36.4
Treated 1	P02671|FIBA_HUMAN	Fibrinogen alpha chain	331.16	G.IGTLDGFR.H	2	439.739	2	20.34
Treated 1	P02671|FIBA_HUMAN	Fibrinogen alpha chain	331.16	G.KTFPGFFSPMLGE.F	2	729.359	1	50.87
Treated 1	P02671|FIBA_HUMAN	Fibrinogen alpha chain	331.16	G.TLSGIGTLDG.F	2	467.246	1	23.92
Treated 1	P02671|FIBA_HUMAN	Fibrinogen alpha chain	331.16	G.TLSGIGTLDGF.R	2	540.781	3	42.7
Treated 1	P02671|FIBA_HUMAN	Fibrinogen alpha chain	331.16	G.TLSGIGTLDGFR.H	2	618.831	6	37.62
Treated 1	P02671|FIBA_HUMAN	Fibrinogen alpha chain	331.16	K.ALTDM(+15.99)PQM(+15.99).R	2	469.7	1	13.03
Treated 1	P02671|FIBA_HUMAN	Fibrinogen alpha chain	331.16	K.ALTDMPQM(+15.99)RME.L	2	669.794	1	33.36
Treated 1	P02671|FIBA_HUMAN	Fibrinogen alpha chain	331.16	K.ALTDMPQM.R	2	453.705	1	31.68
Treated 1	P02671|FIBA_HUMAN	Fibrinogen alpha chain	331.16	K.ALTDMPQMRME.L	2	661.797	1	36.95
Treated 1	P02671|FIBA_HUMAN	Fibrinogen alpha chain	331.16	K.MKPVPDLVPGN.F	2	583.812	1	26.03
Treated 1	P02671|FIBA_HUMAN	Fibrinogen alpha chain	331.16	K.MKPVPDLVPGNF.K	2	657.347	1	38.2
Treated 1	P02671|FIBA_HUMAN	Fibrinogen alpha chain	331.16	K.SQLQKVPPEWKALTDMPQ.M	3	699.364	2	49.72
Treated 1	P02671|FIBA_HUMAN	Fibrinogen alpha chain	331.16	K.TFPGFFSPM(+15.99)LGE.F	2	673.308	2	27.41
Treated 1	P02671|FIBA_HUMAN	Fibrinogen alpha chain	331.16	K.TVIGPDGHKEVTKEVVT.S	3	603.661	1	20.72
Treated 1	P02671|FIBA_HUMAN	Fibrinogen alpha chain	331.16	K.VPPEWKAL.T	2	470.267	1	25.02
Treated 1	P02671|FIBA_HUMAN	Fibrinogen alpha chain	331.16	K.VPPEWKALTDM(+15.99)PQ.M	2	764.376	1	49.14
Treated 1	P02671|FIBA_HUMAN	Fibrinogen alpha chain	331.16	K.VPPEWKALTDMP.Q	2	692.351	2	41.55
Treated 1	P02671|FIBA_HUMAN	Fibrinogen alpha chain	331.16	K.VPPEWKALTDMPQ.M	2	756.38	2	50.77
Treated 1	P02671|FIBA_HUMAN	Fibrinogen alpha chain	331.16	L.GTLSGIGTLDG.F	2	495.757	2	31.87
Treated 1	P02671|FIBA_HUMAN	Fibrinogen alpha chain	331.16	L.GTLSGIGTLDGF.R	2	569.291	1	39.43
Treated 1	P02671|FIBA_HUMAN	Fibrinogen alpha chain	331.16	L.GTLSGIGTLDGFR.H	2	647.341	3	42.27
Treated 1	P02671|FIBA_HUMAN	Fibrinogen alpha chain	331.16	L.IKM(+15.99)KPVPDLVPGN.F	2	712.401	2	29.27
Treated 1	P02671|FIBA_HUMAN	Fibrinogen alpha chain	331.16	L.IKMKPVPDLVPGN.F	2	704.403	3	43.06
Treated 1	P02671|FIBA_HUMAN	Fibrinogen alpha chain	331.16	L.SGIGTLDGFR.H	2	511.765	5	30.32
Treated 1	P02671|FIBA_HUMAN	Fibrinogen alpha chain	331.16	M.DLGTLSGIGTLDGFR.H	2	761.397	3	47.82
Treated 1	P02671|FIBA_HUMAN	Fibrinogen alpha chain	331.16	N.FKSQLQKVPPEWK.A	4	404.479	2	33.34
Treated 1	P02671|FIBA_HUMAN	Fibrinogen alpha chain	331.16	P.DEAAFFDTASTGKTFP.G	2	852.889	1	54.18
Treated 1	P02671|FIBA_HUMAN	Fibrinogen alpha chain	331.16	P.DEAAFFDTASTGKTFPGFFSP.M	2	1120.51	3	75.12
Treated 1	P02671|FIBA_HUMAN	Fibrinogen alpha chain	331.16	P.EWKALTDM(+15.99)PQ.M	2	617.791	1	30.71
Treated 1	P02671|FIBA_HUMAN	Fibrinogen alpha chain	331.16	P.GIAEFPSRG.K	2	467.241	1	12.39
Treated 1	P02671|FIBA_HUMAN	Fibrinogen alpha chain	331.16	P.LIKM(+15.99)KPVPDLVPGN.F	2	768.941	2	42.07
Treated 1	P02671|FIBA_HUMAN	Fibrinogen alpha chain	331.16	P.LIKMKPVPDLVPGN.F	2	760.945	4	47.94
Treated 1	P02671|FIBA_HUMAN	Fibrinogen alpha chain	331.16	P.LIKMKPVPDLVPGNF.K	3	556.655	2	35.09
Treated 1	P02671|FIBA_HUMAN	Fibrinogen alpha chain	331.16	P.LIKMKPVPDLVPGNFK.S	3	599.353	1	43.81
Treated 1	P02671|FIBA_HUMAN	Fibrinogen alpha chain	331.16	P.VPDLVPGNFKS.Q	2	586.817	1	38.73
Treated 1	P02671|FIBA_HUMAN	Fibrinogen alpha chain	331.16	Q.LQKVPPEWKALTDMPQ.M	3	627.667	2	46.22
Treated 1	P02671|FIBA_HUMAN	Fibrinogen alpha chain	331.16	R.HRHPDEAAFF.D	2	613.787	3	22.77
Treated 1	P02671|FIBA_HUMAN	Fibrinogen alpha chain	331.16	R.HRHPDEAAFFDTASTGKTFPGFFSP.M	3	923.1	3	51.52
Treated 1	P02671|FIBA_HUMAN	Fibrinogen alpha chain	331.16	S.GEGDFLAEGGGV.R	2	554.252	1	20.82
Treated 1	P02671|FIBA_HUMAN	Fibrinogen alpha chain	331.16	S.GEGDFLAEGGGVR.G	2	632.3	2	46.63
Treated 1	P02671|FIBA_HUMAN	Fibrinogen alpha chain	331.16	S.GIGTLDGFR.H	2	468.249	4	18.82
Treated 1	P02671|FIBA_HUMAN	Fibrinogen alpha chain	331.16	S.HHPGIAEFPS.R	2	546.264	2	19.69
Treated 1	P02671|FIBA_HUMAN	Fibrinogen alpha chain	331.16	S.HHPGIAEFPSRG.K	3	435.554	1	23.05
Treated 1	P02671|FIBA_HUMAN	Fibrinogen alpha chain	331.16	S.SHHPGIAEFP.S	2	546.265	4	28.98
Treated 1	P02671|FIBA_HUMAN	Fibrinogen alpha chain	331.16	S.SHHPGIAEFPS.R	2	589.78	1	22.5
Treated 1	P02671|FIBA_HUMAN	Fibrinogen alpha chain	331.16	S.SSHHPGIAEFP.S	2	589.781	2	23.85
Treated 1	P02671|FIBA_HUMAN	Fibrinogen alpha chain	331.16	S.TGKTFPGFF.S	2	501.257	1	39.47
Treated 1	P02671|FIBA_HUMAN	Fibrinogen alpha chain	331.16	S.TGKTFPGFFSP.M	2	593.299	1	42.4
Treated 1	P02671|FIBA_HUMAN	Fibrinogen alpha chain	331.16	S.TGKTFPGFFSPM(+15.99)LGE.F	2	816.39	3	64.21
Treated 1	P02671|FIBA_HUMAN	Fibrinogen alpha chain	331.16	S.TGKTFPGFFSPM.L	2	658.819	1	43.05
Treated 1	P02671|FIBA_HUMAN	Fibrinogen alpha chain	331.16	S.TGKTFPGFFSPMLGE.F	2	808.393	3	62.02
Treated 1	P02671|FIBA_HUMAN	Fibrinogen alpha chain	331.16	T.ADSGEGDFLAEGGGVR.G	2	768.848	1	59.2
Treated 1	P02671|FIBA_HUMAN	Fibrinogen alpha chain	331.16	T.ASTGKTFPGFF.S	2	580.291	2	41.87
Treated 1	P02671|FIBA_HUMAN	Fibrinogen alpha chain	331.16	T.ASTGKTFPGFFSP.M	2	672.333	2	41.76
Treated 1	P02671|FIBA_HUMAN	Fibrinogen alpha chain	331.16	T.ASTGKTFPGFFSPM(+15.99)LGE.F	2	895.424	2	62.5
Treated 1	P02671|FIBA_HUMAN	Fibrinogen alpha chain	331.16	T.ASTGKTFPGFFSPM.L	2	737.854	1	40.2
Treated 1	P02671|FIBA_HUMAN	Fibrinogen alpha chain	331.16	T.GKTFPGFF.S	2	450.733	2	37.7
Treated 1	P02671|FIBA_HUMAN	Fibrinogen alpha chain	331.16	T.GKTFPGFFSPM(+15.99)LGE.F	2	765.866	1	55.71
Treated 1	P02671|FIBA_HUMAN	Fibrinogen alpha chain	331.16	T.GKTFPGFFSPMLGE.F	2	757.87	2	55.69
Treated 1	P02671|FIBA_HUMAN	Fibrinogen alpha chain	331.16	T.LSGIGTLDGFR.H	2	568.307	3	38.16
Treated 1	P02671|FIBA_HUMAN	Fibrinogen alpha chain	331.16	T.WKPGSSGPGSTGSWN.S	2	752.842	1	48.08
Treated 1	P02671|FIBA_HUMAN	Fibrinogen alpha chain	331.16	V.LQTHPSGTQSGIFN.I	2	743.865	1	27.45
Treated 1	P02671|FIBA_HUMAN	Fibrinogen alpha chain	331.16	V.PPEWKAL.T	2	420.733	1	25.6
Treated 1	P02671|FIBA_HUMAN	Fibrinogen alpha chain	331.16	V.PPEWKALTDMP.Q	2	642.817	1	19.12
Treated 1	P02671|FIBA_HUMAN	Fibrinogen alpha chain	331.16	V.PPEWKALTDMPQ.M	2	706.846	1	40.48
Treated 1	P02675|FIBB_HUMAN	Fibrinogen beta chain	175.09	A.PPPISGGGY.R	2	422.713	2	34.35
Treated 1	P02675|FIBB_HUMAN	Fibrinogen beta chain	175.09	A.PPPISGGGYR.A	2	500.764	4	20.74
Treated 1	P02675|FIBB_HUMAN	Fibrinogen beta chain	175.09	E.EAPSLRPAPPPISGGGY.R	2	833.43	1	62.11
Treated 1	P02675|FIBB_HUMAN	Fibrinogen beta chain	175.09	L.RPAPPPISGGGY.R	2	584.808	3	53.97
Treated 1	P02675|FIBB_HUMAN	Fibrinogen beta chain	175.09	L.RPAPPPISGGGYR.A	3	442.242	2	42.88
Treated 1	P02675|FIBB_HUMAN	Fibrinogen beta chain	175.09	P.APPPISGGGY.R	2	458.231	2	44.96
Treated 1	P02675|FIBB_HUMAN	Fibrinogen beta chain	175.09	P.PPISGGGYR.A	2	452.237	2	19.46
Treated 1	P02675|FIBB_HUMAN	Fibrinogen beta chain	175.09	P.SLRPAPPPISGGG.Y	2	603.334	3	50.15
Treated 1	P02675|FIBB_HUMAN	Fibrinogen beta chain	175.09	P.SLRPAPPPISGGGY.R	2	684.865	3	58.69
Treated 1	P02675|FIBB_HUMAN	Fibrinogen beta chain	175.09	P.SLRPAPPPISGGGYR.A	3	508.946	4	46.41
Treated 1	P02675|FIBB_HUMAN	Fibrinogen beta chain	175.09	R.PAPPPISGGGY.R	2	506.756	1	47.61
Treated 1	P02675|FIBB_HUMAN	Fibrinogen beta chain	175.09	R.PAPPPISGGGYR.A	2	584.808	2	26.02
Treated 1	P02675|FIBB_HUMAN	Fibrinogen beta chain	175.09	S.LRPAPPPISGGG.Y	2	559.818	3	44.99
Treated 1	P02675|FIBB_HUMAN	Fibrinogen beta chain	175.09	S.LRPAPPPISGGGY.R	2	641.349	3	57.28
Treated 1	P02675|FIBB_HUMAN	Fibrinogen beta chain	175.09	S.LRPAPPPISGGGYR.A	3	479.936	3	42.83
Treated 1	P02751|FINC_HUMAN	Fibronectin	110.31	G.IQLPGTSGQQPSVGQQMIFEEHGFR.R	3	924.455	1	37.56
Treated 1	P02751|FINC_HUMAN	Fibronectin	110.31	N.LHGPEILDVPSTVQ.K	2	752.902	1	41.71
Treated 1	P02751|FINC_HUMAN	Fibronectin	110.31	N.LHGPEILDVPSTVQKTPF.V	3	660.025	1	52.5
Treated 1	P02751|FINC_HUMAN	Fibronectin	110.31	Q.MVQPQSPVAVS.Q	2	571.794	1	29.77
Treated 1	P02751|FINC_HUMAN	Fibronectin	110.31	Q.MVQPQSPVAVSQ.S	2	635.824	1	30.97
Treated 1	P02751|FINC_HUMAN	Fibronectin	110.31	Y.VVSVYAQNPSGESQP.L	2	781.377	1	46.71
Treated 1	P21333|FLNA_HUMAN	Filamin-A	49.06	G.LHSVDVTYDGSPVPSSP.F	2	878.92	1	49.06
Treated 1	P06396|GELS_HUMAN	Gelsolin	234.26	E.RVPFDAATLHTST.A	2	708.365	1	35
Treated 1	P06396|GELS_HUMAN	Gelsolin	234.26	F.ILDHGKDGKIFVWK.G	3	552.646	1	31.08
Treated 1	P06396|GELS_HUMAN	Gelsolin	234.26	F.ILDLGNNIHQ.W	2	568.805	1	27.34
Treated 1	P06396|GELS_HUMAN	Gelsolin	234.26	G.LGLSYLSSHIAN.V	2	637.839	2	53.9
Treated 1	P06396|GELS_HUMAN	Gelsolin	234.26	G.LGLSYLSSHIANVE.R	2	751.894	1	54.62
Treated 1	P06396|GELS_HUMAN	Gelsolin	234.26	G.LGLSYLSSHIANVERVPFDAAT.L	3	787.411	2	64.45
Treated 1	P06396|GELS_HUMAN	Gelsolin	234.26	G.LSYLSSHIANVERVPFDAAT.L	2	1095.56	3	60.25
Treated 1	P06396|GELS_HUMAN	Gelsolin	234.26	H.IANVERVPFDAAT.L	2	701.868	2	54.63
Treated 1	P06396|GELS_HUMAN	Gelsolin	234.26	H.VVPNEVVVQR.L	2	569.831	1	27.76
Treated 1	P06396|GELS_HUMAN	Gelsolin	234.26	K.EPGLQIWR.V	2	499.773	2	28.48
Treated 1	P06396|GELS_HUMAN	Gelsolin	234.26	K.HVVPNEVVVQ.R	2	560.309	1	16.77
Treated 1	P06396|GELS_HUMAN	Gelsolin	234.26	K.HVVPNEVVVQR.L	2	638.361	3	29.06
Treated 1	P06396|GELS_HUMAN	Gelsolin	234.26	K.HVVPNEVVVQRL.F	2	694.902	1	32.91
Treated 1	P06396|GELS_HUMAN	Gelsolin	234.26	K.HVVPNEVVVQRLF.Q	3	512.626	2	35.81
Treated 1	P06396|GELS_HUMAN	Gelsolin	234.26	K.HVVPNEVVVQRLFQVKG.R	3	650.041	2	33.07
Treated 1	P06396|GELS_HUMAN	Gelsolin	234.26	K.LYKVSNGAGTM(+15.99)SVS.L	2	715.352	1	13.78
Treated 1	P06396|GELS_HUMAN	Gelsolin	234.26	K.LYKVSNGAGTMSVS.L	2	707.354	1	35.89
Treated 1	P06396|GELS_HUMAN	Gelsolin	234.26	L.GLSYLSSHIAN.V	2	581.297	2	41.74
Treated 1	P06396|GELS_HUMAN	Gelsolin	234.26	L.GLSYLSSHIANVERVPFDAAT.L	3	749.717	1	36.61
Treated 1	P06396|GELS_HUMAN	Gelsolin	234.26	L.SSHIANVERVPFDAAT.L	2	857.429	3	58.65
Treated 1	P06396|GELS_HUMAN	Gelsolin	234.26	M.LQVLGPKPALPA.G	2	602.375	2	32.37
Treated 1	P06396|GELS_HUMAN	Gelsolin	234.26	M.LQVLGPKPALPAGTEDT.A	2	853.968	1	60.07
Treated 1	P06396|GELS_HUMAN	Gelsolin	234.26	M.SVSLVADENPFAQGA.L	2	752.866	1	50.6
Treated 1	P06396|GELS_HUMAN	Gelsolin	234.26	N.VERVPFDAAT.L	2	552.786	2	35.48
Treated 1	P06396|GELS_HUMAN	Gelsolin	234.26	N.VERVPFDAATLHTST.A	3	548.615	2	43.74
Treated 1	P06396|GELS_HUMAN	Gelsolin	234.26	P.FDAATLHTST.A	2	532.255	1	28.13
Treated 1	P06396|GELS_HUMAN	Gelsolin	234.26	Q.VLGPKPALPA.G	2	481.804	1	17.52
Treated 1	P06396|GELS_HUMAN	Gelsolin	234.26	R.TPITVVKQGFEPP.S	2	706.89	1	53.75
Treated 1	P06396|GELS_HUMAN	Gelsolin	234.26	R.TPITVVKQGFEPPS.F	2	750.406	1	50.48
Treated 1	P06396|GELS_HUMAN	Gelsolin	234.26	R.VPFDAATLHTST.A	2	630.314	1	50.66
Treated 1	P06396|GELS_HUMAN	Gelsolin	234.26	S.HIANVERVPFDAAT.L	2	770.398	2	44.71
Treated 1	P06396|GELS_HUMAN	Gelsolin	234.26	S.LVADENPFAQGA.L	2	616.299	2	42.59
Treated 1	P06396|GELS_HUMAN	Gelsolin	234.26	S.MVVEHPEF.L	2	494.232	1	30.13
Treated 1	P06396|GELS_HUMAN	Gelsolin	234.26	S.SHIANVERVPF.D	3	423.561	1	27.22
Treated 1	P06396|GELS_HUMAN	Gelsolin	234.26	S.SHIANVERVPFDAAT.L	2	813.913	3	58.02
Treated 1	P06396|GELS_HUMAN	Gelsolin	234.26	S.YLSSHIANVE.R	2	566.784	1	17.6
Treated 1	P06396|GELS_HUMAN	Gelsolin	234.26	S.YLSSHIANVERVPFDAAT.L	2	995.501	2	57.05
Treated 1	P06396|GELS_HUMAN	Gelsolin	234.26	T.MSVSLVADENPFAQGA.L	2	818.386	1	53.5
Treated 1	P06396|GELS_HUMAN	Gelsolin	234.26	Y.LSSHIANVERVP.F	3	441.241	1	27.07
Treated 1	P06396|GELS_HUMAN	Gelsolin	234.26	Y.LSSHIANVERVPF.D	3	490.267	1	50.05
Treated 1	P06396|GELS_HUMAN	Gelsolin	234.26	Y.LSSHIANVERVPFDAAT.L	2	913.971	3	61.19
Treated 1	P06396|GELS_HUMAN	Gelsolin	234.26	Y.LSSHIANVERVPFDAATLHTST.A	3	789.404	3	48.2
Treated 1	P06396|GELS_HUMAN	Gelsolin	234.26	Y.WSVDPLDR.A	2	494.247	1	25.49
Treated 1	P06396|GELS_HUMAN	Gelsolin	234.26	Y.WSVDPLDRA.M	2	529.766	1	27.01
Treated 1	P22352|GPX3_HUMAN	Glutathione peroxidase 3	67.33	R.TTVSNVKMDILS.Y	2	654.349	1	33.21
Treated 1	P22352|GPX3_HUMAN	Glutathione peroxidase 3	67.33	R.TTVSNVKMDILSY.M	2	735.877	1	50.72
Treated 1	P04406|G3P_HUMAN	Glyceraldehyde-3-phosphate dehydrogenase	55.15	R.DGRGALQNIIPASTGA.A	2	770.905	1	29.36
Treated 1	P04406|G3P_HUMAN	Glyceraldehyde-3-phosphate dehydrogenase	55.15	R.DGRGALQNIIPASTGAA.K	2	806.424	1	40.46
Treated 1	P02790|HEMO_HUMAN	Hemopexin	70.49	K.NFPSPVDAAFR.Q	2	610.805	1	26.42
Treated 1	P02790|HEMO_HUMAN	Hemopexin	70.49	N.FPSPVDAAFR.Q	2	553.781	1	16.87
Treated 1	P02790|HEMO_HUMAN	Hemopexin	70.49	R.QGHNSVFL.I	2	451.229	2	19.14
Treated 1	P02790|HEMO_HUMAN	Hemopexin	70.49	R.WKNFPSPVDAA.F	2	616.308	1	46.67
Treated 1	P04196|HRG_HUMAN	Histidine-rich glycoprotein	65.55	H.SHGPPLPQGPPP.L	2	590.807	2	29.03
Treated 1	P04196|HRG_HUMAN	Histidine-rich glycoprotein	65.55	H.SHGPPLPQGPPPLLP.M	2	752.417	2	41.4
Treated 1	P04196|HRG_HUMAN	Histidine-rich glycoprotein	65.55	H.SHGPPLPQGPPPLLPM.S	2	817.938	1	28.88
Treated 1	Q86YZ3|HORN_HUMAN	Hornerin	42.63	Y.GSGSGWSSSRGPY.E	2	642.783	1	42.63
Treated 1	P01857|IGHG1_HUMAN	Ig gamma-1 chain C region	80.37	A.LTSGVHTFPAVLQSSG.L	2	800.918	2	46.22
Treated 1	P01857|IGHG1_HUMAN	Ig gamma-1 chain C region	80.37	L.TSGVHTFPAVLQ.S	2	628.833	1	28.4
Treated 1	P01857|IGHG1_HUMAN	Ig gamma-1 chain C region	80.37	L.TSGVHTFPAVLQSSG.L	2	744.376	1	47.79
Treated 1	P19823|ITIH2_HUMAN	Inter-alpha-trypsin inhibitor heavy chain H2	170.09	F.SVIDFNQNIRT.W	2	653.839	1	30.26
Treated 1	P19823|ITIH2_HUMAN	Inter-alpha-trypsin inhibitor heavy chain H2	170.09	H.FSVIDFNQN.I	2	542.257	1	35.53
Treated 1	P19823|ITIH2_HUMAN	Inter-alpha-trypsin inhibitor heavy chain H2	170.09	H.FSVIDFNQNIR.T	2	676.85	1	38.37
Treated 1	P19823|ITIH2_HUMAN	Inter-alpha-trypsin inhibitor heavy chain H2	170.09	H.FSVIDFNQNIRT.W	2	727.374	1	45.76
Treated 1	P19823|ITIH2_HUMAN	Inter-alpha-trypsin inhibitor heavy chain H2	170.09	K.KFYNQVSTPL.L	2	598.817	1	16.38
Treated 1	P19823|ITIH2_HUMAN	Inter-alpha-trypsin inhibitor heavy chain H2	170.09	K.KFYNQVSTPLL.R	2	655.359	1	25.93
Treated 1	P19823|ITIH2_HUMAN	Inter-alpha-trypsin inhibitor heavy chain H2	170.09	L.KKFYNQVSTPLL.R	2	719.406	3	24.98
Treated 1	P19823|ITIH2_HUMAN	Inter-alpha-trypsin inhibitor heavy chain H2	170.09	Q.LKKFYNQVSTP.L	2	662.864	2	31.42
Treated 1	P19823|ITIH2_HUMAN	Inter-alpha-trypsin inhibitor heavy chain H2	170.09	Q.LKKFYNQVSTPL.L	3	479.94	2	18.95
Treated 1	P19823|ITIH2_HUMAN	Inter-alpha-trypsin inhibitor heavy chain H2	170.09	Q.LKKFYNQVSTPLL.R	2	775.947	1	39.65
Treated 1	P19823|ITIH2_HUMAN	Inter-alpha-trypsin inhibitor heavy chain H2	170.09	Q.LLAERSLAPTAA.A	2	606.848	2	35.95
Treated 1	P19823|ITIH2_HUMAN	Inter-alpha-trypsin inhibitor heavy chain H2	170.09	R.AIFILNEANNLG.L	2	644.847	1	44.93
Treated 1	P19823|ITIH2_HUMAN	Inter-alpha-trypsin inhibitor heavy chain H2	170.09	R.NDLISATKTQVA.D	2	630.841	1	33.95
Treated 1	P19823|ITIH2_HUMAN	Inter-alpha-trypsin inhibitor heavy chain H2	170.09	R.NDLISATKTQVAD.A	2	688.355	1	48.92
Treated 1	P19823|ITIH2_HUMAN	Inter-alpha-trypsin inhibitor heavy chain H2	170.09	R.NDLISATKTQVADA.K	2	723.873	1	45.51
Treated 1	P19823|ITIH2_HUMAN	Inter-alpha-trypsin inhibitor heavy chain H2	170.09	R.NVQFNYPHTS.V	2	603.779	1	29.34
Treated 1	P19823|ITIH2_HUMAN	Inter-alpha-trypsin inhibitor heavy chain H2	170.09	R.NVQFNYPHTSVT.D	2	703.836	1	42.83
Treated 1	P19823|ITIH2_HUMAN	Inter-alpha-trypsin inhibitor heavy chain H2	170.09	R.TEVNVLPGAKVQFE.L	2	765.909	1	46.05
Treated 1	P19823|ITIH2_HUMAN	Inter-alpha-trypsin inhibitor heavy chain H2	170.09	R.YIEKIQPSGGTNINEAL.L	2	923.979	1	59.9
Treated 1	P19823|ITIH2_HUMAN	Inter-alpha-trypsin inhibitor heavy chain H2	170.09	S.QLKKFYNQVSTP.L	2	726.894	1	10.8
Treated 1	P19823|ITIH2_HUMAN	Inter-alpha-trypsin inhibitor heavy chain H2	170.09	S.VIDFNQNIR.T	2	559.799	1	22.64
Treated 1	P19823|ITIH2_HUMAN	Inter-alpha-trypsin inhibitor heavy chain H2	170.09	T.INQLLAER.S	2	478.779	1	16.16
Treated 1	P19823|ITIH2_HUMAN	Inter-alpha-trypsin inhibitor heavy chain H2	170.09	V.IDFNQNIRT.W	2	560.788	1	24.24
Treated 1	P19823|ITIH2_HUMAN	Inter-alpha-trypsin inhibitor heavy chain H2	170.09	Y.LTINQLLAER.S	2	585.844	1	31.2
Treated 1	P19823|ITIH2_HUMAN	Inter-alpha-trypsin inhibitor heavy chain H2	170.09	Y.NQVSTPLL.R	2	436.247	2	26.4
Treated 1	Q06033|ITIH3_HUMAN	Inter-alpha-trypsin inhibitor heavy chain H3	58.58	E.IVVAGRLVDEDMNS.F	2	759.383	1	45.27
Treated 1	Q06033|ITIH3_HUMAN	Inter-alpha-trypsin inhibitor heavy chain H3	58.58	I.VVAGRLVDEDMNS.F	2	702.841	1	26.61
Treated 1	Q14624|ITIH4_HUMAN	Inter-alpha-trypsin inhibitor heavy chain H4	298.42	A.LQLQDFYQEVANP.L	2	782.884	1	43.12
Treated 1	Q14624|ITIH4_HUMAN	Inter-alpha-trypsin inhibitor heavy chain H4	298.42	A.LQLQDFYQEVANPL.L	2	839.426	1	33.44
Treated 1	Q14624|ITIH4_HUMAN	Inter-alpha-trypsin inhibitor heavy chain H4	298.42	D.HAAYHPF.R	2	421.701	1	26.21
Treated 1	Q14624|ITIH4_HUMAN	Inter-alpha-trypsin inhibitor heavy chain H4	298.42	D.VPDHAAYHPFR.R	3	437.219	1	32.29
Treated 1	Q14624|ITIH4_HUMAN	Inter-alpha-trypsin inhibitor heavy chain H4	298.42	E.M(+15.99)VVAGKLQDRGPDVLTAT.V	3	629.669	1	19.49
Treated 1	Q14624|ITIH4_HUMAN	Inter-alpha-trypsin inhibitor heavy chain H4	298.42	E.MVVAGKLQDRGPDV.L	2	742.896	3	48.66
Treated 1	Q14624|ITIH4_HUMAN	Inter-alpha-trypsin inhibitor heavy chain H4	298.42	E.MVVAGKLQDRGPDVLT.A	3	566.977	1	31.83
Treated 1	Q14624|ITIH4_HUMAN	Inter-alpha-trypsin inhibitor heavy chain H4	298.42	E.MVVAGKLQDRGPDVLTAT.V	3	624.338	2	35.86
Treated 1	Q14624|ITIH4_HUMAN	Inter-alpha-trypsin inhibitor heavy chain H4	298.42	F.RPGVLSSRQLGLPGPP.D	3	544.316	1	17.87
Treated 1	Q14624|ITIH4_HUMAN	Inter-alpha-trypsin inhibitor heavy chain H4	298.42	F.RPGVLSSRQLGLPGPPDVPDHAAYHPF.R	5	576.902	2	17.09
Treated 1	Q14624|ITIH4_HUMAN	Inter-alpha-trypsin inhibitor heavy chain H4	298.42	G.LPGPPDVPDHA.A	2	557.777	1	31.16
Treated 1	Q14624|ITIH4_HUMAN	Inter-alpha-trypsin inhibitor heavy chain H4	298.42	G.LPGPPDVPDHAAYHP.F	3	528.261	1	17.41
Treated 1	Q14624|ITIH4_HUMAN	Inter-alpha-trypsin inhibitor heavy chain H4	298.42	G.LPGPPDVPDHAAYHPF.R	3	577.279	2	34.35
Treated 1	Q14624|ITIH4_HUMAN	Inter-alpha-trypsin inhibitor heavy chain H4	298.42	G.LPGPPDVPDHAAYHPFR.R	3	629.314	2	50.17
Treated 1	Q14624|ITIH4_HUMAN	Inter-alpha-trypsin inhibitor heavy chain H4	298.42	G.PPDVPDHAAYHPF.R	3	488.228	1	37.83
Treated 1	Q14624|ITIH4_HUMAN	Inter-alpha-trypsin inhibitor heavy chain H4	298.42	G.PPDVPDHAAYHPFR.R	4	405.449	1	33.34
Treated 1	Q14624|ITIH4_HUMAN	Inter-alpha-trypsin inhibitor heavy chain H4	298.42	G.SEMVVAGKL.Q	2	467.255	1	27.88
Treated 1	Q14624|ITIH4_HUMAN	Inter-alpha-trypsin inhibitor heavy chain H4	298.42	G.VLSSRQLGLPGPPDVPDHA.A	3	652.345	1	35.37
Treated 1	Q14624|ITIH4_HUMAN	Inter-alpha-trypsin inhibitor heavy chain H4	298.42	G.VLSSRQLGLPGPPDVPDHAAYHPF.R	4	643.332	2	46.54
Treated 1	Q14624|ITIH4_HUMAN	Inter-alpha-trypsin inhibitor heavy chain H4	298.42	K.GSEMVVAGKL.Q	2	495.766	1	40.86
Treated 1	Q14624|ITIH4_HUMAN	Inter-alpha-trypsin inhibitor heavy chain H4	298.42	K.GSEMVVAGKLQ.D	2	559.795	1	37.13
Treated 1	Q14624|ITIH4_HUMAN	Inter-alpha-trypsin inhibitor heavy chain H4	298.42	K.GSEMVVAGKLQDRGPDV.L	3	586.631	1	41.23
Treated 1	Q14624|ITIH4_HUMAN	Inter-alpha-trypsin inhibitor heavy chain H4	298.42	K.GSEMVVAGKLQDRGPDVLTAT.V	3	715.37	1	43.38
Treated 1	Q14624|ITIH4_HUMAN	Inter-alpha-trypsin inhibitor heavy chain H4	298.42	K.IPKPEASFSPR.R	3	410.227	1	30.01
Treated 1	Q14624|ITIH4_HUMAN	Inter-alpha-trypsin inhibitor heavy chain H4	298.42	K.LQDRGPDVLT.A	2	557.297	2	30.75
Treated 1	Q14624|ITIH4_HUMAN	Inter-alpha-trypsin inhibitor heavy chain H4	298.42	K.LQDRGPDVLTAT.V	2	643.339	2	33.26
Treated 1	Q14624|ITIH4_HUMAN	Inter-alpha-trypsin inhibitor heavy chain H4	298.42	K.LQDRGPDVLTATVS.G	2	736.389	1	31.53
Treated 1	Q14624|ITIH4_HUMAN	Inter-alpha-trypsin inhibitor heavy chain H4	298.42	L.FKGSEM(+15.99)VVAGKL.Q	2	641.346	1	10.94
Treated 1	Q14624|ITIH4_HUMAN	Inter-alpha-trypsin inhibitor heavy chain H4	298.42	L.FKGSEMVVAGKL.Q	2	633.347	2	44.69
Treated 1	Q14624|ITIH4_HUMAN	Inter-alpha-trypsin inhibitor heavy chain H4	298.42	L.GLPGPPDVP.D	2	424.728	1	12.13
Treated 1	Q14624|ITIH4_HUMAN	Inter-alpha-trypsin inhibitor heavy chain H4	298.42	L.GLPGPPDVPD.H	2	482.241	1	23.59
Treated 1	Q14624|ITIH4_HUMAN	Inter-alpha-trypsin inhibitor heavy chain H4	298.42	L.GLPGPPDVPDHA.A	2	586.289	1	30.4
Treated 1	Q14624|ITIH4_HUMAN	Inter-alpha-trypsin inhibitor heavy chain H4	298.42	L.GLPGPPDVPDHAA.Y	2	621.807	3	32.42
Treated 1	Q14624|ITIH4_HUMAN	Inter-alpha-trypsin inhibitor heavy chain H4	298.42	L.GLPGPPDVPDHAAY.H	2	703.339	2	38.95
Treated 1	Q14624|ITIH4_HUMAN	Inter-alpha-trypsin inhibitor heavy chain H4	298.42	L.GLPGPPDVPDHAAYHP.F	2	820.394	3	35.34
Treated 1	Q14624|ITIH4_HUMAN	Inter-alpha-trypsin inhibitor heavy chain H4	298.42	L.GLPGPPDVPDHAAYHPF.R	2	893.928	5	53.52
Treated 1	Q14624|ITIH4_HUMAN	Inter-alpha-trypsin inhibitor heavy chain H4	298.42	L.GLPGPPDVPDHAAYHPFR.R	3	648.322	3	28.59
Treated 1	Q14624|ITIH4_HUMAN	Inter-alpha-trypsin inhibitor heavy chain H4	298.42	L.LFKGSEM(+15.99)VVA.G	2	548.787	1	18.08
Treated 1	Q14624|ITIH4_HUMAN	Inter-alpha-trypsin inhibitor heavy chain H4	298.42	L.LFKGSEM(+15.99)VVAGK.L	2	641.346	1	26.02
Treated 1	Q14624|ITIH4_HUMAN	Inter-alpha-trypsin inhibitor heavy chain H4	298.42	L.LFKGSEM.V	2	406.204	1	16.88
Treated 1	Q14624|ITIH4_HUMAN	Inter-alpha-trypsin inhibitor heavy chain H4	298.42	L.LFKGSEMVVA.G	2	540.79	2	25.57
Treated 1	Q14624|ITIH4_HUMAN	Inter-alpha-trypsin inhibitor heavy chain H4	298.42	L.LFKGSEMVVAG.K	2	569.301	1	23.3
Treated 1	Q14624|ITIH4_HUMAN	Inter-alpha-trypsin inhibitor heavy chain H4	298.42	L.LFKGSEMVVAGK.L	2	633.348	4	39.04
Treated 1	Q14624|ITIH4_HUMAN	Inter-alpha-trypsin inhibitor heavy chain H4	298.42	L.PGPPDVPDHAAYHPF.R	2	808.876	6	44.13
Treated 1	Q14624|ITIH4_HUMAN	Inter-alpha-trypsin inhibitor heavy chain H4	298.42	L.PGPPDVPDHAAYHPFR.R	3	591.62	2	41.27
Treated 1	Q14624|ITIH4_HUMAN	Inter-alpha-trypsin inhibitor heavy chain H4	298.42	L.SSRQLGLPGPP.D	2	554.807	2	26.33
Treated 1	Q14624|ITIH4_HUMAN	Inter-alpha-trypsin inhibitor heavy chain H4	298.42	L.SSRQLGLPGPPDVP.D	2	710.38	2	36.55
Treated 1	Q14624|ITIH4_HUMAN	Inter-alpha-trypsin inhibitor heavy chain H4	298.42	L.SSRQLGLPGPPDVPD.H	2	767.895	2	43.34
Treated 1	Q14624|ITIH4_HUMAN	Inter-alpha-trypsin inhibitor heavy chain H4	298.42	L.SSRQLGLPGPPDVPDHA.A	2	871.941	3	50.28
Treated 1	Q14624|ITIH4_HUMAN	Inter-alpha-trypsin inhibitor heavy chain H4	298.42	L.SSRQLGLPGPPDVPDHAA.Y	2	907.458	3	50.7
Treated 1	Q14624|ITIH4_HUMAN	Inter-alpha-trypsin inhibitor heavy chain H4	298.42	L.SSRQLGLPGPPDVPDHAAYHP.F	3	737.701	3	51.28
Treated 1	Q14624|ITIH4_HUMAN	Inter-alpha-trypsin inhibitor heavy chain H4	298.42	L.SSRQLGLPGPPDVPDHAAYHPF.R	3	786.724	4	41.89
Treated 1	Q14624|ITIH4_HUMAN	Inter-alpha-trypsin inhibitor heavy chain H4	298.42	L.SSRQLGLPGPPDVPDHAAYHPFR.R	3	838.756	6	40.27
Treated 1	Q14624|ITIH4_HUMAN	Inter-alpha-trypsin inhibitor heavy chain H4	298.42	M.N(+.98)FRPGVL.S	2	402.223	1	21.03
Treated 1	Q14624|ITIH4_HUMAN	Inter-alpha-trypsin inhibitor heavy chain H4	298.42	M.NFRPGVL.S	2	401.731	2	23.71
Treated 1	Q14624|ITIH4_HUMAN	Inter-alpha-trypsin inhibitor heavy chain H4	298.42	M.VVAGKLQDRGPD.V	2	627.842	1	17.6
Treated 1	Q14624|ITIH4_HUMAN	Inter-alpha-trypsin inhibitor heavy chain H4	298.42	M.VVAGKLQDRGPDV.L	2	677.377	2	30.42
Treated 1	Q14624|ITIH4_HUMAN	Inter-alpha-trypsin inhibitor heavy chain H4	298.42	M.VVAGKLQDRGPDVLT.A	2	784.441	4	50
Treated 1	Q14624|ITIH4_HUMAN	Inter-alpha-trypsin inhibitor heavy chain H4	298.42	M.VVAGKLQDRGPDVLTAT.V	2	870.483	4	52.95
Treated 1	Q14624|ITIH4_HUMAN	Inter-alpha-trypsin inhibitor heavy chain H4	298.42	N.FRPGVLSSRQLGLPGPPDVPDHAA.Y	4	621.582	1	24.97
Treated 1	Q14624|ITIH4_HUMAN	Inter-alpha-trypsin inhibitor heavy chain H4	298.42	N.FRPGVLSSRQLGLPGPPDVPDHAAYHPF.R	4	757.643	1	11.4
Treated 1	Q14624|ITIH4_HUMAN	Inter-alpha-trypsin inhibitor heavy chain H4	298.42	P.DHAAYHPF.R	2	479.213	1	33.46
Treated 1	Q14624|ITIH4_HUMAN	Inter-alpha-trypsin inhibitor heavy chain H4	298.42	P.DVPDHAAYHPF.R	2	634.787	5	43.47
Treated 1	Q14624|ITIH4_HUMAN	Inter-alpha-trypsin inhibitor heavy chain H4	298.42	P.DVPDHAAYHPFR.R	2	712.837	3	41.05
Treated 1	Q14624|ITIH4_HUMAN	Inter-alpha-trypsin inhibitor heavy chain H4	298.42	P.GPPDVPDHA.A	2	452.711	1	25.33
Treated 1	Q14624|ITIH4_HUMAN	Inter-alpha-trypsin inhibitor heavy chain H4	298.42	P.GPPDVPDHAAY.H	2	569.759	1	33.21
Treated 1	Q14624|ITIH4_HUMAN	Inter-alpha-trypsin inhibitor heavy chain H4	298.42	P.GPPDVPDHAAYHP.F	3	458.214	1	29.35
Treated 1	Q14624|ITIH4_HUMAN	Inter-alpha-trypsin inhibitor heavy chain H4	298.42	P.GPPDVPDHAAYHPF.R	2	760.349	5	53.74
Treated 1	Q14624|ITIH4_HUMAN	Inter-alpha-trypsin inhibitor heavy chain H4	298.42	P.GPPDVPDHAAYHPFR.R	2	838.4	5	52.71
Treated 1	Q14624|ITIH4_HUMAN	Inter-alpha-trypsin inhibitor heavy chain H4	298.42	P.GVLSSRQLGLP.G	2	563.83	2	26.5
Treated 1	Q14624|ITIH4_HUMAN	Inter-alpha-trypsin inhibitor heavy chain H4	298.42	P.GVLSSRQLGLPGPP.D	2	689.394	1	46.16
Treated 1	Q14624|ITIH4_HUMAN	Inter-alpha-trypsin inhibitor heavy chain H4	298.42	P.GVLSSRQLGLPGPPDVPDHAA.Y	3	695.033	1	50.59
Treated 1	Q14624|ITIH4_HUMAN	Inter-alpha-trypsin inhibitor heavy chain H4	298.42	P.GVLSSRQLGLPGPPDVPDHAAYHPF.R	4	657.588	1	38.44
Treated 1	Q14624|ITIH4_HUMAN	Inter-alpha-trypsin inhibitor heavy chain H4	298.42	P.IQAPSAILPLPGQSVER.L	2	888.503	1	42.66
Treated 1	Q14624|ITIH4_HUMAN	Inter-alpha-trypsin inhibitor heavy chain H4	298.42	P.LLTAVTFEYPSNAVEEVTQNNFR.L	3	881.439	1	69.79
Treated 1	Q14624|ITIH4_HUMAN	Inter-alpha-trypsin inhibitor heavy chain H4	298.42	P.PDVPDHAAYHPF.R	2	683.313	1	15.3
Treated 1	Q14624|ITIH4_HUMAN	Inter-alpha-trypsin inhibitor heavy chain H4	298.42	P.PDVPDHAAYHPFR.R	3	507.911	2	34.73
Treated 1	Q14624|ITIH4_HUMAN	Inter-alpha-trypsin inhibitor heavy chain H4	298.42	Q.DRGPDVLTATVS.G	2	615.817	2	22.08
Treated 1	Q14624|ITIH4_HUMAN	Inter-alpha-trypsin inhibitor heavy chain H4	298.42	Q.LGLPGPPDVPDH.A	2	607.312	1	32.41
Treated 1	Q14624|ITIH4_HUMAN	Inter-alpha-trypsin inhibitor heavy chain H4	298.42	Q.LGLPGPPDVPDHA.A	2	642.831	2	37.35
Treated 1	Q14624|ITIH4_HUMAN	Inter-alpha-trypsin inhibitor heavy chain H4	298.42	Q.LGLPGPPDVPDHAA.Y	2	678.349	2	40.82
Treated 1	Q14624|ITIH4_HUMAN	Inter-alpha-trypsin inhibitor heavy chain H4	298.42	Q.LGLPGPPDVPDHAAY.H	2	759.881	1	43.89
Treated 1	Q14624|ITIH4_HUMAN	Inter-alpha-trypsin inhibitor heavy chain H4	298.42	Q.LGLPGPPDVPDHAAYHP.F	3	584.96	1	36.48
Treated 1	Q14624|ITIH4_HUMAN	Inter-alpha-trypsin inhibitor heavy chain H4	298.42	Q.LGLPGPPDVPDHAAYHPF.R	2	950.471	3	60.43
Treated 1	Q14624|ITIH4_HUMAN	Inter-alpha-trypsin inhibitor heavy chain H4	298.42	Q.LGLPGPPDVPDHAAYHPFR.R	3	686.016	4	31.14
Treated 1	Q14624|ITIH4_HUMAN	Inter-alpha-trypsin inhibitor heavy chain H4	298.42	Q.LQDFYQEVANPL.L	2	718.854	1	24.76
Treated 1	Q14624|ITIH4_HUMAN	Inter-alpha-trypsin inhibitor heavy chain H4	298.42	R.FAHTVVTSRVV.N	3	405.899	1	21.79
Treated 1	Q14624|ITIH4_HUMAN	Inter-alpha-trypsin inhibitor heavy chain H4	298.42	R.LLFKGSEM(+15.99)VVA.G	2	605.329	2	21.47
Treated 1	Q14624|ITIH4_HUMAN	Inter-alpha-trypsin inhibitor heavy chain H4	298.42	R.LLFKGSEM(+15.99)VVAGK.L	3	465.594	2	26.95
Treated 1	Q14624|ITIH4_HUMAN	Inter-alpha-trypsin inhibitor heavy chain H4	298.42	R.LLFKGSEM.V	2	462.745	2	25.28
Treated 1	Q14624|ITIH4_HUMAN	Inter-alpha-trypsin inhibitor heavy chain H4	298.42	R.LLFKGSEMVVA.G	2	597.332	2	30.25
Treated 1	Q14624|ITIH4_HUMAN	Inter-alpha-trypsin inhibitor heavy chain H4	298.42	R.LLFKGSEMVVAG.K	2	625.842	2	24.74
Treated 1	Q14624|ITIH4_HUMAN	Inter-alpha-trypsin inhibitor heavy chain H4	298.42	R.LLFKGSEMVVAGK.L	2	689.889	2	38.81
Treated 1	Q14624|ITIH4_HUMAN	Inter-alpha-trypsin inhibitor heavy chain H4	298.42	R.LLFKGSEMVVAGKL.Q	2	746.432	2	51.23
Treated 1	Q14624|ITIH4_HUMAN	Inter-alpha-trypsin inhibitor heavy chain H4	298.42	R.LLFKGSEMVVAGKLQDRGPDV.L	4	565.558	1	25.54
Treated 1	Q14624|ITIH4_HUMAN	Inter-alpha-trypsin inhibitor heavy chain H4	298.42	R.LLFKGSEMVVAGKLQDRGPDVLTAT.V	3	882.481	3	21.27
Treated 1	Q14624|ITIH4_HUMAN	Inter-alpha-trypsin inhibitor heavy chain H4	298.42	R.MNFRPGVLSS.R	2	554.282	1	27.48
Treated 1	Q14624|ITIH4_HUMAN	Inter-alpha-trypsin inhibitor heavy chain H4	298.42	R.MNFRPGVLSSR.Q	3	421.89	1	11.28
Treated 1	Q14624|ITIH4_HUMAN	Inter-alpha-trypsin inhibitor heavy chain H4	298.42	R.NVHSGSTFF.K	2	498.231	2	27.19
Treated 1	Q14624|ITIH4_HUMAN	Inter-alpha-trypsin inhibitor heavy chain H4	298.42	R.NVHSGSTFFKYY.L	2	725.342	3	49.35
Treated 1	Q14624|ITIH4_HUMAN	Inter-alpha-trypsin inhibitor heavy chain H4	298.42	R.PGVLSSRQ.L	2	422.238	2	22.47
Treated 1	Q14624|ITIH4_HUMAN	Inter-alpha-trypsin inhibitor heavy chain H4	298.42	R.PGVLSSRQL.G	2	478.778	2	30.21
Treated 1	Q14624|ITIH4_HUMAN	Inter-alpha-trypsin inhibitor heavy chain H4	298.42	R.PGVLSSRQLG.L	2	507.289	2	34.92
Treated 1	Q14624|ITIH4_HUMAN	Inter-alpha-trypsin inhibitor heavy chain H4	298.42	R.PGVLSSRQLGLP.G	2	612.357	3	47.81
Treated 1	Q14624|ITIH4_HUMAN	Inter-alpha-trypsin inhibitor heavy chain H4	298.42	R.PGVLSSRQLGLPGPP.D	2	737.921	5	49.79
Treated 1	Q14624|ITIH4_HUMAN	Inter-alpha-trypsin inhibitor heavy chain H4	298.42	R.PGVLSSRQLGLPGPPD.V	2	795.434	3	62.36
Treated 1	Q14624|ITIH4_HUMAN	Inter-alpha-trypsin inhibitor heavy chain H4	298.42	R.PGVLSSRQLGLPGPPDVP.D	2	893.494	2	61.3
Treated 1	Q14624|ITIH4_HUMAN	Inter-alpha-trypsin inhibitor heavy chain H4	298.42	R.PGVLSSRQLGLPGPPDVPD.H	2	951.008	4	62.9
Treated 1	Q14624|ITIH4_HUMAN	Inter-alpha-trypsin inhibitor heavy chain H4	298.42	R.PGVLSSRQLGLPGPPDVPDH.A	3	680.026	2	59.04
Treated 1	Q14624|ITIH4_HUMAN	Inter-alpha-trypsin inhibitor heavy chain H4	298.42	R.PGVLSSRQLGLPGPPDVPDHA.A	3	703.706	4	65.12
Treated 1	Q14624|ITIH4_HUMAN	Inter-alpha-trypsin inhibitor heavy chain H4	298.42	R.PGVLSSRQLGLPGPPDVPDHAA.Y	3	727.385	4	65.48
Treated 1	Q14624|ITIH4_HUMAN	Inter-alpha-trypsin inhibitor heavy chain H4	298.42	R.PGVLSSRQLGLPGPPDVPDHAAY.H	3	781.739	1	50.45
Treated 1	Q14624|ITIH4_HUMAN	Inter-alpha-trypsin inhibitor heavy chain H4	298.42	R.PGVLSSRQLGLPGPPDVPDHAAYHP.F	4	645.084	4	54.13
Treated 1	Q14624|ITIH4_HUMAN	Inter-alpha-trypsin inhibitor heavy chain H4	298.42	R.PGVLSSRQLGLPGPPDVPDHAAYHPF.R	3	908.798	8	55
Treated 1	Q14624|ITIH4_HUMAN	Inter-alpha-trypsin inhibitor heavy chain H4	298.42	R.PGVLSSRQLGLPGPPDVPDHAAYHPFR.R	4	720.876	9	49.49
Treated 1	Q14624|ITIH4_HUMAN	Inter-alpha-trypsin inhibitor heavy chain H4	298.42	R.QLGLPGPPDVPD.H	2	602.813	2	38.48
Treated 1	Q14624|ITIH4_HUMAN	Inter-alpha-trypsin inhibitor heavy chain H4	298.42	R.QLGLPGPPDVPDH.A	2	671.341	2	41.26
Treated 1	Q14624|ITIH4_HUMAN	Inter-alpha-trypsin inhibitor heavy chain H4	298.42	R.QLGLPGPPDVPDHA.A	2	706.859	2	40.12
Treated 1	Q14624|ITIH4_HUMAN	Inter-alpha-trypsin inhibitor heavy chain H4	298.42	R.QLGLPGPPDVPDHAA.Y	2	742.379	4	44.81
Treated 1	Q14624|ITIH4_HUMAN	Inter-alpha-trypsin inhibitor heavy chain H4	298.42	R.QLGLPGPPDVPDHAAY.H	2	823.91	1	40.15
Treated 1	Q14624|ITIH4_HUMAN	Inter-alpha-trypsin inhibitor heavy chain H4	298.42	R.QLGLPGPPDVPDHAAYHP.F	3	627.645	3	46.57
Treated 1	Q14624|ITIH4_HUMAN	Inter-alpha-trypsin inhibitor heavy chain H4	298.42	R.QLGLPGPPDVPDHAAYHPF.R	2	1014.5	5	59.57
Treated 1	Q14624|ITIH4_HUMAN	Inter-alpha-trypsin inhibitor heavy chain H4	298.42	R.QLGLPGPPDVPDHAAYHPFR.R	4	546.778	6	37.77
Treated 1	Q14624|ITIH4_HUMAN	Inter-alpha-trypsin inhibitor heavy chain H4	298.42	S.RQLGLPGPPDVPDHAAYHPF.R	4	546.778	1	24.6
Treated 1	Q14624|ITIH4_HUMAN	Inter-alpha-trypsin inhibitor heavy chain H4	298.42	S.RQLGLPGPPDVPDHAAYHPFR.R	4	585.804	1	29.16
Treated 1	Q14624|ITIH4_HUMAN	Inter-alpha-trypsin inhibitor heavy chain H4	298.42	S.SRQLGLPGPP.D	2	511.291	1	17.01
Treated 1	Q14624|ITIH4_HUMAN	Inter-alpha-trypsin inhibitor heavy chain H4	298.42	S.SRQLGLPGPPDVPD.H	2	724.379	1	39.83
Treated 1	Q14624|ITIH4_HUMAN	Inter-alpha-trypsin inhibitor heavy chain H4	298.42	S.SRQLGLPGPPDVPDHA.A	3	552.619	2	33.61
Treated 1	Q14624|ITIH4_HUMAN	Inter-alpha-trypsin inhibitor heavy chain H4	298.42	S.SRQLGLPGPPDVPDHAA.Y	3	576.298	2	39.42
Treated 1	Q14624|ITIH4_HUMAN	Inter-alpha-trypsin inhibitor heavy chain H4	298.42	S.SRQLGLPGPPDVPDHAAYHPF.R	3	757.712	4	53.36
Treated 1	Q14624|ITIH4_HUMAN	Inter-alpha-trypsin inhibitor heavy chain H4	298.42	S.SRQLGLPGPPDVPDHAAYHPFR.R	4	607.562	2	35.69
Treated 1	Q14624|ITIH4_HUMAN	Inter-alpha-trypsin inhibitor heavy chain H4	298.42	V.LSSRQLGLP.G	2	485.786	1	19.28
Treated 1	Q14624|ITIH4_HUMAN	Inter-alpha-trypsin inhibitor heavy chain H4	298.42	V.LSSRQLGLPGPPDVPDHA.A	3	619.325	1	33.34
Treated 1	Q14624|ITIH4_HUMAN	Inter-alpha-trypsin inhibitor heavy chain H4	298.42	V.LSSRQLGLPGPPDVPDHAA.Y	3	643.005	1	44.58
Treated 1	Q14624|ITIH4_HUMAN	Inter-alpha-trypsin inhibitor heavy chain H4	298.42	V.LSSRQLGLPGPPDVPDHAAYHPF.R	3	824.419	3	54.52
Treated 1	Q14624|ITIH4_HUMAN	Inter-alpha-trypsin inhibitor heavy chain H4	298.42	V.LSSRQLGLPGPPDVPDHAAYHPFR.R	4	657.59	2	33.65
Treated 1	Q14624|ITIH4_HUMAN	Inter-alpha-trypsin inhibitor heavy chain H4	298.42	V.PDHAAYHPF.R	2	527.739	3	40.1
Treated 1	Q14624|ITIH4_HUMAN	Inter-alpha-trypsin inhibitor heavy chain H4	298.42	V.PDHAAYHPFR.R	3	404.196	2	28
Treated 1	Q14624|ITIH4_HUMAN	Inter-alpha-trypsin inhibitor heavy chain H4	298.42	Y.LQGAKIPKPEASFSPR.R	4	432.245	2	38.13
Treated 1	Q14624|ITIH4_HUMAN	Inter-alpha-trypsin inhibitor heavy chain H4	298.42	Y.YLQGAKIPKPEASFSPR.R	4	473.011	3	36
Treated 1	Q14624-2|ITIH4_HUMAN	Isoform 2 of Inter-alpha-trypsin inhibitor heavy chain H4	297.49	R.NVHSAGAAGSRM(+15.99)NFRPGVL.S	4	489.999	1	32.85
Treated 1	Q14624-2|ITIH4_HUMAN	Isoform 2 of Inter-alpha-trypsin inhibitor heavy chain H4	297.49	R.NVHSAGAAGSRMNF.R	3	473.557	1	43.69
Treated 1	Q14624-2|ITIH4_HUMAN	Isoform 2 of Inter-alpha-trypsin inhibitor heavy chain H4	297.49	R.NVHSAGAAGSRMNFRPGVL.S	4	486.001	3	40.13
Treated 1	P02679-2|FIBG_HUMAN	Isoform Gamma-A of Fibrinogen gamma chain	41.32	G.QQHHLGGAKQAGDV	3	482.579	1	25.27
Treated 1	P02679-2|FIBG_HUMAN	Isoform Gamma-A of Fibrinogen gamma chain	41.32	Q.QHHLGGAKQAGDV	3	439.893	2	28.68
Treated 1	P35527|K1C9_HUMAN	Keratin type I cytoskeletal 9	91.91	L.SRSGGGGGGGLGSGGSIR.S	3	492.581	1	25.85
Treated 1	P35527|K1C9_HUMAN	Keratin type I cytoskeletal 9	91.91	L.SRSGGGGGGGLGSGGSIRSS.Y	3	550.603	1	30.29
Treated 1	P35527|K1C9_HUMAN	Keratin type I cytoskeletal 9	91.91	L.SRSGGGGGGGLGSGGSIRSSY.S	3	604.956	2	46.12
Treated 1	P35527|K1C9_HUMAN	Keratin type I cytoskeletal 9	91.91	R.SGGGGGGGLGSGGSIR.S	2	616.802	1	39.65
Treated 1	P35527|K1C9_HUMAN	Keratin type I cytoskeletal 9	91.91	S.GGGGGGGLGSGGSIRSS.Y	2	660.318	1	39.64
Treated 1	P01042|KNG1_HUMAN	Kininogen-1	76.72	K.RPPGFSPF.R	2	452.736	3	27.31
Treated 1	P01042|KNG1_HUMAN	Kininogen-1	76.72	K.RPPGFSPFR.S	2	530.786	2	15.29
Treated 1	P01042|KNG1_HUMAN	Kininogen-1	76.72	L.M(+15.99)KRPPGFSPF.R	2	590.3	2	20.79
Treated 1	P01042|KNG1_HUMAN	Kininogen-1	76.72	L.MKRPPGFSP.F	2	508.77	1	16.97
Treated 1	P01042|KNG1_HUMAN	Kininogen-1	76.72	L.MKRPPGFSPF.R	2	582.302	2	28.28
Treated 1	P01042|KNG1_HUMAN	Kininogen-1	76.72	L.MKRPPGFSPFR.S	3	440.572	3	33.58
Treated 1	P01042|KNG1_HUMAN	Kininogen-1	76.72	M.KRPPGFSPF.R	2	516.783	3	18.38
Treated 1	P01042|KNG1_HUMAN	Kininogen-1	76.72	R.PPGFSPFR.S	2	452.736	2	30.48
Treated 1	P01042|KNG1_HUMAN	Kininogen-1	76.72	S.LMKRPPGFSPFR.S	3	478.266	2	21.2
Treated 1	O00187|MASP2_HUMAN	Mannan-binding lectin serine protease 2	67.75	A.TPLGPKWPEP.V	2	561.301	1	35.22
Treated 1	O00187|MASP2_HUMAN	Mannan-binding lectin serine protease 2	67.75	A.TPLGPKWPEPVFGR.L	3	527.623	1	50.14
Treated 1	Q9H8L6|MMRN2_HUMAN	Multimerin-2	20.79	P.LVDIRVTGPVPGA.L	2	647.377	1	20.79
Treated 1	O00151|PDLI1_HUMAN	PDZ and LIM domain protein 1	78.45	M.T(+42.01)TQQIDLQGPGPWG.F	2	770.374	1	27.65
Treated 1	O00151|PDLI1_HUMAN	PDZ and LIM domain protein 1	78.45	M.T(+42.01)TQQIDLQGPGPWGF.R	2	843.908	1	28.92
Treated 1	O00151|PDLI1_HUMAN	PDZ and LIM domain protein 1	78.45	M.T(+42.01)TQQIDLQGPGPWGFR.L	2	921.958	2	46.64
Treated 1	O00151|PDLI1_HUMAN	PDZ and LIM domain protein 1	78.45	R.LVGGKDFEQPLA.I	2	637.34	1	30.52
Treated 1	P08567|PLEK_HUMAN	Pleckstrin	63.45	K.FILREDPAY.L	2	562.291	1	30.72
Treated 1	P08567|PLEK_HUMAN	Pleckstrin	63.45	N.LFEIITADEVHY.F	2	725.365	1	33.98
Treated 1	P08567|PLEK_HUMAN	Pleckstrin	63.45	N.LFEIITADEVHYF.L	2	798.899	1	36.22
Treated 1	Q15113|PCOC1_HUMAN	Procollagen C-endopeptidase enhancer 1	31.25	S.WHIIAPPDQVIA.L	2	680.373	1	31.25
Treated 1	P07737|PROF1_HUMAN	Profilin-1	35.6	A.AVPGKTFVNITPAEVGV.L	2	849.973	1	35.6
Treated 1	Q9ULI3|HEG1_HUMAN	Protein HEG homolog 1	38.46	S.LHLPSSSSEFDERIAA.F	3	586.959	1	38.46
Treated 1	P00734|THRB_HUMAN	Prothrombin	41.96	Q.VTVAMTPRSEGSSVN.L	2	767.879	1	41.96
Treated 1	P62491|RB11A_HUMAN	Ras-related protein Rab-11A	36.61	K.VVLIGDSGVGKSN.L	2	622.844	1	36.61
Treated 1	P02768|ALBU_HUMAN	Serum albumin	51.16	K.VPQVSTPTLVEVSR.N	2	756.423	1	37.2
Treated 1	P02768|ALBU_HUMAN	Serum albumin	51.16	L.G(+42.01)EYKFQNALLVR.Y	2	740.399	1	27.91
Treated 1	P0DJI8|SAA1_HUMAN	Serum amyloid A-1 protein	39.87	K.DPNHFRPAGLPEKY	3	547.609	1	39.87
Treated 1	P35542|SAA4_HUMAN	Serum amyloid A-4 protein	126.05	G.NYDAAQRGPGGVWAA.K	2	766.864	1	58.47
Treated 1	P35542|SAA4_HUMAN	Serum amyloid A-4 protein	126.05	N.YDAAQRGPGGVWAA.K	2	709.841	1	46.74
Treated 1	P35542|SAA4_HUMAN	Serum amyloid A-4 protein	126.05	R.GNYDAAQRGPGGVW.A	2	724.337	1	53.7
Treated 1	P35542|SAA4_HUMAN	Serum amyloid A-4 protein	126.05	R.GNYDAAQRGPGGVWAA.K	2	795.374	2	59.52
Treated 1	P35542|SAA4_HUMAN	Serum amyloid A-4 protein	126.05	Y.DAAQRGPGGVWAA.K	2	628.31	2	38.49
Treated 1	Q9Y490|TLN1_HUMAN	Talin-1	27.83	T.MLEDSVSPKKSTVLQ.Q	3	554.629	1	27.83
Treated 1	P05452|TETN_HUMAN	Tetranectin	68.99	E.LKSRLDTLAQEVAL.L	2	778.952	1	35.98
Treated 1	P05452|TETN_HUMAN	Tetranectin	68.99	K.SRLDTLAQEVA.L	2	601.82	1	27.08
Treated 1	P05452|TETN_HUMAN	Tetranectin	68.99	K.SRLDTLAQEVAL.L	2	658.363	1	28.9
Treated 1	P05452|TETN_HUMAN	Tetranectin	68.99	S.RLDTLAQEVA.L	2	558.304	1	16.48
Treated 1	P05452|TETN_HUMAN	Tetranectin	68.99	S.RLDTLAQEVAL.L	2	614.847	1	24.92
Treated 1	P37802|TAGL2_HUMAN	Transgelin-2	29.18	Q.LQEGKNVIGLQ.M	2	599.84	1	29.18
Treated 1	P02766|TTHY_HUMAN	Transthyretin	125.97	A.LLSPYSYSTTAVVTNPKE	2	985.505	3	63.84
Treated 1	P02766|TTHY_HUMAN	Transthyretin	125.97	G.SPAINVAVHVFR.K	3	437.25	2	41.58
Treated 1	P02766|TTHY_HUMAN	Transthyretin	125.97	K.ALGISPFHEHAE.V	3	436.549	1	20.42
Treated 1	P02766|TTHY_HUMAN	Transthyretin	125.97	L.LSPYSYSTTAVVTNPKE	2	928.963	1	63.64
Treated 1	P02766|TTHY_HUMAN	Transthyretin	125.97	P.AINVAVHV.F	2	411.744	1	20.59
Treated 1	P02766|TTHY_HUMAN	Transthyretin	125.97	R.GSPAINVAVHVFR.K	3	456.256	2	35.66
Treated 1	P18206|VINC_HUMAN	Vinculin	21.55	S.ILEPVAQQISH.L	2	617.84	1	21.55
Treated 1	P07225|PROS_HUMAN	Vitamin K-dependent protein S	31.86	L.FTAARQSTNAYPDL.R	2	777.878	1	31.86
Treated 1	P04004|VTNC_HUMAN	Vitronectin	166.8	A.TVHEQVGGPSLTSD.L	2	713.842	1	20.8
Treated 1	P04004|VTNC_HUMAN	Vitronectin	166.8	A.TWLSLFSSEESN.L	2	700.321	2	50.25
Treated 1	P04004|VTNC_HUMAN	Vitronectin	166.8	D.WHGVPGQVDAA.M	2	568.776	1	40.38
Treated 1	P04004|VTNC_HUMAN	Vitronectin	166.8	F.ISRDWHGVPGQVDAA.M	2	804.396	1	35.79
Treated 1	P04004|VTNC_HUMAN	Vitronectin	166.8	I.SRDWHGVPGQVDAA.M	2	747.856	2	31.47
Treated 1	P04004|VTNC_HUMAN	Vitronectin	166.8	I.YISGM(+15.99)APRPSLA.K	2	639.827	1	22.05
Treated 1	P04004|VTNC_HUMAN	Vitronectin	166.8	I.YISGMAPRPSL.A	2	596.31	1	27.26
Treated 1	P04004|VTNC_HUMAN	Vitronectin	166.8	I.YISGMAPRPSLA.K	2	631.829	1	31.14
Treated 1	P04004|VTNC_HUMAN	Vitronectin	166.8	L.SAVFEHFA.M	2	454.218	1	22.42
Treated 1	P04004|VTNC_HUMAN	Vitronectin	166.8	R.ATWLSLFSSEE.S	2	635.302	1	32.28
Treated 1	P04004|VTNC_HUMAN	Vitronectin	166.8	R.ATWLSLFSSEESN.L	2	735.839	2	45.38
Treated 1	P04004|VTNC_HUMAN	Vitronectin	166.8	R.DWHGVPGQVDAA.M	2	626.289	1	35.85
Treated 1	P04004|VTNC_HUMAN	Vitronectin	166.8	R.IYISGM(+15.99)APRPS.L	2	604.309	2	19.24
Treated 1	P04004|VTNC_HUMAN	Vitronectin	166.8	R.IYISGM(+15.99)APRPSL.A	2	660.85	1	29.09
Treated 1	P04004|VTNC_HUMAN	Vitronectin	166.8	R.IYISGM(+15.99)APRPSLA.K	2	696.368	1	28.69
Treated 1	P04004|VTNC_HUMAN	Vitronectin	166.8	R.IYISGMAPRP.S	2	552.795	1	25.24
Treated 1	P04004|VTNC_HUMAN	Vitronectin	166.8	R.IYISGMAPRPSL.A	2	652.852	1	29.55
Treated 1	P04004|VTNC_HUMAN	Vitronectin	166.8	R.IYISGMAPRPSLA.K	2	688.37	2	35.86
Treated 1	P04004|VTNC_HUMAN	Vitronectin	166.8	R.IYISGMAPRPSLAKKQ.R	4	440.751	1	21.96
Treated 1	P04004|VTNC_HUMAN	Vitronectin	166.8	R.TSAGTRQPQFI.S	2	603.315	3	46.15
Treated 1	P04004|VTNC_HUMAN	Vitronectin	166.8	R.TSAGTRQPQFISRDWHGVPGQVDAA.M	4	671.084	3	29.14
Treated 1	P04004|VTNC_HUMAN	Vitronectin	166.8	S.AVFEHFA.M	2	410.702	1	13.75
Treated 1	P04004|VTNC_HUMAN	Vitronectin	166.8	S.LSAVFEHFA.M	2	510.759	2	28.47
Treated 1	P04004|VTNC_HUMAN	Vitronectin	166.8	S.LSAVFEHFAM(+15.99).M	2	584.277	1	31.67
Treated 1	P04004|VTNC_HUMAN	Vitronectin	166.8	S.SLSAVFEHFA.M	2	554.276	1	25.81
Treated 1	P04004|VTNC_HUMAN	Vitronectin	166.8	T.VHEQVGGPSLTSD.L	2	663.319	2	40.82
Treated 1	P04004|VTNC_HUMAN	Vitronectin	166.8	T.VHEQVGGPSLTSDLQ.A	2	783.889	1	53.61
Treated 1	P04004|VTNC_HUMAN	Vitronectin	166.8	T.WLSLFSSEESN.L	2	649.797	2	44.29
Treated 1	P04004|VTNC_HUMAN	Vitronectin	166.8	W.LSLFSSEESN.L	2	556.757	1	41.33
Treated 1	P04004|VTNC_HUMAN	Vitronectin	166.8	Y.ISGM(+15.99)APRPSLA.K	2	558.296	1	32.51
Treated 1	P04004|VTNC_HUMAN	Vitronectin	166.8	Y.ISGMAPRPSLA.K	2	550.298	1	36.25
Treated 1	Q15942|ZYX_HUMAN	Zyxin	69.5	A.LSAGTGSPQPPSFTYAQ.Q	2	854.91	1	29.39
Treated 1	Q15942|ZYX_HUMAN	Zyxin	69.5	M.A(+42.01)APRPSPAISVS.V	2	597.824	1	22.42
Treated 1	Q15942|ZYX_HUMAN	Zyxin	69.5	M.A(+42.01)APRPSPAISVSVSAPA.F	2	810.439	1	33.47
Treated 1	Q15942|ZYX_HUMAN	Zyxin	69.5	Q.LHVQSQTQPVSLA.N	2	704.381	1	31.46
Treated 1	Q15942|ZYX_HUMAN	Zyxin	69.5	S.LLDDMTKNDPFK.A	3	479.573	1	24.06
Control 2	P02671|FIBA_HUMAN	Fibrinogen alpha chain	189.76	A.DSGEGDFLAEGGGVR.G	2	733.329	1	70.27
Control 2	P02671|FIBA_HUMAN	Fibrinogen alpha chain	189.76	F.DTASTGKTFPG.F	2	541.26	1	41.03
Control 2	P02671|FIBA_HUMAN	Fibrinogen alpha chain	189.76	F.DTASTGKTFPGFF.S	2	688.328	1	62.77
Control 2	P02671|FIBA_HUMAN	Fibrinogen alpha chain	189.76	F.FDTASTGKTFPG.F	2	614.794	2	56.55
Control 2	P02671|FIBA_HUMAN	Fibrinogen alpha chain	189.76	G.DSTFESKSY.K	2	532.232	1	50.69
Control 2	P02671|FIBA_HUMAN	Fibrinogen alpha chain	189.76	S.GEGDFLAEGGGVR.G	2	632.299	1	55.21
Control 2	P02671|FIBA_HUMAN	Fibrinogen alpha chain	189.76	S.SHHPGIAE.F	2	424.205	1	41.37
Control 2	P02671|FIBA_HUMAN	Fibrinogen alpha chain	189.76	S.SHHPGIAEFPS.R	2	589.78	2	41.61
Control 2	P02671|FIBA_HUMAN	Fibrinogen alpha chain	189.76	S.SSHHPGIA.E	2	403.2	1	43.59
Control 2	P02671|FIBA_HUMAN	Fibrinogen alpha chain	189.76	T.ADSGEGDFLAEGGGVR.G	2	768.847	1	71.18
Control 2	Q14624-2|ITIH4_HUMAN	Isoform 2 of Inter-alpha-trypsin inhibitor heavy chain H4	149.71	L.GLPGPPDVPDHAAYHPF.R	2	893.928	3	54.51
Control 2	Q14624-2|ITIH4_HUMAN	Isoform 2 of Inter-alpha-trypsin inhibitor heavy chain H4	149.71	P.DHAAYHPF.R	2	479.212	2	45.2
Control 2	Q14624-2|ITIH4_HUMAN	Isoform 2 of Inter-alpha-trypsin inhibitor heavy chain H4	149.71	P.DVPDHAAYHPF.R	2	634.785	3	52.86
Control 2	Q14624-2|ITIH4_HUMAN	Isoform 2 of Inter-alpha-trypsin inhibitor heavy chain H4	149.71	P.GPPDVPDHAAYHPF.R	2	760.348	4	70.94
Control 2	Q14624-2|ITIH4_HUMAN	Isoform 2 of Inter-alpha-trypsin inhibitor heavy chain H4	149.71	R.NVHSAGAAGSRM.N	2	579.276	1	48.99
Control 2	P02679-2|FIBG_HUMAN	Isoform Gamma-A of Fibrinogen gamma chain	44.72	H.HLGGAKQAGDV	2	526.776	1	44.72
Treated 2	P08697|A2AP_HUMAN	Alpha-2-antiplasmin	170.33	A.M(+15.99)EPLGRQ.L	2	423.71	1	19.63
Treated 2	P08697|A2AP_HUMAN	Alpha-2-antiplasmin	170.33	A.MEPLGRQ.L	2	415.712	1	14.93
Treated 2	P08697|A2AP_HUMAN	Alpha-2-antiplasmin	170.33	A.MEPLGRQLTSGP.N	2	643.33	1	30.7
Treated 2	P08697|A2AP_HUMAN	Alpha-2-antiplasmin	170.33	G.FPRGDKLFGPDLK.L	3	497.276	1	23.52
Treated 2	P08697|A2AP_HUMAN	Alpha-2-antiplasmin	170.33	L.KLGNQEPGGQTA.L	2	600.303	1	38.06
Treated 2	P08697|A2AP_HUMAN	Alpha-2-antiplasmin	170.33	L.LKLGNQEPGGQTA.L	2	656.846	2	41.16
Treated 2	P08697|A2AP_HUMAN	Alpha-2-antiplasmin	170.33	L.TLLKLGNQEPGGQ.T	2	677.868	1	43.51
Treated 2	P08697|A2AP_HUMAN	Alpha-2-antiplasmin	170.33	L.TLLKLGNQEPGGQTA.L	2	763.91	3	53.2
Treated 2	P08697|A2AP_HUMAN	Alpha-2-antiplasmin	170.33	L.TSGPNQEQVSP.L	2	572.266	1	18.94
Treated 2	P08697|A2AP_HUMAN	Alpha-2-antiplasmin	170.33	L.TSGPNQEQVSPLT.L	2	679.332	1	31.56
Treated 2	P08697|A2AP_HUMAN	Alpha-2-antiplasmin	170.33	M.EPLGRQLTSGP.N	2	577.809	1	23.04
Treated 2	P08697|A2AP_HUMAN	Alpha-2-antiplasmin	170.33	N.QEQVSPLTL.L	2	507.775	1	20.55
Treated 2	P08697|A2AP_HUMAN	Alpha-2-antiplasmin	170.33	P.LTLLKLGNQEPGGQT.A	2	784.933	1	45.47
Treated 2	P08697|A2AP_HUMAN	Alpha-2-antiplasmin	170.33	P.LTLLKLGNQEPGGQTA.L	2	820.452	2	52.75
Treated 2	P08697|A2AP_HUMAN	Alpha-2-antiplasmin	170.33	P.N(+.98)QEQVSPLT.L	2	508.747	4	24.73
Treated 2	P08697|A2AP_HUMAN	Alpha-2-antiplasmin	170.33	P.NQEQVSP.L	2	401.189	2	18.69
Treated 2	P08697|A2AP_HUMAN	Alpha-2-antiplasmin	170.33	P.NQEQVSPLT.L	2	508.255	3	32.02
Treated 2	P08697|A2AP_HUMAN	Alpha-2-antiplasmin	170.33	P.NQEQVSPLTL.L	2	564.796	2	30.23
Treated 2	P08697|A2AP_HUMAN	Alpha-2-antiplasmin	170.33	Q.LTSGPNQEQVSP.L	2	628.809	1	28.07
Treated 2	P08697|A2AP_HUMAN	Alpha-2-antiplasmin	170.33	Q.LTSGPNQEQVSPLT.L	2	735.871	1	39.01
Treated 2	P08697|A2AP_HUMAN	Alpha-2-antiplasmin	170.33	Q.SLKGFPR.G	2	402.74	1	16.97
Treated 2	P08697|A2AP_HUMAN	Alpha-2-antiplasmin	170.33	Q.SLKGFPRG.D	2	431.25	1	16.51
Treated 2	P08697|A2AP_HUMAN	Alpha-2-antiplasmin	170.33	Q.SLKGFPRGD.K	2	488.764	1	21.39
Treated 2	P08697|A2AP_HUMAN	Alpha-2-antiplasmin	170.33	R.GDKLFGPDL.K	2	481.252	1	34.75
Treated 2	P08697|A2AP_HUMAN	Alpha-2-antiplasmin	170.33	R.GDKLFGPDLK.L	2	545.299	1	36.41
Treated 2	P08697|A2AP_HUMAN	Alpha-2-antiplasmin	170.33	R.QLTSGPNQEQVSP.L	2	692.836	1	28.61
Treated 2	P08697|A2AP_HUMAN	Alpha-2-antiplasmin	170.33	R.QLTSGPNQEQVSPLT.L	2	799.903	1	40.77
Treated 2	P08697|A2AP_HUMAN	Alpha-2-antiplasmin	170.33	T.LLKLGN(+.98)QEPGGQTA.L	2	713.878	1	43.64
Treated 2	P08697|A2AP_HUMAN	Alpha-2-antiplasmin	170.33	T.LLKLGNQEPGGQ.T	2	627.344	1	44.03
Treated 2	P08697|A2AP_HUMAN	Alpha-2-antiplasmin	170.33	T.LLKLGNQEPGGQT.A	2	677.867	1	41.41
Treated 2	P08697|A2AP_HUMAN	Alpha-2-antiplasmin	170.33	T.LLKLGNQEPGGQTA.L	2	713.387	2	47.56
Treated 2	P08697|A2AP_HUMAN	Alpha-2-antiplasmin	170.33	T.SGPNQEQVSPLT.L	2	628.805	1	11.54
Treated 2	P02765|FETUA_HUMAN	Alpha-2-HS-glycoprotein	211.03	A.APPGHQLH.R	2	428.724	2	29.43
Treated 2	P02765|FETUA_HUMAN	Alpha-2-HS-glycoprotein	211.03	A.APPGHQLHR.A	2	506.774	1	35.26
Treated 2	P02765|FETUA_HUMAN	Alpha-2-HS-glycoprotein	211.03	A.HYDLRHT.F	2	471.231	1	29.14
Treated 2	P02765|FETUA_HUMAN	Alpha-2-HS-glycoprotein	211.03	A.HYDLRHTFM(+15.99)GVVS.L	3	526.588	1	22.22
Treated 2	P02765|FETUA_HUMAN	Alpha-2-HS-glycoprotein	211.03	A.PPGHQLHR.A	2	471.256	1	28.91
Treated 2	P02765|FETUA_HUMAN	Alpha-2-HS-glycoprotein	211.03	D.LRHTFM(+15.99).G	2	410.709	1	24.03
Treated 2	P02765|FETUA_HUMAN	Alpha-2-HS-glycoprotein	211.03	D.LRHTFM(+15.99)G.V	2	439.22	2	25.85
Treated 2	P02765|FETUA_HUMAN	Alpha-2-HS-glycoprotein	211.03	D.LRHTFM(+15.99)GVVS.L	2	581.804	6	27.77
Treated 2	P02765|FETUA_HUMAN	Alpha-2-HS-glycoprotein	211.03	D.LRHTFM(+15.99)GVVSLGSPSGE.V	2	895.447	2	44.56
Treated 2	P02765|FETUA_HUMAN	Alpha-2-HS-glycoprotein	211.03	D.LRHTFM.G	2	402.713	1	27.61
Treated 2	P02765|FETUA_HUMAN	Alpha-2-HS-glycoprotein	211.03	D.LRHTFMG.V	2	431.223	1	27.4
Treated 2	P02765|FETUA_HUMAN	Alpha-2-HS-glycoprotein	211.03	D.LRHTFMGVVS.L	2	573.807	2	32.69
Treated 2	P02765|FETUA_HUMAN	Alpha-2-HS-glycoprotein	211.03	E.VKVWPQQPSGE.L	2	627.826	1	41.74
Treated 2	P02765|FETUA_HUMAN	Alpha-2-HS-glycoprotein	211.03	F.M(+15.99)GVVSLGSPSGE.V	2	568.266	1	38.22
Treated 2	P02765|FETUA_HUMAN	Alpha-2-HS-glycoprotein	211.03	F.M(+15.99)GVVSLGSPSGEVSHPRKT.R	3	647.666	2	30.97
Treated 2	P02765|FETUA_HUMAN	Alpha-2-HS-glycoprotein	211.03	F.MGVVSLGSPSGEVSHPRKT.R	3	642.333	1	32.77
Treated 2	P02765|FETUA_HUMAN	Alpha-2-HS-glycoprotein	211.03	G.APGLPPAGSPPDSHV.L	2	699.852	5	42.86
Treated 2	P02765|FETUA_HUMAN	Alpha-2-HS-glycoprotein	211.03	G.APGLPPAGSPPDSHVL.L	2	756.394	4	44.93
Treated 2	P02765|FETUA_HUMAN	Alpha-2-HS-glycoprotein	211.03	G.SPSGEVSHPR.K	2	526.758	1	39.75
Treated 2	P02765|FETUA_HUMAN	Alpha-2-HS-glycoprotein	211.03	G.SPSGEVSHPRKT.R	2	641.329	2	42.92
Treated 2	P02765|FETUA_HUMAN	Alpha-2-HS-glycoprotein	211.03	G.VVSLGSPSGE.V	2	466.239	1	34.07
Treated 2	P02765|FETUA_HUMAN	Alpha-2-HS-glycoprotein	211.03	G.VVSLGSPSGEVSHPR.K	2	754.395	2	41.78
Treated 2	P02765|FETUA_HUMAN	Alpha-2-HS-glycoprotein	211.03	G.VVSLGSPSGEVSHPRKT.R	2	868.968	4	39.66
Treated 2	P02765|FETUA_HUMAN	Alpha-2-HS-glycoprotein	211.03	H.QLHRAHYD.L	2	520.256	1	36.96
Treated 2	P02765|FETUA_HUMAN	Alpha-2-HS-glycoprotein	211.03	H.RAHYDLRHTFM(+15.99)GVVS.L	3	602.3	1	22.92
Treated 2	P02765|FETUA_HUMAN	Alpha-2-HS-glycoprotein	211.03	H.VLLAAPPGH.Q	2	437.759	1	15.75
Treated 2	P02765|FETUA_HUMAN	Alpha-2-HS-glycoprotein	211.03	H.VLLAAPPGHQ.L	2	501.789	3	32.82
Treated 2	P02765|FETUA_HUMAN	Alpha-2-HS-glycoprotein	211.03	H.VLLAAPPGHQL.H	2	558.33	2	32.16
Treated 2	P02765|FETUA_HUMAN	Alpha-2-HS-glycoprotein	211.03	H.VLLAAPPGHQLH.R	2	626.859	1	31.12
Treated 2	P02765|FETUA_HUMAN	Alpha-2-HS-glycoprotein	211.03	H.YDLRHT.F	2	402.703	1	26.95
Treated 2	P02765|FETUA_HUMAN	Alpha-2-HS-glycoprotein	211.03	H.YDLRHTFM(+15.99)GVVS.L	2	720.849	2	35.81
Treated 2	P02765|FETUA_HUMAN	Alpha-2-HS-glycoprotein	211.03	H.YDLRHTFMGVVS.L	2	712.849	1	23.98
Treated 2	P02765|FETUA_HUMAN	Alpha-2-HS-glycoprotein	211.03	L.AAPPGHQLHR.A	2	542.292	1	32.49
Treated 2	P02765|FETUA_HUMAN	Alpha-2-HS-glycoprotein	211.03	L.GAPGLPPAGSPPDSHV.L	2	728.363	10	40.46
Treated 2	P02765|FETUA_HUMAN	Alpha-2-HS-glycoprotein	211.03	L.GAPGLPPAGSPPDSHVL.L	2	784.904	1	18.24
Treated 2	P02765|FETUA_HUMAN	Alpha-2-HS-glycoprotein	211.03	L.GSPSGEVSHP.R	2	477.218	1	29.28
Treated 2	P02765|FETUA_HUMAN	Alpha-2-HS-glycoprotein	211.03	L.GSPSGEVSHPR.K	2	555.268	1	41.77
Treated 2	P02765|FETUA_HUMAN	Alpha-2-HS-glycoprotein	211.03	L.GSPSGEVSHPRKT.R	2	669.84	2	45.95
Treated 2	P02765|FETUA_HUMAN	Alpha-2-HS-glycoprotein	211.03	L.LAAPPGHQL.H	2	452.255	4	29.28
Treated 2	P02765|FETUA_HUMAN	Alpha-2-HS-glycoprotein	211.03	L.LAAPPGHQLH.R	2	520.785	1	33.67
Treated 2	P02765|FETUA_HUMAN	Alpha-2-HS-glycoprotein	211.03	L.LAAPPGHQLHR.A	2	598.834	2	37.33
Treated 2	P02765|FETUA_HUMAN	Alpha-2-HS-glycoprotein	211.03	L.LAAPPGHQLHRAHYD.L	3	561.621	1	21.5
Treated 2	P02765|FETUA_HUMAN	Alpha-2-HS-glycoprotein	211.03	L.RHTFM(+15.99)GVVS.L	2	525.263	2	23.08
Treated 2	P02765|FETUA_HUMAN	Alpha-2-HS-glycoprotein	211.03	M.GVVSLGSPSGE.V	2	494.748	1	35.47
Treated 2	P02765|FETUA_HUMAN	Alpha-2-HS-glycoprotein	211.03	M.GVVSLGSPSGEVSHPR.K	2	782.903	2	39.12
Treated 2	P02765|FETUA_HUMAN	Alpha-2-HS-glycoprotein	211.03	M.GVVSLGSPSGEVSHPRKT.R	2	897.477	3	41.49
Treated 2	P02765|FETUA_HUMAN	Alpha-2-HS-glycoprotein	211.03	P.AGSPPDSHV.L	2	433.703	1	23.46
Treated 2	P02765|FETUA_HUMAN	Alpha-2-HS-glycoprotein	211.03	P.GLPPAGSPPDSHV.L	2	615.808	3	27.16
Treated 2	P02765|FETUA_HUMAN	Alpha-2-HS-glycoprotein	211.03	P.GLPPAGSPPDSHVL.L	2	672.349	3	31.21
Treated 2	P02765|FETUA_HUMAN	Alpha-2-HS-glycoprotein	211.03	P.HGPGLIYR.Q	2	456.757	1	24.53
Treated 2	P02765|FETUA_HUMAN	Alpha-2-HS-glycoprotein	211.03	P.LGAPGLPPAGSPPDS.H	2	666.842	1	42.37
Treated 2	P02765|FETUA_HUMAN	Alpha-2-HS-glycoprotein	211.03	P.LGAPGLPPAGSPPDSH.V	2	735.37	4	42.77
Treated 2	P02765|FETUA_HUMAN	Alpha-2-HS-glycoprotein	211.03	P.LGAPGLPPAGSPPDSHV.L	2	784.905	17	43.89
Treated 2	P02765|FETUA_HUMAN	Alpha-2-HS-glycoprotein	211.03	P.LGAPGLPPAGSPPDSHVL.L	2	841.447	10	44.09
Treated 2	P02765|FETUA_HUMAN	Alpha-2-HS-glycoprotein	211.03	P.LGAPGLPPAGSPPDSHVLLAAPPGH.Q	3	775.747	1	35.07
Treated 2	P02765|FETUA_HUMAN	Alpha-2-HS-glycoprotein	211.03	P.LGAPGLPPAGSPPDSHVLLAAPPGHQ.L	3	818.434	4	44.75
Treated 2	P02765|FETUA_HUMAN	Alpha-2-HS-glycoprotein	211.03	P.PGHQLHR.A	2	422.731	1	20.51
Treated 2	P02765|FETUA_HUMAN	Alpha-2-HS-glycoprotein	211.03	Q.LHRAHYD.L	2	456.227	1	30.72
Treated 2	P02765|FETUA_HUMAN	Alpha-2-HS-glycoprotein	211.03	Q.LHRAHYDL.R	2	512.769	2	34.68
Treated 2	P02765|FETUA_HUMAN	Alpha-2-HS-glycoprotein	211.03	Q.LHRAHYDLR.H	2	590.818	1	11.17
Treated 2	P02765|FETUA_HUMAN	Alpha-2-HS-glycoprotein	211.03	Q.LHRAHYDLRH.T	3	439.901	2	18.76
Treated 2	P02765|FETUA_HUMAN	Alpha-2-HS-glycoprotein	211.03	Q.LHRAHYDLRHT.F	3	473.583	2	34.03
Treated 2	P02765|FETUA_HUMAN	Alpha-2-HS-glycoprotein	211.03	Q.LHRAHYDLRHTF.M	3	522.605	2	32.18
Treated 2	P02765|FETUA_HUMAN	Alpha-2-HS-glycoprotein	211.03	Q.LHRAHYDLRHTFM(+15.99).G	3	571.617	1	31.41
Treated 2	P02765|FETUA_HUMAN	Alpha-2-HS-glycoprotein	211.03	Q.LHRAHYDLRHTFM(+15.99)GVVS.L	3	685.681	6	27.59
Treated 2	P02765|FETUA_HUMAN	Alpha-2-HS-glycoprotein	211.03	Q.LHRAHYDLRHTFMG.V	3	585.291	1	23.06
Treated 2	P02765|FETUA_HUMAN	Alpha-2-HS-glycoprotein	211.03	Q.LHRAHYDLRHTFMGVVS.L	3	680.349	3	21.44
Treated 2	P02765|FETUA_HUMAN	Alpha-2-HS-glycoprotein	211.03	R.AHYDLRH.T	2	456.226	1	30.31
Treated 2	P02765|FETUA_HUMAN	Alpha-2-HS-glycoprotein	211.03	R.AHYDLRHT.F	2	506.75	2	32.21
Treated 2	P02765|FETUA_HUMAN	Alpha-2-HS-glycoprotein	211.03	R.AHYDLRHTF.M	2	580.284	2	33.61
Treated 2	P02765|FETUA_HUMAN	Alpha-2-HS-glycoprotein	211.03	R.AHYDLRHTFM(+15.99).G	2	653.802	3	38.15
Treated 2	P02765|FETUA_HUMAN	Alpha-2-HS-glycoprotein	211.03	R.AHYDLRHTFM(+15.99)G.V	2	682.312	4	41.85
Treated 2	P02765|FETUA_HUMAN	Alpha-2-HS-glycoprotein	211.03	R.AHYDLRHTFM(+15.99)GV.V	2	731.846	1	41.49
Treated 2	P02765|FETUA_HUMAN	Alpha-2-HS-glycoprotein	211.03	R.AHYDLRHTFM(+15.99)GVVS.L	2	824.896	5	44.49
Treated 2	P02765|FETUA_HUMAN	Alpha-2-HS-glycoprotein	211.03	R.AHYDLRHTFM.G	2	645.804	1	38.56
Treated 2	P02765|FETUA_HUMAN	Alpha-2-HS-glycoprotein	211.03	R.AHYDLRHTFMG.V	2	674.315	2	41.13
Treated 2	P02765|FETUA_HUMAN	Alpha-2-HS-glycoprotein	211.03	R.AHYDLRHTFMGVVS.L	2	816.899	4	46
Treated 2	P02765|FETUA_HUMAN	Alpha-2-HS-glycoprotein	211.03	R.HTFM(+15.99)GVVS.L	2	447.212	1	24.98
Treated 2	P02765|FETUA_HUMAN	Alpha-2-HS-glycoprotein	211.03	R.HTFM(+15.99)GVVSLGSPSGE.V	2	760.854	2	38.99
Treated 2	P02765|FETUA_HUMAN	Alpha-2-HS-glycoprotein	211.03	R.HTFM(+15.99)GVVSLGSPSGEVSHPRKT.R	4	582.296	2	20.7
Treated 2	P02765|FETUA_HUMAN	Alpha-2-HS-glycoprotein	211.03	R.HTFMGVVS.L	2	439.215	2	27.85
Treated 2	P02765|FETUA_HUMAN	Alpha-2-HS-glycoprotein	211.03	R.HTFMGVVSLGSPSGE.V	2	752.856	1	41.27
Treated 2	P02765|FETUA_HUMAN	Alpha-2-HS-glycoprotein	211.03	R.HTFMGVVSLGSPSGEVSHPRKT.R	4	578.295	2	29.04
Treated 2	P02765|FETUA_HUMAN	Alpha-2-HS-glycoprotein	211.03	R.IRHFKV	2	400.249	1	22.79
Treated 2	P02765|FETUA_HUMAN	Alpha-2-HS-glycoprotein	211.03	R.TVVQPSVGA.A	2	429.24	2	29.63
Treated 2	P02765|FETUA_HUMAN	Alpha-2-HS-glycoprotein	211.03	S.LGSPSGEVSHP.R	2	533.761	2	33.83
Treated 2	P02765|FETUA_HUMAN	Alpha-2-HS-glycoprotein	211.03	S.LGSPSGEVSHPR.K	2	611.81	3	40.52
Treated 2	P02765|FETUA_HUMAN	Alpha-2-HS-glycoprotein	211.03	S.LGSPSGEVSHPRKT.R	2	726.381	4	44.97
Treated 2	P02765|FETUA_HUMAN	Alpha-2-HS-glycoprotein	211.03	S.PSGEVSHPRKT.R	2	597.813	1	36.56
Treated 2	P02765|FETUA_HUMAN	Alpha-2-HS-glycoprotein	211.03	T.FM(+15.99)GVVSLGSPSGE.V	2	641.801	1	40.41
Treated 2	P02765|FETUA_HUMAN	Alpha-2-HS-glycoprotein	211.03	T.FM(+15.99)GVVSLGSPSGEVSHPR.K	3	620.307	1	44.7
Treated 2	P02765|FETUA_HUMAN	Alpha-2-HS-glycoprotein	211.03	T.FM(+15.99)GVVSLGSPSGEVSHPRKT.R	2	1044.53	3	44.81
Treated 2	P02765|FETUA_HUMAN	Alpha-2-HS-glycoprotein	211.03	T.FMGVVSLGSPSGEVSHPRKT.R	3	691.356	2	38.75
Treated 2	P02765|FETUA_HUMAN	Alpha-2-HS-glycoprotein	211.03	V.LLAAPPGHQ.L	2	452.255	4	27.27
Treated 2	P02765|FETUA_HUMAN	Alpha-2-HS-glycoprotein	211.03	V.LLAAPPGHQL.H	2	508.797	3	30.78
Treated 2	P02765|FETUA_HUMAN	Alpha-2-HS-glycoprotein	211.03	V.LLAAPPGHQLH.R	2	577.327	3	31.92
Treated 2	P02765|FETUA_HUMAN	Alpha-2-HS-glycoprotein	211.03	V.LLAAPPGHQLHR.A	2	655.378	4	34.55
Treated 2	P02765|FETUA_HUMAN	Alpha-2-HS-glycoprotein	211.03	V.LLAAPPGHQLHRAH.Y	3	506.618	1	27.04
Treated 2	P02765|FETUA_HUMAN	Alpha-2-HS-glycoprotein	211.03	V.LLAAPPGHQLHRAHYD.L	3	599.316	1	14.93
Treated 2	P02765|FETUA_HUMAN	Alpha-2-HS-glycoprotein	211.03	V.SLGSPSGEVSHPR.K	3	437.221	1	25.65
Treated 2	P02765|FETUA_HUMAN	Alpha-2-HS-glycoprotein	211.03	V.SLGSPSGEVSHPRKT.R	2	769.898	2	41.68
Treated 2	P02765|FETUA_HUMAN	Alpha-2-HS-glycoprotein	211.03	V.VSLGSPSGEVSHPRKT.R	4	410.22	2	31.94
Treated 2	P02765|FETUA_HUMAN	Alpha-2-HS-glycoprotein	211.03	Y.DLRHTFM(+15.99).G	2	468.223	2	26.72
Treated 2	P02765|FETUA_HUMAN	Alpha-2-HS-glycoprotein	211.03	Y.DLRHTFM(+15.99)G.V	2	496.733	2	30.55
Treated 2	P02765|FETUA_HUMAN	Alpha-2-HS-glycoprotein	211.03	Y.DLRHTFM(+15.99)GV.V	2	546.267	1	34.83
Treated 2	P02765|FETUA_HUMAN	Alpha-2-HS-glycoprotein	211.03	Y.DLRHTFM(+15.99)GVVS.L	2	639.317	3	34.85
Treated 2	P02765|FETUA_HUMAN	Alpha-2-HS-glycoprotein	211.03	Y.DLRHTFMGVVS.L	2	631.319	2	24.79
Treated 2	P01023|A2MG_HUMAN	Alpha-2-macroglobulin	74.76	F.YESDVM(+15.99)GRGHA.R	2	619.265	1	35.27
Treated 2	P01023|A2MG_HUMAN	Alpha-2-macroglobulin	74.76	R.VGFYESDVM(+15.99)GRGH.A	2	735.325	1	37.09
Treated 2	P01023|A2MG_HUMAN	Alpha-2-macroglobulin	74.76	R.VGFYESDVM(+15.99)GRGHA.R	2	770.841	2	41.06
Treated 2	P01023|A2MG_HUMAN	Alpha-2-macroglobulin	74.76	R.VGFYESDVMGRGHA.R	2	762.845	2	44.46
Treated 2	P02647|APOA1_HUMAN	Apolipoprotein A-I	188.68	A.LGKQLNLK.L	2	457.294	1	29.32
Treated 2	P02647|APOA1_HUMAN	Apolipoprotein A-I	188.68	A.LRTHLAPYSDE.L	2	651.327	1	39.82
Treated 2	P02647|APOA1_HUMAN	Apolipoprotein A-I	188.68	E.LQEGARQ.K	2	401.214	1	17.96
Treated 2	P02647|APOA1_HUMAN	Apolipoprotein A-I	188.68	E.LQEGARQKLHE.L	2	654.853	1	22.32
Treated 2	P02647|APOA1_HUMAN	Apolipoprotein A-I	188.68	E.LYRQKV.E	2	403.747	1	20.4
Treated 2	P02647|APOA1_HUMAN	Apolipoprotein A-I	188.68	E.LYRQKVEP.L	2	516.794	2	24.55
Treated 2	P02647|APOA1_HUMAN	Apolipoprotein A-I	188.68	E.VKAKVQPY.L	2	466.78	1	32
Treated 2	P02647|APOA1_HUMAN	Apolipoprotein A-I	188.68	E.VKAKVQPYLDDF.Q	2	711.883	2	44.81
Treated 2	P02647|APOA1_HUMAN	Apolipoprotein A-I	188.68	F.EGSALGKQLN.L	2	508.771	1	38.75
Treated 2	P02647|APOA1_HUMAN	Apolipoprotein A-I	188.68	F.LSALEEYTK.K	2	527.275	1	28.08
Treated 2	P02647|APOA1_HUMAN	Apolipoprotein A-I	188.68	F.LSALEEYTKKLNTQ	2	819.438	2	44.45
Treated 2	P02647|APOA1_HUMAN	Apolipoprotein A-I	188.68	H.LSTLSEKAKPA.L	2	572.83	1	37.66
Treated 2	P02647|APOA1_HUMAN	Apolipoprotein A-I	188.68	K.DSGRDYVSQ.F	2	513.726	1	22.99
Treated 2	P02647|APOA1_HUMAN	Apolipoprotein A-I	188.68	K.LLDNWDSVTST.F	2	625.796	2	34.1
Treated 2	P02647|APOA1_HUMAN	Apolipoprotein A-I	188.68	K.LLDNWDSVTSTFS.K	2	742.846	1	30.43
Treated 2	P02647|APOA1_HUMAN	Apolipoprotein A-I	188.68	K.LREQLGPVTQE.F	2	635.341	2	33.78
Treated 2	P02647|APOA1_HUMAN	Apolipoprotein A-I	188.68	K.VEPLRAE.L	2	407.226	1	14.3
Treated 2	P02647|APOA1_HUMAN	Apolipoprotein A-I	188.68	K.VQPYLDDF.Q	2	498.735	1	23.05
Treated 2	P02647|APOA1_HUMAN	Apolipoprotein A-I	188.68	L.DNWDSVTST.F	2	512.713	1	15.18
Treated 2	P02647|APOA1_HUMAN	Apolipoprotein A-I	188.68	L.DNWDSVTSTFS.K	2	629.763	1	33.69
Treated 2	P02647|APOA1_HUMAN	Apolipoprotein A-I	188.68	L.KLLDNWDS.V	2	495.747	1	31.23
Treated 2	P02647|APOA1_HUMAN	Apolipoprotein A-I	188.68	L.KLLDNWDSVTST.F	2	689.844	2	36.91
Treated 2	P02647|APOA1_HUMAN	Apolipoprotein A-I	188.68	L.LDNWDSVTST.F	2	569.255	2	30.3
Treated 2	P02647|APOA1_HUMAN	Apolipoprotein A-I	188.68	L.NLKLLDNWDSVTST.F	2	803.407	1	40.75
Treated 2	P02647|APOA1_HUMAN	Apolipoprotein A-I	188.68	L.STLSEKAKPA.L	2	516.288	1	29.79
Treated 2	P02647|APOA1_HUMAN	Apolipoprotein A-I	188.68	L.YRQKVEP.L	2	460.252	1	15.36
Treated 2	P02647|APOA1_HUMAN	Apolipoprotein A-I	188.68	N.LKLLDNWDS.V	2	552.291	1	22.31
Treated 2	P02647|APOA1_HUMAN	Apolipoprotein A-I	188.68	N.LKLLDNWDSVTST.F	2	746.383	2	37.03
Treated 2	P02647|APOA1_HUMAN	Apolipoprotein A-I	188.68	P.LRAELQEGA.R	2	493.767	1	21.18
Treated 2	P02647|APOA1_HUMAN	Apolipoprotein A-I	188.68	Q.FEGSALGK.Q	2	404.713	1	22.05
Treated 2	P02647|APOA1_HUMAN	Apolipoprotein A-I	188.68	Q.FEGSALGKQ.L	2	468.742	1	35.46
Treated 2	P02647|APOA1_HUMAN	Apolipoprotein A-I	188.68	Q.FEGSALGKQL.N	2	525.284	1	40.75
Treated 2	P02647|APOA1_HUMAN	Apolipoprotein A-I	188.68	Q.FEGSALGKQLN.L	2	582.305	2	45.85
Treated 2	P02647|APOA1_HUMAN	Apolipoprotein A-I	188.68	Q.FEGSALGKQLNL.K	2	638.846	1	42.9
Treated 2	P02647|APOA1_HUMAN	Apolipoprotein A-I	188.68	Q.FEGSALGKQLNLK.L	2	702.892	2	43.35
Treated 2	P02647|APOA1_HUMAN	Apolipoprotein A-I	188.68	R.THLAPYSDE.L	2	516.735	1	33.49
Treated 2	P02647|APOA1_HUMAN	Apolipoprotein A-I	188.68	S.QFEGSALGKQLN.L	2	646.334	1	43.69
Treated 2	P02647|APOA1_HUMAN	Apolipoprotein A-I	188.68	S.TLSEKAKPA.L	2	472.773	1	32.55
Treated 2	P02647|APOA1_HUMAN	Apolipoprotein A-I	188.68	V.KDLATVYVDV.L	2	561.804	1	27.22
Treated 2	P02647|APOA1_HUMAN	Apolipoprotein A-I	188.68	V.LKDSGRDY.V	2	477.236	1	17.61
Treated 2	P02647|APOA1_HUMAN	Apolipoprotein A-I	188.68	V.LKDSGRDYVSQ.F	2	634.315	2	36.36
Treated 2	P02647|APOA1_HUMAN	Apolipoprotein A-I	188.68	V.LKDSGRDYVSQFEGSA.L	2	879.915	1	41.41
Treated 2	P02647|APOA1_HUMAN	Apolipoprotein A-I	188.68	V.SQFEGSALGKQLN.L	2	689.849	1	46.84
Treated 2	P02647|APOA1_HUMAN	Apolipoprotein A-I	188.68	Y.VSQFEGSA.L	2	412.692	1	19.65
Treated 2	P02647|APOA1_HUMAN	Apolipoprotein A-I	188.68	Y.VSQFEGSALG.K	2	497.743	1	13.73
Treated 2	P02647|APOA1_HUMAN	Apolipoprotein A-I	188.68	Y.VSQFEGSALGK.Q	2	561.792	1	40.71
Treated 2	P02647|APOA1_HUMAN	Apolipoprotein A-I	188.68	Y.VSQFEGSALGKQ.L	2	625.821	1	46.84
Treated 2	P02647|APOA1_HUMAN	Apolipoprotein A-I	188.68	Y.VSQFEGSALGKQLN.L	2	739.383	2	52.54
Treated 2	P02647|APOA1_HUMAN	Apolipoprotein A-I	188.68	Y.VSQFEGSALGKQLNLK.L	3	573.651	1	23.23
Treated 2	P02652|APOA2_HUMAN	Apolipoprotein A-II	153.61	E.LQAEAKSY.F	2	455.236	1	31.96
Treated 2	P02652|APOA2_HUMAN	Apolipoprotein A-II	153.61	F.LSYFVELGTQPAT.Q	2	713.364	1	41.34
Treated 2	P02652|APOA2_HUMAN	Apolipoprotein A-II	153.61	F.LSYFVELGTQPATQ	2	777.393	1	47.24
Treated 2	P02652|APOA2_HUMAN	Apolipoprotein A-II	153.61	F.VELGTQPAT.Q	2	458.242	1	23.36
Treated 2	P02652|APOA2_HUMAN	Apolipoprotein A-II	153.61	F.VELGTQPATQ	2	522.272	1	28.21
Treated 2	P02652|APOA2_HUMAN	Apolipoprotein A-II	153.61	K.KAGTELVN.F	2	416.231	1	16.49
Treated 2	P02652|APOA2_HUMAN	Apolipoprotein A-II	153.61	K.KAGTELVNF.L	2	489.765	1	24.3
Treated 2	P02652|APOA2_HUMAN	Apolipoprotein A-II	153.61	K.VKSPELQAE.A	2	500.768	1	31.41
Treated 2	P02652|APOA2_HUMAN	Apolipoprotein A-II	153.61	L.IKKAGTELVNF.L	3	407.239	2	19.45
Treated 2	P02652|APOA2_HUMAN	Apolipoprotein A-II	153.61	L.SYFVELGTQPA.T	2	606.299	1	35.21
Treated 2	P02652|APOA2_HUMAN	Apolipoprotein A-II	153.61	L.SYFVELGTQPAT.Q	2	656.822	2	41.19
Treated 2	P02652|APOA2_HUMAN	Apolipoprotein A-II	153.61	L.SYFVELGTQPATQ	2	720.852	2	41.73
Treated 2	P02652|APOA2_HUMAN	Apolipoprotein A-II	153.61	L.TPLIKKAGTELVNF.L	2	765.945	1	40.87
Treated 2	P02652|APOA2_HUMAN	Apolipoprotein A-II	153.61	P.LIKKAGTELVNF.L	2	666.896	1	37.16
Treated 2	P02652|APOA2_HUMAN	Apolipoprotein A-II	153.61	Q.LTPLIKKAGTELVN.F	2	748.952	1	14.37
Treated 2	P02652|APOA2_HUMAN	Apolipoprotein A-II	153.61	S.YFVELGTQPAT.Q	2	613.307	1	34.09
Treated 2	P02652|APOA2_HUMAN	Apolipoprotein A-II	153.61	S.YFVELGTQPATQ	2	677.336	1	44.69
Treated 2	P02652|APOA2_HUMAN	Apolipoprotein A-II	153.61	Y.FEKSKEQLTP.L	2	603.821	2	26.25
Treated 2	P02652|APOA2_HUMAN	Apolipoprotein A-II	153.61	Y.FEKSKEQLTPL.I	2	660.362	3	31.83
Treated 2	P02652|APOA2_HUMAN	Apolipoprotein A-II	153.61	Y.FQTVTDYGKD.L	2	587.274	1	36.21
Treated 2	P02652|APOA2_HUMAN	Apolipoprotein A-II	153.61	Y.FQTVTDYGKDLM(+15.99).E	2	717.333	1	36.24
Treated 2	P02652|APOA2_HUMAN	Apolipoprotein A-II	153.61	Y.FQTVTDYGKDLM(+15.99)EK.V	2	845.9	2	41.93
Treated 2	P02652|APOA2_HUMAN	Apolipoprotein A-II	153.61	Y.FVELGTQPA.T	2	481.251	2	27.68
Treated 2	P02652|APOA2_HUMAN	Apolipoprotein A-II	153.61	Y.FVELGTQPAT.Q	2	531.775	2	38.11
Treated 2	P02652|APOA2_HUMAN	Apolipoprotein A-II	153.61	Y.FVELGTQPATQ	2	595.804	1	41.26
Treated 2	P06727|APOA4_HUMAN	Apolipoprotein A-IV	180.78	A.LVQQM(+15.99)EQ.L	2	446.215	1	23.75
Treated 2	P06727|APOA4_HUMAN	Apolipoprotein A-IV	180.78	A.LVQQM(+15.99)EQLR.Q	2	580.806	1	28.71
Treated 2	P06727|APOA4_HUMAN	Apolipoprotein A-IV	180.78	D.LQKKLVPFATE.L	2	637.378	2	39.94
Treated 2	P06727|APOA4_HUMAN	Apolipoprotein A-IV	180.78	D.LRDKVNS.F	2	416.237	1	19.65
Treated 2	P06727|APOA4_HUMAN	Apolipoprotein A-IV	180.78	D.LRDKVNSF.F	2	489.771	1	18.99
Treated 2	P06727|APOA4_HUMAN	Apolipoprotein A-IV	180.78	E.FKVKIDQTVEE.L	2	668.359	1	38.52
Treated 2	P06727|APOA4_HUMAN	Apolipoprotein A-IV	180.78	E.LKAKIDQNVEE.L	2	643.85	1	33.58
Treated 2	P06727|APOA4_HUMAN	Apolipoprotein A-IV	180.78	E.LKGRLTPYADE.F	2	631.84	2	35.67
Treated 2	P06727|APOA4_HUMAN	Apolipoprotein A-IV	180.78	E.LQQRLEPYADQ.L	2	680.844	1	36.37
Treated 2	P06727|APOA4_HUMAN	Apolipoprotein A-IV	180.78	G.RLTPYADE.F	2	482.74	1	27.58
Treated 2	P06727|APOA4_HUMAN	Apolipoprotein A-IV	180.78	H.LQKSELT.Q	2	409.733	1	18.71
Treated 2	P06727|APOA4_HUMAN	Apolipoprotein A-IV	180.78	H.LQKSELTQQLNA.L	2	686.871	1	34.85
Treated 2	P06727|APOA4_HUMAN	Apolipoprotein A-IV	180.78	H.LSFLEKDLRDKVNS.F	3	555.303	1	23.97
Treated 2	P06727|APOA4_HUMAN	Apolipoprotein A-IV	180.78	I.SASAEELR.Q	2	431.715	1	25.75
Treated 2	P06727|APOA4_HUMAN	Apolipoprotein A-IV	180.78	K.ALVQQM(+15.99)EQ.L	2	481.733	2	31.52
Treated 2	P06727|APOA4_HUMAN	Apolipoprotein A-IV	180.78	K.DLRDKVNSF.F	2	547.283	1	26.31
Treated 2	P06727|APOA4_HUMAN	Apolipoprotein A-IV	180.78	K.GRLTPYADE.F	2	511.25	1	30.5
Treated 2	P06727|APOA4_HUMAN	Apolipoprotein A-IV	180.78	K.LGPHAGDVEGH.L	2	544.757	1	40.11
Treated 2	P06727|APOA4_HUMAN	Apolipoprotein A-IV	180.78	K.LGPHAGDVEGHLS.F	2	644.817	1	43.1
Treated 2	P06727|APOA4_HUMAN	Apolipoprotein A-IV	180.78	K.LNHQLEG.L	2	405.707	2	23.74
Treated 2	P06727|APOA4_HUMAN	Apolipoprotein A-IV	180.78	K.LNHQLEGLT.F	2	512.772	2	29.9
Treated 2	P06727|APOA4_HUMAN	Apolipoprotein A-IV	180.78	K.LNHQLEGLTF.Q	2	586.307	1	28.32
Treated 2	P06727|APOA4_HUMAN	Apolipoprotein A-IV	180.78	K.LNHQLEGLTFQ.M	2	650.336	1	38.8
Treated 2	P06727|APOA4_HUMAN	Apolipoprotein A-IV	180.78	K.LVPFATELHER.L	2	656.353	2	28.16
Treated 2	P06727|APOA4_HUMAN	Apolipoprotein A-IV	180.78	L.APLAEDVRGN.L	2	521.269	1	32.45
Treated 2	P06727|APOA4_HUMAN	Apolipoprotein A-IV	180.78	L.QKKLVPFATE.L	2	580.833	1	19.05
Treated 2	P06727|APOA4_HUMAN	Apolipoprotein A-IV	180.78	L.QKSELTQQ.L	2	481.25	1	25.22
Treated 2	P06727|APOA4_HUMAN	Apolipoprotein A-IV	180.78	L.RTQVNTQAEQ.L	2	587.793	1	30.38
Treated 2	P06727|APOA4_HUMAN	Apolipoprotein A-IV	180.78	N.FNKALVQQM(+15.99)EQ.L	2	676.338	1	41.98
Treated 2	P06727|APOA4_HUMAN	Apolipoprotein A-IV	180.78	N.LRGNTEGL.Q	2	430.234	1	17.89
Treated 2	P06727|APOA4_HUMAN	Apolipoprotein A-IV	180.78	P.HAGDVEGHLS.F	2	511.236	1	42.21
Treated 2	P06727|APOA4_HUMAN	Apolipoprotein A-IV	180.78	P.LAEDVRGN.L	2	437.224	1	26.79
Treated 2	P06727|APOA4_HUMAN	Apolipoprotein A-IV	180.78	P.LAEDVRGNL.R	2	493.763	1	18.02
Treated 2	P06727|APOA4_HUMAN	Apolipoprotein A-IV	180.78	Q.KLGPHAGDVEGH.L	3	406.206	1	39.28
Treated 2	P06727|APOA4_HUMAN	Apolipoprotein A-IV	180.78	Q.LRQKLGPHAGDVEGH.L	4	404.217	3	45.74
Treated 2	P06727|APOA4_HUMAN	Apolipoprotein A-IV	180.78	Q.LRTQVNT.Q	2	416.236	1	15.16
Treated 2	P06727|APOA4_HUMAN	Apolipoprotein A-IV	180.78	Q.LRTQVNTQAEQ.L	2	644.334	1	32.92
Treated 2	P06727|APOA4_HUMAN	Apolipoprotein A-IV	180.78	Q.RLAPLAEDVRGN.L	3	437.576	2	35.74
Treated 2	P06727|APOA4_HUMAN	Apolipoprotein A-IV	180.78	R.DKVNSFF.S	2	428.713	1	16.88
Treated 2	P06727|APOA4_HUMAN	Apolipoprotein A-IV	180.78	R.ISASAEELR.Q	2	488.259	1	23.97
Treated 2	P06727|APOA4_HUMAN	Apolipoprotein A-IV	180.78	R.LAPLAEDVR.G	2	492.278	1	28.93
Treated 2	P06727|APOA4_HUMAN	Apolipoprotein A-IV	180.78	R.LAPLAEDVRGN.L	2	577.81	1	32.64
Treated 2	P06727|APOA4_HUMAN	Apolipoprotein A-IV	180.78	R.LAPLAEDVRGNL.R	2	634.352	1	26
Treated 2	P06727|APOA4_HUMAN	Apolipoprotein A-IV	180.78	R.LLPHANEVSQ.K	2	554.293	1	27.3
Treated 2	P06727|APOA4_HUMAN	Apolipoprotein A-IV	180.78	R.LLPHANEVSQKIGDN.L	2	817.926	1	45.98
Treated 2	P06727|APOA4_HUMAN	Apolipoprotein A-IV	180.78	R.QKLGPHAGDVEGH.L	2	672.834	2	41.49
Treated 2	P06727|APOA4_HUMAN	Apolipoprotein A-IV	180.78	R.RVEPYGENFN.K	2	612.784	1	35.44
Treated 2	P06727|APOA4_HUMAN	Apolipoprotein A-IV	180.78	R.SLAPYAQDTQEK.L	2	675.83	2	28.57
Treated 2	P06727|APOA4_HUMAN	Apolipoprotein A-IV	180.78	R.TQVNTQAEQ.L	2	509.742	2	33.6
Treated 2	P06727|APOA4_HUMAN	Apolipoprotein A-IV	180.78	R.VEPYGENFNKA.L	2	634.297	1	21.19
Treated 2	P06727|APOA4_HUMAN	Apolipoprotein A-IV	180.78	R.VEPYGENFNKAL.V	2	690.84	1	31.34
Treated 2	P06727|APOA4_HUMAN	Apolipoprotein A-IV	180.78	R.VLRENADS.L	2	452.228	1	29.53
Treated 2	P06727|APOA4_HUMAN	Apolipoprotein A-IV	180.78	S.FLEKDLRDKVNS.F	2	732.394	2	35.03
Treated 2	P06727|APOA4_HUMAN	Apolipoprotein A-IV	180.78	S.LQASLRPHADE.L	2	618.819	2	37.72
Treated 2	P06727|APOA4_HUMAN	Apolipoprotein A-IV	180.78	S.LRPHADE.L	2	419.213	1	30.48
Treated 2	P06727|APOA4_HUMAN	Apolipoprotein A-IV	180.78	Y.FSQLSNNAKEAVEH.L	2	787.384	2	42.82
Treated 2	P02654|APOC1_HUMAN	Apolipoprotein C-I	46.99	G.TPDVSSALDK.L	2	516.764	1	35.37
Treated 2	P02654|APOC1_HUMAN	Apolipoprotein C-I	46.99	P.DVSSALDK.L	2	417.712	1	23.25
Treated 2	P02655|APOC2_HUMAN	Apolipoprotein C-II	83.38	F.LTQVKES.L	2	402.726	1	19.36
Treated 2	P02655|APOC2_HUMAN	Apolipoprotein C-II	83.38	N.LYEKTYLPAVDEK.L	2	784.913	1	42.46
Treated 2	P02655|APOC2_HUMAN	Apolipoprotein C-II	83.38	Q.VLSVLKGEE	2	487.281	2	21.02
Treated 2	P02655|APOC2_HUMAN	Apolipoprotein C-II	83.38	S.LSSYWESAKTAAQN.L	2	778.371	1	46.64
Treated 2	P02655|APOC2_HUMAN	Apolipoprotein C-II	83.38	T.FLTQVKES.L	2	476.262	1	18.34
Treated 2	P02656|APOC3_HUMAN	Apolipoprotein C-III	118.99	A.LSSVQESQVA.Q	2	524.269	1	33.61
Treated 2	P02656|APOC3_HUMAN	Apolipoprotein C-III	118.99	A.LSSVQESQVAQ.Q	2	588.298	2	40.17
Treated 2	P02656|APOC3_HUMAN	Apolipoprotein C-III	118.99	A.LSSVQESQVAQQ.A	2	652.327	2	42.21
Treated 2	P02656|APOC3_HUMAN	Apolipoprotein C-III	118.99	K.DYWSTVK.D	2	449.717	1	27.25
Treated 2	P02656|APOC3_HUMAN	Apolipoprotein C-III	118.99	K.DYWSTVKDK.F	2	571.279	1	28.41
Treated 2	P02656|APOC3_HUMAN	Apolipoprotein C-III	118.99	L.SSVQESQVAQ.Q	2	531.756	1	37.12
Treated 2	P02656|APOC3_HUMAN	Apolipoprotein C-III	118.99	L.SSVQESQVAQQ.A	2	595.784	1	40.09
Treated 2	P02656|APOC3_HUMAN	Apolipoprotein C-III	118.99	S.SLKDYWST.V	2	500.241	1	28.41
Treated 2	P02656|APOC3_HUMAN	Apolipoprotein C-III	118.99	S.SLKDYWSTVK.D	2	613.823	1	36.31
Treated 2	P02656|APOC3_HUMAN	Apolipoprotein C-III	118.99	S.SLKDYWSTVKD.K	2	671.335	1	36.8
Treated 2	P02656|APOC3_HUMAN	Apolipoprotein C-III	118.99	S.SLKDYWSTVKDK.F	3	490.591	1	36.76
Treated 2	P02656|APOC3_HUMAN	Apolipoprotein C-III	118.99	S.SVQESQVAQ.Q	2	488.239	1	31.22
Treated 2	P02649|APOE_HUMAN	Apolipoprotein E	114.3	A.AVGTSAAPVPSDNH	2	661.818	1	42.41
Treated 2	P02649|APOE_HUMAN	Apolipoprotein E	114.3	A.VGTSAAPVPSDNH	2	626.3	1	42.09
Treated 2	P02649|APOE_HUMAN	Apolipoprotein E	114.3	E.LLSSQVTQE.L	2	502.765	2	31.65
Treated 2	P02649|APOE_HUMAN	Apolipoprotein E	114.3	K.LEEQAQQIR.L	2	557.794	1	30.61
Treated 2	P02649|APOE_HUMAN	Apolipoprotein E	114.3	K.VQAAVGTSAAPVPSDNH	2	810.903	2	47.79
Treated 2	P02649|APOE_HUMAN	Apolipoprotein E	114.3	P.LVEDM(+15.99)QRQWAG.L	2	674.817	1	33.91
Treated 2	P02649|APOE_HUMAN	Apolipoprotein E	114.3	Q.LTPVAEETRA.R	2	543.792	1	23.05
Treated 2	P02649|APOE_HUMAN	Apolipoprotein E	114.3	R.LGPLVEQGR.V	2	484.779	1	27.66
Treated 2	P02649|APOE_HUMAN	Apolipoprotein E	114.3	T.SAAPVPSDNH	2	497.731	1	35.24
Treated 2	Q13790|APOF_HUMAN	Apolipoprotein F	84.97	A.IIKSYDLDPGAGS.L	2	668.34	1	43.36
Treated 2	Q13790|APOF_HUMAN	Apolipoprotein F	84.97	L.LM(+15.99)TMAGM(+15.99)SGGPM(+15.99)GLA.I	2	736.814	1	43.61
Treated 2	Q13790|APOF_HUMAN	Apolipoprotein F	84.97	P.ALRSGVQQ.L	2	429.742	1	21.25
Treated 2	Q13790|APOF_HUMAN	Apolipoprotein F	84.97	Q.LIQYYQDQKDAN.I	2	749.861	1	43.11
Treated 2	O14791|APOL1_HUMAN	Apolipoprotein L1	75.6	N.LQSVPHAS.A	2	419.723	1	27.61
Treated 2	O14791|APOL1_HUMAN	Apolipoprotein L1	75.6	R.GVKLTDVAP.V	2	450.262	1	17.21
Treated 2	O14791|APOL1_HUMAN	Apolipoprotein L1	75.6	R.GVKLTDVAPVSFF.L	2	690.379	1	37.45
Treated 2	P33151|CADH5_HUMAN	Cadherin-5	49.42	A.FTIETNPAHNEG.I	2	665.304	1	37.64
Treated 2	P33151|CADH5_HUMAN	Cadherin-5	49.42	R.TSDKGQFF.R	2	465.22	1	23.55
Treated 2	P10909|CLUS_HUMAN	Clusterin	61.9	A.FQHPPTEF.I	2	501.737	1	33.09
Treated 2	P10909|CLUS_HUMAN	Clusterin	61.9	F.FPKSRIV.R	2	423.763	1	14.99
Treated 2	P10909|CLUS_HUMAN	Clusterin	61.9	P.FLEM(+15.99)IHEA.Q	2	503.238	1	25.29
Treated 2	P10909|CLUS_HUMAN	Clusterin	61.9	R.SLM(+15.99)PFSPYEPLN.F	2	705.831	1	36.92
Treated 2	P01024|CO3_HUMAN	Complement C3	54.24	F.TVTAEGKGQGT.L	2	524.765	1	25.73
Treated 2	P01024|CO3_HUMAN	Complement C3	54.24	K.ITHRIHWESAS.L	2	668.841	1	41.37
Treated 2	P00751|CFAB_HUMAN	Complement factor B	22.91	P.LVNQVNINA.L	2	492.776	1	22.91
Treated 2	Q16610|ECM1_HUMAN	Extracellular matrix protein 1	60.08	A.SEGGFTATGQR.Q	2	555.76	1	36.4
Treated 2	Q16610|ECM1_HUMAN	Extracellular matrix protein 1	60.08	P.LQKELPS.L	2	407.736	1	19.53
Treated 2	Q16610|ECM1_HUMAN	Extracellular matrix protein 1	60.08	R.QLRPEHFQEVGY.A	2	751.87	1	34.34
Treated 2	P02675|FIBB_HUMAN	Fibrinogen beta chain	152.63	A.PPPISGGGY.R	2	422.712	4	37.21
Treated 2	P02675|FIBB_HUMAN	Fibrinogen beta chain	152.63	A.PPPISGGGYR.A	2	500.764	5	28.2
Treated 2	P02675|FIBB_HUMAN	Fibrinogen beta chain	152.63	A.RGHRPLD.K	2	425.735	1	22.6
Treated 2	P02675|FIBB_HUMAN	Fibrinogen beta chain	152.63	L.RPAPPPIS.G	2	417.744	1	21.09
Treated 2	P02675|FIBB_HUMAN	Fibrinogen beta chain	152.63	L.RPAPPPISGGG.Y	2	503.276	2	40.75
Treated 2	P02675|FIBB_HUMAN	Fibrinogen beta chain	152.63	L.RPAPPPISGGGY.R	2	584.808	3	46.51
Treated 2	P02675|FIBB_HUMAN	Fibrinogen beta chain	152.63	L.RPAPPPISGGGYR.A	3	442.242	4	41.03
Treated 2	P02675|FIBB_HUMAN	Fibrinogen beta chain	152.63	P.APPPISGGGY.R	2	458.23	3	44.66
Treated 2	P02675|FIBB_HUMAN	Fibrinogen beta chain	152.63	P.PPISGGGYR.A	2	452.237	2	30.77
Treated 2	P02675|FIBB_HUMAN	Fibrinogen beta chain	152.63	P.SLRPAPPPISGGG.Y	2	603.331	1	36.22
Treated 2	P02675|FIBB_HUMAN	Fibrinogen beta chain	152.63	P.SLRPAPPPISGGGY.R	2	684.865	2	48.96
Treated 2	P02675|FIBB_HUMAN	Fibrinogen beta chain	152.63	P.SLRPAPPPISGGGYR.A	3	508.946	4	42.42
Treated 2	P02675|FIBB_HUMAN	Fibrinogen beta chain	152.63	R.PAPPPISGGG.Y	2	425.227	2	34.84
Treated 2	P02675|FIBB_HUMAN	Fibrinogen beta chain	152.63	R.PAPPPISGGGY.R	2	506.757	2	44.83
Treated 2	P02675|FIBB_HUMAN	Fibrinogen beta chain	152.63	R.PAPPPISGGGYR.A	2	584.807	3	32.08
Treated 2	P02675|FIBB_HUMAN	Fibrinogen beta chain	152.63	S.LRPAPPPISGGG.Y	2	559.819	1	41.37
Treated 2	P02675|FIBB_HUMAN	Fibrinogen beta chain	152.63	S.LRPAPPPISGGGY.R	2	641.349	3	47.26
Treated 2	P02675|FIBB_HUMAN	Fibrinogen beta chain	152.63	S.LRPAPPPISGGGYR.A	3	479.935	4	40.62
Treated 2	P02751|FINC_HUMAN	Fibronectin	50.3	M.VQPQSPVAVS.Q	2	506.276	1	28.39
Treated 2	P02751|FINC_HUMAN	Fibronectin	50.3	Q.M(+15.99)VQPQSPVA.V	2	486.745	1	21.57
Treated 2	P02751|FINC_HUMAN	Fibronectin	50.3	Q.M(+15.99)VQPQSPVAVS.Q	2	579.793	2	27.06
Treated 2	P02751|FINC_HUMAN	Fibronectin	50.3	Q.MVQPQSPVA.V	2	478.745	1	25.15
Treated 2	P06396|GELS_HUMAN	Gelsolin	140.24	G.LSYLSSHIAN.V	2	552.786	1	35.94
Treated 2	P06396|GELS_HUMAN	Gelsolin	140.24	H.IANVERVPFDAAT.L	2	701.866	1	41.05
Treated 2	P06396|GELS_HUMAN	Gelsolin	140.24	K.HVVPNEVVVQ.R	2	560.308	1	15.88
Treated 2	P06396|GELS_HUMAN	Gelsolin	140.24	K.HVVPNEVVVQR.L	3	425.911	2	31.15
Treated 2	P06396|GELS_HUMAN	Gelsolin	140.24	K.KGGVASGFK.H	2	425.742	1	30.45
Treated 2	P06396|GELS_HUMAN	Gelsolin	140.24	K.LYKVSNGAGT.M	2	505.268	1	38.55
Treated 2	P06396|GELS_HUMAN	Gelsolin	140.24	L.SSHIANVERVPFDAAT.L	2	857.427	1	46.21
Treated 2	P06396|GELS_HUMAN	Gelsolin	140.24	M.VVEHPEF.L	2	428.713	1	29.48
Treated 2	P06396|GELS_HUMAN	Gelsolin	140.24	N.VERVPFDAAT.L	2	552.785	2	34.75
Treated 2	P06396|GELS_HUMAN	Gelsolin	140.24	N.VERVPFDAATLHTST.A	2	822.421	1	38.02
Treated 2	P06396|GELS_HUMAN	Gelsolin	140.24	S.HIANVERVPFDAAT.L	2	770.396	1	42.02
Treated 2	P06396|GELS_HUMAN	Gelsolin	140.24	S.LVADENPFAQGA.L	2	616.299	2	33.45
Treated 2	P06396|GELS_HUMAN	Gelsolin	140.24	S.M(+15.99)VVEHPEF.L	2	502.23	1	27.03
Treated 2	P06396|GELS_HUMAN	Gelsolin	140.24	S.YLSSHIAN.V	2	452.729	1	37.09
Treated 2	P06396|GELS_HUMAN	Gelsolin	140.24	V.ERVPFDAAT.L	2	503.251	2	32.67
Treated 2	P06396|GELS_HUMAN	Gelsolin	140.24	Y.LSSHIANVERVPFDAAT.L	2	913.97	3	47.47
Treated 2	P06396|GELS_HUMAN	Gelsolin	140.24	Y.LSSHIANVERVPFDAATLHTST.A	3	789.406	1	25.48
Treated 2	P04196|HRG_HUMAN	Histidine-rich glycoprotein	76.98	C.QHATFGTN(+.98)GA.Q	2	502.724	1	32.08
Treated 2	P04196|HRG_HUMAN	Histidine-rich glycoprotein	76.98	F.FTHTFPK	2	439.232	1	31.59
Treated 2	P04196|HRG_HUMAN	Histidine-rich glycoprotein	76.98	H.SHGPPLPQGPPP.L	2	590.807	2	33.27
Treated 2	P04196|HRG_HUMAN	Histidine-rich glycoprotein	76.98	H.SHGPPLPQGPPPLLP.M	2	752.417	3	41.75
Treated 2	P19823|ITIH2_HUMAN	Inter-alpha-trypsin inhibitor heavy chain H2	134.06	D.LISATKTQVAD.A	2	573.821	1	35.71
Treated 2	P19823|ITIH2_HUMAN	Inter-alpha-trypsin inhibitor heavy chain H2	134.06	F.LKRLSNENHGIA.Q	3	451.252	1	11.65
Treated 2	P19823|ITIH2_HUMAN	Inter-alpha-trypsin inhibitor heavy chain H2	134.06	K.FYNQVSTP.L	2	478.228	1	24.88
Treated 2	P19823|ITIH2_HUMAN	Inter-alpha-trypsin inhibitor heavy chain H2	134.06	K.KFYNQVSTP.L	2	542.275	1	32.04
Treated 2	P19823|ITIH2_HUMAN	Inter-alpha-trypsin inhibitor heavy chain H2	134.06	K.KFYNQVSTPL.L	2	598.817	1	25.6
Treated 2	P19823|ITIH2_HUMAN	Inter-alpha-trypsin inhibitor heavy chain H2	134.06	K.RLSNENHGIA.Q	2	555.784	1	19.71
Treated 2	P19823|ITIH2_HUMAN	Inter-alpha-trypsin inhibitor heavy chain H2	134.06	L.IILVSDGDPTVGE.L	2	657.841	1	33.46
Treated 2	P19823|ITIH2_HUMAN	Inter-alpha-trypsin inhibitor heavy chain H2	134.06	L.KKFYNQVSTPL.L	2	662.864	1	24.96
Treated 2	P19823|ITIH2_HUMAN	Inter-alpha-trypsin inhibitor heavy chain H2	134.06	L.SNENHGIA.Q	2	421.193	1	29.76
Treated 2	P19823|ITIH2_HUMAN	Inter-alpha-trypsin inhibitor heavy chain H2	134.06	L.SNENHGIAQR.I	2	563.272	1	41.34
Treated 2	P19823|ITIH2_HUMAN	Inter-alpha-trypsin inhibitor heavy chain H2	134.06	Q.LKKFYNQVSTP.L	2	662.865	2	36.42
Treated 2	P19823|ITIH2_HUMAN	Inter-alpha-trypsin inhibitor heavy chain H2	134.06	Q.LKKFYNQVSTPL.L	2	719.406	1	35.78
Treated 2	P19823|ITIH2_HUMAN	Inter-alpha-trypsin inhibitor heavy chain H2	134.06	Q.LLAERSLAPTAA.A	2	606.848	1	37.5
Treated 2	P19823|ITIH2_HUMAN	Inter-alpha-trypsin inhibitor heavy chain H2	134.06	R.IYGNQDTSSQ.L	2	556.745	1	35.19
Treated 2	P19823|ITIH2_HUMAN	Inter-alpha-trypsin inhibitor heavy chain H2	134.06	R.LSNENHGIA.Q	2	477.734	1	31.68
Treated 2	P19823|ITIH2_HUMAN	Inter-alpha-trypsin inhibitor heavy chain H2	134.06	R.LSNENHGIAQ.R	2	541.763	1	37.84
Treated 2	P19823|ITIH2_HUMAN	Inter-alpha-trypsin inhibitor heavy chain H2	134.06	R.LSNENHGIAQR.I	2	619.814	2	42.07
Treated 2	P19823|ITIH2_HUMAN	Inter-alpha-trypsin inhibitor heavy chain H2	134.06	R.NDLISATKTQVAD.A	2	688.352	1	37.94
Treated 2	P19823|ITIH2_HUMAN	Inter-alpha-trypsin inhibitor heavy chain H2	134.06	R.NVQFNYPHTSVT.D	2	703.834	1	28.59
Treated 2	P19823|ITIH2_HUMAN	Inter-alpha-trypsin inhibitor heavy chain H2	134.06	S.VITATSANTQL.V	2	559.805	1	33.45
Treated 2	P19823|ITIH2_HUMAN	Inter-alpha-trypsin inhibitor heavy chain H2	134.06	Y.NQVSTPLL.R	2	436.247	1	22.62
Treated 2	Q14624|ITIH4_HUMAN	Inter-alpha-trypsin inhibitor heavy chain H4	189.41	E.M(+15.99)VVAGKLQDRGPDVLTAT.V	2	944.001	2	44.5
Treated 2	Q14624|ITIH4_HUMAN	Inter-alpha-trypsin inhibitor heavy chain H4	189.41	F.KGSEMVVA.G	2	410.715	1	20.89
Treated 2	Q14624|ITIH4_HUMAN	Inter-alpha-trypsin inhibitor heavy chain H4	189.41	F.RPGVLSSR.Q	2	436.258	1	12.44
Treated 2	Q14624|ITIH4_HUMAN	Inter-alpha-trypsin inhibitor heavy chain H4	189.41	K.GSEMVVAGK.L	2	439.225	1	37.78
Treated 2	Q14624|ITIH4_HUMAN	Inter-alpha-trypsin inhibitor heavy chain H4	189.41	K.LQDRGPDV.L	2	450.232	2	31.05
Treated 2	Q14624|ITIH4_HUMAN	Inter-alpha-trypsin inhibitor heavy chain H4	189.41	K.LQDRGPDVLT.A	2	557.297	2	26.28
Treated 2	Q14624|ITIH4_HUMAN	Inter-alpha-trypsin inhibitor heavy chain H4	189.41	K.LQDRGPDVLTAT.V	2	643.34	2	29.77
Treated 2	Q14624|ITIH4_HUMAN	Inter-alpha-trypsin inhibitor heavy chain H4	189.41	L.FKGSEM(+15.99)VVA.G	2	492.246	1	18.12
Treated 2	Q14624|ITIH4_HUMAN	Inter-alpha-trypsin inhibitor heavy chain H4	189.41	L.FKGSEM(+15.99)VVAGK.L	2	584.803	1	29.8
Treated 2	Q14624|ITIH4_HUMAN	Inter-alpha-trypsin inhibitor heavy chain H4	189.41	L.FKGSEMVVA.G	2	484.247	1	23.73
Treated 2	Q14624|ITIH4_HUMAN	Inter-alpha-trypsin inhibitor heavy chain H4	189.41	L.GLPGPPDVPDH.A	2	550.77	1	24.77
Treated 2	Q14624|ITIH4_HUMAN	Inter-alpha-trypsin inhibitor heavy chain H4	189.41	L.GLPGPPDVPDHA.A	2	586.288	2	29.07
Treated 2	Q14624|ITIH4_HUMAN	Inter-alpha-trypsin inhibitor heavy chain H4	189.41	L.GLPGPPDVPDHAA.Y	2	621.808	2	32.93
Treated 2	Q14624|ITIH4_HUMAN	Inter-alpha-trypsin inhibitor heavy chain H4	189.41	L.GLPGPPDVPDHAAY.H	2	703.339	1	34.75
Treated 2	Q14624|ITIH4_HUMAN	Inter-alpha-trypsin inhibitor heavy chain H4	189.41	L.GLPGPPDVPDHAAYHP.F	2	820.393	1	34.61
Treated 2	Q14624|ITIH4_HUMAN	Inter-alpha-trypsin inhibitor heavy chain H4	189.41	L.GLPGPPDVPDHAAYHPF.R	2	893.928	4	44.38
Treated 2	Q14624|ITIH4_HUMAN	Inter-alpha-trypsin inhibitor heavy chain H4	189.41	L.GLPGPPDVPDHAAYHPFR.R	2	971.98	3	42.54
Treated 2	Q14624|ITIH4_HUMAN	Inter-alpha-trypsin inhibitor heavy chain H4	189.41	L.LFKGSEM(+15.99).V	2	414.201	2	20.08
Treated 2	Q14624|ITIH4_HUMAN	Inter-alpha-trypsin inhibitor heavy chain H4	189.41	L.LFKGSEM(+15.99)VVA.G	2	548.787	1	23.56
Treated 2	Q14624|ITIH4_HUMAN	Inter-alpha-trypsin inhibitor heavy chain H4	189.41	L.LFKGSEM(+15.99)VVAG.K	2	577.297	1	13.77
Treated 2	Q14624|ITIH4_HUMAN	Inter-alpha-trypsin inhibitor heavy chain H4	189.41	L.LFKGSEM(+15.99)VVAGK.L	2	641.346	2	34.61
Treated 2	Q14624|ITIH4_HUMAN	Inter-alpha-trypsin inhibitor heavy chain H4	189.41	L.LFKGSEM.V	2	406.204	1	24.37
Treated 2	Q14624|ITIH4_HUMAN	Inter-alpha-trypsin inhibitor heavy chain H4	189.41	L.LFKGSEMVVA.G	2	540.79	1	32.45
Treated 2	Q14624|ITIH4_HUMAN	Inter-alpha-trypsin inhibitor heavy chain H4	189.41	L.LFKGSEMVVAGK.L	2	633.347	1	37.98
Treated 2	Q14624|ITIH4_HUMAN	Inter-alpha-trypsin inhibitor heavy chain H4	189.41	L.QDRGPDVLTAT.V	2	586.797	1	24.6
Treated 2	Q14624|ITIH4_HUMAN	Inter-alpha-trypsin inhibitor heavy chain H4	189.41	L.SSRQLGLPGPPDVPDHAA.Y	2	907.46	2	40.53
Treated 2	Q14624|ITIH4_HUMAN	Inter-alpha-trypsin inhibitor heavy chain H4	189.41	L.SSRQLGLPGPPDVPDHAAYHP.F	3	737.701	1	37.83
Treated 2	Q14624|ITIH4_HUMAN	Inter-alpha-trypsin inhibitor heavy chain H4	189.41	L.SSRQLGLPGPPDVPDHAAYHPF.R	3	786.723	3	37.96
Treated 2	Q14624|ITIH4_HUMAN	Inter-alpha-trypsin inhibitor heavy chain H4	189.41	L.SSRQLGLPGPPDVPDHAAYHPFR.R	4	629.319	2	12.34
Treated 2	Q14624|ITIH4_HUMAN	Inter-alpha-trypsin inhibitor heavy chain H4	189.41	M.NFRPGVL.S	2	401.73	1	23.39
Treated 2	Q14624|ITIH4_HUMAN	Inter-alpha-trypsin inhibitor heavy chain H4	189.41	M.NFRPGVLSSR.Q	2	566.813	1	16.93
Treated 2	Q14624|ITIH4_HUMAN	Inter-alpha-trypsin inhibitor heavy chain H4	189.41	M.VVAGKLQDRGPDV.L	2	677.378	2	38
Treated 2	Q14624|ITIH4_HUMAN	Inter-alpha-trypsin inhibitor heavy chain H4	189.41	M.VVAGKLQDRGPDVLT.A	2	784.439	2	40.86
Treated 2	Q14624|ITIH4_HUMAN	Inter-alpha-trypsin inhibitor heavy chain H4	189.41	M.VVAGKLQDRGPDVLTAT.V	2	870.484	2	46.32
Treated 2	Q14624|ITIH4_HUMAN	Inter-alpha-trypsin inhibitor heavy chain H4	189.41	P.DHAAYHPF.R	2	479.213	2	34.55
Treated 2	Q14624|ITIH4_HUMAN	Inter-alpha-trypsin inhibitor heavy chain H4	189.41	P.DVPDHAAYHPF.R	2	634.786	3	39.82
Treated 2	Q14624|ITIH4_HUMAN	Inter-alpha-trypsin inhibitor heavy chain H4	189.41	P.GPPDVPDHAAYHPF.R	2	760.349	4	45.85
Treated 2	Q14624|ITIH4_HUMAN	Inter-alpha-trypsin inhibitor heavy chain H4	189.41	P.GPPDVPDHAAYHPFR.R	3	559.269	1	28.51
Treated 2	Q14624|ITIH4_HUMAN	Inter-alpha-trypsin inhibitor heavy chain H4	189.41	Q.DRGPDVLTAT.V	2	522.768	2	25.5
Treated 2	Q14624|ITIH4_HUMAN	Inter-alpha-trypsin inhibitor heavy chain H4	189.41	Q.LGLPGPPDVPDHA.A	2	642.831	1	33.9
Treated 2	Q14624|ITIH4_HUMAN	Inter-alpha-trypsin inhibitor heavy chain H4	189.41	Q.LGLPGPPDVPDHAA.Y	2	678.348	2	34.91
Treated 2	Q14624|ITIH4_HUMAN	Inter-alpha-trypsin inhibitor heavy chain H4	189.41	Q.LGLPGPPDVPDHAAYHP.F	3	584.96	1	28.5
Treated 2	Q14624|ITIH4_HUMAN	Inter-alpha-trypsin inhibitor heavy chain H4	189.41	Q.LGLPGPPDVPDHAAYHPF.R	2	950.469	3	45.37
Treated 2	Q14624|ITIH4_HUMAN	Inter-alpha-trypsin inhibitor heavy chain H4	189.41	Q.LGLPGPPDVPDHAAYHPFR.R	3	686.016	2	29.86
Treated 2	Q14624|ITIH4_HUMAN	Inter-alpha-trypsin inhibitor heavy chain H4	189.41	R.LLFKGSEM(+15.99).V	2	470.743	1	24.81
Treated 2	Q14624|ITIH4_HUMAN	Inter-alpha-trypsin inhibitor heavy chain H4	189.41	R.LLFKGSEM(+15.99)VVA.G	2	605.329	2	27.89
Treated 2	Q14624|ITIH4_HUMAN	Inter-alpha-trypsin inhibitor heavy chain H4	189.41	R.LLFKGSEM(+15.99)VVAG.K	2	633.84	1	23.4
Treated 2	Q14624|ITIH4_HUMAN	Inter-alpha-trypsin inhibitor heavy chain H4	189.41	R.LLFKGSEM(+15.99)VVAGK.L	3	465.594	3	34.39
Treated 2	Q14624|ITIH4_HUMAN	Inter-alpha-trypsin inhibitor heavy chain H4	189.41	R.LLFKGSEMVVA.G	2	597.332	1	31.48
Treated 2	Q14624|ITIH4_HUMAN	Inter-alpha-trypsin inhibitor heavy chain H4	189.41	R.LLFKGSEMVVAGK.L	2	689.89	1	38.25
Treated 2	Q14624|ITIH4_HUMAN	Inter-alpha-trypsin inhibitor heavy chain H4	189.41	R.MNFRPGV.L	2	410.709	1	28.25
Treated 2	Q14624|ITIH4_HUMAN	Inter-alpha-trypsin inhibitor heavy chain H4	189.41	R.MNFRPGVLS.S	2	510.767	1	36.2
Treated 2	Q14624|ITIH4_HUMAN	Inter-alpha-trypsin inhibitor heavy chain H4	189.41	R.MNFRPGVLSSR.Q	3	421.892	2	29.84
Treated 2	Q14624|ITIH4_HUMAN	Inter-alpha-trypsin inhibitor heavy chain H4	189.41	R.NVHSGSTF.F	2	424.698	1	25.17
Treated 2	Q14624|ITIH4_HUMAN	Inter-alpha-trypsin inhibitor heavy chain H4	189.41	R.NVHSGSTFF.K	2	498.231	1	30.09
Treated 2	Q14624|ITIH4_HUMAN	Inter-alpha-trypsin inhibitor heavy chain H4	189.41	R.PGVLSSRQ.L	2	422.236	2	32.67
Treated 2	Q14624|ITIH4_HUMAN	Inter-alpha-trypsin inhibitor heavy chain H4	189.41	R.PGVLSSRQL.G	2	478.778	1	29.14
Treated 2	Q14624|ITIH4_HUMAN	Inter-alpha-trypsin inhibitor heavy chain H4	189.41	R.PGVLSSRQLG.L	2	507.288	1	32.19
Treated 2	Q14624|ITIH4_HUMAN	Inter-alpha-trypsin inhibitor heavy chain H4	189.41	R.PGVLSSRQLGLPGPPDVPDHAA.Y	3	727.384	1	44.64
Treated 2	Q14624|ITIH4_HUMAN	Inter-alpha-trypsin inhibitor heavy chain H4	189.41	R.QLGLPGPPDVPDH.A	2	671.341	1	32.68
Treated 2	Q14624|ITIH4_HUMAN	Inter-alpha-trypsin inhibitor heavy chain H4	189.41	R.QLGLPGPPDVPDHA.A	2	706.86	2	36.53
Treated 2	Q14624|ITIH4_HUMAN	Inter-alpha-trypsin inhibitor heavy chain H4	189.41	R.QLGLPGPPDVPDHAA.Y	2	742.378	2	37.18
Treated 2	Q14624|ITIH4_HUMAN	Inter-alpha-trypsin inhibitor heavy chain H4	189.41	R.QLGLPGPPDVPDHAAYHP.F	3	627.646	3	38.14
Treated 2	Q14624|ITIH4_HUMAN	Inter-alpha-trypsin inhibitor heavy chain H4	189.41	R.QLGLPGPPDVPDHAAYHPF.R	2	1014.5	3	44.67
Treated 2	Q14624|ITIH4_HUMAN	Inter-alpha-trypsin inhibitor heavy chain H4	189.41	R.QLGLPGPPDVPDHAAYHPFR.R	4	546.778	5	35.84
Treated 2	Q14624|ITIH4_HUMAN	Inter-alpha-trypsin inhibitor heavy chain H4	189.41	S.SRQLGLPGPPDVPDHAAYHPF.R	3	757.713	2	32.09
Treated 2	Q14624|ITIH4_HUMAN	Inter-alpha-trypsin inhibitor heavy chain H4	189.41	Y.LQGAKIPKPEASFSPR.R	3	575.991	1	24.73
Treated 2	Q14624-2|ITIH4_HUMAN	Isoform 2 of Inter-alpha-trypsin inhibitor heavy chain H4	191.52	R.NRNVHSAGAAG.S	2	527.261	2	34.18
Treated 2	Q14624-2|ITIH4_HUMAN	Isoform 2 of Inter-alpha-trypsin inhibitor heavy chain H4	191.52	R.NRNVHSAGAAGSR.M	3	432.888	1	22.3
Treated 2	Q14624-2|ITIH4_HUMAN	Isoform 2 of Inter-alpha-trypsin inhibitor heavy chain H4	191.52	R.NVHSAGAAGSR.M	2	513.756	3	35.09
Treated 2	Q14624-2|ITIH4_HUMAN	Isoform 2 of Inter-alpha-trypsin inhibitor heavy chain H4	191.52	R.NVHSAGAAGSRM(+15.99).N	2	587.274	1	39.41
Treated 2	Q14624-2|ITIH4_HUMAN	Isoform 2 of Inter-alpha-trypsin inhibitor heavy chain H4	191.52	R.NVHSAGAAGSRM(+15.99)N.F	2	644.296	1	37.61
Treated 2	Q14624-2|ITIH4_HUMAN	Isoform 2 of Inter-alpha-trypsin inhibitor heavy chain H4	191.52	R.NVHSAGAAGSRM.N	2	579.276	1	35.54
Treated 2	Q14624-2|ITIH4_HUMAN	Isoform 2 of Inter-alpha-trypsin inhibitor heavy chain H4	191.52	R.NVHSAGAAGSRMN.F	2	636.297	1	35.59
Treated 2	P02679-2|FIBG_HUMAN	Isoform Gamma-A of Fibrinogen gamma chain	107.7	G.QQHHLGGA.K	2	424.211	1	27.55
Treated 2	P02679-2|FIBG_HUMAN	Isoform Gamma-A of Fibrinogen gamma chain	107.7	G.QQHHLGGAKQAGDV	2	723.364	4	46.22
Treated 2	P02679-2|FIBG_HUMAN	Isoform Gamma-A of Fibrinogen gamma chain	107.7	H.HLGGAKQAGDV	2	526.776	2	37.81
Treated 2	P02679-2|FIBG_HUMAN	Isoform Gamma-A of Fibrinogen gamma chain	107.7	H.LGGAKQAGDV	2	458.247	2	37.77
Treated 2	P02679-2|FIBG_HUMAN	Isoform Gamma-A of Fibrinogen gamma chain	107.7	L.GGAKQAGDV	2	401.705	8	33.56
Treated 2	P02679-2|FIBG_HUMAN	Isoform Gamma-A of Fibrinogen gamma chain	107.7	Q.HHLGGAKQAGDV	2	595.305	1	39.6
Treated 2	P02679-2|FIBG_HUMAN	Isoform Gamma-A of Fibrinogen gamma chain	107.7	Q.QHHLGGAKQAGDV	2	659.334	3	43.49
Treated 2	P01042|KNG1_HUMAN	Kininogen-1	53.18	L.M(+15.99)KRPPGFSPF.R	2	590.299	1	18.43
Treated 2	P01042|KNG1_HUMAN	Kininogen-1	53.18	Q.QHGLGHGHKF.K	2	559.285	1	15.94
Treated 2	P01042|KNG1_HUMAN	Kininogen-1	53.18	R.GHGLGHGHEQ.Q	2	514.735	1	38.65
Treated 2	P00734|THRB_HUMAN	Prothrombin	45.85	Q.VTVAM(+15.99)TPRSEGSSVN.L	2	775.876	1	45.85
Treated 2	P00734|THRB_HUMAN	Prothrombin	45.85	Q.VTVAMTPRSEGSSVN.L	2	767.879	1	42.18
Treated 2	P35542|SAA4_HUMAN	Serum amyloid A-4 protein	36.81	Y.DAAQRGPGGVWAA.K	2	628.311	1	36.81
Treated 2	P05452|TETN_HUMAN	Tetranectin	31.62	S.RLDTLAQEVA.L	2	558.304	1	19.74
Treated 2	P05452|TETN_HUMAN	Tetranectin	31.62	S.RLDTLAQEVAL.L	2	614.846	1	21.75
Treated 2	P02766|TTHY_HUMAN	Transthyretin	66.37	A.LLSPYSYSTTAVVTNPKE	2	985.507	1	47.9
Treated 2	P02766|TTHY_HUMAN	Transthyretin	66.37	Y.STTAVVTNPKE	2	573.802	1	36.94
Treated 2	P04004|VTNC_HUMAN	Vitronectin	106.79	D.LQAQSKGNPEQTP.V	2	699.353	1	39.84
Treated 2	P04004|VTNC_HUMAN	Vitronectin	106.79	D.LQAQSKGNPEQTPV.L	2	748.888	1	38.92
Treated 2	P04004|VTNC_HUMAN	Vitronectin	106.79	E.QVGGPSLTSD.L	2	480.735	1	27.32
Treated 2	P04004|VTNC_HUMAN	Vitronectin	106.79	I.YISGM(+15.99)APRPS.L	2	547.766	1	26.58
Treated 2	P04004|VTNC_HUMAN	Vitronectin	106.79	L.SAVFEHFA.M	2	454.218	1	28.56
Treated 2	P04004|VTNC_HUMAN	Vitronectin	106.79	R.IYISGM(+15.99)APRPS.L	2	604.308	1	31.57
Treated 2	P04004|VTNC_HUMAN	Vitronectin	106.79	S.AVFEHFA.M	2	410.702	1	15.27
Treated 2	P04004|VTNC_HUMAN	Vitronectin	106.79	S.LSAVFEH.F	2	401.706	1	17.63
Treated 2	P04004|VTNC_HUMAN	Vitronectin	106.79	S.LSAVFEHFA.M	2	510.76	1	33.46
Treated 2	P04004|VTNC_HUMAN	Vitronectin	106.79	T.VHEQVGGPSLTSD.L	2	663.32	1	34.13
Treated 2	P04004|VTNC_HUMAN	Vitronectin	106.79	W.LSLFSSEESN.L	2	556.757	1	30.75
Treated 2	P04004|VTNC_HUMAN	Vitronectin	106.79	Y.ISGM(+15.99)APRPS.L	2	466.235	1	29.08
Control 3	P02671|FIBA_HUMAN	Fibrinogen alpha chain	55.95	A.DSGEGDFLAEGGGVR.G	2	733.331	1	24.72
Control 3	P02671|FIBA_HUMAN	Fibrinogen alpha chain	55.95	D.SGEGDFLAEGGGVR.G	2	675.817	1	43.59
Control 3	P00734|THRB_HUMAN	Prothrombin	82.37	R.TATSEYQTFF.N	2	597.769	1	14.58
Control 3	P00734|THRB_HUMAN	Prothrombin	82.37	R.TATSEYQTFFNPR.T	2	781.367	2	40.19
Control 3	P00734|THRB_HUMAN	Prothrombin	82.37	S.EYQTFFNPR.T	2	601.286	1	27.91
Control 3	P00734|THRB_HUMAN	Prothrombin	82.37	T.ATSEYQTFFNPR.T	2	730.843	1	29.07
Control 3	P00734|THRB_HUMAN	Prothrombin	82.37	Y.QTFFNPR.T	2	455.233	1	20.26
Treated 3	P60709|ACTB_HUMAN	Actin cytoplasmic 1	23.91	T.VLSGGTTM(+15.99)YPGIADR.M	2	777.385	1	23.91
Treated 3	P60709|ACTB_HUMAN	Actin cytoplasmic 1	23.91	V.LLTEAPLNPK.A	2	548.323	1	11.18
Treated 3	P08697|A2AP_HUMAN	Alpha-2-antiplasmin	130.62	A.MEPLGRQLTSGP.N	2	643.332	1	21.76
Treated 3	P08697|A2AP_HUMAN	Alpha-2-antiplasmin	130.62	F.GPDLKLVPP.M	2	468.282	3	23.46
Treated 3	P08697|A2AP_HUMAN	Alpha-2-antiplasmin	130.62	G.FPRGDKLFGPDL.K	3	454.579	1	12.46
Treated 3	P08697|A2AP_HUMAN	Alpha-2-antiplasmin	130.62	K.LFGPDLKLVPP.M	2	598.359	3	32.05
Treated 3	P08697|A2AP_HUMAN	Alpha-2-antiplasmin	130.62	L.FGPDLKLVPP.M	2	541.817	3	33.69
Treated 3	P08697|A2AP_HUMAN	Alpha-2-antiplasmin	130.62	L.LKLGNQEPGGQTA.L	2	656.846	1	12.08
Treated 3	P08697|A2AP_HUMAN	Alpha-2-antiplasmin	130.62	L.TLLKLGNQ(+.98)EPGGQTA.L	2	764.405	1	14.65
Treated 3	P08697|A2AP_HUMAN	Alpha-2-antiplasmin	130.62	L.TLLKLGNQEPGGQ.T	2	677.87	1	11
Treated 3	P08697|A2AP_HUMAN	Alpha-2-antiplasmin	130.62	L.TLLKLGNQEPGGQTA.L	2	763.913	2	50.55
Treated 3	P08697|A2AP_HUMAN	Alpha-2-antiplasmin	130.62	P.LTLLKLGNQEPGG.Q	2	670.383	1	23.7
Treated 3	P08697|A2AP_HUMAN	Alpha-2-antiplasmin	130.62	P.LTLLKLGNQEPGGQTA.L	2	820.455	3	53.65
Treated 3	P08697|A2AP_HUMAN	Alpha-2-antiplasmin	130.62	P.N(+.98)QEQVSPLTL.L	2	565.291	2	17.61
Treated 3	P08697|A2AP_HUMAN	Alpha-2-antiplasmin	130.62	P.NQEQVSPLT.L	2	508.256	1	10.91
Treated 3	P08697|A2AP_HUMAN	Alpha-2-antiplasmin	130.62	P.NQEQVSPLTL.L	2	564.799	2	28.33
Treated 3	P08697|A2AP_HUMAN	Alpha-2-antiplasmin	130.62	P.NQEQVSPLTLL.K	2	621.341	2	17.93
Treated 3	P08697|A2AP_HUMAN	Alpha-2-antiplasmin	130.62	Q.LTSGPNQEQVSPLTL.L	2	792.419	2	23.06
Treated 3	P08697|A2AP_HUMAN	Alpha-2-antiplasmin	130.62	R.QLTSGPNQEQVSPLT.L	2	799.906	1	30.2
Treated 3	P08697|A2AP_HUMAN	Alpha-2-antiplasmin	130.62	T.LLKLGNQEPGGQT.A	2	677.87	1	11.44
Treated 3	P08697|A2AP_HUMAN	Alpha-2-antiplasmin	130.62	T.LLKLGNQEPGGQTA.L	2	713.388	2	43.95
Treated 3	P08697|A2AP_HUMAN	Alpha-2-antiplasmin	130.62	T.SGPNQEQVSPLTL.L	2	685.352	1	22.63
Treated 3	P02765|FETUA_HUMAN	Alpha-2-HS-glycoprotein	164.51	A.HYDLRHTFM(+15.99)GVVS.L	3	526.59	3	34.87
Treated 3	P02765|FETUA_HUMAN	Alpha-2-HS-glycoprotein	164.51	A.HYDLRHTFMGVVS.L	3	521.258	2	26.08
Treated 3	P02765|FETUA_HUMAN	Alpha-2-HS-glycoprotein	164.51	D.LRHTFM(+15.99)GVVSLGSPSGE.V	2	895.449	3	38.71
Treated 3	P02765|FETUA_HUMAN	Alpha-2-HS-glycoprotein	164.51	D.LRHTFMGVVS.L	2	573.808	2	18.78
Treated 3	P02765|FETUA_HUMAN	Alpha-2-HS-glycoprotein	164.51	D.LRHTFMGVVSLGSPSGE.V	3	591.971	1	39.12
Treated 3	P02765|FETUA_HUMAN	Alpha-2-HS-glycoprotein	164.51	F.M(+15.99)GVVSLGSPSGE.V	2	568.269	3	28.31
Treated 3	P02765|FETUA_HUMAN	Alpha-2-HS-glycoprotein	164.51	F.MGVVSLGSPSGE.V	2	560.272	2	29.66
Treated 3	P02765|FETUA_HUMAN	Alpha-2-HS-glycoprotein	164.51	G.APGLPPAGSPPDSHV.L	2	699.854	8	37.29
Treated 3	P02765|FETUA_HUMAN	Alpha-2-HS-glycoprotein	164.51	G.APGLPPAGSPPDSHVL.L	2	756.398	8	45.99
Treated 3	P02765|FETUA_HUMAN	Alpha-2-HS-glycoprotein	164.51	G.LPPAGSPPDSHVL.L	2	643.841	3	20.58
Treated 3	P02765|FETUA_HUMAN	Alpha-2-HS-glycoprotein	164.51	G.VVSLGSPSGE.V	2	466.24	1	10.65
Treated 3	P02765|FETUA_HUMAN	Alpha-2-HS-glycoprotein	164.51	H.TFM(+15.99)GVVSLGSPSGE.V	2	692.327	2	32.69
Treated 3	P02765|FETUA_HUMAN	Alpha-2-HS-glycoprotein	164.51	H.VLLAAPPGH.Q	2	437.761	2	13.68
Treated 3	P02765|FETUA_HUMAN	Alpha-2-HS-glycoprotein	164.51	H.VLLAAPPGHQ.L	2	501.791	3	23.33
Treated 3	P02765|FETUA_HUMAN	Alpha-2-HS-glycoprotein	164.51	H.VLLAAPPGHQL.H	2	558.333	1	22.84
Treated 3	P02765|FETUA_HUMAN	Alpha-2-HS-glycoprotein	164.51	H.VLLAAPPGHQLH.R	2	626.862	3	17.19
Treated 3	P02765|FETUA_HUMAN	Alpha-2-HS-glycoprotein	164.51	H.YDLRHTF.M	2	476.238	1	13.39
Treated 3	P02765|FETUA_HUMAN	Alpha-2-HS-glycoprotein	164.51	H.YDLRHTFM(+15.99)G.V	2	578.266	1	12.64
Treated 3	P02765|FETUA_HUMAN	Alpha-2-HS-glycoprotein	164.51	H.YDLRHTFM(+15.99)GVVS.L	2	720.852	4	30.49
Treated 3	P02765|FETUA_HUMAN	Alpha-2-HS-glycoprotein	164.51	H.YDLRHTFMGVVS.L	2	712.854	4	25
Treated 3	P02765|FETUA_HUMAN	Alpha-2-HS-glycoprotein	164.51	L.GAPGLPPAGSPPDSHV.L	2	728.365	10	38.49
Treated 3	P02765|FETUA_HUMAN	Alpha-2-HS-glycoprotein	164.51	L.GAPGLPPAGSPPDSHVL.L	2	784.908	8	34.47
Treated 3	P02765|FETUA_HUMAN	Alpha-2-HS-glycoprotein	164.51	L.RHTFM(+15.99)GVVSLGSPSGE.V	2	838.905	1	10.63
Treated 3	P02765|FETUA_HUMAN	Alpha-2-HS-glycoprotein	164.51	L.RHTFMGVVS.L	2	517.267	1	23.84
Treated 3	P02765|FETUA_HUMAN	Alpha-2-HS-glycoprotein	164.51	L.RHTFMGVVSLGSPSGE.V	3	554.276	2	37.89
Treated 3	P02765|FETUA_HUMAN	Alpha-2-HS-glycoprotein	164.51	P.GLPPAGSPPDSHV.L	2	615.809	7	13.94
Treated 3	P02765|FETUA_HUMAN	Alpha-2-HS-glycoprotein	164.51	P.GLPPAGSPPDSHVL.L	2	672.352	8	26.92
Treated 3	P02765|FETUA_HUMAN	Alpha-2-HS-glycoprotein	164.51	P.LGAPGLPPAGSPP.D	2	565.815	1	12.38
Treated 3	P02765|FETUA_HUMAN	Alpha-2-HS-glycoprotein	164.51	P.LGAPGLPPAGSPPD.S	2	623.328	1	19.2
Treated 3	P02765|FETUA_HUMAN	Alpha-2-HS-glycoprotein	164.51	P.LGAPGLPPAGSPPDS.H	2	666.844	1	23.6
Treated 3	P02765|FETUA_HUMAN	Alpha-2-HS-glycoprotein	164.51	P.LGAPGLPPAGSPPDSH.V	2	735.373	10	37.88
Treated 3	P02765|FETUA_HUMAN	Alpha-2-HS-glycoprotein	164.51	P.LGAPGLPPAGSPPDSHV.L	2	784.908	15	42.55
Treated 3	P02765|FETUA_HUMAN	Alpha-2-HS-glycoprotein	164.51	P.LGAPGLPPAGSPPDSHVL.L	2	841.45	16	44.72
Treated 3	P02765|FETUA_HUMAN	Alpha-2-HS-glycoprotein	164.51	P.LGAPGLPPAGSPPDSHVLL.A	2	897.993	4	21.5
Treated 3	P02765|FETUA_HUMAN	Alpha-2-HS-glycoprotein	164.51	P.LGAPGLPPAGSPPDSHVLLAAPPGH.Q	3	775.751	6	35.43
Treated 3	P02765|FETUA_HUMAN	Alpha-2-HS-glycoprotein	164.51	P.LGAPGLPPAGSPPDSHVLLAAPPGHQ.L	3	818.437	6	41.13
Treated 3	P02765|FETUA_HUMAN	Alpha-2-HS-glycoprotein	164.51	P.LGAPGLPPAGSPPDSHVLLAAPPGHQL.H	3	856.131	1	13.87
Treated 3	P02765|FETUA_HUMAN	Alpha-2-HS-glycoprotein	164.51	R.AHYDLRHTFM(+15.99)GVVS.L	2	824.899	6	39.39
Treated 3	P02765|FETUA_HUMAN	Alpha-2-HS-glycoprotein	164.51	R.AHYDLRHTFMGVVS.L	3	544.937	5	34.22
Treated 3	P02765|FETUA_HUMAN	Alpha-2-HS-glycoprotein	164.51	R.HTFM(+15.99)GVVSL.G	2	503.756	1	11.6
Treated 3	P02765|FETUA_HUMAN	Alpha-2-HS-glycoprotein	164.51	R.HTFM(+15.99)GVVSLGSPSGE.V	2	760.857	16	39.2
Treated 3	P02765|FETUA_HUMAN	Alpha-2-HS-glycoprotein	164.51	R.HTFMGVVS.L	2	439.216	2	17.59
Treated 3	P02765|FETUA_HUMAN	Alpha-2-HS-glycoprotein	164.51	R.HTFMGVVSL.G	2	495.758	1	16.01
Treated 3	P02765|FETUA_HUMAN	Alpha-2-HS-glycoprotein	164.51	R.HTFMGVVSLGSPSGE.V	2	752.86	3	44.87
Treated 3	P02765|FETUA_HUMAN	Alpha-2-HS-glycoprotein	164.51	R.TVVQPSVGA.A	2	429.24	1	15.78
Treated 3	P02765|FETUA_HUMAN	Alpha-2-HS-glycoprotein	164.51	R.TVVQPSVGAAAGP.V	2	577.315	1	11.85
Treated 3	P02765|FETUA_HUMAN	Alpha-2-HS-glycoprotein	164.51	T.FM(+15.99)GVVSLGSPSGE.V	2	641.804	3	40.26
Treated 3	P02765|FETUA_HUMAN	Alpha-2-HS-glycoprotein	164.51	T.FM(+15.99)GVVSLGSPSGEVSHPRKT.R	3	696.69	1	20.33
Treated 3	P02765|FETUA_HUMAN	Alpha-2-HS-glycoprotein	164.51	T.FMGVVSLGSPSGE.V	2	633.807	1	39.8
Treated 3	P02765|FETUA_HUMAN	Alpha-2-HS-glycoprotein	164.51	T.FMGVVSLGSPSGEVSHPRKT.R	3	691.358	1	20.5
Treated 3	P02765|FETUA_HUMAN	Alpha-2-HS-glycoprotein	164.51	V.LLAAPPGHQL.H	2	508.798	2	22.59
Treated 3	P02765|FETUA_HUMAN	Alpha-2-HS-glycoprotein	164.51	V.LLAAPPGHQLH.R	2	577.327	2	11.62
Treated 3	P02765|FETUA_HUMAN	Alpha-2-HS-glycoprotein	164.51	Y.DLRHTFM(+15.99).G	2	468.224	1	12.97
Treated 3	P02765|FETUA_HUMAN	Alpha-2-HS-glycoprotein	164.51	Y.DLRHTFM(+15.99)G.V	2	496.734	2	11.58
Treated 3	P02765|FETUA_HUMAN	Alpha-2-HS-glycoprotein	164.51	Y.DLRHTFM(+15.99)GV.V	2	546.269	2	27.5
Treated 3	P02765|FETUA_HUMAN	Alpha-2-HS-glycoprotein	164.51	Y.DLRHTFM(+15.99)GVVS.L	2	639.32	36	30.6
Treated 3	P02765|FETUA_HUMAN	Alpha-2-HS-glycoprotein	164.51	Y.DLRHTFM(+15.99)GVVSLGSPSGE.V	2	952.963	1	23.11
Treated 3	P02765|FETUA_HUMAN	Alpha-2-HS-glycoprotein	164.51	Y.DLRHTFM.G	2	460.227	1	27.47
Treated 3	P02765|FETUA_HUMAN	Alpha-2-HS-glycoprotein	164.51	Y.DLRHTFMG.V	2	488.737	2	26.84
Treated 3	P02765|FETUA_HUMAN	Alpha-2-HS-glycoprotein	164.51	Y.DLRHTFMGV.V	2	538.272	1	33.18
Treated 3	P02765|FETUA_HUMAN	Alpha-2-HS-glycoprotein	164.51	Y.DLRHTFMGVVS.L	2	631.322	6	33.86
Treated 3	P02765|FETUA_HUMAN	Alpha-2-HS-glycoprotein	164.51	Y.INQNLPWG.Y	2	471.246	1	13.09
Treated 3	P01023|A2MG_HUMAN	Alpha-2-macroglobulin	37	R.VGFYESDVM(+15.99)GR.G	2	638.287	1	16.57
Treated 3	P01023|A2MG_HUMAN	Alpha-2-macroglobulin	37	R.VGFYESDVMGR.G	2	630.29	1	26.81
Treated 3	P01023|A2MG_HUMAN	Alpha-2-macroglobulin	37	R.VGFYESDVMGRGHA.R	2	762.851	2	20.37
Treated 3	P02647|APOA1_HUMAN	Apolipoprotein A-I	160.46	A.LEDLRQGLLP.V	2	577.333	1	15.89
Treated 3	P02647|APOA1_HUMAN	Apolipoprotein A-I	160.46	A.LEDLRQGLLPVLES.F	2	791.448	2	14.73
Treated 3	P02647|APOA1_HUMAN	Apolipoprotein A-I	160.46	D.LRQGLLPVLE.S	2	569.354	1	19.04
Treated 3	P02647|APOA1_HUMAN	Apolipoprotein A-I	160.46	D.LRQGLLPVLES.F	2	612.869	2	27.8
Treated 3	P02647|APOA1_HUMAN	Apolipoprotein A-I	160.46	D.NWDSVTSTFS.K	2	572.252	1	32.97
Treated 3	P02647|APOA1_HUMAN	Apolipoprotein A-I	160.46	D.SGRDYVSQFEGSA.L	2	701.817	1	15.46
Treated 3	P02647|APOA1_HUMAN	Apolipoprotein A-I	160.46	E.LQEKLSPLGEE.M	2	621.833	1	14.98
Treated 3	P02647|APOA1_HUMAN	Apolipoprotein A-I	160.46	F.EGSALGKQLNL.K	2	565.315	1	33.12
Treated 3	P02647|APOA1_HUMAN	Apolipoprotein A-I	160.46	F.LSALEEYTK.K	2	527.277	1	13.95
Treated 3	P02647|APOA1_HUMAN	Apolipoprotein A-I	160.46	F.LSALEEYTKKLNTQ	3	546.63	3	28.85
Treated 3	P02647|APOA1_HUMAN	Apolipoprotein A-I	160.46	G.SALGKQLNL.K	2	472.283	1	24.33
Treated 3	P02647|APOA1_HUMAN	Apolipoprotein A-I	160.46	K.LLDNWDSVTST.F	2	625.799	2	26.85
Treated 3	P02647|APOA1_HUMAN	Apolipoprotein A-I	160.46	K.LLDNWDSVTSTFS.K	2	742.85	1	19.37
Treated 3	P02647|APOA1_HUMAN	Apolipoprotein A-I	160.46	K.LLDNWDSVTSTFSK.L	2	806.897	2	39.04
Treated 3	P02647|APOA1_HUMAN	Apolipoprotein A-I	160.46	K.LREQLGPVTQE.F	2	635.343	1	17.86
Treated 3	P02647|APOA1_HUMAN	Apolipoprotein A-I	160.46	K.LREQLGPVTQEFWDN.L	2	916.454	1	30.65
Treated 3	P02647|APOA1_HUMAN	Apolipoprotein A-I	160.46	K.VQPYLDDF.Q	2	498.738	1	12.57
Treated 3	P02647|APOA1_HUMAN	Apolipoprotein A-I	160.46	L.DNWDSVTSTFS.K	2	629.766	1	34.26
Treated 3	P02647|APOA1_HUMAN	Apolipoprotein A-I	160.46	L.ESFKVSF.L	2	422.217	1	19.77
Treated 3	P02647|APOA1_HUMAN	Apolipoprotein A-I	160.46	L.KLLDNWDS.V	2	495.748	1	14.94
Treated 3	P02647|APOA1_HUMAN	Apolipoprotein A-I	160.46	L.KLLDNWDSVTST.F	2	689.847	1	27.7
Treated 3	P02647|APOA1_HUMAN	Apolipoprotein A-I	160.46	L.KLLDNWDSVTSTFS.K	2	806.898	1	16
Treated 3	P02647|APOA1_HUMAN	Apolipoprotein A-I	160.46	L.LDNWDSVTST.F	2	569.257	1	18.54
Treated 3	P02647|APOA1_HUMAN	Apolipoprotein A-I	160.46	L.LDNWDSVTSTFSK.L	2	750.355	1	18.28
Treated 3	P02647|APOA1_HUMAN	Apolipoprotein A-I	160.46	L.NLKLLDNW.D	2	508.284	1	23.67
Treated 3	P02647|APOA1_HUMAN	Apolipoprotein A-I	160.46	L.NLKLLDNWDS.V	2	609.313	1	31.92
Treated 3	P02647|APOA1_HUMAN	Apolipoprotein A-I	160.46	L.NLKLLDNWDSVT.S	2	709.371	1	27.76
Treated 3	P02647|APOA1_HUMAN	Apolipoprotein A-I	160.46	L.NLKLLDNWDSVTST.F	2	803.411	3	36.25
Treated 3	P02647|APOA1_HUMAN	Apolipoprotein A-I	160.46	L.RQGLLPVL.E	2	448.291	1	12.03
Treated 3	P02647|APOA1_HUMAN	Apolipoprotein A-I	160.46	L.RQGLLPVLES.F	2	556.328	2	27.53
Treated 3	P02647|APOA1_HUMAN	Apolipoprotein A-I	160.46	L.SALEEYTKKLNTQ	2	762.899	1	13.01
Treated 3	P02647|APOA1_HUMAN	Apolipoprotein A-I	160.46	N.LKLLDNWDSVTST.F	2	746.389	2	31.15
Treated 3	P02647|APOA1_HUMAN	Apolipoprotein A-I	160.46	N.LKLLDNWDSVTSTFS.K	2	863.438	1	10.86
Treated 3	P02647|APOA1_HUMAN	Apolipoprotein A-I	160.46	P.ALEDLRQGLLP.V	2	612.851	1	21.86
Treated 3	P02647|APOA1_HUMAN	Apolipoprotein A-I	160.46	P.VLESFKV.S	2	411.243	1	16.06
Treated 3	P02647|APOA1_HUMAN	Apolipoprotein A-I	160.46	P.VLESFKVSF.L	2	528.293	2	25.27
Treated 3	P02647|APOA1_HUMAN	Apolipoprotein A-I	160.46	Q.FEGSALGKQLN.L	2	582.306	2	16.79
Treated 3	P02647|APOA1_HUMAN	Apolipoprotein A-I	160.46	Q.FEGSALGKQLNL.K	2	638.849	1	44.66
Treated 3	P02647|APOA1_HUMAN	Apolipoprotein A-I	160.46	Q.FEGSALGKQLNLK.L	3	468.934	2	15.88
Treated 3	P02647|APOA1_HUMAN	Apolipoprotein A-I	160.46	Q.LGPVTQEFWDN.L	2	653.309	1	31.65
Treated 3	P02647|APOA1_HUMAN	Apolipoprotein A-I	160.46	Q.LNLKLLDNWDSVTST.F	2	859.953	1	10.9
Treated 3	P02647|APOA1_HUMAN	Apolipoprotein A-I	160.46	R.QGLLPVLES.F	2	478.277	2	21.03
Treated 3	P02647|APOA1_HUMAN	Apolipoprotein A-I	160.46	R.VKDLATVYVDV.L	2	611.34	1	30.29
Treated 3	P02647|APOA1_HUMAN	Apolipoprotein A-I	160.46	S.ALGKQLNL.K	2	428.767	1	19.53
Treated 3	P02647|APOA1_HUMAN	Apolipoprotein A-I	160.46	S.QFEGSALGKQLN.L	2	646.337	1	20.18
[truncated: 602 more rows]
