# Supplementary material for: Systemic Effects of Hemorrhagic Snake Venom Metalloproteinases: Untargeted Peptidomics to Explore the Pathodegradome of Plasma Proteins
Source: Toxins (Basel). 2021 Oct 28;13(11):764. doi: 10.3390/toxins13110764 (PMC8622078; doi:10.3390/toxins13110764)
Supplement: Supplementary file 1 [file toxins-13-00764-s001.zip › Supplementary table 7 Analysis of P(LAP-E) peptide fraction by LC-MS_MS_Mascot_TPP.xlsx]

## Sheet: P(LAP-E)
Supplementary table 7. Peptides identified by LC-MS/MS analysis of the peptide fraction of P(LAP-E) after incubation with HF3. Identification by Mascot/TPP.
Sample	Protein ID	Protein description	Protein probability_Protein Prophet (FDR ≤ 1%)	Peptide	Assumed charge	MZratio	Peptide probability_Protein Prophet (FDR ≤ 1%)	ionscore
Control 1	sp|P07327|ADH1A_HUMAN	Alcohol dehydrogenase 1A	0.9845	G.DKVIPLAIPQ.C	547.338	2	0.9958	35.36
Control 1	sp|P07327|ADH1A_HUMAN	Alcohol dehydrogenase 1A	0.9845	G.DKVIPLAIPQ.C	547.338	2	0.9919	29.5
Control 1	sp|P02765|FETUA_HUMAN	Alpha-2-HS-glycoprotein	0.9999	R.TVVQPSVGAAAGPV.V	626.852	2	0.9989	49.22
Control 1	sp|P02647|APOA1_HUMAN	Apolipoprotein A-I	1	F.LSALEEYTKKLNTQ.-	819.445	2	0.9999	61.26
Control 1	sp|P02647|APOA1_HUMAN	Apolipoprotein A-I	1	L.SALEEYTKKLNT.Q	698.873	2	0.9788	36.81
Control 1	sp|P02647|APOA1_HUMAN	Apolipoprotein A-I	1	L.SALEEYTKKLNTQ.-	762.903	2	0.9999	70.84
Control 1	sp|P02647|APOA1_HUMAN	Apolipoprotein A-I	1	L.SALEEYTKKLNTQ.-	508.938	3	0.9961	34.37
Control 1	sp|P02647|APOA1_HUMAN	Apolipoprotein A-I	1	L.SALEEYTKKLNTQ.-	762.903	2	1	94.22
Control 1	sp|P02647|APOA1_HUMAN	Apolipoprotein A-I	1	S.ALEEYTKKLNTQ.-	719.387	2	0.9994	56.9
Control 1	sp|P02652|APOA2_HUMAN	Apolipoprotein A-II	1	L.SYFVELGTQPAT.Q	656.828	2	0.9857	35.26
Control 1	sp|P02652|APOA2_HUMAN	Apolipoprotein A-II	1	L.SYFVELGTQPATQ.-	720.858	2	0.9998	59.86
Control 1	sp|P02652|APOA2_HUMAN	Apolipoprotein A-II	1	L.SYFVELGTQPATQ.-	720.858	2	1	69.89
Control 1	sp|P02652|APOA2_HUMAN	Apolipoprotein A-II	1	Y.FVELGTQPATQ.-	595.81	2	0.9995	53.28
Control 1	sp|P02652|APOA2_HUMAN	Apolipoprotein A-II	1	Y.FVELGTQPATQ.-	595.81	2	0.9996	58.85
Control 1	sp|P02649|APOE_HUMAN	Apolipoprotein E	1	R.AATVGSLAGQPLQER.A	749.409	2	0.9997	68.29
Control 1	sp|P02649|APOE_HUMAN	Apolipoprotein E	1	R.LGPLVEQGR.V	484.784	2	0.9701	35.33
Control 1	sp|P0C0L4|CO4A_HUMAN	Complement C4-A	1	K.SHALQLNNR.Q	526.787	2	0.9953	38.53
Control 1	sp|P0C0L4|CO4A_HUMAN	Complement C4-A	1	R.QGSFQGGFR.S	492.242	2	0.9811	43.85
Control 1	sp|P02671|FIBA_HUMAN	Fibrinogen alpha chain	1	A.DSGEGDFLAEGGGVR.G	733.335	2	1	69.01
Control 1	sp|P02671|FIBA_HUMAN	Fibrinogen alpha chain	1	A.DSGEGDFLAEGGGVR.G	733.335	2	1	77.73
Control 1	sp|P02671|FIBA_HUMAN	Fibrinogen alpha chain	1	D.SGEGDFLAEGGGVR.G	675.822	2	0.9999	64.89
Control 1	sp|P02671|FIBA_HUMAN	Fibrinogen alpha chain	1	D.SGEGDFLAEGGGVR.G	675.822	2	0.9999	65.17
Control 1	sp|P02671|FIBA_HUMAN	Fibrinogen alpha chain	1	K.M[147.04]KPVPDLVPGNFK.S	729.399	2	0.9749	32.26
Control 1	sp|P02671|FIBA_HUMAN	Fibrinogen alpha chain	1	K.M[147.04]KPVPDLVPGNFK.S	729.399	2	0.9995	51.64
Control 1	sp|P02671|FIBA_HUMAN	Fibrinogen alpha chain	1	K.MKPVPDLVPGNFK.S	721.401	2	0.9987	46.12
Control 1	sp|P02671|FIBA_HUMAN	Fibrinogen alpha chain	1	K.MKPVPDLVPGNFK.S	481.27	3	0.9783	24.32
Control 1	sp|P02671|FIBA_HUMAN	Fibrinogen alpha chain	1	K.MKPVPDLVPGNFK.S	721.401	2	0.9773	32.03
Control 1	sp|P02671|FIBA_HUMAN	Fibrinogen alpha chain	1	K.SQLQKVPPEWK.A	670.376	2	0.9993	49.24
Control 1	sp|P02671|FIBA_HUMAN	Fibrinogen alpha chain	1	K.SQLQKVPPEWK.A	670.376	2	0.9991	51.29
Control 1	sp|P02671|FIBA_HUMAN	Fibrinogen alpha chain	1	K.SQLQKVPPEWK.A	670.376	2	0.9939	41.46
Control 1	sp|P02671|FIBA_HUMAN	Fibrinogen alpha chain	1	K.SQLQKVPPEWK.A	670.376	2	0.9872	41.65
Control 1	sp|P02671|FIBA_HUMAN	Fibrinogen alpha chain	1	R.TGKEKVTSGSTTTTR.R	518.612	3	0.9665	28.11
Control 1	sp|P02671|FIBA_HUMAN	Fibrinogen alpha chain	1	S.GEGDFLAEGGGVR.G	632.306	2	0.9991	50.25
Control 1	sp|P02671|FIBA_HUMAN	Fibrinogen alpha chain	1	T.ADSGEGDFLAEGGGVR.G	768.854	2	1	92.95
Control 1	sp|P02671|FIBA_HUMAN	Fibrinogen alpha chain	1	T.ADSGEGDFLAEGGGVR.G	512.905	3	0.9994	41.44
Control 1	sp|P02671|FIBA_HUMAN	Fibrinogen alpha chain	1	T.ADSGEGDFLAEGGGVR.G	768.854	2	1	98.28
Control 1	sp|P02671|FIBA_HUMAN	Fibrinogen alpha chain	1	T.ADSGEGDFLAEGGGVR.G	512.905	3	0.9899	29.6
Control 1	sp|P02671|FIBA_HUMAN	Fibrinogen alpha chain	1	T.ADSGEGDFLAEGGGVRGPR.V	616.297	3	0.9762	29.07
Control 1	sp|P02675|FIBB_HUMAN	Fibrinogen beta chain	1	G.VNDNEEGFFSAR.G	692.814	2	1	85.6
Control 1	sp|P02675|FIBB_HUMAN	Fibrinogen beta chain	1	G.VNDNEEGFFSAR.G	692.814	2	1	88.61
Control 1	sp|P02675|FIBB_HUMAN	Fibrinogen beta chain	1	K.IRPFFPQQ.-	516.789	2	0.971	32.17
Control 1	sp|P02675|FIBB_HUMAN	Fibrinogen beta chain	1	K.IRPFFPQQ.-	516.789	2	0.9847	34.56
Control 1	sp|P02675|FIBB_HUMAN	Fibrinogen beta chain	1	M.SM[147.04]KIRPFFPQQ.-	697.87	2	0.9952	40.74
Control 1	sp|P02679|FIBG_HUMAN	Fibrinogen gamma chain	1	K.VGPEADKYR.L	517.771	2	0.9933	43.97
Control 1	sp|P02679|FIBG_HUMAN	Fibrinogen gamma chain	1	R.TSTADYAM[147.04]FK.V	575.762	2	0.9823	43.41
Control 1	sp|P02751|FINC_HUMAN	Fibronectin	0.9967	R.VPGTSTSATLTGLTR.G	731.403	2	0.9999	61.83
Control 1	sp|O00602|FCN1_HUMAN	Ficolin-1	0.9749	K.VSEM[147.04]KVRPA.-	516.783	2	0.9925	44.04
Control 1	sp|P19827|ITIH1_HUMAN	Inter-alpha-trypsin inhibitor heavy chain H1	1	K.AAISGENAGLVR.A	579.321	2	0.9976	62.02
Control 1	sp|P19823|ITIH2_HUMAN	Inter-alpha-trypsin inhibitor heavy chain H2	1	K.IQPSGGTNINEALLR.A	791.935	2	0.9999	64.89
Control 1	sp|P19823|ITIH2_HUMAN	Inter-alpha-trypsin inhibitor heavy chain H2	1	R.ALYAQARAK.G	496.292	2	0.97	28.48
Control 1	sp|P19823|ITIH2_HUMAN	Inter-alpha-trypsin inhibitor heavy chain H2	1	R.ALYAQARAKGK.T	588.85	2	0.9926	35.63
Control 1	sp|P19823|ITIH2_HUMAN	Inter-alpha-trypsin inhibitor heavy chain H2	1	R.SSALDM[147.04]ENFR.T	593.268	2	0.9983	45.03
Control 1	sp|P19823|ITIH2_HUMAN	Inter-alpha-trypsin inhibitor heavy chain H2	1	R.SSALDMENFR.T	585.27	2	0.9996	53
Control 1	sp|P19823|ITIH2_HUMAN	Inter-alpha-trypsin inhibitor heavy chain H2	1	R.SSIKEKTVGR.A	552.826	2	0.999	49.21
Control 1	sp|P19823|ITIH2_HUMAN	Inter-alpha-trypsin inhibitor heavy chain H2	1	R.YIEKIQPSGGTNINEALLR.A	706.054	3	1	66.34
Control 1	sp|P00734|THRB_HUMAN	Prothrombin	1	R.NIEKISMLEK.L	602.838	2	0.9976	44.92
Control 1	sp|P00734|THRB_HUMAN	Prothrombin	1	R.TATSEYQTFFNPR.T	781.372	2	1	88.86
Control 1	sp|P00734|THRB_HUMAN	Prothrombin	1	R.TATSEYQTFFNPR.T	781.372	2	1	103.31
Control 1	sp|P02768|ALBU_HUMAN	Serum albumin	0.9955	K.KVPQVSTPTLVEVSR.N	547.32	3	0.9995	43.21
Control 1	sp|P67936|TPM4_HUMAN	Tropomyosin alpha-4 chain	0.9967	M.n[42.01]AGLNSLEAVKR.K	600.345	2	0.9999	62.79
Control 1	sp|P04004|VTNC_HUMAN	Vitronectin	1	R.IYISGM[147.04]APRPSLAK.K	760.423	2	0.9951	39.61
Control 1	sp|P04004|VTNC_HUMAN	Vitronectin	1	R.IYISGMAPRPSLAK.K	752.425	2	0.9984	44.49
Treated 1	sp|P01009|A1AT_HUMAN	Alpha-1-antitrypsin	1	P.LFM[147.04]GKVVNPTQK.-	459.926	3	0.9883	18.81
Treated 1	sp|P01009|A1AT_HUMAN	Alpha-1-antitrypsin	1	P.LFMGKVVNPTQ.K	617.341	2	0.9898	33.08
Treated 1	sp|P01009|A1AT_HUMAN	Alpha-1-antitrypsin	1	P.LFMGKVVNPTQK.-	681.388	2	0.9991	50.64
Treated 1	sp|P08697|A2AP_HUMAN	Alpha-2-antiplasmin	0.9662	T.LLKLGNQEPGGQTA.L	713.392	2	0.9986	44.69
Treated 1	sp|P02765|FETUA_HUMAN	Alpha-2-HS-glycoprotein	1	H.VLDPTPVAR.C	484.286	2	0.9899	43.07
Treated 1	sp|P02765|FETUA_HUMAN	Alpha-2-HS-glycoprotein	1	H.VLLAAPPGHQLHR.A	470.28	3	0.9964	20.08
Treated 1	sp|P02765|FETUA_HUMAN	Alpha-2-HS-glycoprotein	1	L.AAPPGHQLHR.A	542.298	2	0.9982	46.1
Treated 1	sp|P02765|FETUA_HUMAN	Alpha-2-HS-glycoprotein	1	L.LAAPPGHQLHR.A	598.84	2	0.999	52.03
Treated 1	sp|P02765|FETUA_HUMAN	Alpha-2-HS-glycoprotein	1	L.LAAPPGHQLHR.A	598.84	2	0.9934	35.43
Treated 1	sp|P02765|FETUA_HUMAN	Alpha-2-HS-glycoprotein	1	P.LGAPGLPPAGSPPDSH.V	735.377	2	0.9997	58.35
Treated 1	sp|P02765|FETUA_HUMAN	Alpha-2-HS-glycoprotein	1	P.LGAPGLPPAGSPPDSHV.L	784.911	2	0.9914	36.52
Treated 1	sp|P02765|FETUA_HUMAN	Alpha-2-HS-glycoprotein	1	P.LGAPGLPPAGSPPDSHV.L	784.911	2	0.9996	57.04
Treated 1	sp|P02765|FETUA_HUMAN	Alpha-2-HS-glycoprotein	1	P.LGAPGLPPAGSPPDSHV.L	784.911	2	0.9991	49.48
Treated 1	sp|P02765|FETUA_HUMAN	Alpha-2-HS-glycoprotein	1	P.LGAPGLPPAGSPPDSHV.L	784.911	2	0.9991	50.06
Treated 1	sp|P02765|FETUA_HUMAN	Alpha-2-HS-glycoprotein	1	P.LGAPGLPPAGSPPDSHV.L	784.911	2	0.9996	55.38
Treated 1	sp|P02765|FETUA_HUMAN	Alpha-2-HS-glycoprotein	1	P.LGAPGLPPAGSPPDSHV.L	784.911	2	0.9989	47.95
Treated 1	sp|P02765|FETUA_HUMAN	Alpha-2-HS-glycoprotein	1	P.LGAPGLPPAGSPPDSHV.L	784.911	2	0.9866	41.86
Treated 1	sp|P02765|FETUA_HUMAN	Alpha-2-HS-glycoprotein	1	P.LGAPGLPPAGSPPDSHV.L	784.911	2	0.9975	47.34
Treated 1	sp|P02765|FETUA_HUMAN	Alpha-2-HS-glycoprotein	1	P.LGAPGLPPAGSPPDSHV.L	784.911	2	0.9995	53.28
Treated 1	sp|P02765|FETUA_HUMAN	Alpha-2-HS-glycoprotein	1	P.LGAPGLPPAGSPPDSHV.L	784.911	2	0.9921	36.66
Treated 1	sp|P02765|FETUA_HUMAN	Alpha-2-HS-glycoprotein	1	P.LGAPGLPPAGSPPDSHV.L	784.911	2	0.9906	36.7
Treated 1	sp|P02765|FETUA_HUMAN	Alpha-2-HS-glycoprotein	1	P.LGAPGLPPAGSPPDSHVL.L	841.453	2	0.9967	42.55
Treated 1	sp|P02765|FETUA_HUMAN	Alpha-2-HS-glycoprotein	1	P.LGAPGLPPAGSPPDSHVL.L	841.453	2	0.9992	51.28
Treated 1	sp|P02765|FETUA_HUMAN	Alpha-2-HS-glycoprotein	1	P.LGAPGLPPAGSPPDSHVL.L	841.453	2	0.999	48.04
Treated 1	sp|P02765|FETUA_HUMAN	Alpha-2-HS-glycoprotein	1	P.LGAPGLPPAGSPPDSHVLL.A	897.995	2	0.9878	32.19
Treated 1	sp|P02765|FETUA_HUMAN	Alpha-2-HS-glycoprotein	1	P.LGAPGLPPAGSPPDSHVLL.A	897.995	2	0.9958	38.42
Treated 1	sp|P02765|FETUA_HUMAN	Alpha-2-HS-glycoprotein	1	R.TVVQPSVGA.A	429.244	2	0.982	27.75
Treated 1	sp|P02765|FETUA_HUMAN	Alpha-2-HS-glycoprotein	1	S.LGSPSGEVSHPR.K	408.213	3	0.9872	20.17
Treated 1	sp|P02765|FETUA_HUMAN	Alpha-2-HS-glycoprotein	1	S.LGSPSGEVSHPR.K	611.816	2	0.9995	53.94
Treated 1	sp|P02765|FETUA_HUMAN	Alpha-2-HS-glycoprotein	1	S.LGSPSGEVSHPRKT.R	726.388	2	0.9972	48.46
Treated 1	sp|P02765|FETUA_HUMAN	Alpha-2-HS-glycoprotein	1	V.LLAAPPGHQ.L	452.26	2	0.9756	37.18
Treated 1	sp|P02765|FETUA_HUMAN	Alpha-2-HS-glycoprotein	1	V.LLAAPPGHQLH.R	577.331	2	0.9952	38.6
Treated 1	sp|P02765|FETUA_HUMAN	Alpha-2-HS-glycoprotein	1	V.LLAAPPGHQLHR.A	437.257	3	0.9891	18.76
Treated 1	sp|P02765|FETUA_HUMAN	Alpha-2-HS-glycoprotein	1	V.LLAAPPGHQLHR.A	655.382	2	0.9941	39.63
Treated 1	sp|P02765|FETUA_HUMAN	Alpha-2-HS-glycoprotein	1	V.LLAAPPGHQLHR.A	437.257	3	0.985	21.77
Treated 1	sp|P02765|FETUA_HUMAN	Alpha-2-HS-glycoprotein	1	V.LLAAPPGHQLHR.A	437.257	3	0.964	11.95
Treated 1	sp|P02647|APOA1_HUMAN	Apolipoprotein A-I	1	A.LEDLRQGLLPVLES.F	791.45	2	0.9976	43.79
Treated 1	sp|P02647|APOA1_HUMAN	Apolipoprotein A-I	1	A.LEDLRQGLLPVLES.F	791.45	2	0.9824	28.44
Treated 1	sp|P02647|APOA1_HUMAN	Apolipoprotein A-I	1	A.LEEYTKK.L	455.752	2	0.9916	31.69
Treated 1	sp|P02647|APOA1_HUMAN	Apolipoprotein A-I	1	A.LEEYTKKLNT.Q	619.839	2	0.9897	41.39
Treated 1	sp|P02647|APOA1_HUMAN	Apolipoprotein A-I	1	A.LEEYTKKLNTQ.-	683.868	2	0.9948	50.39
Treated 1	sp|P02647|APOA1_HUMAN	Apolipoprotein A-I	1	A.LEEYTKKLNTQ.-	683.868	2	0.9955	55.16
Treated 1	sp|P02647|APOA1_HUMAN	Apolipoprotein A-I	1	A.LRTHLAPYSDE.L	651.332	2	0.9898	34.61
Treated 1	sp|P02647|APOA1_HUMAN	Apolipoprotein A-I	1	A.LRTHLAPYSDELR.Q	524.285	3	0.977	24.5
Treated 1	sp|P02647|APOA1_HUMAN	Apolipoprotein A-I	1	D.LRQGLLPVLE.S	569.357	2	0.9934	27.45
Treated 1	sp|P02647|APOA1_HUMAN	Apolipoprotein A-I	1	D.LRQGLLPVLE.S	569.357	2	0.9939	29.99
Treated 1	sp|P02647|APOA1_HUMAN	Apolipoprotein A-I	1	D.LRQGLLPVLES.F	612.873	2	0.9908	26.56
Treated 1	sp|P02647|APOA1_HUMAN	Apolipoprotein A-I	1	D.LRQGLLPVLES.F	612.873	2	0.9772	26
Treated 1	sp|P02647|APOA1_HUMAN	Apolipoprotein A-I	1	D.LRQGLLPVLES.F	612.873	2	0.9787	25.96
Treated 1	sp|P02647|APOA1_HUMAN	Apolipoprotein A-I	1	D.LRQGLLPVLES.F	612.873	2	0.9765	23.91
Treated 1	sp|P02647|APOA1_HUMAN	Apolipoprotein A-I	1	D.LRQGLLPVLES.F	612.873	2	0.9791	22.28
Treated 1	sp|P02647|APOA1_HUMAN	Apolipoprotein A-I	1	E.EYTKKLNTQ.-	562.805	2	0.9988	48.45
Treated 1	sp|P02647|APOA1_HUMAN	Apolipoprotein A-I	1	E.KLSPLGEEM[147.04]R.D	588.312	2	0.9732	32.29
Treated 1	sp|P02647|APOA1_HUMAN	Apolipoprotein A-I	1	E.KLSPLGEEMR.D	580.314	2	0.9932	44.54
Treated 1	sp|P02647|APOA1_HUMAN	Apolipoprotein A-I	1	E.LQEKLSPLGEE.M	621.836	2	0.9968	38.91
Treated 1	sp|P02647|APOA1_HUMAN	Apolipoprotein A-I	1	E.LQEKLSPLGEEM[147.04]R.D	515.939	3	0.9624	24.36
Treated 1	sp|P02647|APOA1_HUMAN	Apolipoprotein A-I	1	E.LQEKLSPLGEEM[147.04]R.D	515.939	3	0.9668	26.61
Treated 1	sp|P02647|APOA1_HUMAN	Apolipoprotein A-I	1	E.LQEKLSPLGEEMR.D	765.407	2	0.9929	38.99
Treated 1	sp|P02647|APOA1_HUMAN	Apolipoprotein A-I	1	E.LQEKLSPLGEEMR.D	510.607	3	0.9782	18.75
Treated 1	sp|P02647|APOA1_HUMAN	Apolipoprotein A-I	1	E.VKAKVQPYLDDF.Q	711.889	2	0.9999	66.03
Treated 1	sp|P02647|APOA1_HUMAN	Apolipoprotein A-I	1	E.YHAKATEHLST.L	629.319	2	0.9934	39.45
Treated 1	sp|P02647|APOA1_HUMAN	Apolipoprotein A-I	1	E.YTKKLNT.Q	434.254	2	0.9812	24.36
Treated 1	sp|P02647|APOA1_HUMAN	Apolipoprotein A-I	1	E.YTKKLNTQ.-	498.284	2	0.9927	31.09
Treated 1	sp|P02647|APOA1_HUMAN	Apolipoprotein A-I	1	E.YTKKLNTQ.-	498.284	2	0.999	43.16
Treated 1	sp|P02647|APOA1_HUMAN	Apolipoprotein A-I	1	F.LSALEEYTKK.L	591.328	2	0.9974	54.14
Treated 1	sp|P02647|APOA1_HUMAN	Apolipoprotein A-I	1	F.LSALEEYTKKLN.T	704.892	2	0.9987	45.26
Treated 1	sp|P02647|APOA1_HUMAN	Apolipoprotein A-I	1	F.LSALEEYTKKLN.T	470.264	3	0.9966	24.35
Treated 1	sp|P02647|APOA1_HUMAN	Apolipoprotein A-I	1	F.LSALEEYTKKLNT.Q	755.415	2	0.9997	71.08
Treated 1	sp|P02647|APOA1_HUMAN	Apolipoprotein A-I	1	F.LSALEEYTKKLNT.Q	503.946	3	0.9922	24.48
Treated 1	sp|P02647|APOA1_HUMAN	Apolipoprotein A-I	1	F.LSALEEYTKKLNT.Q	755.415	2	0.9996	67.13
Treated 1	sp|P02647|APOA1_HUMAN	Apolipoprotein A-I	1	F.LSALEEYTKKLNT.Q	755.415	2	0.9989	47.02
Treated 1	sp|P02647|APOA1_HUMAN	Apolipoprotein A-I	1	F.LSALEEYTKKLNTQ.-	546.632	3	0.9967	26.33
Treated 1	sp|P02647|APOA1_HUMAN	Apolipoprotein A-I	1	F.LSALEEYTKKLNTQ.-	819.445	2	0.9999	66.6
Treated 1	sp|P02647|APOA1_HUMAN	Apolipoprotein A-I	1	F.LSALEEYTKKLNTQ.-	819.445	2	0.9999	77.24
Treated 1	sp|P02647|APOA1_HUMAN	Apolipoprotein A-I	1	F.LSALEEYTKKLNTQ.-	546.632	3	0.9938	26.54
Treated 1	sp|P02647|APOA1_HUMAN	Apolipoprotein A-I	1	F.LSALEEYTKKLNTQ.-	819.445	2	0.9997	74.58
Treated 1	sp|P02647|APOA1_HUMAN	Apolipoprotein A-I	1	F.LSALEEYTKKLNTQ.-	546.632	3	0.9939	28.5
Treated 1	sp|P02647|APOA1_HUMAN	Apolipoprotein A-I	1	F.LSALEEYTKKLNTQ.-	819.445	2	0.9999	75.91
Treated 1	sp|P02647|APOA1_HUMAN	Apolipoprotein A-I	1	F.LSALEEYTKKLNTQ.-	546.632	3	0.9969	27.55
Treated 1	sp|P02647|APOA1_HUMAN	Apolipoprotein A-I	1	F.LSALEEYTKKLNTQ.-	819.445	2	0.9999	72.75
Treated 1	sp|P02647|APOA1_HUMAN	Apolipoprotein A-I	1	F.LSALEEYTKKLNTQ.-	546.632	3	0.9937	23.19
Treated 1	sp|P02647|APOA1_HUMAN	Apolipoprotein A-I	1	F.LSALEEYTKKLNTQ.-	819.445	2	0.9994	55.97
Treated 1	sp|P02647|APOA1_HUMAN	Apolipoprotein A-I	1	F.LSALEEYTKKLNTQ.-	546.632	3	0.9822	19.48
Treated 1	sp|P02647|APOA1_HUMAN	Apolipoprotein A-I	1	F.LSALEEYTKKLNTQ.-	819.445	2	0.9999	66.61
Treated 1	sp|P02647|APOA1_HUMAN	Apolipoprotein A-I	1	F.LSALEEYTKKLNTQ.-	546.632	3	0.9975	28.31
Treated 1	sp|P02647|APOA1_HUMAN	Apolipoprotein A-I	1	F.LSALEEYTKKLNTQ.-	819.445	2	0.9995	57.6
Treated 1	sp|P02647|APOA1_HUMAN	Apolipoprotein A-I	1	F.LSALEEYTKKLNTQ.-	546.632	3	0.992	24.47
Treated 1	sp|P02647|APOA1_HUMAN	Apolipoprotein A-I	1	F.LSALEEYTKKLNTQ.-	819.445	2	0.9996	55.3
Treated 1	sp|P02647|APOA1_HUMAN	Apolipoprotein A-I	1	F.LSALEEYTKKLNTQ.-	819.445	2	0.9996	55.69
Treated 1	sp|P02647|APOA1_HUMAN	Apolipoprotein A-I	1	F.LSALEEYTKKLNTQ.-	546.632	3	0.9872	20.34
Treated 1	sp|P02647|APOA1_HUMAN	Apolipoprotein A-I	1	F.LSALEEYTKKLNTQ.-	819.445	2	0.9983	45.28
Treated 1	sp|P02647|APOA1_HUMAN	Apolipoprotein A-I	1	F.LSALEEYTKKLNTQ.-	819.445	2	0.9841	34.18
Treated 1	sp|P02647|APOA1_HUMAN	Apolipoprotein A-I	1	F.LSALEEYTKKLNTQ.-	819.445	2	0.9789	31.65
Treated 1	sp|P02647|APOA1_HUMAN	Apolipoprotein A-I	1	F.LSALEEYTKKLNTQ.-	546.632	3	0.9742	17.73
Treated 1	sp|P02647|APOA1_HUMAN	Apolipoprotein A-I	1	F.LSALEEYTKKLNTQ.-	819.445	2	0.9997	57.89
Treated 1	sp|P02647|APOA1_HUMAN	Apolipoprotein A-I	1	F.LSALEEYTKKLNTQ.-	546.632	3	0.9905	20.86
Treated 1	sp|P02647|APOA1_HUMAN	Apolipoprotein A-I	1	F.LSALEEYTKKLNTQ.-	819.445	2	0.9939	36.65
Treated 1	sp|P02647|APOA1_HUMAN	Apolipoprotein A-I	1	F.LSALEEYTKKLNTQ.-	546.632	3	0.9643	16.58
Treated 1	sp|P02647|APOA1_HUMAN	Apolipoprotein A-I	1	F.LSALEEYTKKLNTQ.-	819.445	2	0.9941	37.05
Treated 1	sp|P02647|APOA1_HUMAN	Apolipoprotein A-I	1	H.AKATEHLST.L	479.257	2	0.9988	45.7
Treated 1	sp|P02647|APOA1_HUMAN	Apolipoprotein A-I	1	H.LSTLSEKAKPA.L	572.836	2	0.9994	49.25
Treated 1	sp|P02647|APOA1_HUMAN	Apolipoprotein A-I	1	H.LSTLSEKAKPA.L	572.836	2	0.9985	42.45
Treated 1	sp|P02647|APOA1_HUMAN	Apolipoprotein A-I	1	H.LSTLSEKAKPALED.L	501.278	3	0.9913	21.38
Treated 1	sp|P02647|APOA1_HUMAN	Apolipoprotein A-I	1	H.LSTLSEKAKPALED.L	751.413	2	0.9997	61.86
Treated 1	sp|P02647|APOA1_HUMAN	Apolipoprotein A-I	1	H.LSTLSEKAKPALEDLR.Q	886.005	2	0.9996	72.3
Treated 1	sp|P02647|APOA1_HUMAN	Apolipoprotein A-I	1	H.LSTLSEKAKPALEDLR.Q	591.006	3	0.9946	22.11
Treated 1	sp|P02647|APOA1_HUMAN	Apolipoprotein A-I	1	H.LSTLSEKAKPALEDLR.Q	886.005	2	0.9999	65.95
Treated 1	sp|P02647|APOA1_HUMAN	Apolipoprotein A-I	1	K.AKVQPYLDDF.Q	598.307	2	0.9559	26.32
Treated 1	sp|P02647|APOA1_HUMAN	Apolipoprotein A-I	1	K.LSPLGEEMR.D	516.267	2	0.9993	54.77
Treated 1	sp|P02647|APOA1_HUMAN	Apolipoprotein A-I	1	L.RQGLLPVLES.F	556.331	2	0.9853	26.52
Treated 1	sp|P02647|APOA1_HUMAN	Apolipoprotein A-I	1	L.SALEEYTKKLNTQ.-	762.903	2	0.9999	69.85
Treated 1	sp|P02647|APOA1_HUMAN	Apolipoprotein A-I	1	N.LKLLDNWDS.V	552.294	2	0.9839	33.58
Treated 1	sp|P02647|APOA1_HUMAN	Apolipoprotein A-I	1	N.LKLLDNWDSVTST.F	746.392	2	0.9998	66.85
Treated 1	sp|P02647|APOA1_HUMAN	Apolipoprotein A-I	1	R.DRARAHVDALR.T	640.356	2	0.9881	35.23
Treated 1	sp|P02647|APOA1_HUMAN	Apolipoprotein A-I	1	R.LAEYHAKATEH.L	635.319	2	0.9997	65.26
Treated 1	sp|P02647|APOA1_HUMAN	Apolipoprotein A-I	1	R.LAEYHAKATEH.L	423.882	3	0.9959	29.22
Treated 1	sp|P02647|APOA1_HUMAN	Apolipoprotein A-I	1	R.LAEYHAKATEH.L	423.882	3	0.9698	16.37
Treated 1	sp|P02647|APOA1_HUMAN	Apolipoprotein A-I	1	R.LEALKENGGAR.L	579.321	2	0.9844	30.18
Treated 1	sp|P02647|APOA1_HUMAN	Apolipoprotein A-I	1	R.LEALKENGGARLAE.Y	735.903	2	0.973	30.43
Treated 1	sp|P02647|APOA1_HUMAN	Apolipoprotein A-I	1	R.QGLLPVLES.F	478.281	2	0.9914	29.42
Treated 1	sp|P02647|APOA1_HUMAN	Apolipoprotein A-I	1	R.QKVEPLRAE.L	535.308	2	0.983	27.07
Treated 1	sp|P02647|APOA1_HUMAN	Apolipoprotein A-I	1	R.THLAPYSDE.L	516.739	2	0.9899	39.44
Treated 1	sp|P02647|APOA1_HUMAN	Apolipoprotein A-I	1	R.THLAPYSDE.L	516.739	2	0.9988	52.78
Treated 1	sp|P02647|APOA1_HUMAN	Apolipoprotein A-I	1	R.THLAPYSDE.L	516.739	2	0.9663	35.94
Treated 1	sp|P02647|APOA1_HUMAN	Apolipoprotein A-I	1	R.THLAPYSDE.L	516.739	2	0.9891	37.15
Treated 1	sp|P02647|APOA1_HUMAN	Apolipoprotein A-I	1	R.THLAPYSDELR.Q	434.557	3	0.998	33.24
Treated 1	sp|P02647|APOA1_HUMAN	Apolipoprotein A-I	1	R.THLAPYSDELR.Q	651.332	2	0.997	43.45
Treated 1	sp|P02647|APOA1_HUMAN	Apolipoprotein A-I	1	R.THLAPYSDELR.Q	434.557	3	0.9974	39.77
Treated 1	sp|P02647|APOA1_HUMAN	Apolipoprotein A-I	1	R.THLAPYSDELR.Q	651.332	2	0.9959	45.43
Treated 1	sp|P02647|APOA1_HUMAN	Apolipoprotein A-I	1	R.THLAPYSDELR.Q	434.557	3	0.9905	46.3
Treated 1	sp|P02647|APOA1_HUMAN	Apolipoprotein A-I	1	R.THLAPYSDELRQR.L	793.412	2	0.9989	47.66
Treated 1	sp|P02647|APOA1_HUMAN	Apolipoprotein A-I	1	R.THLAPYSDELRQR.L	529.277	3	0.9776	20.7
Treated 1	sp|P02647|APOA1_HUMAN	Apolipoprotein A-I	1	S.FLSALEEYTK.K	600.815	2	0.9953	42.95
Treated 1	sp|P02647|APOA1_HUMAN	Apolipoprotein A-I	1	S.FLSALEEYTKK.L	664.862	2	0.9993	61.85
Treated 1	sp|P02647|APOA1_HUMAN	Apolipoprotein A-I	1	S.FLSALEEYTKK.L	443.577	3	0.9979	39.41
Treated 1	sp|P02647|APOA1_HUMAN	Apolipoprotein A-I	1	S.FLSALEEYTKKLNT.Q	828.95	2	0.9998	63.96
Treated 1	sp|P02647|APOA1_HUMAN	Apolipoprotein A-I	1	S.FLSALEEYTKKLNTQ.-	595.655	3	0.9984	34.38
Treated 1	sp|P02647|APOA1_HUMAN	Apolipoprotein A-I	1	S.FLSALEEYTKKLNTQ.-	892.979	2	0.9999	84.17
Treated 1	sp|P02647|APOA1_HUMAN	Apolipoprotein A-I	1	S.FLSALEEYTKKLNTQ.-	595.655	3	0.9974	27.82
Treated 1	sp|P02647|APOA1_HUMAN	Apolipoprotein A-I	1	T.LSEKAKPALED.L	600.831	2	0.9877	34.19
Treated 1	sp|P02647|APOA1_HUMAN	Apolipoprotein A-I	1	V.LESFKVSF.L	478.762	2	0.995	36.3
Treated 1	sp|P02647|APOA1_HUMAN	Apolipoprotein A-I	1	V.LKDSGRDYVSQ.F	634.321	2	0.9987	47.12
Treated 1	sp|P02647|APOA1_HUMAN	Apolipoprotein A-I	1	V.LKDSGRDYVSQFEGSA.L	586.951	3	0.9741	22.75
Treated 1	sp|P02647|APOA1_HUMAN	Apolipoprotein A-I	1	V.LKDSGRDYVSQFEGSA.L	879.922	2	0.9984	45.98
Treated 1	sp|P02647|APOA1_HUMAN	Apolipoprotein A-I	1	Y.VSQFEGSALGKQLN.L	739.39	2	0.9999	97.46
Treated 1	sp|P02652|APOA2_HUMAN	Apolipoprotein A-II	1	D.LMEKVKSPE.L	530.793	2	0.9913	35
Treated 1	sp|P02652|APOA2_HUMAN	Apolipoprotein A-II	1	E.AKSYFEKSKEQLTPL.L	884.981	2	0.9998	62.07
Treated 1	sp|P02652|APOA2_HUMAN	Apolipoprotein A-II	1	E.LQAEAKSY.F	455.241	2	0.9985	42.65
Treated 1	sp|P02652|APOA2_HUMAN	Apolipoprotein A-II	1	E.LQAEAKSY.F	455.241	2	0.9933	33.96
Treated 1	sp|P02652|APOA2_HUMAN	Apolipoprotein A-II	1	E.LQAEAKSYF.E	528.776	2	0.994	39.22
Treated 1	sp|P02652|APOA2_HUMAN	Apolipoprotein A-II	1	F.LSYFVELGTQPAT.Q	713.371	2	0.9998	64.14
Treated 1	sp|P02652|APOA2_HUMAN	Apolipoprotein A-II	1	F.LSYFVELGTQPATQ.-	777.4	2	0.9997	60.28
Treated 1	sp|P02652|APOA2_HUMAN	Apolipoprotein A-II	1	F.LSYFVELGTQPATQ.-	777.4	2	0.9991	49.79
Treated 1	sp|P02652|APOA2_HUMAN	Apolipoprotein A-II	1	F.VELGTQPATQ.-	522.276	2	0.9975	41.66
Treated 1	sp|P02652|APOA2_HUMAN	Apolipoprotein A-II	1	K.KAGTELVNF.L	489.77	2	0.986	30.07
Treated 1	sp|P02652|APOA2_HUMAN	Apolipoprotein A-II	1	K.VKSPELQAE.A	500.773	2	0.9958	40.89
Treated 1	sp|P02652|APOA2_HUMAN	Apolipoprotein A-II	1	K.VKSPELQAE.A	500.773	2	0.9908	45.86
Treated 1	sp|P02652|APOA2_HUMAN	Apolipoprotein A-II	1	K.VKSPELQAE.A	500.773	2	0.9952	44.43
Treated 1	sp|P02652|APOA2_HUMAN	Apolipoprotein A-II	1	K.VKSPELQAEAK.S	400.562	3	0.9986	40.09
Treated 1	sp|P02652|APOA2_HUMAN	Apolipoprotein A-II	1	K.VKSPELQAEAKSY.F	483.927	3	0.9884	30.56
Treated 1	sp|P02652|APOA2_HUMAN	Apolipoprotein A-II	1	K.VKSPELQAEAKSY.F	725.387	2	0.998	58.56
Treated 1	sp|P02652|APOA2_HUMAN	Apolipoprotein A-II	1	L.IKKAGTELVNF.L	610.36	2	0.9692	24.21
Treated 1	sp|P02652|APOA2_HUMAN	Apolipoprotein A-II	1	L.IKKAGTELVNF.L	407.242	3	0.9848	14.91
Treated 1	sp|P02652|APOA2_HUMAN	Apolipoprotein A-II	1	L.IKKAGTELVNF.L	610.36	2	0.9893	29.64
Treated 1	sp|P02652|APOA2_HUMAN	Apolipoprotein A-II	1	P.LIKKAGTELVN.F	593.368	2	0.9979	38.42
Treated 1	sp|P02652|APOA2_HUMAN	Apolipoprotein A-II	1	P.LIKKAGTELVN.F	593.368	2	0.9801	31.09
Treated 1	sp|P02652|APOA2_HUMAN	Apolipoprotein A-II	1	P.LIKKAGTELVNF.L	666.902	2	0.9974	36.85
Treated 1	sp|P02652|APOA2_HUMAN	Apolipoprotein A-II	1	Q.LTPLIKKAGTELVN.F	748.96	2	0.9946	29.55
Treated 1	sp|P02652|APOA2_HUMAN	Apolipoprotein A-II	1	S.YFVELGTQPATQ.-	677.342	2	0.9988	47.07
Treated 1	sp|P02652|APOA2_HUMAN	Apolipoprotein A-II	1	Y.FEKSKEQLTPL.L	660.368	2	0.9921	36.17
Treated 1	sp|P02652|APOA2_HUMAN	Apolipoprotein A-II	1	Y.FQTVTDYGKD.L	587.279	2	0.9994	51.57
Treated 1	sp|P02652|APOA2_HUMAN	Apolipoprotein A-II	1	Y.FQTVTDYGKDL.M	643.821	2	0.9999	66.25
Treated 1	sp|P02652|APOA2_HUMAN	Apolipoprotein A-II	1	Y.FQTVTDYGKDL.M	643.821	2	0.9997	57.5
Treated 1	sp|P02652|APOA2_HUMAN	Apolipoprotein A-II	1	Y.FQTVTDYGKDLM[147.04]EK.V	845.907	2	0.9998	66.52
Treated 1	sp|P02652|APOA2_HUMAN	Apolipoprotein A-II	1	Y.FQTVTDYGKDLM[147.04]EK.V	564.274	3	0.9688	19.19
Treated 1	sp|P02652|APOA2_HUMAN	Apolipoprotein A-II	1	Y.FQTVTDYGKDLM[147.04]EK.V	845.907	2	0.9998	68.58
Treated 1	sp|P02652|APOA2_HUMAN	Apolipoprotein A-II	1	Y.FQTVTDYGKDLMEK.V	558.942	3	0.9734	19.53
Treated 1	sp|P02652|APOA2_HUMAN	Apolipoprotein A-II	1	Y.FQTVTDYGKDLMEK.V	837.91	2	0.9999	78.02
Treated 1	sp|P02652|APOA2_HUMAN	Apolipoprotein A-II	1	Y.FQTVTDYGKDLMEK.V	558.942	3	0.9827	19.81
Treated 1	sp|P02652|APOA2_HUMAN	Apolipoprotein A-II	1	Y.FQTVTDYGKDLMEK.V	837.91	2	0.9996	57.78
Treated 1	sp|P02652|APOA2_HUMAN	Apolipoprotein A-II	1	Y.FVELGTQPAT.Q	531.781	2	0.9842	31.01
Treated 1	sp|P02652|APOA2_HUMAN	Apolipoprotein A-II	1	Y.FVELGTQPAT.Q	531.781	2	0.9996	59.54
Treated 1	sp|P02652|APOA2_HUMAN	Apolipoprotein A-II	1	Y.FVELGTQPATQ.-	595.81	2	0.9993	51.12
Treated 1	sp|P02652|APOA2_HUMAN	Apolipoprotein A-II	1	Y.FVELGTQPATQ.-	595.81	2	0.9997	58.29
Treated 1	sp|P06727|APOA4_HUMAN	Apolipoprotein A-IV	1	A.LVQQMEQ.L	438.222	2	0.9676	30.01
Treated 1	sp|P06727|APOA4_HUMAN	Apolipoprotein A-IV	1	A.SLRPHADE.L	462.734	2	0.9925	34.62
Treated 1	sp|P06727|APOA4_HUMAN	Apolipoprotein A-IV	1	D.LQKKLVPFATE.L	637.383	2	0.9991	44.33
Treated 1	sp|P06727|APOA4_HUMAN	Apolipoprotein A-IV	1	E.FKVKIDQTVEE.L	668.365	2	0.9996	58.68
Treated 1	sp|P06727|APOA4_HUMAN	Apolipoprotein A-IV	1	E.LKAKIDQNVEE.L	643.855	2	0.9888	33.4
Treated 1	sp|P06727|APOA4_HUMAN	Apolipoprotein A-IV	1	E.LKARISASAEE.L	587.829	2	0.9912	38.79
Treated 1	sp|P06727|APOA4_HUMAN	Apolipoprotein A-IV	1	E.LKARISASAEE.L	587.829	2	0.9959	38.49
Treated 1	sp|P06727|APOA4_HUMAN	Apolipoprotein A-IV	1	E.LKARISASAEELR.Q	481.95	3	0.9938	24.91
Treated 1	sp|P06727|APOA4_HUMAN	Apolipoprotein A-IV	1	E.LKGRLTPYADE.F	421.565	3	0.988	23.05
Treated 1	sp|P06727|APOA4_HUMAN	Apolipoprotein A-IV	1	E.LKGRLTPYADEFK.V	513.287	3	0.9681	17.19
Treated 1	sp|P06727|APOA4_HUMAN	Apolipoprotein A-IV	1	E.LKGRLTPYADEFK.V	769.426	2	0.9879	35.95
Treated 1	sp|P06727|APOA4_HUMAN	Apolipoprotein A-IV	1	E.LQQRLEPYADQ.L	680.85	2	0.9985	46.37
Treated 1	sp|P06727|APOA4_HUMAN	Apolipoprotein A-IV	1	E.LQQRLEPYADQLR.T	543.964	3	0.9988	34.7
Treated 1	sp|P06727|APOA4_HUMAN	Apolipoprotein A-IV	1	E.LRQRLAPLAEDVRGN.L	427.748	4	0.953	15
Treated 1	sp|P06727|APOA4_HUMAN	Apolipoprotein A-IV	1	H.LQKSELTQQ.L	537.797	2	0.9839	31.05
Treated 1	sp|P06727|APOA4_HUMAN	Apolipoprotein A-IV	1	H.LQKSELTQQLNA.L	686.879	2	0.9894	33.62
Treated 1	sp|P06727|APOA4_HUMAN	Apolipoprotein A-IV	1	H.LQKSELTQQLNAL.F	743.421	2	0.9985	44.59
Treated 1	sp|P06727|APOA4_HUMAN	Apolipoprotein A-IV	1	K.LNHQLEGLT.F	512.779	2	0.9953	36.39
Treated 1	sp|P06727|APOA4_HUMAN	Apolipoprotein A-IV	1	K.LNHQLEGLTFQ.M	650.342	2	0.9998	66.53
Treated 1	sp|P06727|APOA4_HUMAN	Apolipoprotein A-IV	1	K.LNHQLEGLTFQ.M	650.342	2	0.9998	64.59
Treated 1	sp|P06727|APOA4_HUMAN	Apolipoprotein A-IV	1	K.LVPFATELHER.L	437.909	3	0.9886	18.84
Treated 1	sp|P06727|APOA4_HUMAN	Apolipoprotein A-IV	1	K.LVPFATELHER.L	656.36	2	0.9892	34.88
Treated 1	sp|P06727|APOA4_HUMAN	Apolipoprotein A-IV	1	N.FNKALVQQMEQ.L	668.344	2	0.998	43.81
Treated 1	sp|P06727|APOA4_HUMAN	Apolipoprotein A-IV	1	N.KALVQQM[147.04]EQ.L	545.786	2	0.9995	59.12
Treated 1	sp|P06727|APOA4_HUMAN	Apolipoprotein A-IV	1	N.LRELQQRLEPYADQ.L	586.979	3	0.9865	21.09
Treated 1	sp|P06727|APOA4_HUMAN	Apolipoprotein A-IV	1	Q.LNALFQDK.L	474.765	2	0.9811	30.37
Treated 1	sp|P06727|APOA4_HUMAN	Apolipoprotein A-IV	1	Q.LNALFQDKLGE.V	624.339	2	0.9995	60.34
Treated 1	sp|P06727|APOA4_HUMAN	Apolipoprotein A-IV	1	Q.LRRQLTPYAQR.M	467.943	3	0.9534	12.33
Treated 1	sp|P06727|APOA4_HUMAN	Apolipoprotein A-IV	1	Q.LRTQVNTQAE.Q	580.311	2	0.9702	28.36
Treated 1	sp|P06727|APOA4_HUMAN	Apolipoprotein A-IV	1	Q.LRTQVNTQAEQ.L	644.34	2	0.9996	55.61
Treated 1	sp|P06727|APOA4_HUMAN	Apolipoprotein A-IV	1	Q.LRTQVNTQAEQ.L	644.34	2	0.9998	63.45
Treated 1	sp|P06727|APOA4_HUMAN	Apolipoprotein A-IV	1	Q.LRTQVNTQAEQ.L	644.34	2	0.9996	55.52
Treated 1	sp|P06727|APOA4_HUMAN	Apolipoprotein A-IV	1	Q.LRTQVNTQAEQ.L	644.34	2	0.9995	55.5
Treated 1	sp|P06727|APOA4_HUMAN	Apolipoprotein A-IV	1	Q.LRTQVNTQAEQLR.R	519.624	3	0.9955	29.07
Treated 1	sp|P06727|APOA4_HUMAN	Apolipoprotein A-IV	1	R.ARLLPHANEVSQKIGDN.L	621.337	3	0.9963	26.43
Treated 1	sp|P06727|APOA4_HUMAN	Apolipoprotein A-IV	1	R.ISASAEELR.Q	488.263	2	0.9827	52.73
Treated 1	sp|P06727|APOA4_HUMAN	Apolipoprotein A-IV	1	R.LAPLAEDVRGN.L	577.816	2	0.9963	48.51
Treated 1	sp|P06727|APOA4_HUMAN	Apolipoprotein A-IV	1	R.LAPLAEDVRGN.L	577.816	2	0.996	50.53
Treated 1	sp|P06727|APOA4_HUMAN	Apolipoprotein A-IV	1	R.QKLGPHAGDVEGH.L	672.84	2	0.9996	58.94
Treated 1	sp|P06727|APOA4_HUMAN	Apolipoprotein A-IV	1	R.QLTPYAQR.M	488.768	2	0.9796	32.04
Treated 1	sp|P06727|APOA4_HUMAN	Apolipoprotein A-IV	1	R.RQLTPYAQR.M	566.819	2	0.9839	30.45
Treated 1	sp|P06727|APOA4_HUMAN	Apolipoprotein A-IV	1	R.RQLTPYAQR.M	566.819	2	0.982	29.7
Treated 1	sp|P06727|APOA4_HUMAN	Apolipoprotein A-IV	1	R.SLAPYAQDTQEK.L	675.834	2	0.9988	50.52
Treated 1	sp|P06727|APOA4_HUMAN	Apolipoprotein A-IV	1	R.TQVNTQAEQ.L	509.748	2	0.9996	72.97
Treated 1	sp|P06727|APOA4_HUMAN	Apolipoprotein A-IV	1	R.TQVNTQAEQLR.R	644.34	2	0.9997	63.58
Treated 1	sp|P06727|APOA4_HUMAN	Apolipoprotein A-IV	1	R.TQVNTQAEQLR.R	644.34	2	0.9977	59.72
Treated 1	sp|P06727|APOA4_HUMAN	Apolipoprotein A-IV	1	R.VLRENADS.L	452.234	2	0.9793	29.6
Treated 1	sp|P06727|APOA4_HUMAN	Apolipoprotein A-IV	1	S.LQASLRPHADE.L	412.885	3	0.9777	22.52
Treated 1	sp|P06727|APOA4_HUMAN	Apolipoprotein A-IV	1	S.LQASLRPHADE.L	618.824	2	0.9985	50.92
Treated 1	sp|P06727|APOA4_HUMAN	Apolipoprotein A-IV	1	S.LRPHADE.L	419.218	2	0.9945	36.07
Treated 1	sp|P06727|APOA4_HUMAN	Apolipoprotein A-IV	1	S.LRPHADE.L	419.218	2	0.9937	34.62
Treated 1	sp|P06727|APOA4_HUMAN	Apolipoprotein A-IV	1	Y.FSQLSNNAKEAVEH.L	787.388	2	0.9999	74.33
Treated 1	sp|P02654|APOC1_HUMAN	Apolipoprotein C-I	1	E.LISRIKQSE.L	537.323	2	0.9799	26.53
Treated 1	sp|P02654|APOC1_HUMAN	Apolipoprotein C-I	1	E.LISRIKQSELSAK.M	736.947	2	0.9884	37.62
Treated 1	sp|P02654|APOC1_HUMAN	Apolipoprotein C-I	1	G.TPDVSSALDK.L	516.768	2	0.999	58.58
Treated 1	sp|P02654|APOC1_HUMAN	Apolipoprotein C-I	1	K.M[147.04]REWFSET.F	551.241	2	0.9747	28.02
Treated 1	sp|P02654|APOC1_HUMAN	Apolipoprotein C-I	1	K.MREWFSET.F	543.244	2	0.9974	45.13
Treated 1	sp|P02654|APOC1_HUMAN	Apolipoprotein C-I	1	K.VKEKLKIDS.-	530.328	2	0.9949	40.03
Treated 1	sp|P02654|APOC1_HUMAN	Apolipoprotein C-I	1	P.DVSSALDK.L	417.718	2	0.9821	31.9
Treated 1	sp|P02654|APOC1_HUMAN	Apolipoprotein C-I	1	R.IKQSELSA.K	438.249	2	0.9817	29.26
Treated 1	sp|P02654|APOC1_HUMAN	Apolipoprotein C-I	1	R.IKQSELSAK.M	502.297	2	0.9986	59.65
Treated 1	sp|P02654|APOC1_HUMAN	Apolipoprotein C-I	1	R.IKQSELSAKM[147.04]R.E	436.246	3	0.9899	23.85
Treated 1	sp|P02654|APOC1_HUMAN	Apolipoprotein C-I	1	R.IKQSELSAKM[147.04]R.E	653.865	2	0.9803	34.93
Treated 1	sp|P02655|APOC2_HUMAN	Apolipoprotein C-II	1	A.M[147.04]STYTGIFTDQ.V	640.283	2	0.9977	39.91
Treated 1	sp|P02655|APOC2_HUMAN	Apolipoprotein C-II	1	A.M[147.04]STYTGIFTDQ.V	640.283	2	0.9997	59.58
Treated 1	sp|P02655|APOC2_HUMAN	Apolipoprotein C-II	1	A.M[147.04]STYTGIFTDQV.L	689.817	2	0.9724	28.57
Treated 1	sp|P02655|APOC2_HUMAN	Apolipoprotein C-II	1	A.M[147.04]STYTGIFTDQV.L	689.817	2	0.9956	37.23
Treated 1	sp|P02655|APOC2_HUMAN	Apolipoprotein C-II	1	A.MSTYTGIFTDQ.V	632.286	2	0.9978	40.55
Treated 1	sp|P02655|APOC2_HUMAN	Apolipoprotein C-II	1	A.MSTYTGIFTDQV.L	681.82	2	0.9548	25.38
Treated 1	sp|P02655|APOC2_HUMAN	Apolipoprotein C-II	1	D.LYSKSTAA.M	420.731	2	0.9834	27.63
Treated 1	sp|P02655|APOC2_HUMAN	Apolipoprotein C-II	1	G.TQQPQQDEMPSPT.F	743.832	2	0.9909	36.92
Treated 1	sp|P02655|APOC2_HUMAN	Apolipoprotein C-II	1	K.LRDLYSKSTAA.M	408.894	3	0.9598	15.4
Treated 1	sp|P02655|APOC2_HUMAN	Apolipoprotein C-II	1	K.LRDLYSKSTAA.M	612.837	2	0.9863	31.94
Treated 1	sp|P02655|APOC2_HUMAN	Apolipoprotein C-II	1	K.LRDLYSKSTAA.M	408.894	3	0.9635	18.43
Treated 1	sp|P02655|APOC2_HUMAN	Apolipoprotein C-II	1	K.LRDLYSKSTAA.M	612.837	2	0.996	43.53
Treated 1	sp|P02655|APOC2_HUMAN	Apolipoprotein C-II	1	N.LYEKTYLPAVDEK.L	523.614	3	0.9983	33.64
Treated 1	sp|P02655|APOC2_HUMAN	Apolipoprotein C-II	1	N.LYEKTYLPAVDEK.L	784.918	2	0.9999	72.84
Treated 1	sp|P02655|APOC2_HUMAN	Apolipoprotein C-II	1	N.LYEKTYLPAVDEK.L	523.614	3	0.9988	34.64
Treated 1	sp|P02655|APOC2_HUMAN	Apolipoprotein C-II	1	N.LYEKTYLPAVDEK.L	784.918	2	0.9999	76.95
Treated 1	sp|P02655|APOC2_HUMAN	Apolipoprotein C-II	1	Q.VLSVLKGEE.-	487.286	2	0.9966	41.94
Treated 1	sp|P02655|APOC2_HUMAN	Apolipoprotein C-II	1	Q.VLSVLKGEE.-	487.286	2	0.996	42.14
Treated 1	sp|P02655|APOC2_HUMAN	Apolipoprotein C-II	1	S.LSSYWESAKTAAQN.L	778.377	2	0.9997	66.55
Treated 1	sp|P02655|APOC2_HUMAN	Apolipoprotein C-II	1	S.LSSYWESAKTAAQN.L	778.377	2	0.9999	69.43
Treated 1	sp|P02655|APOC2_HUMAN	Apolipoprotein C-II	1	T.FLTQVKES.L	476.265	2	0.9899	37.45
Treated 1	sp|P02655|APOC2_HUMAN	Apolipoprotein C-II	1	V.LSVLKGEE.-	437.752	2	0.9754	35.51
Treated 1	sp|P02656|APOC3_HUMAN	Apolipoprotein C-III	1	A.LSSVQESQVAQ.Q	588.303	2	0.9759	40.17
Treated 1	sp|P02656|APOC3_HUMAN	Apolipoprotein C-III	1	A.LSSVQESQVAQQ.A	652.332	2	0.9929	54.09
Treated 1	sp|P02656|APOC3_HUMAN	Apolipoprotein C-III	1	A.LSSVQESQVAQQAR.G	765.901	2	0.9989	125.63
Treated 1	sp|P02656|APOC3_HUMAN	Apolipoprotein C-III	1	A.LSSVQESQVAQQAR.G	510.937	3	0.9545	59.3
Treated 1	sp|P02656|APOC3_HUMAN	Apolipoprotein C-III	1	E.SQVAQQARGWVTDG.F	751.875	2	0.999	58.79
Treated 1	sp|P02656|APOC3_HUMAN	Apolipoprotein C-III	1	G.FSSLKDYWST.V	617.297	2	0.968	27.96
Treated 1	sp|P02656|APOC3_HUMAN	Apolipoprotein C-III	1	G.FSSLKDYWSTVKDK.F	568.629	3	0.9942	28.82
Treated 1	sp|P02656|APOC3_HUMAN	Apolipoprotein C-III	1	G.FSSLKDYWSTVKDK.F	852.439	2	0.9996	63.12
Treated 1	sp|P02656|APOC3_HUMAN	Apolipoprotein C-III	1	G.FSSLKDYWSTVKDK.F	568.629	3	0.9972	30.78
Treated 1	sp|P02656|APOC3_HUMAN	Apolipoprotein C-III	1	G.YMKHATKTAKDA.L	455.574	3	0.9843	19.32
Treated 1	sp|P02656|APOC3_HUMAN	Apolipoprotein C-III	1	K.TAKDALSSVQES.Q	618.313	2	0.9847	42.38
Treated 1	sp|P02656|APOC3_HUMAN	Apolipoprotein C-III	1	Q.ARGWVTDG.F	431.218	2	0.9807	30.87
Treated 1	sp|P02656|APOC3_HUMAN	Apolipoprotein C-III	1	S.LKDYWSTVKDK.F	461.585	3	0.9959	25.19
Treated 1	sp|P02656|APOC3_HUMAN	Apolipoprotein C-III	1	S.LKDYWSTVKDK.F	691.873	2	0.9994	53.57
Treated 1	sp|P02656|APOC3_HUMAN	Apolipoprotein C-III	1	S.QVAQQARGWVTDG.F	708.359	2	0.9997	61.16
Treated 1	sp|P02656|APOC3_HUMAN	Apolipoprotein C-III	1	S.QVAQQARGWVTDG.F	708.359	2	0.9996	59.3
Treated 1	sp|P02656|APOC3_HUMAN	Apolipoprotein C-III	1	S.VQESQVAQQAR.G	622.327	2	0.9998	66.58
Treated 1	sp|P02656|APOC3_HUMAN	Apolipoprotein C-III	1	Y.M[147.04]KHATKTAKDALSS.V	752.897	2	0.9954	46.11
Treated 1	sp|P02656|APOC3_HUMAN	Apolipoprotein C-III	1	Y.MKHATKTAKDALSS.V	744.899	2	0.9981	46.66
Treated 1	sp|P02649|APOE_HUMAN	Apolipoprotein E	1	A.AVGTSAAPVPSDNH.-	661.824	2	0.9997	59.42
Treated 1	sp|P02649|APOE_HUMAN	Apolipoprotein E	1	A.AVGTSAAPVPSDNH.-	661.824	2	0.9993	60.44
Treated 1	sp|P02649|APOE_HUMAN	Apolipoprotein E	1	A.M[147.04]LGQSTEELR.V	590.291	2	0.9858	49.52
Treated 1	sp|P02649|APOE_HUMAN	Apolipoprotein E	1	A.MLGQSTEELR.V	582.294	2	0.9996	56.81
Treated 1	sp|P02649|APOE_HUMAN	Apolipoprotein E	1	A.QQIRLQAEA.F	528.797	2	0.9732	30.72
Treated 1	sp|P02649|APOE_HUMAN	Apolipoprotein E	1	A.VGTSAAPVPSDNH.-	626.306	2	0.9997	62.03
Treated 1	sp|P02649|APOE_HUMAN	Apolipoprotein E	1	D.MQRQWAGLVEK.V	449.242	3	0.9935	23.8
Treated 1	sp|P02649|APOE_HUMAN	Apolipoprotein E	1	D.MQRQWAGLVEK.V	673.36	2	0.9957	45.14
Treated 1	sp|P02649|APOE_HUMAN	Apolipoprotein E	1	E.LLSSQVTQELR.A	637.363	2	0.9998	80.62
Treated 1	sp|P02649|APOE_HUMAN	Apolipoprotein E	1	E.VRAKLEEQAQ.Q	586.329	2	0.9872	35.76
Treated 1	sp|P02649|APOE_HUMAN	Apolipoprotein E	1	E.VRAKLEEQAQQ.L	650.358	2	0.9942	38.38
Treated 1	sp|P02649|APOE_HUMAN	Apolipoprotein E	1	E.VRAKLEEQAQQIR.L	523.636	3	0.9693	18.08
Treated 1	sp|P02649|APOE_HUMAN	Apolipoprotein E	1	G.LVEKVQAAVGTSAAPVPSDNH.-	697.37	3	0.9831	56.34
Treated 1	sp|P02649|APOE_HUMAN	Apolipoprotein E	1	K.VQAAVGTSAAPVPSDNH.-	810.906	2	0.9999	84.59
Treated 1	sp|P02649|APOE_HUMAN	Apolipoprotein E	1	P.LVEQGRVR.A	478.789	2	0.9823	26.49
Treated 1	sp|P02649|APOE_HUMAN	Apolipoprotein E	1	Q.IRLQAEAFQAR.L	434.917	3	0.9844	17.88
Treated 1	sp|P02649|APOE_HUMAN	Apolipoprotein E	1	R.AATVGSLAGQPLQER.A	749.409	2	0.9999	93.91
Treated 1	sp|P02649|APOE_HUMAN	Apolipoprotein E	1	R.AATVGSLAGQPLQER.A	749.409	2	0.9999	85.61
Treated 1	sp|P02649|APOE_HUMAN	Apolipoprotein E	1	R.AATVGSLAGQPLQERAQ.A	848.956	2	0.9997	106.95
Treated 1	sp|P02649|APOE_HUMAN	Apolipoprotein E	1	R.AATVGSLAGQPLQERAQAWGER.L	766.067	3	0.991	26.91
Treated 1	sp|P02649|APOE_HUMAN	Apolipoprotein E	1	R.ERLGPLVEQGR.V	418.573	3	0.9804	15.49
Treated 1	sp|P02649|APOE_HUMAN	Apolipoprotein E	1	R.LAVYQAGAR.E	474.771	2	0.9963	43.57
Treated 1	sp|P02649|APOE_HUMAN	Apolipoprotein E	1	R.LGPLVEQGRVR.A	408.581	3	0.9866	16.62
Treated 1	sp|P02649|APOE_HUMAN	Apolipoprotein E	1	R.LGPLVEQGRVR.A	408.581	3	0.9693	10.12
Treated 1	sp|P02649|APOE_HUMAN	Apolipoprotein E	1	R.LSKELQAAQAR.L	405.569	3	0.9986	39.67
Treated 1	sp|P02649|APOE_HUMAN	Apolipoprotein E	1	R.LVQYRGEVQA.M	581.818	2	0.9946	37.71
Treated 1	sp|P02649|APOE_HUMAN	Apolipoprotein E	1	R.QWAGLVEK.V	465.76	2	0.9928	38.46
Treated 1	sp|P02649|APOE_HUMAN	Apolipoprotein E	1	R.VRAATVGSLAGQP.L	613.85	2	0.9992	46.55
Treated 1	sp|P02649|APOE_HUMAN	Apolipoprotein E	1	R.VRAATVGSLAGQPLQER.A	584.998	3	0.9975	27.52
Treated 1	sp|P02649|APOE_HUMAN	Apolipoprotein E	1	S.LAGQPLQER.A	506.287	2	0.9875	31.19
Treated 1	sp|P02649|APOE_HUMAN	Apolipoprotein E	1	S.LAGQPLQERAQ.A	605.835	2	0.9995	60.28
Treated 1	sp|P02649|APOE_HUMAN	Apolipoprotein E	1	T.SAAPVPSDNH.-	497.737	2	0.9914	33.76
Treated 1	sp|Q13790|APOF_HUMAN	Apolipoprotein F	0.9608	A.IIKSYDLDPGAGS.L	668.347	2	0.9982	44.76
Treated 1	sp|Q96IY4|CBPB2_HUMAN	Carboxypeptidase B2	0.9842	A.FQSGQVLAALPR.T	643.868	2	0.9999	71.02
Treated 1	sp|P10909|CLUS_HUMAN	Clusterin	1	F.TREPQDTYH.Y	573.766	2	0.9765	29.66
Treated 1	sp|P01024|CO3_HUMAN	Complement C3	1	R.QHARASHLGLA.R	580.822	2	0.9961	39.18
Treated 1	sp|P01024|CO3_HUMAN	Complement C3	1	R.QHARASHLGLA.R	580.822	2	0.9928	36.34
Treated 1	sp|P01024|CO3_HUMAN	Complement C3	1	R.QHARASHLGLA.R	580.822	2	0.9779	31.09
Treated 1	sp|P01024|CO3_HUMAN	Complement C3	1	R.SVQLTEK.R	402.731	2	0.9957	39.18
Treated 1	sp|P01024|CO3_HUMAN	Complement C3	1	R.SVQLTEK.R	402.731	2	0.9897	40.1
Treated 1	sp|P01024|CO3_HUMAN	Complement C3	1	R.SVQLTEK.R	402.731	2	0.9713	26.89
Treated 1	sp|P01024|CO3_HUMAN	Complement C3	1	T.VILHSGSDM[147.04].V	487.738	2	0.9953	36.12
Treated 1	sp|P01024|CO3_HUMAN	Complement C3	1	T.VQSLTQGDGVAK.L	601.826	2	0.9998	69.4
Treated 1	sp|P0C0L4|CO4A_HUMAN	Complement C4-A	1	E.LQFSLGSK.L	440.254	2	0.9937	31.8
Treated 1	sp|P0C0L4|CO4A_HUMAN	Complement C4-A	1	E.LQFSLGSKIN.V	553.818	2	0.9986	42.76
Treated 1	sp|P0C0L4|CO4A_HUMAN	Complement C4-A	1	K.INVKVGGNSKGT.L	587.337	2	0.9989	46.94
Treated 1	sp|P0C0L4|CO4A_HUMAN	Complement C4-A	1	K.SHALQLNNR.Q	526.787	2	0.99	31.43
Treated 1	sp|P0C0L4|CO4A_HUMAN	Complement C4-A	1	K.SHALQLNNR.Q	526.787	2	0.9602	24.42
Treated 1	sp|P0C0L4|CO4A_HUMAN	Complement C4-A	1	R.QGSFQGGFR.S	492.242	2	0.9964	39.18
Treated 1	sp|P0C0L4|CO4A_HUMAN	Complement C4-A	1	R.VTASDPLDTLGSEGA.L	716.848	2	0.998	43.57
Treated 1	sp|P02671|FIBA_HUMAN	Fibrinogen alpha chain	1	A.FFDTASTGKTFPG.F	688.334	2	0.9995	52.61
Treated 1	sp|P02671|FIBA_HUMAN	Fibrinogen alpha chain	1	A.FFDTASTGKTFPG.F	688.334	2	0.9994	51.45
Treated 1	sp|P02671|FIBA_HUMAN	Fibrinogen alpha chain	1	A.FFDTASTGKTFPG.F	688.334	2	0.9995	53.57
Treated 1	sp|P02671|FIBA_HUMAN	Fibrinogen alpha chain	1	D.FLAEGGGVR.G	453.25	2	0.9761	35.17
Treated 1	sp|P02671|FIBA_HUMAN	Fibrinogen alpha chain	1	D.FLAEGGGVR.G	453.25	2	0.9933	35.68
Treated 1	sp|P02671|FIBA_HUMAN	Fibrinogen alpha chain	1	D.FLAEGGGVR.G	453.25	2	0.9707	30.25
Treated 1	sp|P02671|FIBA_HUMAN	Fibrinogen alpha chain	1	D.FLAEGGGVR.G	453.25	2	0.9732	27.86
Treated 1	sp|P02671|FIBA_HUMAN	Fibrinogen alpha chain	1	D.FLAEGGGVR.G	453.25	2	0.9754	29.11
Treated 1	sp|P02671|FIBA_HUMAN	Fibrinogen alpha chain	1	D.FLAEGGGVR.G	453.25	2	0.9967	40.52
Treated 1	sp|P02671|FIBA_HUMAN	Fibrinogen alpha chain	1	D.FLAEGGGVR.G	453.25	2	0.9778	31.09
Treated 1	sp|P02671|FIBA_HUMAN	Fibrinogen alpha chain	1	D.FLAEGGGVR.G	453.25	2	0.9948	37.04
Treated 1	sp|P02671|FIBA_HUMAN	Fibrinogen alpha chain	1	D.FLAEGGGVR.G	453.25	2	0.9809	31.34
Treated 1	sp|P02671|FIBA_HUMAN	Fibrinogen alpha chain	1	D.FLAEGGGVR.G	453.25	2	0.9946	36.92
Treated 1	sp|P02671|FIBA_HUMAN	Fibrinogen alpha chain	1	D.FLAEGGGVR.G	453.25	2	0.995	36.73
Treated 1	sp|P02671|FIBA_HUMAN	Fibrinogen alpha chain	1	D.FLAEGGGVR.G	453.25	2	0.9743	28.18
Treated 1	sp|P02671|FIBA_HUMAN	Fibrinogen alpha chain	1	D.FLAEGGGVR.G	453.25	2	0.9667	27.02
Treated 1	sp|P02671|FIBA_HUMAN	Fibrinogen alpha chain	1	D.FLAEGGGVR.G	453.25	2	0.9858	31.49
Treated 1	sp|P02671|FIBA_HUMAN	Fibrinogen alpha chain	1	D.FLAEGGGVR.G	453.25	2	0.9645	29.16
Treated 1	sp|P02671|FIBA_HUMAN	Fibrinogen alpha chain	1	D.FLAEGGGVR.G	453.25	2	0.9546	29.45
Treated 1	sp|P02671|FIBA_HUMAN	Fibrinogen alpha chain	1	D.FLAEGGGVR.G	453.25	2	0.9608	26.38
Treated 1	sp|P02671|FIBA_HUMAN	Fibrinogen alpha chain	1	D.FLAEGGGVR.G	453.25	2	0.9545	25.83
Treated 1	sp|P02671|FIBA_HUMAN	Fibrinogen alpha chain	1	D.FLAEGGGVR.G	453.25	2	0.979	29.41
Treated 1	sp|P02671|FIBA_HUMAN	Fibrinogen alpha chain	1	D.FLAEGGGVR.G	453.25	2	0.9809	29.61
Treated 1	sp|P02671|FIBA_HUMAN	Fibrinogen alpha chain	1	D.FLAEGGGVR.G	453.25	2	0.9726	28.06
Treated 1	sp|P02671|FIBA_HUMAN	Fibrinogen alpha chain	1	D.FLAEGGGVR.G	453.25	2	0.9811	29.56
Treated 1	sp|P02671|FIBA_HUMAN	Fibrinogen alpha chain	1	D.FLAEGGGVR.G	453.25	2	0.9635	26.86
Treated 1	sp|P02671|FIBA_HUMAN	Fibrinogen alpha chain	1	D.LGTLSGIGTLDG.F	552.305	2	0.9951	37
Treated 1	sp|P02671|FIBA_HUMAN	Fibrinogen alpha chain	1	D.LGTLSGIGTLDG.F	552.305	2	0.9861	31.36
Treated 1	sp|P02671|FIBA_HUMAN	Fibrinogen alpha chain	1	D.LGTLSGIGTLDGFR.H	703.889	2	0.9999	94.75
Treated 1	sp|P02671|FIBA_HUMAN	Fibrinogen alpha chain	1	D.SGEGDFLAEGGGVR.G	675.822	2	0.9999	72.77
Treated 1	sp|P02671|FIBA_HUMAN	Fibrinogen alpha chain	1	E.FVSETESRG.S	506.245	2	0.9869	31.66
Treated 1	sp|P02671|FIBA_HUMAN	Fibrinogen alpha chain	1	E.FVSETESRGSESG.L	686.309	2	0.9984	42.7
Treated 1	sp|P02671|FIBA_HUMAN	Fibrinogen alpha chain	1	E.LERPGGNEITR.G	414.561	3	0.9953	24.4
Treated 1	sp|P02671|FIBA_HUMAN	Fibrinogen alpha chain	1	F.LAEGGGVRGPR.V	534.803	2	0.9905	31.49
Treated 1	sp|P02671|FIBA_HUMAN	Fibrinogen alpha chain	1	K.ALTDM[147.04]PQM[147.04]R.M	547.756	2	0.9962	40.21
Treated 1	sp|P02671|FIBA_HUMAN	Fibrinogen alpha chain	1	K.ALTDMPQMR.M	531.761	2	0.9939	37.03
Treated 1	sp|P02671|FIBA_HUMAN	Fibrinogen alpha chain	1	K.LVTSKGDKE.L	488.773	2	0.9828	29.83
Treated 1	sp|P02671|FIBA_HUMAN	Fibrinogen alpha chain	1	K.LVTSKGDKE.L	488.773	2	0.9931	35.95
Treated 1	sp|P02671|FIBA_HUMAN	Fibrinogen alpha chain	1	K.LVTSKGDKE.L	488.773	2	0.9988	45.04
Treated 1	sp|P02671|FIBA_HUMAN	Fibrinogen alpha chain	1	K.LVTSKGDKE.L	488.773	2	0.9979	41.84
Treated 1	sp|P02671|FIBA_HUMAN	Fibrinogen alpha chain	1	K.LVTSKGDKE.L	488.773	2	0.9961	38.1
Treated 1	sp|P02671|FIBA_HUMAN	Fibrinogen alpha chain	1	K.LVTSKGDKE.L	488.773	2	0.9896	32.08
Treated 1	sp|P02671|FIBA_HUMAN	Fibrinogen alpha chain	1	K.LVTSKGDKEL.R	545.315	2	0.998	40.8
Treated 1	sp|P02671|FIBA_HUMAN	Fibrinogen alpha chain	1	K.LVTSKGDKELR.T	415.913	3	0.987	17.08
Treated 1	sp|P02671|FIBA_HUMAN	Fibrinogen alpha chain	1	K.LVTSKGDKELR.T	623.366	2	0.9997	58.77
Treated 1	sp|P02671|FIBA_HUMAN	Fibrinogen alpha chain	1	K.LVTSKGDKELR.T	415.913	3	0.996	29.99
Treated 1	sp|P02671|FIBA_HUMAN	Fibrinogen alpha chain	1	K.LVTSKGDKELR.T	623.366	2	0.9995	59.82
Treated 1	sp|P02671|FIBA_HUMAN	Fibrinogen alpha chain	1	K.M[147.04]KPVPDLVPGN.F	591.817	2	0.9757	30.13
Treated 1	sp|P02671|FIBA_HUMAN	Fibrinogen alpha chain	1	K.M[147.04]KPVPDLVPGN.F	591.817	2	0.9576	25.64
Treated 1	sp|P02671|FIBA_HUMAN	Fibrinogen alpha chain	1	K.M[147.04]KPVPDLVPGNFK.S	729.399	2	0.99	34.45
Treated 1	sp|P02671|FIBA_HUMAN	Fibrinogen alpha chain	1	K.M[147.04]KPVPDLVPGNFK.S	486.601	3	0.9976	27.59
Treated 1	sp|P02671|FIBA_HUMAN	Fibrinogen alpha chain	1	K.M[147.04]KPVPDLVPGNFK.S	729.399	2	0.9983	44.69
Treated 1	sp|P02671|FIBA_HUMAN	Fibrinogen alpha chain	1	K.M[147.04]KPVPDLVPGNFK.S	729.399	2	0.9828	30.79
Treated 1	sp|P02671|FIBA_HUMAN	Fibrinogen alpha chain	1	K.MKPVPDLVPGN.F	583.819	2	0.9908	33.07
Treated 1	sp|P02671|FIBA_HUMAN	Fibrinogen alpha chain	1	K.MKPVPDLVPGNFK.S	721.401	2	0.9991	47.53
Treated 1	sp|P02671|FIBA_HUMAN	Fibrinogen alpha chain	1	K.QFTSSTSYNRGDST.F	775.843	2	0.9991	72.04
Treated 1	sp|P02671|FIBA_HUMAN	Fibrinogen alpha chain	1	K.SQLQKVPPEWK.A	447.253	3	0.9802	16.39
Treated 1	sp|P02671|FIBA_HUMAN	Fibrinogen alpha chain	1	K.SQLQKVPPEWK.A	670.376	2	0.9994	49.83
Treated 1	sp|P02671|FIBA_HUMAN	Fibrinogen alpha chain	1	K.SQLQKVPPEWK.A	670.376	2	0.9977	48.11
Treated 1	sp|P02671|FIBA_HUMAN	Fibrinogen alpha chain	1	K.SQLQKVPPEWK.A	670.376	2	0.9995	52.49
Treated 1	sp|P02671|FIBA_HUMAN	Fibrinogen alpha chain	1	K.SQLQKVPPEWK.A	670.376	2	0.999	53.1
Treated 1	sp|P02671|FIBA_HUMAN	Fibrinogen alpha chain	1	K.SQLQKVPPEWK.A	670.376	2	0.999	46.08
Treated 1	sp|P02671|FIBA_HUMAN	Fibrinogen alpha chain	1	K.SQLQKVPPEWK.A	670.376	2	0.9988	48.2
Treated 1	sp|P02671|FIBA_HUMAN	Fibrinogen alpha chain	1	K.SQLQKVPPEWKA.L	705.894	2	0.9993	49.16
Treated 1	sp|P02671|FIBA_HUMAN	Fibrinogen alpha chain	1	K.SQLQKVPPEWKALTDM[147.04]P.Q	662.014	3	0.997	34.39
Treated 1	sp|P02671|FIBA_HUMAN	Fibrinogen alpha chain	1	K.SQLQKVPPEWKALTDM[147.04]PQ.M	704.701	3	0.9988	36.23
Treated 1	sp|P02671|FIBA_HUMAN	Fibrinogen alpha chain	1	K.SQLQKVPPEWKALTDM[147.04]PQ.M	704.701	3	0.9979	36.38
Treated 1	sp|P02671|FIBA_HUMAN	Fibrinogen alpha chain	1	K.SQLQKVPPEWKALTDM[147.04]PQ.M	704.701	3	0.9974	31.98
Treated 1	sp|P02671|FIBA_HUMAN	Fibrinogen alpha chain	1	K.SQLQKVPPEWKALTDMPQ.M	699.369	3	0.9831	25.3
Treated 1	sp|P02671|FIBA_HUMAN	Fibrinogen alpha chain	1	K.SSSYSKQFTSSTSYNRGDST.F	730.66	3	0.9825	40.34
Treated 1	sp|P02671|FIBA_HUMAN	Fibrinogen alpha chain	1	L.SGIGTLDGFR.H	511.771	2	0.9997	57.26
Treated 1	sp|P02671|FIBA_HUMAN	Fibrinogen alpha chain	1	P.LIKM[147.04]KPVPDLVPGN.F	768.948	2	0.9982	39.77
Treated 1	sp|P02671|FIBA_HUMAN	Fibrinogen alpha chain	1	P.LIKM[147.04]KPVPDLVPGNFK.S	604.689	3	0.9783	14.89
Treated 1	sp|P02671|FIBA_HUMAN	Fibrinogen alpha chain	1	P.LIKMKPVPDLVPGN.F	507.636	3	0.9952	19.02
Treated 1	sp|P02671|FIBA_HUMAN	Fibrinogen alpha chain	1	P.LIKMKPVPDLVPGN.F	760.951	2	0.998	37.31
Treated 1	sp|P02671|FIBA_HUMAN	Fibrinogen alpha chain	1	Q.FTSSTSYNRGDST.F	711.814	2	0.9997	63.7
Treated 1	sp|P02671|FIBA_HUMAN	Fibrinogen alpha chain	1	Q.FTSSTSYNRGDST.F	711.814	2	0.9998	59.58
Treated 1	sp|P02671|FIBA_HUMAN	Fibrinogen alpha chain	1	Q.FTSSTSYNRGDSTFE.S	849.87	2	0.9998	65.38
Treated 1	sp|P02671|FIBA_HUMAN	Fibrinogen alpha chain	1	R.TGKEKVTSGSTTTTR.R	518.612	3	0.997	43.38
Treated 1	sp|P02671|FIBA_HUMAN	Fibrinogen alpha chain	1	S.GEGDFLAEGGGVR.G	632.306	2	0.9992	50.03
Treated 1	sp|P02671|FIBA_HUMAN	Fibrinogen alpha chain	1	S.SHHPGIAEFPSR.G	445.561	3	0.9906	30.25
Treated 1	sp|P02671|FIBA_HUMAN	Fibrinogen alpha chain	1	S.SSHHPGIAEFPSR.G	474.572	3	0.9938	33.1
Treated 1	sp|P02671|FIBA_HUMAN	Fibrinogen alpha chain	1	S.YSKQFTSSTS.Y	568.271	2	0.9959	38.14
Treated 1	sp|P02671|FIBA_HUMAN	Fibrinogen alpha chain	1	S.YSKQFTSSTSYNRGDST.F	643.628	3	0.9741	31.99
Treated 1	sp|P02671|FIBA_HUMAN	Fibrinogen alpha chain	1	T.ADSGEGDFLAEGGGVR.G	768.854	2	0.9997	90.83
Treated 1	sp|P02671|FIBA_HUMAN	Fibrinogen alpha chain	1	T.ADSGEGDFLAEGGGVR.G	768.854	2	0.9999	68.01
Treated 1	sp|P02671|FIBA_HUMAN	Fibrinogen alpha chain	1	T.ASTGKTFPGFFSP.M	672.339	2	0.9919	35.09
Treated 1	sp|P02671|FIBA_HUMAN	Fibrinogen alpha chain	1	T.ASTGKTFPGFFSP.M	672.339	2	0.9998	61.51
Treated 1	sp|P02671|FIBA_HUMAN	Fibrinogen alpha chain	1	T.ASTGKTFPGFFSP.M	672.339	2	0.9998	64.22
Treated 1	sp|P02671|FIBA_HUMAN	Fibrinogen alpha chain	1	T.FEEVSGNVSPGTR.R	689.837	2	0.9997	60.45
Treated 1	sp|P02671|FIBA_HUMAN	Fibrinogen alpha chain	1	T.FESKSYK.M	444.731	2	0.9628	25.9
Treated 1	sp|P02671|FIBA_HUMAN	Fibrinogen alpha chain	1	T.FESKSYKM[147.04].A	518.248	2	0.9959	41.57
Treated 1	sp|P02671|FIBA_HUMAN	Fibrinogen alpha chain	1	T.FESKSYKM[147.04]A.D	553.767	2	0.9941	39.72
Treated 1	sp|P02671|FIBA_HUMAN	Fibrinogen alpha chain	1	T.FESKSYKM[147.04]A.D	553.767	2	0.9833	33.8
Treated 1	sp|P02671|FIBA_HUMAN	Fibrinogen alpha chain	1	T.FESKSYKMA.D	545.769	2	0.9803	30.96
Treated 1	sp|P02671|FIBA_HUMAN	Fibrinogen alpha chain	1	T.LSGIGTLDGFR.H	568.313	2	0.9982	47.78
Treated 1	sp|P02671|FIBA_HUMAN	Fibrinogen alpha chain	1	T.LSGIGTLDGFR.H	568.313	2	0.9987	53.81
Treated 1	sp|P02671|FIBA_HUMAN	Fibrinogen alpha chain	1	T.LSGIGTLDGFR.H	568.313	2	0.999	59.75
Treated 1	sp|P02671|FIBA_HUMAN	Fibrinogen alpha chain	1	T.LSGIGTLDGFR.H	568.313	2	0.9982	69.29
Treated 1	sp|P02671|FIBA_HUMAN	Fibrinogen alpha chain	1	T.LSGIGTLDGFR.H	568.313	2	0.9998	66.14
Treated 1	sp|P02671|FIBA_HUMAN	Fibrinogen alpha chain	1	T.WKPGSSGPGSTGS.W	602.787	2	0.9972	41.49
Treated 1	sp|P02671|FIBA_HUMAN	Fibrinogen alpha chain	1	V.LQTHPSGTQSGIFN.L	743.872	2	0.9718	35.93
Treated 1	sp|P02671|FIBA_HUMAN	Fibrinogen alpha chain	1	Y.SKQFTSSTSYNRGDST.F	589.274	3	0.9978	46.13
Treated 1	sp|P02675|FIBB_HUMAN	Fibrinogen beta chain	1	K.AHYGGFTVQNEANKY.Q	566.937	3	0.9942	24.6
Treated 1	sp|P02675|FIBB_HUMAN	Fibrinogen beta chain	1	K.IRPFFPQQ.-	516.789	2	0.9866	32.06
Treated 1	sp|P02675|FIBB_HUMAN	Fibrinogen beta chain	1	K.IRPFFPQQ.-	516.789	2	0.9886	32.32
Treated 1	sp|P02675|FIBB_HUMAN	Fibrinogen beta chain	1	L.RPAPPPISGGGYR.A	442.245	3	0.9967	31.86
Treated 1	sp|P02675|FIBB_HUMAN	Fibrinogen beta chain	1	M.KIRPFFPQQ.-	580.836	2	0.9747	27.41
Treated 1	sp|P02675|FIBB_HUMAN	Fibrinogen beta chain	1	P.SLRPAPPPISGGGYR.A	508.95	3	0.9872	22.1
Treated 1	sp|P02675|FIBB_HUMAN	Fibrinogen beta chain	1	P.SLRPAPPPISGGGYR.A	508.95	3	0.9883	26.28
Treated 1	sp|P02675|FIBB_HUMAN	Fibrinogen beta chain	1	P.SLRPAPPPISGGGYR.A	508.95	3	0.9982	28.41
Treated 1	sp|P02675|FIBB_HUMAN	Fibrinogen beta chain	1	P.SLRPAPPPISGGGYR.A	508.95	3	0.9856	18.4
Treated 1	sp|P02675|FIBB_HUMAN	Fibrinogen beta chain	1	P.SLRPAPPPISGGGYR.A	508.95	3	0.9929	21.15
Treated 1	sp|P02675|FIBB_HUMAN	Fibrinogen beta chain	1	P.SLRPAPPPISGGGYR.A	508.95	3	0.9627	15.09
Treated 1	sp|P02675|FIBB_HUMAN	Fibrinogen beta chain	1	P.SLRPAPPPISGGGYR.A	508.95	3	0.9984	29.57
Treated 1	sp|P02675|FIBB_HUMAN	Fibrinogen beta chain	1	P.SLRPAPPPISGGGYR.A	508.95	3	0.9905	19.96
Treated 1	sp|P02675|FIBB_HUMAN	Fibrinogen beta chain	1	P.SLRPAPPPISGGGYR.A	508.95	3	0.9823	17.44
Treated 1	sp|P02675|FIBB_HUMAN	Fibrinogen beta chain	1	P.SLRPAPPPISGGGYR.A	508.95	3	0.9982	29.47
Treated 1	sp|P02675|FIBB_HUMAN	Fibrinogen beta chain	1	P.SLRPAPPPISGGGYR.A	508.95	3	0.9808	18.87
Treated 1	sp|P02675|FIBB_HUMAN	Fibrinogen beta chain	1	P.SLRPAPPPISGGGYR.A	508.95	3	0.9928	21
Treated 1	sp|P02675|FIBB_HUMAN	Fibrinogen beta chain	1	P.SLRPAPPPISGGGYR.A	508.95	3	0.9896	21.62
Treated 1	sp|P02675|FIBB_HUMAN	Fibrinogen beta chain	1	P.SLRPAPPPISGGGYR.A	508.95	3	0.9927	21.84
Treated 1	sp|P02675|FIBB_HUMAN	Fibrinogen beta chain	1	P.SLRPAPPPISGGGYR.A	508.95	3	0.9974	31.43
Treated 1	sp|P02675|FIBB_HUMAN	Fibrinogen beta chain	1	P.SLRPAPPPISGGGYR.A	508.95	3	0.9885	19.91
Treated 1	sp|P02675|FIBB_HUMAN	Fibrinogen beta chain	1	P.SLRPAPPPISGGGYR.A	508.95	3	0.9881	20.24
Treated 1	sp|P02675|FIBB_HUMAN	Fibrinogen beta chain	1	P.SLRPAPPPISGGGYR.A	508.95	3	0.9968	24.88
Treated 1	sp|P02675|FIBB_HUMAN	Fibrinogen beta chain	1	P.SLRPAPPPISGGGYR.A	508.95	3	0.987	26.05
Treated 1	sp|P02675|FIBB_HUMAN	Fibrinogen beta chain	1	P.SLRPAPPPISGGGYR.A	508.95	3	0.9904	19.91
Treated 1	sp|P02675|FIBB_HUMAN	Fibrinogen beta chain	1	P.SLRPAPPPISGGGYR.A	508.95	3	0.9851	18.66
Treated 1	sp|P02675|FIBB_HUMAN	Fibrinogen beta chain	1	P.SLRPAPPPISGGGYR.A	508.95	3	0.986	19.25
Treated 1	sp|P02675|FIBB_HUMAN	Fibrinogen beta chain	1	P.SLRPAPPPISGGGYR.A	508.95	3	0.9798	18.14
Treated 1	sp|P02675|FIBB_HUMAN	Fibrinogen beta chain	1	P.SLRPAPPPISGGGYR.A	508.95	3	0.9893	19.86
Treated 1	sp|P02675|FIBB_HUMAN	Fibrinogen beta chain	1	P.SLRPAPPPISGGGYR.A	508.95	3	0.9647	15.97
Treated 1	sp|P02675|FIBB_HUMAN	Fibrinogen beta chain	1	P.SLRPAPPPISGGGYR.A	508.95	3	0.9761	16.7
Treated 1	sp|P02675|FIBB_HUMAN	Fibrinogen beta chain	1	P.SLRPAPPPISGGGYR.A	508.95	3	0.9924	20.89
Treated 1	sp|P02675|FIBB_HUMAN	Fibrinogen beta chain	1	P.SLRPAPPPISGGGYR.A	508.95	3	0.9975	27.38
Treated 1	sp|P02675|FIBB_HUMAN	Fibrinogen beta chain	1	P.SLRPAPPPISGGGYR.A	508.95	3	0.9746	16.22
Treated 1	sp|P02675|FIBB_HUMAN	Fibrinogen beta chain	1	P.SLRPAPPPISGGGYR.A	508.95	3	0.9561	15.01
Treated 1	sp|P02675|FIBB_HUMAN	Fibrinogen beta chain	1	P.SLRPAPPPISGGGYR.A	508.95	3	0.9986	31.44
Treated 1	sp|P02675|FIBB_HUMAN	Fibrinogen beta chain	1	P.SLRPAPPPISGGGYR.A	508.95	3	0.9835	17.93
Treated 1	sp|P02675|FIBB_HUMAN	Fibrinogen beta chain	1	P.SLRPAPPPISGGGYR.A	508.95	3	0.9741	16.91
Treated 1	sp|P02675|FIBB_HUMAN	Fibrinogen beta chain	1	P.SLRPAPPPISGGGYR.A	508.95	3	0.9894	19.13
Treated 1	sp|P02675|FIBB_HUMAN	Fibrinogen beta chain	1	P.SLRPAPPPISGGGYR.A	508.95	3	0.9804	17.7
Treated 1	sp|P02675|FIBB_HUMAN	Fibrinogen beta chain	1	P.SLRPAPPPISGGGYR.A	508.95	3	0.9766	17.75
Treated 1	sp|P02675|FIBB_HUMAN	Fibrinogen beta chain	1	P.SLRPAPPPISGGGYR.A	508.95	3	0.9899	19.75
Treated 1	sp|P02675|FIBB_HUMAN	Fibrinogen beta chain	1	P.SLRPAPPPISGGGYR.A	508.95	3	0.9883	19.85
Treated 1	sp|P02675|FIBB_HUMAN	Fibrinogen beta chain	1	P.SLRPAPPPISGGGYR.A	508.95	3	0.9791	18.97
Treated 1	sp|P02675|FIBB_HUMAN	Fibrinogen beta chain	1	Q.ISVNKYR.G	440.26	2	0.9837	26.83
Treated 1	sp|P02675|FIBB_HUMAN	Fibrinogen beta chain	1	R.EEAPSLRPAPPPISGGGYR.A	651.009	3	0.9987	40.67
Treated 1	sp|P02675|FIBB_HUMAN	Fibrinogen beta chain	1	R.EEAPSLRPAPPPISGGGYR.A	651.009	3	0.9987	41.64
Treated 1	sp|P02675|FIBB_HUMAN	Fibrinogen beta chain	1	R.GTAGNALM[147.04]DGASQ.L	604.768	2	0.9977	46.02
Treated 1	sp|P02675|FIBB_HUMAN	Fibrinogen beta chain	1	R.GTAGNALM[147.04]DGASQ.L	604.768	2	0.9996	56.62
Treated 1	sp|P02675|FIBB_HUMAN	Fibrinogen beta chain	1	R.GTAGNALMDGASQ.L	596.771	2	0.9968	64.17
Treated 1	sp|P02675|FIBB_HUMAN	Fibrinogen beta chain	1	R.PAPPPISGGGYR.A	584.813	2	0.9798	35.91
Treated 1	sp|P02675|FIBB_HUMAN	Fibrinogen beta chain	1	R.PAPPPISGGGYR.A	584.813	2	0.9905	43.07
Treated 1	sp|P02675|FIBB_HUMAN	Fibrinogen beta chain	1	R.PAPPPISGGGYR.A	584.813	2	0.9945	39.12
Treated 1	sp|P02675|FIBB_HUMAN	Fibrinogen beta chain	1	S.LRPAPPPISG.G	502.802	2	0.9797	27.54
Treated 1	sp|P02675|FIBB_HUMAN	Fibrinogen beta chain	1	S.LRPAPPPISGG.G	531.313	2	0.9957	36.72
Treated 1	sp|P02675|FIBB_HUMAN	Fibrinogen beta chain	1	S.LRPAPPPISGGG.Y	559.823	2	0.9939	41.57
Treated 1	sp|P02675|FIBB_HUMAN	Fibrinogen beta chain	1	S.LRPAPPPISGGGY.R	641.355	2	0.9999	71.3
Treated 1	sp|P02675|FIBB_HUMAN	Fibrinogen beta chain	1	S.LRPAPPPISGGGY.R	641.355	2	0.9995	52.51
Treated 1	sp|P02675|FIBB_HUMAN	Fibrinogen beta chain	1	S.LRPAPPPISGGGYR.A	479.94	3	0.9898	18.58
Treated 1	sp|P02675|FIBB_HUMAN	Fibrinogen beta chain	1	S.LRPAPPPISGGGYR.A	479.94	3	0.9919	20.33
Treated 1	sp|P02675|FIBB_HUMAN	Fibrinogen beta chain	1	S.LRPAPPPISGGGYR.A	479.94	3	0.9925	24.07
Treated 1	sp|P02675|FIBB_HUMAN	Fibrinogen beta chain	1	S.LRPAPPPISGGGYR.A	479.94	3	0.9929	25.07
Treated 1	sp|P02675|FIBB_HUMAN	Fibrinogen beta chain	1	S.LRPAPPPISGGGYR.A	479.94	3	0.9939	21.22
Treated 1	sp|P02675|FIBB_HUMAN	Fibrinogen beta chain	1	S.LRPAPPPISGGGYR.A	479.94	3	0.9888	26.11
Treated 1	sp|P02675|FIBB_HUMAN	Fibrinogen beta chain	1	S.LRPAPPPISGGGYR.A	479.94	3	0.9859	21.63
Treated 1	sp|P02675|FIBB_HUMAN	Fibrinogen beta chain	1	S.LRPAPPPISGGGYR.A	479.94	3	0.9966	23.46
Treated 1	sp|P02675|FIBB_HUMAN	Fibrinogen beta chain	1	S.LRPAPPPISGGGYR.A	479.94	3	0.9929	21.84
Treated 1	sp|P02675|FIBB_HUMAN	Fibrinogen beta chain	1	S.LRPAPPPISGGGYR.A	479.94	3	0.9972	24.4
Treated 1	sp|P02675|FIBB_HUMAN	Fibrinogen beta chain	1	S.LRPAPPPISGGGYR.A	479.94	3	0.9804	16.86
Treated 1	sp|P02675|FIBB_HUMAN	Fibrinogen beta chain	1	S.LRPAPPPISGGGYR.A	479.94	3	0.9984	28.63
Treated 1	sp|P02675|FIBB_HUMAN	Fibrinogen beta chain	1	S.LRPAPPPISGGGYR.A	479.94	3	0.997	23.8
Treated 1	sp|P02675|FIBB_HUMAN	Fibrinogen beta chain	1	S.LRPAPPPISGGGYR.A	479.94	3	0.9976	25.32
Treated 1	sp|P02675|FIBB_HUMAN	Fibrinogen beta chain	1	S.LRPAPPPISGGGYR.A	719.406	2	0.976	27.3
Treated 1	sp|P02675|FIBB_HUMAN	Fibrinogen beta chain	1	S.LRPAPPPISGGGYR.A	479.94	3	0.9942	21.32
Treated 1	sp|P02675|FIBB_HUMAN	Fibrinogen beta chain	1	S.LRPAPPPISGGGYR.A	479.94	3	0.9975	24.95
Treated 1	sp|P02675|FIBB_HUMAN	Fibrinogen beta chain	1	S.LRPAPPPISGGGYR.A	479.94	3	0.9868	18.38
Treated 1	sp|P02675|FIBB_HUMAN	Fibrinogen beta chain	1	S.LRPAPPPISGGGYR.A	479.94	3	0.9938	20.31
Treated 1	sp|P02675|FIBB_HUMAN	Fibrinogen beta chain	1	S.LRPAPPPISGGGYR.A	479.94	3	0.9976	25.33
Treated 1	sp|P02675|FIBB_HUMAN	Fibrinogen beta chain	1	S.LRPAPPPISGGGYR.A	479.94	3	0.9906	19.44
Treated 1	sp|P02675|FIBB_HUMAN	Fibrinogen beta chain	1	S.LRPAPPPISGGGYR.A	479.94	3	0.9971	24.09
Treated 1	sp|P02675|FIBB_HUMAN	Fibrinogen beta chain	1	S.LRPAPPPISGGGYR.A	479.94	3	0.9909	18.71
Treated 1	sp|P02675|FIBB_HUMAN	Fibrinogen beta chain	1	S.LRPAPPPISGGGYR.A	479.94	3	0.9887	21.27
Treated 1	sp|P02675|FIBB_HUMAN	Fibrinogen beta chain	1	S.LRPAPPPISGGGYR.A	479.94	3	0.9943	22.47
Treated 1	sp|P02675|FIBB_HUMAN	Fibrinogen beta chain	1	S.LRPAPPPISGGGYR.A	479.94	3	0.9968	23.32
Treated 1	sp|P02675|FIBB_HUMAN	Fibrinogen beta chain	1	S.LRPAPPPISGGGYR.A	479.94	3	0.9926	19.56
Treated 1	sp|P02675|FIBB_HUMAN	Fibrinogen beta chain	1	S.LRPAPPPISGGGYR.A	479.94	3	0.9911	18.8
Treated 1	sp|P02675|FIBB_HUMAN	Fibrinogen beta chain	1	S.LRPAPPPISGGGYR.A	479.94	3	0.9934	21.36
Treated 1	sp|P02675|FIBB_HUMAN	Fibrinogen beta chain	1	S.LRPAPPPISGGGYR.A	479.94	3	0.9924	22.96
Treated 1	sp|P02675|FIBB_HUMAN	Fibrinogen beta chain	1	S.LRPAPPPISGGGYR.A	479.94	3	0.9929	23.79
Treated 1	sp|P02675|FIBB_HUMAN	Fibrinogen beta chain	1	S.LRPAPPPISGGGYR.A	479.94	3	0.9963	23.88
Treated 1	sp|P02675|FIBB_HUMAN	Fibrinogen beta chain	1	S.LRPAPPPISGGGYR.A	479.94	3	0.9958	22.11
Treated 1	sp|P02675|FIBB_HUMAN	Fibrinogen beta chain	1	S.LRPAPPPISGGGYR.A	479.94	3	0.9965	23.2
Treated 1	sp|P02675|FIBB_HUMAN	Fibrinogen beta chain	1	S.LRPAPPPISGGGYR.A	479.94	3	0.9973	24.44
Treated 1	sp|P02675|FIBB_HUMAN	Fibrinogen beta chain	1	S.LRPAPPPISGGGYR.A	479.94	3	0.9972	25.66
Treated 1	sp|P02675|FIBB_HUMAN	Fibrinogen beta chain	1	S.LRPAPPPISGGGYR.A	479.94	3	0.9919	19.38
Treated 1	sp|P02675|FIBB_HUMAN	Fibrinogen beta chain	1	S.LRPAPPPISGGGYR.A	479.94	3	0.997	23.72
Treated 1	sp|P02675|FIBB_HUMAN	Fibrinogen beta chain	1	S.LRPAPPPISGGGYR.A	479.94	3	0.9971	25.13
Treated 1	sp|P02675|FIBB_HUMAN	Fibrinogen beta chain	1	S.LRPAPPPISGGGYR.A	479.94	3	0.9979	27.43
Treated 1	sp|P02675|FIBB_HUMAN	Fibrinogen beta chain	1	S.LRPAPPPISGGGYR.A	479.94	3	0.9945	20.83
Treated 1	sp|P02675|FIBB_HUMAN	Fibrinogen beta chain	1	S.LRPAPPPISGGGYR.A	479.94	3	0.9941	20.74
Treated 1	sp|P02675|FIBB_HUMAN	Fibrinogen beta chain	1	S.LRPAPPPISGGGYR.A	479.94	3	0.9959	22.07
Treated 1	sp|P02675|FIBB_HUMAN	Fibrinogen beta chain	1	S.LRPAPPPISGGGYR.A	479.94	3	0.9885	17.97
Treated 1	sp|P02675|FIBB_HUMAN	Fibrinogen beta chain	1	S.LRPAPPPISGGGYR.A	479.94	3	0.9981	27.15
Treated 1	sp|P02675|FIBB_HUMAN	Fibrinogen beta chain	1	S.LRPAPPPISGGGYR.A	479.94	3	0.9617	14.99
Treated 1	sp|P02675|FIBB_HUMAN	Fibrinogen beta chain	1	S.LRPAPPPISGGGYR.A	479.94	3	0.9945	22.51
Treated 1	sp|P02675|FIBB_HUMAN	Fibrinogen beta chain	1	S.LRPAPPPISGGGYR.A	479.94	3	0.9946	20.9
Treated 1	sp|P02675|FIBB_HUMAN	Fibrinogen beta chain	1	S.LRPAPPPISGGGYR.A	479.94	3	0.9937	20.17
Treated 1	sp|P02675|FIBB_HUMAN	Fibrinogen beta chain	1	S.LRPAPPPISGGGYR.A	479.94	3	0.973	15
Treated 1	sp|P02675|FIBB_HUMAN	Fibrinogen beta chain	1	S.LRPAPPPISGGGYR.A	479.94	3	0.9885	19.18
Treated 1	sp|P02675|FIBB_HUMAN	Fibrinogen beta chain	1	S.LRPAPPPISGGGYR.A	479.94	3	0.9946	20.92
Treated 1	sp|P02675|FIBB_HUMAN	Fibrinogen beta chain	1	S.LRPAPPPISGGGYR.A	479.94	3	0.9949	21.06
Treated 1	sp|P02675|FIBB_HUMAN	Fibrinogen beta chain	1	S.LRPAPPPISGGGYR.A	479.94	3	0.997	23.66
Treated 1	sp|P02675|FIBB_HUMAN	Fibrinogen beta chain	1	S.LRPAPPPISGGGYR.A	479.94	3	0.9968	23.68
Treated 1	sp|P02675|FIBB_HUMAN	Fibrinogen beta chain	1	S.LRPAPPPISGGGYR.A	479.94	3	0.9976	26.41
Treated 1	sp|P02675|FIBB_HUMAN	Fibrinogen beta chain	1	S.LRPAPPPISGGGYR.A	479.94	3	0.9965	22.95
Treated 1	sp|P02675|FIBB_HUMAN	Fibrinogen beta chain	1	S.LRPAPPPISGGGYR.A	479.94	3	0.9985	29.24
Treated 1	sp|P02675|FIBB_HUMAN	Fibrinogen beta chain	1	S.LRPAPPPISGGGYR.A	479.94	3	0.9914	25.19
Treated 1	sp|P02675|FIBB_HUMAN	Fibrinogen beta chain	1	S.LRPAPPPISGGGYR.A	479.94	3	0.995	21.41
Treated 1	sp|P02675|FIBB_HUMAN	Fibrinogen beta chain	1	S.LRPAPPPISGGGYR.A	479.94	3	0.9965	23.19
Treated 1	sp|P02675|FIBB_HUMAN	Fibrinogen beta chain	1	S.LRPAPPPISGGGYR.A	479.94	3	0.9921	25.02
Treated 1	sp|P02675|FIBB_HUMAN	Fibrinogen beta chain	1	S.LRPAPPPISGGGYR.A	479.94	3	0.9951	22.47
Treated 1	sp|P02675|FIBB_HUMAN	Fibrinogen beta chain	1	S.LRPAPPPISGGGYR.A	479.94	3	0.9976	25.07
Treated 1	sp|P02675|FIBB_HUMAN	Fibrinogen beta chain	1	S.LRPAPPPISGGGYR.A	479.94	3	0.9932	20.32
Treated 1	sp|P02675|FIBB_HUMAN	Fibrinogen beta chain	1	S.LRPAPPPISGGGYR.A	479.94	3	0.9919	19.39
Treated 1	sp|P02675|FIBB_HUMAN	Fibrinogen beta chain	1	S.LRPAPPPISGGGYR.A	479.94	3	0.9958	22.29
Treated 1	sp|P02675|FIBB_HUMAN	Fibrinogen beta chain	1	S.LRPAPPPISGGGYR.A	479.94	3	0.9917	20.03
Treated 1	sp|P02675|FIBB_HUMAN	Fibrinogen beta chain	1	S.LRPAPPPISGGGYR.A	479.94	3	0.9958	23.01
Treated 1	sp|P02675|FIBB_HUMAN	Fibrinogen beta chain	1	S.LRPAPPPISGGGYR.A	479.94	3	0.9943	20.68
Treated 1	sp|P02675|FIBB_HUMAN	Fibrinogen beta chain	1	S.LRPAPPPISGGGYR.A	479.94	3	0.9949	21.21
Treated 1	sp|P02675|FIBB_HUMAN	Fibrinogen beta chain	1	S.LRPAPPPISGGGYR.A	479.94	3	0.9945	20.76
Treated 1	sp|P02675|FIBB_HUMAN	Fibrinogen beta chain	1	S.LRPAPPPISGGGYR.A	479.94	3	0.9943	20.57
Treated 1	sp|P02675|FIBB_HUMAN	Fibrinogen beta chain	1	S.LRPAPPPISGGGYR.A	479.94	3	0.9962	22.55
Treated 1	sp|P02675|FIBB_HUMAN	Fibrinogen beta chain	1	S.LRPAPPPISGGGYR.A	479.94	3	0.9949	21.23
Treated 1	sp|P02675|FIBB_HUMAN	Fibrinogen beta chain	1	S.LRPAPPPISGGGYR.A	479.94	3	0.9965	22.92
Treated 1	sp|P02675|FIBB_HUMAN	Fibrinogen beta chain	1	S.LRPAPPPISGGGYR.A	479.94	3	0.9931	19.87
Treated 1	sp|P02675|FIBB_HUMAN	Fibrinogen beta chain	1	S.LRPAPPPISGGGYR.A	479.94	3	0.9953	22.8
Treated 1	sp|P02675|FIBB_HUMAN	Fibrinogen beta chain	1	S.LRPAPPPISGGGYR.A	479.94	3	0.9935	23.81
Treated 1	sp|P02675|FIBB_HUMAN	Fibrinogen beta chain	1	S.LRPAPPPISGGGYR.A	479.94	3	0.9974	25.36
Treated 1	sp|P02675|FIBB_HUMAN	Fibrinogen beta chain	1	S.LRPAPPPISGGGYR.A	479.94	3	0.996	24.61
Treated 1	sp|P02675|FIBB_HUMAN	Fibrinogen beta chain	1	S.LRPAPPPISGGGYR.A	479.94	3	0.997	23.77
Treated 1	sp|P02675|FIBB_HUMAN	Fibrinogen beta chain	1	S.LRPAPPPISGGGYR.A	479.94	3	0.9911	21.16
Treated 1	sp|P02675|FIBB_HUMAN	Fibrinogen beta chain	1	S.LRPAPPPISGGGYR.A	479.94	3	0.9979	27.42
Treated 1	sp|P02675|FIBB_HUMAN	Fibrinogen beta chain	1	S.LRPAPPPISGGGYR.A	479.94	3	0.9958	23.58
Treated 1	sp|P02675|FIBB_HUMAN	Fibrinogen beta chain	1	S.LRPAPPPISGGGYR.A	479.94	3	0.9825	18.38
Treated 1	sp|P02675|FIBB_HUMAN	Fibrinogen beta chain	1	S.LRPAPPPISGGGYR.A	479.94	3	0.9961	22.98
Treated 1	sp|P02675|FIBB_HUMAN	Fibrinogen beta chain	1	S.LRPAPPPISGGGYR.A	479.94	3	0.9966	33.71
Treated 1	sp|P02675|FIBB_HUMAN	Fibrinogen beta chain	1	S.LRPAPPPISGGGYR.A	479.94	3	0.9967	24.43
Treated 1	sp|P02675|FIBB_HUMAN	Fibrinogen beta chain	1	S.LRPAPPPISGGGYR.A	479.94	3	0.9972	31.69
Treated 1	sp|P02675|FIBB_HUMAN	Fibrinogen beta chain	1	S.LRPAPPPISGGGYR.A	479.94	3	0.99	19.58
Treated 1	sp|P02675|FIBB_HUMAN	Fibrinogen beta chain	1	S.LRPAPPPISGGGYR.A	479.94	3	0.9953	22.92
Treated 1	sp|P02675|FIBB_HUMAN	Fibrinogen beta chain	1	S.LRPAPPPISGGGYR.A	479.94	3	0.9955	23.88
Treated 1	sp|P02675|FIBB_HUMAN	Fibrinogen beta chain	1	S.LRPAPPPISGGGYR.A	479.94	3	0.9912	22.71
Treated 1	sp|P02675|FIBB_HUMAN	Fibrinogen beta chain	1	S.LRPAPPPISGGGYR.A	479.94	3	0.9952	24.43
Treated 1	sp|P02675|FIBB_HUMAN	Fibrinogen beta chain	1	S.LRPAPPPISGGGYR.A	479.94	3	0.9894	22.81
Treated 1	sp|P02675|FIBB_HUMAN	Fibrinogen beta chain	1	S.LRPAPPPISGGGYR.A	479.94	3	0.9941	21.73
Treated 1	sp|P02675|FIBB_HUMAN	Fibrinogen beta chain	1	S.LRPAPPPISGGGYR.A	479.94	3	0.9934	22.2
Treated 1	sp|P02675|FIBB_HUMAN	Fibrinogen beta chain	1	S.LRPAPPPISGGGYR.A	479.94	3	0.9968	24.78
Treated 1	sp|P02675|FIBB_HUMAN	Fibrinogen beta chain	1	S.LRPAPPPISGGGYR.A	479.94	3	0.9938	21.27
Treated 1	sp|P02675|FIBB_HUMAN	Fibrinogen beta chain	1	S.M[147.04]KIRPFFPQQ.-	654.354	2	0.9834	30.71
Treated 1	sp|P02675|FIBB_HUMAN	Fibrinogen beta chain	1	S.M[147.04]KIRPFFPQQ.-	654.354	2	0.9929	35.55
Treated 1	sp|P02675|FIBB_HUMAN	Fibrinogen beta chain	1	S.M[147.04]KIRPFFPQQ.-	654.354	2	0.9801	33.83
Treated 1	sp|P02675|FIBB_HUMAN	Fibrinogen beta chain	1	S.MKIRPFFPQ.Q	582.327	2	0.9957	37.38
Treated 1	sp|P02751|FINC_HUMAN	Fibronectin	1	F.VTHPGYDTGNG.L	559.253	2	0.9928	32.47
Treated 1	sp|P02751|FINC_HUMAN	Fibronectin	1	P.LQFRVPGTSTSAT.L	682.866	2	0.999	55.75
Treated 1	sp|P02751|FINC_HUMAN	Fibronectin	1	Q.MIFEEHGFR.R	583.28	2	0.9935	35.79
Treated 1	sp|P02751|FINC_HUMAN	Fibronectin	1	R.VPGTSTSATLTGLTR.G	731.403	2	0.9999	72.37
Treated 1	sp|P02751|FINC_HUMAN	Fibronectin	1	Y.VVSVYAQNPSGESQP.L	781.382	2	0.9973	42.36
Treated 1	sp|Q15485|FCN2_HUMAN	Ficolin-2	1	K.SGKGYNYSYK.V	583.781	2	0.9876	32.55
Treated 1	sp|P06396|GELS_HUMAN	Gelsolin	1	K.KGGVASGFK.H	425.747	2	0.9998	61.75
Treated 1	sp|P06396|GELS_HUMAN	Gelsolin	1	S.LVADENPFAQGA.L	616.305	2	0.9948	37.89
Treated 1	sp|P06396|GELS_HUMAN	Gelsolin	1	S.LVADENPFAQGA.L	616.305	2	0.9592	27.35
Treated 1	sp|P22352|GPX3_HUMAN	Glutathione peroxidase 3	0.9772	R.TTVSNVKMDI.L	554.293	2	0.9994	52.4
Treated 1	sp|Q14520|HABP2_HUMAN	Hyaluronan-binding protein 2	1	A.LESKYVK.T	433.757	2	0.9943	42.92
Treated 1	sp|Q14520|HABP2_HUMAN	Hyaluronan-binding protein 2	1	K.STAGKHPWQAS.L	585.292	2	0.9889	33.26
Treated 1	sp|P01834|IGKC_HUMAN	Ig kappa chain C region	0.9568	E.VTHQGLSSP.V	463.244	2	0.9979	40.9
Treated 1	sp|P0CG05|LAC2_HUMAN	Ig lambda-2 chain C regions	1	A.VTVAWKADSSP.V	580.805	2	0.9913	36.54
Treated 1	sp|P0CG05|LAC2_HUMAN	Ig lambda-2 chain C regions	1	A.VTVAWKADSSP.V	580.805	2	0.971	29.56
Treated 1	sp|P0CG05|LAC2_HUMAN	Ig lambda-2 chain C regions	1	P.VKAGVETTTPSK.Q	406.565	3	0.9945	22.19
Treated 1	sp|P19827|ITIH1_HUMAN	Inter-alpha-trypsin inhibitor heavy chain H1	0.9995	Q.LQGFYSQVAKP.L	619.336	2	0.9996	55.34
Treated 1	sp|P19827|ITIH1_HUMAN	Inter-alpha-trypsin inhibitor heavy chain H1	0.9995	Q.LQGFYSQVAKP.L	619.336	2	0.9988	50.09
Treated 1	sp|P19823|ITIH2_HUMAN	Inter-alpha-trypsin inhibitor heavy chain H2	1	K.IQPSGGTNINEAL.L	657.342	2	0.9551	26.08
Treated 1	sp|P19823|ITIH2_HUMAN	Inter-alpha-trypsin inhibitor heavy chain H2	1	K.VQSTITSR.M	446.252	2	0.9993	49.67
Treated 1	sp|P19823|ITIH2_HUMAN	Inter-alpha-trypsin inhibitor heavy chain H2	1	N.VVFDVQIPKGA.F	586.841	2	0.9996	54.74
Treated 1	sp|P19823|ITIH2_HUMAN	Inter-alpha-trypsin inhibitor heavy chain H2	1	Q.LLAERSLAPTAA.A	606.855	2	0.9991	47.24
Treated 1	sp|P19823|ITIH2_HUMAN	Inter-alpha-trypsin inhibitor heavy chain H2	1	Q.LLAERSLAPTAAA.K	642.373	2	0.9984	40.79
Treated 1	sp|P19823|ITIH2_HUMAN	Inter-alpha-trypsin inhibitor heavy chain H2	1	Q.VTLYSYK.V	437.243	2	0.9729	27.86
Treated 1	sp|P19823|ITIH2_HUMAN	Inter-alpha-trypsin inhibitor heavy chain H2	1	R.KLGSYEHR.L	495.266	2	0.9911	35.69
Treated 1	sp|P19823|ITIH2_HUMAN	Inter-alpha-trypsin inhibitor heavy chain H2	1	R.MATTM[147.04]IQSK.V	513.755	2	0.9906	33.16
Treated 1	sp|P19823|ITIH2_HUMAN	Inter-alpha-trypsin inhibitor heavy chain H2	1	R.SLAPTAAAK.R	415.246	2	0.9848	30.2
Treated 1	sp|P19823|ITIH2_HUMAN	Inter-alpha-trypsin inhibitor heavy chain H2	1	R.SLAPTAAAKR.R	493.297	2	0.9936	33.75
Treated 1	sp|P19823|ITIH2_HUMAN	Inter-alpha-trypsin inhibitor heavy chain H2	1	R.SSALDM[147.04]ENFR.T	593.268	2	0.9995	52.92
Treated 1	sp|P19823|ITIH2_HUMAN	Inter-alpha-trypsin inhibitor heavy chain H2	1	R.SSIKEKTVGR.A	552.826	2	0.9997	60.8
Treated 1	sp|P19823|ITIH2_HUMAN	Inter-alpha-trypsin inhibitor heavy chain H2	1	R.SSIKEKTVGRA.L	588.345	2	0.9609	27.87
Treated 1	sp|P19823|ITIH2_HUMAN	Inter-alpha-trypsin inhibitor heavy chain H2	1	R.TEVNVLPGAKVQFE.L	765.916	2	0.9996	56.56
Treated 1	sp|P19823|ITIH2_HUMAN	Inter-alpha-trypsin inhibitor heavy chain H2	1	R.YIEKIQPSGGTNINEA.L	867.443	2	0.9998	66.05
Treated 1	sp|P19823|ITIH2_HUMAN	Inter-alpha-trypsin inhibitor heavy chain H2	1	R.YIEKIQPSGGTNINEAL.L	923.985	2	0.9997	60.3
Treated 1	sp|P19823|ITIH2_HUMAN	Inter-alpha-trypsin inhibitor heavy chain H2	1	S.VITATSANTQL.V	559.81	2	0.9708	28.02
Treated 1	sp|P19823|ITIH2_HUMAN	Inter-alpha-trypsin inhibitor heavy chain H2	1	S.YKVQSTITSR.M	591.831	2	0.9981	45.1
Treated 1	sp|P19823|ITIH2_HUMAN	Inter-alpha-trypsin inhibitor heavy chain H2	1	S.YKVQSTITSR.M	591.831	2	0.9867	35.81
Treated 1	sp|P19823|ITIH2_HUMAN	Inter-alpha-trypsin inhibitor heavy chain H2	1	T.LYSYKVQSTITSR.M	515.95	3	0.9877	27.42
Treated 1	sp|P19823|ITIH2_HUMAN	Inter-alpha-trypsin inhibitor heavy chain H2	1	T.LYSYKVQSTITSR.M	773.421	2	0.9987	50
Treated 1	sp|P19823|ITIH2_HUMAN	Inter-alpha-trypsin inhibitor heavy chain H2	1	T.LYSYKVQSTITSR.M	515.95	3	0.9675	17.19
Treated 1	sp|P19823|ITIH2_HUMAN	Inter-alpha-trypsin inhibitor heavy chain H2	1	Y.KVQSTITSR.M	510.3	2	0.9995	53.12
Treated 1	sp|P19823|ITIH2_HUMAN	Inter-alpha-trypsin inhibitor heavy chain H2	1	Y.LTINQLLAER.S	585.85	2	0.9996	60.23
Treated 1	sp|P19823|ITIH2_HUMAN	Inter-alpha-trypsin inhibitor heavy chain H2	1	Y.LTINQLLAER.S	585.85	2	0.9992	53.68
Treated 1	sp|Q14624|ITIH4_HUMAN	Inter-alpha-trypsin inhibitor heavy chain H4	1	E.FQSPKYIFHN.F	427.555	3	0.9671	16.86
Treated 1	sp|Q14624|ITIH4_HUMAN	Inter-alpha-trypsin inhibitor heavy chain H4	1	K.GSEM[147.04]VVAGK.L	447.227	2	0.9996	55.54
Treated 1	sp|Q14624|ITIH4_HUMAN	Inter-alpha-trypsin inhibitor heavy chain H4	1	K.LQDRGPDVLTAT.V	643.345	2	0.9959	40.88
Treated 1	sp|Q14624|ITIH4_HUMAN	Inter-alpha-trypsin inhibitor heavy chain H4	1	M.VVAGKLQDRGPDV.L	677.382	2	0.9899	38.65
Treated 1	sp|Q14624|ITIH4_HUMAN	Inter-alpha-trypsin inhibitor heavy chain H4	1	M.VVAGKLQDRGPDVLTAT.V	580.663	3	0.9657	15.16
Treated 1	sp|Q14624|ITIH4_HUMAN	Inter-alpha-trypsin inhibitor heavy chain H4	1	R.FAHTVVTSR.V	509.281	2	0.9973	40.56
Treated 1	sp|Q14624|ITIH4_HUMAN	Inter-alpha-trypsin inhibitor heavy chain H4	1	R.PGVLSSRQLGLPGPPDVPDHA.A	703.71	3	0.9971	30.23
Treated 1	sp|Q14624|ITIH4_HUMAN	Inter-alpha-trypsin inhibitor heavy chain H4	1	R.PGVLSSRQLGLPGPPDVPDHAA.Y	727.389	3	0.9763	24.45
Treated 1	sp|Q14624|ITIH4_HUMAN	Inter-alpha-trypsin inhibitor heavy chain H4	1	R.VVNRANTVQEAT.F	651.348	2	0.9922	37.14
Treated 1	sp|Q14624|ITIH4_HUMAN	Inter-alpha-trypsin inhibitor heavy chain H4	1	Y.LQGAKIPKPEASFSPR.R	575.996	3	0.9801	15.97
Treated 1	sp|P02679-2|FIBG_HUMAN	Isoform Gamma-A of Fibrinogen gamma chain	1	H.HLGGAKQAGDV.-	526.782	2	0.994	36.73
Treated 1	sp|P02679-2|FIBG_HUMAN	Isoform Gamma-A of Fibrinogen gamma chain	1	H.LGGAKQAGDV.-	458.252	2	0.9985	46.6
Treated 1	sp|P02679-2|FIBG_HUMAN	Isoform Gamma-A of Fibrinogen gamma chain	1	H.LNGVYYQGGTYSK.A	725.358	2	0.9977	51.58
Treated 1	sp|P02679-2|FIBG_HUMAN	Isoform Gamma-A of Fibrinogen gamma chain	1	K.KTTMKIIPFNR.L	674.896	2	0.9964	41.31
Treated 1	sp|P02679-2|FIBG_HUMAN	Isoform Gamma-A of Fibrinogen gamma chain	1	K.TTM[147.04]KIIPFNR.L	412.9	3	0.9756	17.96
Treated 1	sp|P02679-2|FIBG_HUMAN	Isoform Gamma-A of Fibrinogen gamma chain	1	K.VGPEADKYR.L	517.771	2	0.9986	45.37
Treated 1	sp|P02679-2|FIBG_HUMAN	Isoform Gamma-A of Fibrinogen gamma chain	1	Q.QHHLGGAKQAGDV.-	439.896	3	0.9648	20.44
Treated 1	sp|P02679-2|FIBG_HUMAN	Isoform Gamma-A of Fibrinogen gamma chain	1	Q.QHHLGGAKQAGDV.-	659.341	2	0.9844	39.3
Treated 1	sp|P02679-2|FIBG_HUMAN	Isoform Gamma-A of Fibrinogen gamma chain	1	R.LTIGEGQQHH.L	560.285	2	0.9972	41.48
Treated 1	sp|P01042|KNG1_HUMAN	Kininogen-1	1	R.ITEATKTVGSDT.F	611.816	2	0.9997	58.97
Treated 1	sp|P01042|KNG1_HUMAN	Kininogen-1	1	R.ITEATKTVGSDTFYS.F	810.398	2	0.9984	52.06
Treated 1	sp|Q96NZ9|PRAP1_HUMAN	Proline-rich acidic protein 1	1	Q.LVVLFPVQKPK.L	423.279	3	0.9925	8.52
Treated 1	sp|Q96NZ9|PRAP1_HUMAN	Proline-rich acidic protein 1	1	Q.LVVLFPVQKPK.L	634.414	2	0.994	23.48
Treated 1	sp|Q96NZ9|PRAP1_HUMAN	Proline-rich acidic protein 1	1	Q.LVVLFPVQKPK.L	423.279	3	0.9986	19.65
Treated 1	sp|Q9UK55|ZPI_HUMAN	Protein Z-dependent protease inhibitor	0.9786	L.MLGATGPTETQIK.R	673.857	2	0.9995	62.26
Treated 1	sp|P00734|THRB_HUMAN	Prothrombin	1	E.LLESYIDGR.L	533.286	2	0.9956	53.46
Treated 1	sp|P00734|THRB_HUMAN	Prothrombin	1	E.LLESYIDGR.L	533.286	2	0.9952	49.97
Treated 1	sp|P00734|THRB_HUMAN	Prothrombin	1	Q.VTVAMTPR.S	437.748	2	0.9979	51.32
Treated 1	sp|P00734|THRB_HUMAN	Prothrombin	1	R.AIEGRTATSEYQTFFNPR.T	696.679	3	0.9984	33.83
Treated 1	sp|P00734|THRB_HUMAN	Prothrombin	1	R.NIEKISMLEK.L	602.838	2	0.9967	39.16
Treated 1	sp|P00734|THRB_HUMAN	Prothrombin	1	R.TATSEYQTFFNPR.T	781.372	2	0.9998	103.2
Treated 1	sp|P00734|THRB_HUMAN	Prothrombin	1	R.TATSEYQTFFNPR.T	781.372	2	0.9999	89.58
Treated 1	sp|P00734|THRB_HUMAN	Prothrombin	1	S.LLQAGYKGR.V	503.3	2	0.9879	28.41
Treated 1	sp|P00734|THRB_HUMAN	Prothrombin	1	Y.QTFFNPR.T	455.236	2	0.9628	27.08
Treated 1	sp|P00734|THRB_HUMAN	Prothrombin	1	Y.QTFFNPR.T	455.236	2	0.9896	39.03
Treated 1	sp|P02768|ALBU_HUMAN	Serum albumin	1	K.KVPQVSTPTLVEVSR.N	547.32	3	0.9964	26.29
Treated 1	sp|P02768|ALBU_HUMAN	Serum albumin	1	R.YTKKVPQVSTPTLVEVSR.N	678.055	3	0.9963	30.32
Treated 1	sp|P35542|SAA4_HUMAN	Serum amyloid A-4 protein	1	A.LQGVGDM[147.04]GR.A	474.736	2	0.9865	31.55
Treated 1	sp|P35542|SAA4_HUMAN	Serum amyloid A-4 protein	1	L.MISNHQNSNRY.L	682.316	2	0.9975	43.25
Treated 1	sp|P35542|SAA4_HUMAN	Serum amyloid A-4 protein	1	R.GNYDAAQRGPGGVWAAK.L	573.288	3	0.9864	22.42
Treated 1	sp|P35542|SAA4_HUMAN	Serum amyloid A-4 protein	1	R.SFFKEAL.Q	421.23	2	0.964	24.64
Treated 1	sp|P02766|TTHY_HUMAN	Transthyretin	1	A.LLSPYSYSTTAVVTNPKE.-	985.513	2	0.9997	112.98
Treated 1	sp|P02766|TTHY_HUMAN	Transthyretin	1	A.LLSPYSYSTTAVVTNPKE.-	657.345	3	0.9979	44.88
Treated 1	sp|P07225|PROS_HUMAN	Vitamin K-dependent protein S	1	L.FTAARQSTNAYPDLR.S	570.959	3	0.994	24.46
Treated 1	sp|P07225|PROS_HUMAN	Vitamin K-dependent protein S	1	R.QSTNAYPDLR.S	582.79	2	0.9599	26.99
Treated 1	sp|P04004|VTNC_HUMAN	Vitronectin	1	D.LQAQSKGNPEQTP.V	699.359	2	0.9991	50.57
Treated 1	sp|P04004|VTNC_HUMAN	Vitronectin	1	D.LQAQSKGNPEQTPV.L	748.893	2	0.9966	40.59
Treated 1	sp|P04004|VTNC_HUMAN	Vitronectin	1	F.FFSGDKYYR.V	591.787	2	0.9978	45.78
Treated 1	sp|P04004|VTNC_HUMAN	Vitronectin	1	F.FFSGDKYYR.V	591.787	2	0.997	47.59
Treated 1	sp|P04004|VTNC_HUMAN	Vitronectin	1	F.FFSGDKYYRVN.L	698.342	2	0.9672	28.22
Treated 1	sp|P04004|VTNC_HUMAN	Vitronectin	1	F.FSGDKYYR.V	518.252	2	0.9964	43.39
Treated 1	sp|P04004|VTNC_HUMAN	Vitronectin	1	F.FSGDKYYRVN.L	624.808	2	0.9947	38.89
Treated 1	sp|P04004|VTNC_HUMAN	Vitronectin	1	F.SGDKYYR.V	444.718	2	0.9808	27.77
Treated 1	sp|P04004|VTNC_HUMAN	Vitronectin	1	G.MAPRPSLAK.K	485.783	2	0.953	21.31
Treated 1	sp|P04004|VTNC_HUMAN	Vitronectin	1	R.DWHGVPGQVDAA.M	626.295	2	0.9702	28.05
Treated 1	sp|P04004|VTNC_HUMAN	Vitronectin	1	R.DWHGVPGQVDAA.M	626.295	2	0.9869	31.97
Treated 1	sp|P04004|VTNC_HUMAN	Vitronectin	1	R.IYISGM[147.04]APRPS.L	604.314	2	0.9991	52.72
Treated 1	sp|P04004|VTNC_HUMAN	Vitronectin	1	R.IYISGM[147.04]APRPSLA.K	696.375	2	0.9994	52.43
Treated 1	sp|P04004|VTNC_HUMAN	Vitronectin	1	R.IYISGM[147.04]APRPSLAK.K	760.423	2	0.9996	56.96
Treated 1	sp|P04004|VTNC_HUMAN	Vitronectin	1	R.IYISGM[147.04]APRPSLAK.K	760.423	2	0.9996	53.37
Treated 1	sp|P04004|VTNC_HUMAN	Vitronectin	1	R.IYISGM[147.04]APRPSLAK.K	507.284	3	0.9791	17.24
Treated 1	sp|P04004|VTNC_HUMAN	Vitronectin	1	R.IYISGMAPRPS.L	596.317	2	0.9998	65.57
Treated 1	sp|P04004|VTNC_HUMAN	Vitronectin	1	R.IYISGMAPRPSLAK.K	501.952	3	0.9906	19.4
Treated 1	sp|P04004|VTNC_HUMAN	Vitronectin	1	R.IYISGMAPRPSLAK.K	752.425	2	0.9994	58
Treated 1	sp|P04004|VTNC_HUMAN	Vitronectin	1	R.IYISGMAPRPSLAK.K	752.425	2	0.9995	64.98
Treated 1	sp|P04004|VTNC_HUMAN	Vitronectin	1	R.RVDTVDPPYPR.S	657.848	2	0.9686	32.36
Treated 1	sp|P04004|VTNC_HUMAN	Vitronectin	1	R.RVDTVDPPYPRSIAQ.Y	571.971	3	0.9977	28.57
Treated 1	sp|P04004|VTNC_HUMAN	Vitronectin	1	R.TSAGTRQPQFI.S	603.321	2	0.994	46.04
Treated 1	sp|P04004|VTNC_HUMAN	Vitronectin	1	S.LSAVFEHFA.M	510.765	2	0.9582	29.53
Treated 1	sp|P04004|VTNC_HUMAN	Vitronectin	1	T.VHEQVGGPSLTSD.L	663.324	2	0.9998	69.22
Treated 1	sp|P04004|VTNC_HUMAN	Vitronectin	1	T.VHEQVGGPSLTSD.L	663.324	2	0.9986	45.97
Control 2	sp|P07327|ADH1A_HUMAN	Alcohol dehydrogenase 1A	0.9868	G.DKVIPLAIPQ.C	547.338	2	0.9969	41.01
Control 2	sp|P02765|FETUA_HUMAN	Alpha-2-HS-glycoprotein	1	G.SPSGEVSHPRKT.R	641.335	2	1	55.57
Control 2	sp|P02765|FETUA_HUMAN	Alpha-2-HS-glycoprotein	1	P.HGPGLIYRQPN.C	626.337	2	0.9968	35.61
Control 2	sp|P02765|FETUA_HUMAN	Alpha-2-HS-glycoprotein	1	R.TVVQPSVGAAA.G	500.281	2	0.9943	42.77
Control 2	sp|P02765|FETUA_HUMAN	Alpha-2-HS-glycoprotein	1	S.APHGPGLIYRQPN.C	710.382	2	0.9994	42.42
Control 2	sp|P02765|FETUA_HUMAN	Alpha-2-HS-glycoprotein	1	S.PSGEVSHPRKT.R	597.819	2	1	68
Control 2	sp|P02647|APOA1_HUMAN	Apolipoprotein A-I	1	F.LSALEEYTKKLNTQ.-	819.445	2	1	57.96
Control 2	sp|P02647|APOA1_HUMAN	Apolipoprotein A-I	1	L.SALEEYTKKLNTQ.-	762.903	2	0.9999	55.25
Control 2	sp|P02647|APOA1_HUMAN	Apolipoprotein A-I	1	S.ALEEYTKKLNTQ.-	719.387	2	1	61.29
Control 2	sp|P02652|APOA2_HUMAN	Apolipoprotein A-II	1	L.SYFVELGTQPAT.Q	656.828	2	0.9994	48.08
Control 2	sp|P02652|APOA2_HUMAN	Apolipoprotein A-II	1	L.SYFVELGTQPATQ.-	720.858	2	1	60.4
Control 2	sp|P02652|APOA2_HUMAN	Apolipoprotein A-II	1	L.SYFVELGTQPATQ.-	720.858	2	0.9999	52.29
Control 2	sp|P02652|APOA2_HUMAN	Apolipoprotein A-II	1	Y.FVELGTQPATQ.-	595.81	2	0.9998	47.03
Control 2	sp|P02649|APOE_HUMAN	Apolipoprotein E	0.9836	T.SAAPVPSDNH.-	497.737	2	0.9959	33.66
Control 2	sp|P01024|CO3_HUMAN	Complement C3	1	R.SVQLTEKR.M	480.781	2	0.9862	27.59
Control 2	sp|P02671|FIBA_HUMAN	Fibrinogen alpha chain	1	D.SGEGDFLAEGGGVR.G	675.822	2	1	60.46
Control 2	sp|P02671|FIBA_HUMAN	Fibrinogen alpha chain	1	K.LVTSKGDKELR.T	623.366	2	0.9962	34.67
Control 2	sp|P02671|FIBA_HUMAN	Fibrinogen alpha chain	1	K.M[147.04]KPVPDLVPGNFK.S	729.399	2	0.9835	32.53
Control 2	sp|P02671|FIBA_HUMAN	Fibrinogen alpha chain	1	K.M[147.04]KPVPDLVPGNFK.S	729.399	2	0.9998	55.36
Control 2	sp|P02671|FIBA_HUMAN	Fibrinogen alpha chain	1	K.M[147.04]KPVPDLVPGNFK.S	729.399	2	0.9971	37.39
Control 2	sp|P02671|FIBA_HUMAN	Fibrinogen alpha chain	1	K.MKPVPDLVPGNFK.S	721.401	2	0.9989	40.03
Control 2	sp|P02671|FIBA_HUMAN	Fibrinogen alpha chain	1	K.MKPVPDLVPGNFK.S	481.27	3	0.9773	21.16
Control 2	sp|P02671|FIBA_HUMAN	Fibrinogen alpha chain	1	K.MKPVPDLVPGNFK.S	721.401	2	0.9998	49.72
Control 2	sp|P02671|FIBA_HUMAN	Fibrinogen alpha chain	1	K.SQLQKVPPEWK.A	670.376	2	0.9998	57.4
Control 2	sp|P02671|FIBA_HUMAN	Fibrinogen alpha chain	1	K.SQLQKVPPEWK.A	670.376	2	1	57.16
Control 2	sp|P02671|FIBA_HUMAN	Fibrinogen alpha chain	1	N.PGSPRPGST.G	428.224	2	0.9905	29.02
Control 2	sp|P02671|FIBA_HUMAN	Fibrinogen alpha chain	1	N.PGSPRPGSTGTWN.P	657.319	2	0.9976	50.11
Control 2	sp|P02671|FIBA_HUMAN	Fibrinogen alpha chain	1	N.PGSPRPGSTGTWN.P	657.319	2	0.9982	39.47
Control 2	sp|P02671|FIBA_HUMAN	Fibrinogen alpha chain	1	N.PGSSGTGGTATWKPGSSGP.G	844.901	2	0.9997	50.9
Control 2	sp|P02671|FIBA_HUMAN	Fibrinogen alpha chain	1	T.ADSGEGDFLAEGGGVR.G	768.854	2	1	89.89
Control 2	sp|P02671|FIBA_HUMAN	Fibrinogen alpha chain	1	T.ADSGEGDFLAEGGGVR.G	768.854	2	1	111.09
Control 2	sp|P02675|FIBB_HUMAN	Fibrinogen beta chain	1	K.IRPFFPQQ.-	516.789	2	0.9962	33.56
Control 2	sp|P02675|FIBB_HUMAN	Fibrinogen beta chain	1	K.IRPFFPQQ.-	516.789	2	0.9969	35.88
Control 2	sp|P02679|FIBG_HUMAN	Fibrinogen gamma chain	1	K.KNWIQYK.E	490.276	2	0.9948	30.59
Control 2	sp|P02679|FIBG_HUMAN	Fibrinogen gamma chain	1	K.VGPEADKYR.L	517.771	2	0.9999	57.3
Control 2	sp|O00602|FCN1_HUMAN	Ficolin-1	1	K.VSEM[147.04]KVRPA.-	516.783	2	1	56.94
Control 2	sp|O00602|FCN1_HUMAN	Ficolin-1	1	K.VSEMKVRPA.-	508.785	2	0.9994	40.88
Control 2	sp|O00602|FCN1_HUMAN	Ficolin-1	1	K.VSEMKVRPA.-	508.785	2	0.9998	48.06
Control 2	sp|P19823|ITIH2_HUMAN	Inter-alpha-trypsin inhibitor heavy chain H2	1	K.FYNQVSTPLLR.N	669.368	2	0.9842	27.65
Control 2	sp|P19823|ITIH2_HUMAN	Inter-alpha-trypsin inhibitor heavy chain H2	1	R.SSIKEKTVGR.A	552.826	2	0.9998	47.19
Control 2	sp|P00734|THRB_HUMAN	Prothrombin	1	R.NIEKISMLEK.L	602.838	2	0.9992	47.85
Control 2	sp|P00734|THRB_HUMAN	Prothrombin	1	R.TATSEYQTFFN.P	654.795	2	0.9822	28.36
Control 2	sp|P00734|THRB_HUMAN	Prothrombin	1	R.TATSEYQTFFNPR.T	781.372	2	1	84.56
Control 2	sp|O15294|OGT1_HUMAN	UDP-N-acetylglucosamine--peptide N-acetylglucosaminyltransferase 110 kDa subunit	0.9807	A.IKQ[129.04]N[115.03]PLLA.E	449.77	2	0.995	41.83
Control 2	sp|P07225|PROS_HUMAN	Vitamin K-dependent protein S	0.9961	R.SFQTGLFTAAR.Q	599.818	2	0.9998	45.84
Control 2	sp|P04004|VTNC_HUMAN	Vitronectin	1	R.IYISGM[147.04]APRPSLAK.K	760.423	2	0.9999	52.03
Control 2	sp|P04004|VTNC_HUMAN	Vitronectin	1	R.IYISGMAPRPSLAK.K	752.425	2	0.9996	45.17
Control 2	sp|P04004|VTNC_HUMAN	Vitronectin	1	R.RVDTVDPPYPR.S	657.848	2	0.9956	35
Control 2	sp|P04004|VTNC_HUMAN	Vitronectin	1	R.RVDTVDPPYPR.S	657.848	2	0.9855	32.37
Treated 2	sp|P01009|A1AT_HUMAN	Alpha-1-antitrypsin	1	F.LM[147.04]IEQNTKSPLF.M	718.88	2	0.9995	54.43
Treated 2	sp|P01009|A1AT_HUMAN	Alpha-1-antitrypsin	1	F.M[147.04]GKVVNPTQK.-	559.309	2	0.9922	36.33
Treated 2	sp|P01009|A1AT_HUMAN	Alpha-1-antitrypsin	1	F.MGKVVNPTQK.-	551.312	2	0.9998	64.06
Treated 2	sp|P01009|A1AT_HUMAN	Alpha-1-antitrypsin	1	L.FMGKVVNPTQK.-	416.9	3	0.995	23.55
Treated 2	sp|P01009|A1AT_HUMAN	Alpha-1-antitrypsin	1	L.FMGKVVNPTQK.-	624.846	2	0.9999	70.11
Treated 2	sp|P01009|A1AT_HUMAN	Alpha-1-antitrypsin	1	L.M[147.04]IEQNTKSPLF.M	662.338	2	0.9996	57.68
Treated 2	sp|P01009|A1AT_HUMAN	Alpha-1-antitrypsin	1	L.MIEQNTKSP.L	524.264	2	0.9963	42.44
Treated 2	sp|P01009|A1AT_HUMAN	Alpha-1-antitrypsin	1	L.MIEQNTKSPL.F	580.807	2	0.9997	61.05
Treated 2	sp|P01009|A1AT_HUMAN	Alpha-1-antitrypsin	1	L.MIEQNTKSPLF.M	654.341	2	0.9997	61.93
Treated 2	sp|P01009|A1AT_HUMAN	Alpha-1-antitrypsin	1	P.LFM[147.04]GKVVNPTQK.-	689.385	2	0.999	50.18
Treated 2	sp|P01009|A1AT_HUMAN	Alpha-1-antitrypsin	1	P.LFM[147.04]GKVVNPTQK.-	459.926	3	0.9895	20.29
Treated 2	sp|P01009|A1AT_HUMAN	Alpha-1-antitrypsin	1	P.LFMGKVVNPTQ.K	617.341	2	0.9957	39.44
Treated 2	sp|P01009|A1AT_HUMAN	Alpha-1-antitrypsin	1	P.LFMGKVVNPTQ.K	617.341	2	0.9991	49.79
Treated 2	sp|P01009|A1AT_HUMAN	Alpha-1-antitrypsin	1	P.LFMGKVVNPTQK.-	681.388	2	0.9999	83.11
Treated 2	sp|P01009|A1AT_HUMAN	Alpha-1-antitrypsin	1	P.LFMGKVVNPTQK.-	681.388	2	0.9921	34.34
Treated 2	sp|P08697|A2AP_HUMAN	Alpha-2-antiplasmin	1	P.LTLLKLGNQEPGGQTA.L	820.458	2	0.9999	86
Treated 2	sp|P08697|A2AP_HUMAN	Alpha-2-antiplasmin	1	T.LLKLGNQEPGGQTA.L	713.392	2	0.9994	58.54
Treated 2	sp|P02765|FETUA_HUMAN	Alpha-2-HS-glycoprotein	1	D.LRHTFM[147.04]GVVS.L	581.809	2	0.9861	33.4
Treated 2	sp|P02765|FETUA_HUMAN	Alpha-2-HS-glycoprotein	1	D.LRHTFMGVVS.L	573.812	2	0.9978	48.71
Treated 2	sp|P02765|FETUA_HUMAN	Alpha-2-HS-glycoprotein	1	E.VKVWPQQPSGE.L	627.831	2	0.9999	74.27
Treated 2	sp|P02765|FETUA_HUMAN	Alpha-2-HS-glycoprotein	1	H.VLDPTPVAR.C	484.286	2	0.9964	43.18
Treated 2	sp|P02765|FETUA_HUMAN	Alpha-2-HS-glycoprotein	1	L.LAAPPGHQLHR.A	598.84	2	0.9995	55.92
Treated 2	sp|P02765|FETUA_HUMAN	Alpha-2-HS-glycoprotein	1	L.LAAPPGHQLHR.A	598.84	2	0.994	35.32
Treated 2	sp|P02765|FETUA_HUMAN	Alpha-2-HS-glycoprotein	1	L.LAAPPGHQLHR.A	598.84	2	0.9959	37.53
Treated 2	sp|P02765|FETUA_HUMAN	Alpha-2-HS-glycoprotein	1	P.LGAPGLPPAGSPPDSHV.L	784.911	2	0.9957	43.89
Treated 2	sp|P02765|FETUA_HUMAN	Alpha-2-HS-glycoprotein	1	P.LGAPGLPPAGSPPDSHV.L	784.911	2	0.9996	56.96
Treated 2	sp|P02765|FETUA_HUMAN	Alpha-2-HS-glycoprotein	1	P.LGAPGLPPAGSPPDSHV.L	784.911	2	0.9982	46.53
Treated 2	sp|P02765|FETUA_HUMAN	Alpha-2-HS-glycoprotein	1	P.LGAPGLPPAGSPPDSHV.L	784.911	2	0.9939	44.46
Treated 2	sp|P02765|FETUA_HUMAN	Alpha-2-HS-glycoprotein	1	P.LGAPGLPPAGSPPDSHV.L	784.911	2	0.9995	54.92
Treated 2	sp|P02765|FETUA_HUMAN	Alpha-2-HS-glycoprotein	1	P.LGAPGLPPAGSPPDSHVL.L	841.453	2	0.9983	47.06
Treated 2	sp|P02765|FETUA_HUMAN	Alpha-2-HS-glycoprotein	1	P.LGAPGLPPAGSPPDSHVL.L	841.453	2	0.9993	53.87
Treated 2	sp|P02765|FETUA_HUMAN	Alpha-2-HS-glycoprotein	1	P.LGAPGLPPAGSPPDSHVL.L	841.453	2	0.9991	50.74
Treated 2	sp|P02765|FETUA_HUMAN	Alpha-2-HS-glycoprotein	1	P.LGAPGLPPAGSPPDSHVL.L	841.453	2	0.998	45.29
Treated 2	sp|P02765|FETUA_HUMAN	Alpha-2-HS-glycoprotein	1	P.LGAPGLPPAGSPPDSHVL.L	841.453	2	0.9951	40.53
Treated 2	sp|P02765|FETUA_HUMAN	Alpha-2-HS-glycoprotein	1	R.AHYDLRHT.F	506.755	2	0.9886	36.33
Treated 2	sp|P02765|FETUA_HUMAN	Alpha-2-HS-glycoprotein	1	R.AHYDLRHTFMG.V	674.321	2	0.992	36.99
Treated 2	sp|P02765|FETUA_HUMAN	Alpha-2-HS-glycoprotein	1	R.AHYDLRHTFMGVVS.L	816.905	2	0.9973	43.9
Treated 2	sp|P02765|FETUA_HUMAN	Alpha-2-HS-glycoprotein	1	R.TVVQPSVGA.A	429.244	2	0.9973	48.79
Treated 2	sp|P02765|FETUA_HUMAN	Alpha-2-HS-glycoprotein	1	S.LGSPSGEVSHPR.K	611.816	2	0.9996	58.31
Treated 2	sp|P02765|FETUA_HUMAN	Alpha-2-HS-glycoprotein	1	S.LGSPSGEVSHPRKT.R	726.388	2	0.9979	44.44
Treated 2	sp|P02765|FETUA_HUMAN	Alpha-2-HS-glycoprotein	1	S.LGSPSGEVSHPRKT.R	726.388	2	0.9996	58.43
Treated 2	sp|P02765|FETUA_HUMAN	Alpha-2-HS-glycoprotein	1	V.LLAAPPGHQ.L	452.26	2	0.9885	36.96
Treated 2	sp|P02765|FETUA_HUMAN	Alpha-2-HS-glycoprotein	1	V.LLAAPPGHQ.L	452.26	2	0.9933	37.36
Treated 2	sp|P02765|FETUA_HUMAN	Alpha-2-HS-glycoprotein	1	V.LLAAPPGHQ.L	452.26	2	0.9964	39.93
Treated 2	sp|P02765|FETUA_HUMAN	Alpha-2-HS-glycoprotein	1	V.LLAAPPGHQL.H	508.802	2	0.986	30.55
Treated 2	sp|P02765|FETUA_HUMAN	Alpha-2-HS-glycoprotein	1	V.LLAAPPGHQLH.R	577.331	2	0.9991	53.2
Treated 2	sp|P02765|FETUA_HUMAN	Alpha-2-HS-glycoprotein	1	V.LLAAPPGHQLH.R	577.331	2	0.9893	30.51
Treated 2	sp|P02765|FETUA_HUMAN	Alpha-2-HS-glycoprotein	1	V.LLAAPPGHQLHR.A	655.382	2	0.999	44.82
Treated 2	sp|P01023|A2MG_HUMAN	Alpha-2-macroglobulin	1	S.LKLPPNVVEESAR.A	484.615	3	0.9932	26.4
Treated 2	sp|P02647|APOA1_HUMAN	Apolipoprotein A-I	1	A.LEDLRQGLLPVLES.F	791.45	2	0.9897	33.96
Treated 2	sp|P02647|APOA1_HUMAN	Apolipoprotein A-I	1	A.LEDLRQGLLPVLES.F	791.45	2	0.9961	39.47
Treated 2	sp|P02647|APOA1_HUMAN	Apolipoprotein A-I	1	A.LEEYTKKLN.T	569.315	2	0.9972	43.38
Treated 2	sp|P02647|APOA1_HUMAN	Apolipoprotein A-I	1	A.LEEYTKKLNT.Q	619.839	2	0.9991	50.81
Treated 2	sp|P02647|APOA1_HUMAN	Apolipoprotein A-I	1	A.LEEYTKKLNT.Q	413.562	3	0.9923	22.11
Treated 2	sp|P02647|APOA1_HUMAN	Apolipoprotein A-I	1	A.LEEYTKKLNTQ.-	683.868	2	0.9992	53.14
Treated 2	sp|P02647|APOA1_HUMAN	Apolipoprotein A-I	1	A.LEEYTKKLNTQ.-	456.248	3	0.993	22.54
Treated 2	sp|P02647|APOA1_HUMAN	Apolipoprotein A-I	1	A.LEEYTKKLNTQ.-	683.868	2	0.9997	59.43
Treated 2	sp|P02647|APOA1_HUMAN	Apolipoprotein A-I	1	A.LEEYTKKLNTQ.-	456.248	3	0.9962	24.72
Treated 2	sp|P02647|APOA1_HUMAN	Apolipoprotein A-I	1	A.LGKQLNLK.L	457.299	2	0.9993	48.65
Treated 2	sp|P02647|APOA1_HUMAN	Apolipoprotein A-I	1	A.LKEN[115.03]GGARLAEYH.A	729.874	2	0.9918	37.62
Treated 2	sp|P02647|APOA1_HUMAN	Apolipoprotein A-I	1	A.LRTHLAPYSDE.L	651.332	2	0.9933	37.61
Treated 2	sp|P02647|APOA1_HUMAN	Apolipoprotein A-I	1	A.LRTHLAPYSDE.L	651.332	2	0.9962	40.4
Treated 2	sp|P02647|APOA1_HUMAN	Apolipoprotein A-I	1	A.LRTHLAPYSDE.L	651.332	2	0.9964	41.21
Treated 2	sp|P02647|APOA1_HUMAN	Apolipoprotein A-I	1	A.LRTHLAPYSDE.L	651.332	2	0.9994	53
Treated 2	sp|P02647|APOA1_HUMAN	Apolipoprotein A-I	1	A.LRTHLAPYSDE.L	651.332	2	0.9947	38.51
Treated 2	sp|P02647|APOA1_HUMAN	Apolipoprotein A-I	1	A.LRTHLAPYSDELR.Q	524.285	3	0.9954	24.8
Treated 2	sp|P02647|APOA1_HUMAN	Apolipoprotein A-I	1	A.LRTHLAPYSDELR.Q	524.285	3	0.9985	31.54
Treated 2	sp|P02647|APOA1_HUMAN	Apolipoprotein A-I	1	D.LRQGLLPVLES.F	612.873	2	0.9892	26.67
Treated 2	sp|P02647|APOA1_HUMAN	Apolipoprotein A-I	1	D.LRQGLLPVLESF.K	686.407	2	0.9929	39.39
Treated 2	sp|P02647|APOA1_HUMAN	Apolipoprotein A-I	1	D.LRQGLLPVLESFK.V	750.455	2	0.9896	39.6
Treated 2	sp|P02647|APOA1_HUMAN	Apolipoprotein A-I	1	E.KLSPLGEEMR.D	580.314	2	0.9966	44.47
Treated 2	sp|P02647|APOA1_HUMAN	Apolipoprotein A-I	1	E.LQEKLSPLGEE.M	621.836	2	0.9989	49.99
Treated 2	sp|P02647|APOA1_HUMAN	Apolipoprotein A-I	1	E.LQEKLSPLGEE.M	621.836	2	0.9997	67.4
Treated 2	sp|P02647|APOA1_HUMAN	Apolipoprotein A-I	1	E.LQEKLSPLGEEM[147.04]R.D	515.939	3	0.9979	34.55
Treated 2	sp|P02647|APOA1_HUMAN	Apolipoprotein A-I	1	E.LQEKLSPLGEEMR.D	765.407	2	0.9971	49.76
Treated 2	sp|P02647|APOA1_HUMAN	Apolipoprotein A-I	1	E.LQEKLSPLGEEMR.D	510.607	3	0.9995	46.15
Treated 2	sp|P02647|APOA1_HUMAN	Apolipoprotein A-I	1	E.VKAKVQPYLDDF.Q	711.889	2	0.998	43.84
Treated 2	sp|P02647|APOA1_HUMAN	Apolipoprotein A-I	1	E.YTKKLNTQ.-	498.284	2	0.9981	40.8
Treated 2	sp|P02647|APOA1_HUMAN	Apolipoprotein A-I	1	E.YTKKLNTQ.-	498.284	2	0.9958	35.85
Treated 2	sp|P02647|APOA1_HUMAN	Apolipoprotein A-I	1	F.LSALEEYTKK.L	591.328	2	0.9997	67.02
Treated 2	sp|P02647|APOA1_HUMAN	Apolipoprotein A-I	1	F.LSALEEYTKK.L	591.328	2	0.9984	60.38
Treated 2	sp|P02647|APOA1_HUMAN	Apolipoprotein A-I	1	F.LSALEEYTKKLN.T	704.892	2	0.9997	70.05
Treated 2	sp|P02647|APOA1_HUMAN	Apolipoprotein A-I	1	F.LSALEEYTKKLN.T	704.892	2	0.9999	66.39
Treated 2	sp|P02647|APOA1_HUMAN	Apolipoprotein A-I	1	F.LSALEEYTKKLN.T	470.264	3	0.9881	19.23
Treated 2	sp|P02647|APOA1_HUMAN	Apolipoprotein A-I	1	F.LSALEEYTKKLN.T	470.264	3	0.996	23.87
Treated 2	sp|P02647|APOA1_HUMAN	Apolipoprotein A-I	1	F.LSALEEYTKKLN.T	704.892	2	0.9998	60.52
Treated 2	sp|P02647|APOA1_HUMAN	Apolipoprotein A-I	1	F.LSALEEYTKKLN[115.03]T.Q	755.908	2	0.9885	38.68
Treated 2	sp|P02647|APOA1_HUMAN	Apolipoprotein A-I	1	F.LSALEEYTKKLNT.Q	755.415	2	0.9984	45.55
Treated 2	sp|P02647|APOA1_HUMAN	Apolipoprotein A-I	1	F.LSALEEYTKKLNT.Q	755.415	2	0.9999	70.81
Treated 2	sp|P02647|APOA1_HUMAN	Apolipoprotein A-I	1	F.LSALEEYTKKLNT.Q	503.946	3	0.9931	22.26
Treated 2	sp|P02647|APOA1_HUMAN	Apolipoprotein A-I	1	F.LSALEEYTKKLNT.Q	755.415	2	0.9998	62.89
Treated 2	sp|P02647|APOA1_HUMAN	Apolipoprotein A-I	1	F.LSALEEYTKKLNT.Q	755.415	2	0.9999	67.67
Treated 2	sp|P02647|APOA1_HUMAN	Apolipoprotein A-I	1	F.LSALEEYTKKLNTQ.-	819.445	2	0.9995	54.7
Treated 2	sp|P02647|APOA1_HUMAN	Apolipoprotein A-I	1	F.LSALEEYTKKLNTQ.-	546.632	3	0.9933	22.94
Treated 2	sp|P02647|APOA1_HUMAN	Apolipoprotein A-I	1	F.LSALEEYTKKLNTQ.-	819.445	2	0.9999	69.2
Treated 2	sp|P02647|APOA1_HUMAN	Apolipoprotein A-I	1	F.LSALEEYTKKLNTQ.-	546.632	3	0.999	33.77
Treated 2	sp|P02647|APOA1_HUMAN	Apolipoprotein A-I	1	F.LSALEEYTKKLNTQ.-	819.445	2	0.9999	72
Treated 2	sp|P02647|APOA1_HUMAN	Apolipoprotein A-I	1	F.LSALEEYTKKLNTQ.-	546.632	3	0.9992	34.45
Treated 2	sp|P02647|APOA1_HUMAN	Apolipoprotein A-I	1	F.LSALEEYTKKLNTQ.-	546.632	3	0.998	29.36
Treated 2	sp|P02647|APOA1_HUMAN	Apolipoprotein A-I	1	F.LSALEEYTKKLNTQ.-	819.445	2	0.9999	74.11
Treated 2	sp|P02647|APOA1_HUMAN	Apolipoprotein A-I	1	F.LSALEEYTKKLNTQ.-	546.632	3	0.9989	33.8
Treated 2	sp|P02647|APOA1_HUMAN	Apolipoprotein A-I	1	F.LSALEEYTKKLNTQ.-	819.445	2	0.9999	85.38
Treated 2	sp|P02647|APOA1_HUMAN	Apolipoprotein A-I	1	F.LSALEEYTKKLNTQ.-	819.445	2	0.9999	75.19
Treated 2	sp|P02647|APOA1_HUMAN	Apolipoprotein A-I	1	F.LSALEEYTKKLNTQ.-	819.445	2	0.9989	48.99
Treated 2	sp|P02647|APOA1_HUMAN	Apolipoprotein A-I	1	F.LSALEEYTKKLNTQ.-	819.445	2	0.9994	53.96
Treated 2	sp|P02647|APOA1_HUMAN	Apolipoprotein A-I	1	F.LSALEEYTKKLNTQ.-	819.445	2	0.9972	42.81
Treated 2	sp|P02647|APOA1_HUMAN	Apolipoprotein A-I	1	F.LSALEEYTKKLNTQ.-	819.445	2	0.9996	56.64
Treated 2	sp|P02647|APOA1_HUMAN	Apolipoprotein A-I	1	F.LSALEEYTKKLNTQ.-	819.445	2	0.9991	59.64
Treated 2	sp|P02647|APOA1_HUMAN	Apolipoprotein A-I	1	F.LSALEEYTKKLNTQ.-	819.445	2	0.9982	63.89
Treated 2	sp|P02647|APOA1_HUMAN	Apolipoprotein A-I	1	F.LSALEEYTKKLNTQ.-	819.445	2	0.9985	47.13
Treated 2	sp|P02647|APOA1_HUMAN	Apolipoprotein A-I	1	F.LSALEEYTKKLNTQ.-	819.445	2	0.9928	50.1
Treated 2	sp|P02647|APOA1_HUMAN	Apolipoprotein A-I	1	G.ARLAEYHAKATEH.L	748.888	2	0.9969	44.51
Treated 2	sp|P02647|APOA1_HUMAN	Apolipoprotein A-I	1	H.AKATEHLST.L	479.257	2	0.9992	48.84
Treated 2	sp|P02647|APOA1_HUMAN	Apolipoprotein A-I	1	H.LSTLSEKAKPA.L	572.836	2	0.9991	47.77
Treated 2	sp|P02647|APOA1_HUMAN	Apolipoprotein A-I	1	H.LSTLSEKAKPA.L	572.836	2	0.9998	62.47
Treated 2	sp|P02647|APOA1_HUMAN	Apolipoprotein A-I	1	H.LSTLSEKAKPA.L	572.836	2	0.9988	45.65
Treated 2	sp|P02647|APOA1_HUMAN	Apolipoprotein A-I	1	H.LSTLSEKAKPALED.L	751.413	2	0.9991	52.7
Treated 2	sp|P02647|APOA1_HUMAN	Apolipoprotein A-I	1	H.LSTLSEKAKPALED.L	751.413	2	0.9999	71.8
Treated 2	sp|P02647|APOA1_HUMAN	Apolipoprotein A-I	1	H.LSTLSEKAKPALEDLR.Q	591.006	3	0.996	23.82
Treated 2	sp|P02647|APOA1_HUMAN	Apolipoprotein A-I	1	H.LSTLSEKAKPALEDLR.Q	886.005	2	0.9994	51.32
Treated 2	sp|P02647|APOA1_HUMAN	Apolipoprotein A-I	1	K.AKPALEDLR.Q	506.797	2	0.9888	29.88
Treated 2	sp|P02647|APOA1_HUMAN	Apolipoprotein A-I	1	K.AKPALEDLRQGLLP.V	760.947	2	0.9993	47.02
Treated 2	sp|P02647|APOA1_HUMAN	Apolipoprotein A-I	1	K.AKPALEDLRQGLLPVLES.F	975.061	2	0.9922	42.73
Treated 2	sp|P02647|APOA1_HUMAN	Apolipoprotein A-I	1	K.LHELQEKLSPLGEE.M	811.429	2	0.9998	67.82
Treated 2	sp|P02647|APOA1_HUMAN	Apolipoprotein A-I	1	K.LHELQEKLSPLGEE.M	541.288	3	0.9991	35.87
Treated 2	sp|P02647|APOA1_HUMAN	Apolipoprotein A-I	1	K.LLDNWDSVTST.F	625.803	2	0.9957	40.2
Treated 2	sp|P02647|APOA1_HUMAN	Apolipoprotein A-I	1	K.LLDNWDSVTST.F	625.803	2	0.9997	61.51
Treated 2	sp|P02647|APOA1_HUMAN	Apolipoprotein A-I	1	K.LLDNWDSVTSTFSK.L	806.9	2	0.9999	83.94
Treated 2	sp|P02647|APOA1_HUMAN	Apolipoprotein A-I	1	K.LLDNWDSVTSTFSK.L	806.9	2	0.9998	85.29
Treated 2	sp|P02647|APOA1_HUMAN	Apolipoprotein A-I	1	K.LREQLGPVTQE.F	635.347	2	0.996	47.55
Treated 2	sp|P02647|APOA1_HUMAN	Apolipoprotein A-I	1	K.LREQLGPVTQE.F	635.347	2	0.9968	40.23
Treated 2	sp|P02647|APOA1_HUMAN	Apolipoprotein A-I	1	K.LREQLGPVTQEFWDN.L	916.456	2	0.9995	56.38
Treated 2	sp|P02647|APOA1_HUMAN	Apolipoprotein A-I	1	K.LSPLGEEMR.D	516.267	2	0.9901	34.57
Treated 2	sp|P02647|APOA1_HUMAN	Apolipoprotein A-I	1	L.AEYHAKATEH.L	578.777	2	0.9978	45.57
Treated 2	sp|P02647|APOA1_HUMAN	Apolipoprotein A-I	1	L.AEYHAKATEH.L	578.777	2	0.9951	38.59
Treated 2	sp|P02647|APOA1_HUMAN	Apolipoprotein A-I	1	L.SALEEYTKKLNTQ.-	762.903	2	0.9999	74.89
Treated 2	sp|P02647|APOA1_HUMAN	Apolipoprotein A-I	1	N.LKLLDNWDS.V	552.294	2	0.9976	43.64
Treated 2	sp|P02647|APOA1_HUMAN	Apolipoprotein A-I	1	N.LKLLDNWDSVTST.F	746.392	2	0.9999	77.31
Treated 2	sp|P02647|APOA1_HUMAN	Apolipoprotein A-I	1	N.LKLLDNWDSVTST.F	746.392	2	0.9999	69.15
Treated 2	sp|P02647|APOA1_HUMAN	Apolipoprotein A-I	1	N.LKLLDNWDSVTST.F	746.392	2	0.9996	77.34
Treated 2	sp|P02647|APOA1_HUMAN	Apolipoprotein A-I	1	N.LKLLDNWDSVTST.F	746.392	2	0.9997	63.61
Treated 2	sp|P02647|APOA1_HUMAN	Apolipoprotein A-I	1	P.VLESFKVSF.L	528.296	2	0.9959	37.57
Treated 2	sp|P02647|APOA1_HUMAN	Apolipoprotein A-I	1	P.VLESFKVSF.L	528.296	2	0.9976	42.45
Treated 2	sp|P02647|APOA1_HUMAN	Apolipoprotein A-I	1	Q.FEGSALGKQLN.L	582.31	2	0.9998	65.11
Treated 2	sp|P02647|APOA1_HUMAN	Apolipoprotein A-I	1	Q.FEGSALGKQLN.L	582.31	2	0.9994	55.25
Treated 2	sp|P02647|APOA1_HUMAN	Apolipoprotein A-I	1	Q.FEGSALGKQLNLK.L	702.9	2	0.9999	93.95
Treated 2	sp|P02647|APOA1_HUMAN	Apolipoprotein A-I	1	R.LAEYHAKATEH.L	423.882	3	0.9977	27.85
Treated 2	sp|P02647|APOA1_HUMAN	Apolipoprotein A-I	1	R.LAEYHAKATEH.L	635.319	2	0.9999	69.88
Treated 2	sp|P02647|APOA1_HUMAN	Apolipoprotein A-I	1	R.LAEYHAKATEH.L	423.882	3	0.9986	30.41
Treated 2	sp|P02647|APOA1_HUMAN	Apolipoprotein A-I	1	R.LAEYHAKATEH.L	635.319	2	0.9998	63.26
Treated 2	sp|P02647|APOA1_HUMAN	Apolipoprotein A-I	1	R.LAEYHAKATEH.L	423.882	3	0.9979	28.22
Treated 2	sp|P02647|APOA1_HUMAN	Apolipoprotein A-I	1	R.LAEYHAKATEH.L	635.319	2	0.9998	61.09
Treated 2	sp|P02647|APOA1_HUMAN	Apolipoprotein A-I	1	R.LAEYHAKATEHLST.L	785.9	2	0.9995	55.85
Treated 2	sp|P02647|APOA1_HUMAN	Apolipoprotein A-I	1	R.LEALKEN[115.03]GGAR.L	579.813	2	0.9977	58.38
Treated 2	sp|P02647|APOA1_HUMAN	Apolipoprotein A-I	1	R.LEALKEN[115.03]GGARL.A	424.573	3	0.9875	19.28
Treated 2	sp|P02647|APOA1_HUMAN	Apolipoprotein A-I	1	R.LEALKEN[115.03]GGARL.A	636.355	2	0.9954	38.76
Treated 2	sp|P02647|APOA1_HUMAN	Apolipoprotein A-I	1	R.LEALKEN[115.03]GGARLAE.Y	736.395	2	0.9992	52.02
Treated 2	sp|P02647|APOA1_HUMAN	Apolipoprotein A-I	1	R.LEALKEN[115.03]GGARLAE.Y	491.266	3	0.9973	27.09
Treated 2	sp|P02647|APOA1_HUMAN	Apolipoprotein A-I	1	R.LEALKENGGAR.L	579.321	2	0.9957	39.12
Treated 2	sp|P02647|APOA1_HUMAN	Apolipoprotein A-I	1	R.QGLLPVLES.F	478.281	2	0.9976	38.23
Treated 2	sp|P02647|APOA1_HUMAN	Apolipoprotein A-I	1	R.QGLLPVLESFK.V	615.862	2	0.9994	55.39
Treated 2	sp|P02647|APOA1_HUMAN	Apolipoprotein A-I	1	R.QGLLPVLESFK.V	615.862	2	0.9993	50.46
Treated 2	sp|P02647|APOA1_HUMAN	Apolipoprotein A-I	1	R.QKVEPLRAE.L	535.308	2	0.9943	37.11
Treated 2	sp|P02647|APOA1_HUMAN	Apolipoprotein A-I	1	R.THLAPYSDE.L	516.739	2	0.9987	55.44
Treated 2	sp|P02647|APOA1_HUMAN	Apolipoprotein A-I	1	R.THLAPYSDE.L	516.739	2	0.9988	52.53
Treated 2	sp|P02647|APOA1_HUMAN	Apolipoprotein A-I	1	R.THLAPYSDE.L	516.739	2	0.9986	57.28
Treated 2	sp|P02647|APOA1_HUMAN	Apolipoprotein A-I	1	R.THLAPYSDELR.Q	651.332	2	0.9866	33.1
Treated 2	sp|P02647|APOA1_HUMAN	Apolipoprotein A-I	1	R.THLAPYSDELRQR.L	793.412	2	0.9974	43.88
Treated 2	sp|P02647|APOA1_HUMAN	Apolipoprotein A-I	1	R.THLAPYSDELRQR.L	793.412	2	0.9974	47.41
Treated 2	sp|P02647|APOA1_HUMAN	Apolipoprotein A-I	1	S.ALEEYTKK.L	491.27	2	0.9978	45.75
Treated 2	sp|P02647|APOA1_HUMAN	Apolipoprotein A-I	1	S.ALEEYTKKLNTQ.-	719.387	2	0.9959	42.57
Treated 2	sp|P02647|APOA1_HUMAN	Apolipoprotein A-I	1	S.FKVSFLSALEE.Y	635.344	2	0.9998	64.65
Treated 2	sp|P02647|APOA1_HUMAN	Apolipoprotein A-I	1	S.FLSALEEYTKK.L	664.862	2	0.9996	61.65
Treated 2	sp|P02647|APOA1_HUMAN	Apolipoprotein A-I	1	S.FLSALEEYTKK.L	664.862	2	0.9992	61.58
Treated 2	sp|P02647|APOA1_HUMAN	Apolipoprotein A-I	1	S.FLSALEEYTKKLNT.Q	828.95	2	0.9999	70.55
Treated 2	sp|P02647|APOA1_HUMAN	Apolipoprotein A-I	1	S.FLSALEEYTKKLNTQ.-	892.979	2	0.9998	69.59
Treated 2	sp|P02647|APOA1_HUMAN	Apolipoprotein A-I	1	S.FLSALEEYTKKLNTQ.-	595.655	3	0.9983	30.44
Treated 2	sp|P02647|APOA1_HUMAN	Apolipoprotein A-I	1	S.FLSALEEYTKKLNTQ.-	892.979	2	0.9999	87.84
Treated 2	sp|P02647|APOA1_HUMAN	Apolipoprotein A-I	1	S.FLSALEEYTKKLNTQ.-	595.655	3	0.998	30.24
Treated 2	sp|P02647|APOA1_HUMAN	Apolipoprotein A-I	1	T.LSEKAKPALED.L	600.831	2	0.9996	57.75
Treated 2	sp|P02647|APOA1_HUMAN	Apolipoprotein A-I	1	T.LSEKAKPALEDLR.Q	735.424	2	0.999	46.93
Treated 2	sp|P02647|APOA1_HUMAN	Apolipoprotein A-I	1	V.LESFKVSF.L	478.762	2	0.9875	31.59
Treated 2	sp|P02647|APOA1_HUMAN	Apolipoprotein A-I	1	V.LKDSGRDYVSQ.F	634.321	2	0.9996	56.58
Treated 2	sp|P02647|APOA1_HUMAN	Apolipoprotein A-I	1	V.LKDSGRDYVSQFEGS.A	844.404	2	0.9989	57.42
Treated 2	sp|P02647|APOA1_HUMAN	Apolipoprotein A-I	1	V.LKDSGRDYVSQFEGSA.L	879.922	2	0.9992	52.36
Treated 2	sp|P02647|APOA1_HUMAN	Apolipoprotein A-I	1	V.LKDSGRDYVSQFEGSA.L	586.951	3	0.9926	26.64
Treated 2	sp|P02647|APOA1_HUMAN	Apolipoprotein A-I	1	V.LKDSGRDYVSQFEGSA.L	879.922	2	0.9981	51.5
Treated 2	sp|P02647|APOA1_HUMAN	Apolipoprotein A-I	1	V.LKDSGRDYVSQFEGSA.L	879.922	2	0.9914	38.58
Treated 2	sp|P02647|APOA1_HUMAN	Apolipoprotein A-I	1	V.LKDSGRDYVSQFEGSALGKQ.L	729.037	3	0.9988	42.02
Treated 2	sp|P02647|APOA1_HUMAN	Apolipoprotein A-I	1	V.LKDSGRDYVSQFEGSALGKQLN.L	804.746	3	0.9954	37.35
Treated 2	sp|P02647|APOA1_HUMAN	Apolipoprotein A-I	1	Y.VSQFEGSALGK.Q	561.797	2	0.9998	61.65
Treated 2	sp|P02647|APOA1_HUMAN	Apolipoprotein A-I	1	Y.VSQFEGSALGK.Q	561.797	2	0.9986	48.93
Treated 2	sp|P02647|APOA1_HUMAN	Apolipoprotein A-I	1	Y.VSQFEGSALGKQ.L	625.826	2	0.9999	89.13
Treated 2	sp|P02647|APOA1_HUMAN	Apolipoprotein A-I	1	Y.VSQFEGSALGKQLN.L	739.39	2	0.9999	93.7
Treated 2	sp|P02647|APOA1_HUMAN	Apolipoprotein A-I	1	Y.VSQFEGSALGKQLN.L	739.39	2	0.9999	101.05
Treated 2	sp|P02647|APOA1_HUMAN	Apolipoprotein A-I	1	Y.VSQFEGSALGKQLNLK.L	573.655	3	0.993	32.96
Treated 2	sp|P02647|APOA1_HUMAN	Apolipoprotein A-I	1	Y.VSQFEGSALGKQLNLK.L	859.979	2	0.9999	85.77
Treated 2	sp|P02652|APOA2_HUMAN	Apolipoprotein A-II	1	E.AKSYFEKSKEQLTPL.L	884.981	2	0.9989	58.16
Treated 2	sp|P02652|APOA2_HUMAN	Apolipoprotein A-II	1	E.AKSYFEKSKEQLTPL.L	884.981	2	0.9997	68.21
Treated 2	sp|P02652|APOA2_HUMAN	Apolipoprotein A-II	1	E.LQAEAKSY.F	455.241	2	0.9983	45.4
Treated 2	sp|P02652|APOA2_HUMAN	Apolipoprotein A-II	1	E.LQAEAKSY.F	455.241	2	0.9985	45.36
Treated 2	sp|P02652|APOA2_HUMAN	Apolipoprotein A-II	1	E.LQAEAKSYFEKSKEQLTPL.L	1105.59	2	0.9962	43.21
Treated 2	sp|P02652|APOA2_HUMAN	Apolipoprotein A-II	1	F.LSYFVELGTQPA.T	662.847	2	0.9997	59.9
Treated 2	sp|P02652|APOA2_HUMAN	Apolipoprotein A-II	1	F.LSYFVELGTQPAT.Q	713.371	2	0.9982	58.93
Treated 2	sp|P02652|APOA2_HUMAN	Apolipoprotein A-II	1	F.LSYFVELGTQPAT.Q	713.371	2	0.9996	67.78
Treated 2	sp|P02652|APOA2_HUMAN	Apolipoprotein A-II	1	F.LSYFVELGTQPATQ.-	777.4	2	0.9998	63.58
Treated 2	sp|P02652|APOA2_HUMAN	Apolipoprotein A-II	1	F.LSYFVELGTQPATQ.-	777.4	2	0.9999	74.21
Treated 2	sp|P02652|APOA2_HUMAN	Apolipoprotein A-II	1	F.QTVTDYGKDL.M	570.287	2	0.9998	64.13
Treated 2	sp|P02652|APOA2_HUMAN	Apolipoprotein A-II	1	F.VELGTQPAT.Q	458.247	2	0.9863	32.08
Treated 2	sp|P02652|APOA2_HUMAN	Apolipoprotein A-II	1	F.VELGTQPATQ.-	522.276	2	0.9878	32.94
Treated 2	sp|P02652|APOA2_HUMAN	Apolipoprotein A-II	1	K.KAGTELVNF.L	489.77	2	0.9864	31.35
Treated 2	sp|P02652|APOA2_HUMAN	Apolipoprotein A-II	1	K.VKSPELQAE.A	500.773	2	0.991	48.96
Treated 2	sp|P02652|APOA2_HUMAN	Apolipoprotein A-II	1	K.VKSPELQAE.A	500.773	2	0.9979	49.01
Treated 2	sp|P02652|APOA2_HUMAN	Apolipoprotein A-II	1	K.VKSPELQAE.A	500.773	2	0.9981	45.83
Treated 2	sp|P02652|APOA2_HUMAN	Apolipoprotein A-II	1	K.VKSPELQAEAK.S	600.339	2	0.9986	45.65
Treated 2	sp|P02652|APOA2_HUMAN	Apolipoprotein A-II	1	K.VKSPELQAEAKSY.F	725.387	2	0.9971	42.99
Treated 2	sp|P02652|APOA2_HUMAN	Apolipoprotein A-II	1	K.VKSPELQAEAKSY.F	483.927	3	0.9984	30.78
Treated 2	sp|P02652|APOA2_HUMAN	Apolipoprotein A-II	1	K.VKSPELQAEAKSY.F	725.387	2	0.9999	76.98
Treated 2	sp|P02652|APOA2_HUMAN	Apolipoprotein A-II	1	K.VKSPELQAEAKSY.F	483.927	3	0.9989	33.26
Treated 2	sp|P02652|APOA2_HUMAN	Apolipoprotein A-II	1	K.VKSPELQAEAKSY.F	725.387	2	0.9997	61.89
Treated 2	sp|P02652|APOA2_HUMAN	Apolipoprotein A-II	1	L.IKKAGTELVN.F	536.826	2	0.9925	33.03
Treated 2	sp|P02652|APOA2_HUMAN	Apolipoprotein A-II	1	L.IKKAGTELVNF.L	610.36	2	0.9988	43.78
Treated 2	sp|P02652|APOA2_HUMAN	Apolipoprotein A-II	1	L.IKKAGTELVNF.L	407.242	3	0.9866	16.64
Treated 2	sp|P02652|APOA2_HUMAN	Apolipoprotein A-II	1	L.IKKAGTELVNF.L	610.36	2	0.9977	39.52
Treated 2	sp|P02652|APOA2_HUMAN	Apolipoprotein A-II	1	L.IKKAGTELVNFLSY.F	791.949	2	0.995	36.46
Treated 2	sp|P02652|APOA2_HUMAN	Apolipoprotein A-II	1	L.IKKAGTELVNFLSY.F	528.302	3	0.9986	28.41
Treated 2	sp|P02652|APOA2_HUMAN	Apolipoprotein A-II	1	L.IKKAGTELVNFLSY.F	791.949	2	0.9993	52.52
Treated 2	sp|P02652|APOA2_HUMAN	Apolipoprotein A-II	1	L.MEKVKSPE.L	474.251	2	0.9983	46.03
Treated 2	sp|P02652|APOA2_HUMAN	Apolipoprotein A-II	1	L.MEKVKSPE.L	474.251	2	0.9932	37.5
Treated 2	sp|P02652|APOA2_HUMAN	Apolipoprotein A-II	1	L.MEKVKSPELQAE.A	694.862	2	0.9984	73.49
Treated 2	sp|P02652|APOA2_HUMAN	Apolipoprotein A-II	1	L.MEKVKSPELQAEAKSY.F	919.476	2	0.997	46.7
Treated 2	sp|P02652|APOA2_HUMAN	Apolipoprotein A-II	1	L.SYFVELGTQPAT.Q	656.828	2	0.9911	37.34
Treated 2	sp|P02652|APOA2_HUMAN	Apolipoprotein A-II	1	L.SYFVELGTQPATQ.-	720.858	2	0.9936	38.08
Treated 2	sp|P02652|APOA2_HUMAN	Apolipoprotein A-II	1	N.FLSYFVELGTQPATQ.-	850.934	2	0.9987	54.39
Treated 2	sp|P02652|APOA2_HUMAN	Apolipoprotein A-II	1	P.LIKKAGTELVN.F	593.368	2	0.9988	44.66
Treated 2	sp|P02652|APOA2_HUMAN	Apolipoprotein A-II	1	P.LIKKAGTELVNF.L	666.902	2	0.9977	37.47
Treated 2	sp|P02652|APOA2_HUMAN	Apolipoprotein A-II	1	P.LIKKAGTELVNF.L	666.902	2	0.9988	41.72
Treated 2	sp|P02652|APOA2_HUMAN	Apolipoprotein A-II	1	Q.LTPLIKKAGTELVN.F	748.96	2	0.9984	38.17
Treated 2	sp|P02652|APOA2_HUMAN	Apolipoprotein A-II	1	Q.LTPLIKKAGTELVNF.L	822.494	2	0.9992	45.25
Treated 2	sp|P02652|APOA2_HUMAN	Apolipoprotein A-II	1	Q.LTPLIKKAGTELVNF.L	822.494	2	0.9951	33.62
Treated 2	sp|P02652|APOA2_HUMAN	Apolipoprotein A-II	1	Q.TVTDYGKDLMEK.V	700.346	2	0.9996	58.61
Treated 2	sp|P02652|APOA2_HUMAN	Apolipoprotein A-II	1	Q.YFQTVTDYGKDL.M	725.352	2	0.9989	59.74
Treated 2	sp|P02652|APOA2_HUMAN	Apolipoprotein A-II	1	S.LVSQYFQTVTDYGKD.L	882.432	2	0.9998	100.78
Treated 2	sp|P02652|APOA2_HUMAN	Apolipoprotein A-II	1	S.LVSQYFQTVTDYGKDL.M	938.974	2	0.9999	79
Treated 2	sp|P02652|APOA2_HUMAN	Apolipoprotein A-II	1	Y.FEKSKEQ[129.04]LTPL.L	660.86	2	0.9866	32.81
Treated 2	sp|P02652|APOA2_HUMAN	Apolipoprotein A-II	1	Y.FEKSKEQLTPL.L	660.368	2	0.9922	39.67
Treated 2	sp|P02652|APOA2_HUMAN	Apolipoprotein A-II	1	Y.FEKSKEQLTPL.L	660.368	2	0.9945	37.34
Treated 2	sp|P02652|APOA2_HUMAN	Apolipoprotein A-II	1	Y.FEKSKEQLTPLIK.K	780.957	2	0.9982	44.91
Treated 2	sp|P02652|APOA2_HUMAN	Apolipoprotein A-II	1	Y.FQTVTDYGKD.L	587.279	2	0.9894	33.52
Treated 2	sp|P02652|APOA2_HUMAN	Apolipoprotein A-II	1	Y.FQTVTDYGKD.L	587.279	2	0.9987	46.64
Treated 2	sp|P02652|APOA2_HUMAN	Apolipoprotein A-II	1	Y.FQTVTDYGKDL.M	643.821	2	0.9995	56.86
Treated 2	sp|P02652|APOA2_HUMAN	Apolipoprotein A-II	1	Y.FQTVTDYGKDL.M	643.821	2	0.9996	56.02
Treated 2	sp|P02652|APOA2_HUMAN	Apolipoprotein A-II	1	Y.FQTVTDYGKDL.M	643.821	2	0.9997	59.02
Treated 2	sp|P02652|APOA2_HUMAN	Apolipoprotein A-II	1	Y.FQTVTDYGKDL.M	643.821	2	0.9981	44.73
Treated 2	sp|P02652|APOA2_HUMAN	Apolipoprotein A-II	1	Y.FQTVTDYGKDLM[147.04]E.K	781.86	2	0.9996	64.31
Treated 2	sp|P02652|APOA2_HUMAN	Apolipoprotein A-II	1	Y.FQTVTDYGKDLM[147.04]EK.V	845.907	2	0.9988	66.37
Treated 2	sp|P02652|APOA2_HUMAN	Apolipoprotein A-II	1	Y.FQTVTDYGKDLM[147.04]EK.V	845.907	2	0.9999	79.03
Treated 2	sp|P02652|APOA2_HUMAN	Apolipoprotein A-II	1	Y.FQTVTDYGKDLM[147.04]EK.V	845.907	2	0.9998	69.52
Treated 2	sp|P02652|APOA2_HUMAN	Apolipoprotein A-II	1	Y.FQTVTDYGKDLM[147.04]EK.V	845.907	2	0.9998	70
Treated 2	sp|P02652|APOA2_HUMAN	Apolipoprotein A-II	1	Y.FQTVTDYGKDLM[147.04]EK.V	845.907	2	0.9886	40.42
Treated 2	sp|P02652|APOA2_HUMAN	Apolipoprotein A-II	1	Y.FQTVTDYGKDLME.K	773.862	2	0.9998	65.81
Treated 2	sp|P02652|APOA2_HUMAN	Apolipoprotein A-II	1	Y.FQTVTDYGKDLMEK.V	558.942	3	0.9888	25.96
Treated 2	sp|P02652|APOA2_HUMAN	Apolipoprotein A-II	1	Y.FQTVTDYGKDLMEK.V	837.91	2	0.9997	63.88
Treated 2	sp|P02652|APOA2_HUMAN	Apolipoprotein A-II	1	Y.FQTVTDYGKDLMEK.V	558.942	3	0.9945	24.82
Treated 2	sp|P02652|APOA2_HUMAN	Apolipoprotein A-II	1	Y.FQTVTDYGKDLMEK.V	837.91	2	0.9999	87.27
Treated 2	sp|P02652|APOA2_HUMAN	Apolipoprotein A-II	1	Y.FVELGTQPAT.Q	531.781	2	0.9988	58.27
Treated 2	sp|P02652|APOA2_HUMAN	Apolipoprotein A-II	1	Y.FVELGTQPAT.Q	531.781	2	0.9998	62.69
Treated 2	sp|P02652|APOA2_HUMAN	Apolipoprotein A-II	1	Y.FVELGTQPATQ.-	595.81	2	0.9935	38.13
Treated 2	sp|P02652|APOA2_HUMAN	Apolipoprotein A-II	1	Y.FVELGTQPATQ.-	595.81	2	0.9999	87.28
Treated 2	sp|P02652|APOA2_HUMAN	Apolipoprotein A-II	1	Y.FVELGTQPATQ[129.04].-	596.302	2	0.9984	92.77*
Treated 2	sp|P06727|APOA4_HUMAN	Apolipoprotein A-IV	1	A.LFQDKLGEVNTYAGD.L	835.411	2	0.9999	80.39
Treated 2	sp|P06727|APOA4_HUMAN	Apolipoprotein A-IV	1	A.LVQQMEQLR.Q	572.815	2	0.9975	43.21
Treated 2	sp|P06727|APOA4_HUMAN	Apolipoprotein A-IV	1	A.RAEVSADQVAT.V	573.795	2	0.9944	38.58
Treated 2	sp|P06727|APOA4_HUMAN	Apolipoprotein A-IV	1	A.SLRPHADE.L	462.734	2	0.9911	34.19
Treated 2	sp|P06727|APOA4_HUMAN	Apolipoprotein A-IV	1	D.LQKKLVPFATE.L	637.383	2	0.9993	51.41
Treated 2	sp|P06727|APOA4_HUMAN	Apolipoprotein A-IV	1	D.LQKKLVPFATE.L	425.258	3	0.988	15.87
Treated 2	sp|P06727|APOA4_HUMAN	Apolipoprotein A-IV	1	D.LQKKLVPFATELHER.L	603.687	3	0.9988	28.83
Treated 2	sp|P06727|APOA4_HUMAN	Apolipoprotein A-IV	1	D.LQKKLVPFATELHER.L	905.027	2	0.9966	39.74
Treated 2	sp|P06727|APOA4_HUMAN	Apolipoprotein A-IV	1	E.FKVKIDQTVEE.L	668.365	2	0.9966	47.69
Treated 2	sp|P06727|APOA4_HUMAN	Apolipoprotein A-IV	1	E.LKAKIDQNVEE.L	643.855	2	0.9933	47.19
Treated 2	sp|P06727|APOA4_HUMAN	Apolipoprotein A-IV	1	E.LKAKIDQNVEE.L	643.855	2	0.9954	45.22
Treated 2	sp|P06727|APOA4_HUMAN	Apolipoprotein A-IV	1	E.LKARISASAEE.L	587.829	2	0.9994	54.06
Treated 2	sp|P06727|APOA4_HUMAN	Apolipoprotein A-IV	1	E.LKARISASAEE.L	587.829	2	0.9972	43.38
Treated 2	sp|P06727|APOA4_HUMAN	Apolipoprotein A-IV	1	E.LKARISASAEE.L	587.829	2	0.9921	38.57
Treated 2	sp|P06727|APOA4_HUMAN	Apolipoprotein A-IV	1	E.LKARISASAEE.L	587.829	2	0.9939	39
Treated 2	sp|P06727|APOA4_HUMAN	Apolipoprotein A-IV	1	E.LKGRLTPYADE.F	631.845	2	0.991	35.29
Treated 2	sp|P06727|APOA4_HUMAN	Apolipoprotein A-IV	1	E.LKGRLTPYADE.F	421.565	3	0.988	23.02
Treated 2	sp|P06727|APOA4_HUMAN	Apolipoprotein A-IV	1	E.LQQRLEPYADQ.L	680.85	2	0.9994	54.36
Treated 2	sp|P06727|APOA4_HUMAN	Apolipoprotein A-IV	1	E.LQQRLEPYADQ.L	680.85	2	0.9994	54.39
Treated 2	sp|P06727|APOA4_HUMAN	Apolipoprotein A-IV	1	G.LQKSLAELGGHLDQQVEE.F	997.517	2	0.9999	76.06
Treated 2	sp|P06727|APOA4_HUMAN	Apolipoprotein A-IV	1	H.LQKSELTQQ.L	537.797	2	0.9893	34.92
Treated 2	sp|P06727|APOA4_HUMAN	Apolipoprotein A-IV	1	H.LQKSELTQQ.L	537.797	2	0.9936	38.12
Treated 2	sp|P06727|APOA4_HUMAN	Apolipoprotein A-IV	1	H.LQKSELTQQLN.A	651.361	2	0.9929	36.47
Treated 2	sp|P06727|APOA4_HUMAN	Apolipoprotein A-IV	1	H.LQKSELTQQLNA.L	686.879	2	0.9966	40.68
Treated 2	sp|P06727|APOA4_HUMAN	Apolipoprotein A-IV	1	H.LQKSELTQQLNAL.F	743.421	2	0.9999	75.25
Treated 2	sp|P06727|APOA4_HUMAN	Apolipoprotein A-IV	1	H.LSFLEKDLRDKVNS.F	832.458	2	0.9944	42.99
Treated 2	sp|P06727|APOA4_HUMAN	Apolipoprotein A-IV	1	K.KLVPFATELHER.L	480.608	3	0.9993	34.63
Treated 2	sp|P06727|APOA4_HUMAN	Apolipoprotein A-IV	1	K.LGPHAGDVEGH.L	544.764	2	0.9978	42.1
Treated 2	sp|P06727|APOA4_HUMAN	Apolipoprotein A-IV	1	K.LNHQLEGLT.F	512.779	2	0.9964	38.66
Treated 2	sp|P06727|APOA4_HUMAN	Apolipoprotein A-IV	1	K.LNHQLEGLT.F	512.779	2	0.9954	38.64
Treated 2	sp|P06727|APOA4_HUMAN	Apolipoprotein A-IV	1	K.LNHQLEGLTFQ.M	650.342	2	0.9999	69.16
Treated 2	sp|P06727|APOA4_HUMAN	Apolipoprotein A-IV	1	K.LNHQLEGLTFQ.M	650.342	2	0.9993	51.35
Treated 2	sp|P06727|APOA4_HUMAN	Apolipoprotein A-IV	1	K.LVPFATELHER.L	437.909	3	0.9938	21.86
Treated 2	sp|P06727|APOA4_HUMAN	Apolipoprotein A-IV	1	K.LVPFATELHER.L	656.36	2	0.9929	37.13
Treated 2	sp|P06727|APOA4_HUMAN	Apolipoprotein A-IV	1	K.LVPFATELHER.L	437.909	3	0.9955	23.86
Treated 2	sp|P06727|APOA4_HUMAN	Apolipoprotein A-IV	1	L.FQDKLGEVNTYAGD.L	778.869	2	0.9996	57.65
Treated 2	sp|P06727|APOA4_HUMAN	Apolipoprotein A-IV	1	N.FNKALVQQ.M	474.273	2	0.9869	40.76
Treated 2	sp|P06727|APOA4_HUMAN	Apolipoprotein A-IV	1	N.FNKALVQQM[147.04]EQ.L	676.341	2	0.9995	56.37
Treated 2	sp|P06727|APOA4_HUMAN	Apolipoprotein A-IV	1	N.FNKALVQQMEQ.L	668.344	2	0.9999	77.06
Treated 2	sp|P06727|APOA4_HUMAN	Apolipoprotein A-IV	1	N.LRGNTEGLQKS.L	401.557	3	0.9996	43.15
Treated 2	sp|P06727|APOA4_HUMAN	Apolipoprotein A-IV	1	Q.LNALFQDK.L	474.765	2	0.997	43.28
Treated 2	sp|P06727|APOA4_HUMAN	Apolipoprotein A-IV	1	Q.LNALFQDKLGE.V	624.339	2	0.9995	62.77
Treated 2	sp|P06727|APOA4_HUMAN	Apolipoprotein A-IV	1	Q.LNALFQDKLGEVN.T	730.895	2	0.9993	53.19
Treated 2	sp|P06727|APOA4_HUMAN	Apolipoprotein A-IV	1	Q.LNALFQDKLGEVNTYAGD.L	984.493	2	0.9994	94.63
Treated 2	sp|P06727|APOA4_HUMAN	Apolipoprotein A-IV	1	Q.LRQKLGPHAGDVEGH.L	807.433	2	0.9999	79.46
Treated 2	sp|P06727|APOA4_HUMAN	Apolipoprotein A-IV	1	Q.LRQKLGPHAGDVEGHLS.F	907.491	2	0.9932	37.82
Treated 2	sp|P06727|APOA4_HUMAN	Apolipoprotein A-IV	1	Q.LRQKLGPHAGDVEGHLS.F	454.249	4	0.986	21.01
Treated 2	sp|P06727|APOA4_HUMAN	Apolipoprotein A-IV	1	Q.LRTQVNTQAEQ.L	644.34	2	0.9998	63.51
Treated 2	sp|P06727|APOA4_HUMAN	Apolipoprotein A-IV	1	Q.LRTQVNTQAEQ.L	644.34	2	0.9997	60.85
Treated 2	sp|P06727|APOA4_HUMAN	Apolipoprotein A-IV	1	Q.LRTQVNTQAEQ.L	644.34	2	0.9999	68.26
Treated 2	sp|P06727|APOA4_HUMAN	Apolipoprotein A-IV	1	Q.LRTQVNTQAEQ.L	644.34	2	0.9999	67.7
Treated 2	sp|P06727|APOA4_HUMAN	Apolipoprotein A-IV	1	Q.LRTQVNTQAEQ.L	644.34	2	0.9997	60.81
Treated 2	sp|P06727|APOA4_HUMAN	Apolipoprotein A-IV	1	Q.LRTQVNTQAEQ.L	644.34	2	0.9992	51.16
Treated 2	sp|P06727|APOA4_HUMAN	Apolipoprotein A-IV	1	Q.LSNNAKEAVEH.L	606.308	2	0.9998	63.86
Treated 2	sp|P06727|APOA4_HUMAN	Apolipoprotein A-IV	1	Q.LSNNAKEAVEH.L	404.541	3	0.9992	34.61
Treated 2	sp|P06727|APOA4_HUMAN	Apolipoprotein A-IV	1	Q.QRLEPYADQ.L	560.279	2	0.9954	40.51
Treated 2	sp|P06727|APOA4_HUMAN	Apolipoprotein A-IV	1	R.ARLLPHANEVSQKIGDN.L	621.337	3	0.9937	41.53
Treated 2	sp|P06727|APOA4_HUMAN	Apolipoprotein A-IV	1	R.ISASAEELR.Q	488.263	2	0.9968	47.56
Treated 2	sp|P06727|APOA4_HUMAN	Apolipoprotein A-IV	1	R.LAPLAEDVRGN.L	577.816	2	0.9969	53.55
Treated 2	sp|P06727|APOA4_HUMAN	Apolipoprotein A-IV	1	R.LAPLAEDVRGN.L	577.816	2	0.9976	54.98
Treated 2	sp|P06727|APOA4_HUMAN	Apolipoprotein A-IV	1	R.LLPHANEVSQK.L	618.345	2	0.9908	34.55
Treated 2	sp|P06727|APOA4_HUMAN	Apolipoprotein A-IV	1	R.LLPHANEVSQKIGDN.L	817.932	2	0.9997	61.45
Treated 2	sp|P06727|APOA4_HUMAN	Apolipoprotein A-IV	1	R.LLPHANEVSQKIGDN.L	817.932	2	0.9997	60.97
Treated 2	sp|P06727|APOA4_HUMAN	Apolipoprotein A-IV	1	R.LLPHANEVSQKIGDN.L	545.624	3	0.9994	38.4
Treated 2	sp|P06727|APOA4_HUMAN	Apolipoprotein A-IV	1	R.LTPYADEFK.V	542.275	2	0.9948	37.67
Treated 2	sp|P06727|APOA4_HUMAN	Apolipoprotein A-IV	1	R.QKLGPHAGDVEGH.L	672.84	2	0.9997	61.78
Treated 2	sp|P06727|APOA4_HUMAN	Apolipoprotein A-IV	1	R.QKLGPHAGDVEGHLS.F	772.898	2	0.9998	68.16
Treated 2	sp|P06727|APOA4_HUMAN	Apolipoprotein A-IV	1	R.QLTPYAQR.M	488.768	2	0.9926	35.96
Treated 2	sp|P06727|APOA4_HUMAN	Apolipoprotein A-IV	1	R.QLTPYAQR.M	488.768	2	0.9915	37.14
Treated 2	sp|P06727|APOA4_HUMAN	Apolipoprotein A-IV	1	R.RSLAPYAQDTQEK.L	753.885	2	0.9992	60.17
Treated 2	sp|P06727|APOA4_HUMAN	Apolipoprotein A-IV	1	R.RSLAPYAQDTQEK.L	502.926	3	0.9962	27.57
Treated 2	sp|P06727|APOA4_HUMAN	Apolipoprotein A-IV	1	R.SLAPYAQDTQEK.L	675.834	2	0.9944	49.26
Treated 2	sp|P06727|APOA4_HUMAN	Apolipoprotein A-IV	1	R.TQVNTQAEQ.L	509.748	2	0.9995	61.98
Treated 2	sp|P06727|APOA4_HUMAN	Apolipoprotein A-IV	1	R.VLRENADS.L	452.234	2	0.9864	32.09
Treated 2	sp|P06727|APOA4_HUMAN	Apolipoprotein A-IV	1	R.VLRENADSLQA.S	608.324	2	0.9942	37.68
Treated 2	sp|P06727|APOA4_HUMAN	Apolipoprotein A-IV	1	S.LQASLRPHADE.L	618.824	2	0.9998	72.71
Treated 2	sp|P06727|APOA4_HUMAN	Apolipoprotein A-IV	1	S.LQASLRPHADE.L	618.824	2	0.9989	51.07
Treated 2	sp|P06727|APOA4_HUMAN	Apolipoprotein A-IV	1	S.LQASLRPHADE.L	412.885	3	0.9988	31.65
Treated 2	sp|P06727|APOA4_HUMAN	Apolipoprotein A-IV	1	S.LQASLRPHADE.L	618.824	2	0.9981	55.28
Treated 2	sp|P06727|APOA4_HUMAN	Apolipoprotein A-IV	1	S.LRPHADE.L	419.218	2	0.9972	40.65
Treated 2	sp|P06727|APOA4_HUMAN	Apolipoprotein A-IV	1	S.QLSNNAKEAVEH.L	670.338	2	0.9999	78
Treated 2	sp|P06727|APOA4_HUMAN	Apolipoprotein A-IV	1	Y.FSQLSNNAKEA.V	604.803	2	0.9971	50.3
Treated 2	sp|P06727|APOA4_HUMAN	Apolipoprotein A-IV	1	Y.FSQLSNNAKEAVEH.L	787.388	2	0.9999	72.12
Treated 2	sp|P06727|APOA4_HUMAN	Apolipoprotein A-IV	1	Y.FSQLSNNAKEAVEH.L	787.388	2	0.9999	72.6
Treated 2	sp|P06727|APOA4_HUMAN	Apolipoprotein A-IV	1	Y.FSQLSNNAKEAVEH.L	525.261	3	0.9962	26.31
Treated 2	sp|P06727|APOA4_HUMAN	Apolipoprotein A-IV	1	Y.FSQLSNNAKEAVEH.L	787.388	2	0.9999	70.09
Treated 2	sp|P02654|APOC1_HUMAN	Apolipoprotein C-I	1	A.LDKLKEFGNT.L	582.821	2	0.9981	44.03
Treated 2	sp|P02654|APOC1_HUMAN	Apolipoprotein C-I	1	E.LISRIKQSELSAK.M	736.947	2	0.9996	50.9
Treated 2	sp|P02654|APOC1_HUMAN	Apolipoprotein C-I	1	G.TPDVSSALDK.L	516.768	2	0.991	53.94
Treated 2	sp|P02654|APOC1_HUMAN	Apolipoprotein C-I	1	G.TPDVSSALDK.L	516.768	2	0.9996	56.88
Treated 2	sp|P02654|APOC1_HUMAN	Apolipoprotein C-I	1	G.TPDVSSALDK.L	516.768	2	0.9998	63.35
Treated 2	sp|P02654|APOC1_HUMAN	Apolipoprotein C-I	1	G.TPDVSSALDKLKEFGNT.L	911.469	2	0.9999	75.89
Treated 2	sp|P02654|APOC1_HUMAN	Apolipoprotein C-I	1	K.LKEFGNTLEDKARE.L	825.432	2	0.9982	47.14
Treated 2	sp|P02654|APOC1_HUMAN	Apolipoprotein C-I	1	K.M[147.04]REWFSETFQ.K	688.804	2	0.9993	49.07
Treated 2	sp|P02654|APOC1_HUMAN	Apolipoprotein C-I	1	K.VKEKLKIDS.-	530.328	2	0.9959	40.12
Treated 2	sp|P02654|APOC1_HUMAN	Apolipoprotein C-I	1	K.VKEKLKIDS.-	530.328	2	0.9971	35.78
Treated 2	sp|P02654|APOC1_HUMAN	Apolipoprotein C-I	1	P.DVSSALDK.L	417.718	2	0.9978	47.64
Treated 2	sp|P02654|APOC1_HUMAN	Apolipoprotein C-I	1	P.DVSSALDK.L	417.718	2	0.9909	42.84
Treated 2	sp|P02654|APOC1_HUMAN	Apolipoprotein C-I	1	P.DVSSALDKLKEFGNT.L	812.419	2	0.9998	70.55
Treated 2	sp|P02654|APOC1_HUMAN	Apolipoprotein C-I	1	R.IKQSELSAK.M	502.297	2	0.9973	54.12
Treated 2	sp|P02654|APOC1_HUMAN	Apolipoprotein C-I	1	R.IKQSELSAK.M	502.297	2	0.9983	54.13
Treated 2	sp|P02654|APOC1_HUMAN	Apolipoprotein C-I	1	T.FQKVKEK.L	453.778	2	0.9948	37.08
Treated 2	sp|P02654|APOC1_HUMAN	Apolipoprotein C-I	1	T.FQKVKEKLKIDS.-	731.939	2	0.9982	43.15
Treated 2	sp|P02655|APOC2_HUMAN	Apolipoprotein C-II	1	A.M[147.04]STYTGIFTDQ.V	640.283	2	0.9937	35.03
Treated 2	sp|P02655|APOC2_HUMAN	Apolipoprotein C-II	1	A.M[147.04]STYTGIFTDQ.V	640.283	2	0.9994	56.99
Treated 2	sp|P02655|APOC2_HUMAN	Apolipoprotein C-II	1	A.M[147.04]STYTGIFTDQV.L	689.817	2	0.9991	48.54
Treated 2	sp|P02655|APOC2_HUMAN	Apolipoprotein C-II	1	A.M[147.04]STYTGIFTDQV.L	689.817	2	0.9943	44.02
Treated 2	sp|P02655|APOC2_HUMAN	Apolipoprotein C-II	1	A.M[147.04]STYTGIFTDQVLS.V	789.875	2	0.9997	58.92
Treated 2	sp|P02655|APOC2_HUMAN	Apolipoprotein C-II	1	A.M[147.04]STYTGIFTDQVLS.V	789.875	2	0.9998	63.98
Treated 2	sp|P02655|APOC2_HUMAN	Apolipoprotein C-II	1	A.MSTYTGIFTDQ.V	632.286	2	0.9976	45.06
Treated 2	sp|P02655|APOC2_HUMAN	Apolipoprotein C-II	1	A.MSTYTGIFTDQV.L	681.82	2	0.9975	42.19
Treated 2	sp|P02655|APOC2_HUMAN	Apolipoprotein C-II	1	A.MSTYTGIFTDQVLS.V	781.878	2	0.9993	54.28
Treated 2	sp|P02655|APOC2_HUMAN	Apolipoprotein C-II	1	A.MSTYTGIFTDQVLS.V	781.878	2	0.9943	38.93
Treated 2	sp|P02655|APOC2_HUMAN	Apolipoprotein C-II	1	G.TQQPQQDEMPSPT.F	743.832	2	0.9868	31.69
Treated 2	sp|P02655|APOC2_HUMAN	Apolipoprotein C-II	1	G.TQQPQQDEMPSPT.F	743.832	2	0.9992	49.34
Treated 2	sp|P02655|APOC2_HUMAN	Apolipoprotein C-II	1	G.TQQPQQDEMPSPTF.L	817.366	2	0.9948	41.34
Treated 2	sp|P02655|APOC2_HUMAN	Apolipoprotein C-II	1	G.TQQPQQDEMPSPTF.L	817.366	2	0.9949	38.27
Treated 2	sp|P02655|APOC2_HUMAN	Apolipoprotein C-II	1	G.TQQPQQDEMPSPTFLTQVKES.L	807.056	3	0.9996	55.01
Treated 2	sp|P02655|APOC2_HUMAN	Apolipoprotein C-II	1	K.LRDLYSKSTAA.M	612.837	2	0.9902	33.69
Treated 2	sp|P02655|APOC2_HUMAN	Apolipoprotein C-II	1	N.LYEKTYLPAVDEK.L	784.918	2	0.9999	82.52
Treated 2	sp|P02655|APOC2_HUMAN	Apolipoprotein C-II	1	N.LYEKTYLPAVDEK.L	523.614	3	0.9991	34.7
Treated 2	sp|P02655|APOC2_HUMAN	Apolipoprotein C-II	1	N.LYEKTYLPAVDEK.L	784.918	2	0.9999	82.52
Treated 2	sp|P02655|APOC2_HUMAN	Apolipoprotein C-II	1	N.LYEKTYLPAVDEK.L	523.614	3	0.999	36.38
Treated 2	sp|P02655|APOC2_HUMAN	Apolipoprotein C-II	1	S.LSSYWESAKTAAQN.L	778.377	2	0.9999	81.01
Treated 2	sp|P02656|APOC3_HUMAN	Apolipoprotein C-III	1	A.LSSVQESQVAQ.Q	588.303	2	0.9985	48.88
Treated 2	sp|P02656|APOC3_HUMAN	Apolipoprotein C-III	1	A.LSSVQESQVAQ.Q	588.303	2	0.9987	51.49
Treated 2	sp|P02656|APOC3_HUMAN	Apolipoprotein C-III	1	A.LSSVQESQVAQQ.A	652.332	2	0.9998	67
Treated 2	sp|P02656|APOC3_HUMAN	Apolipoprotein C-III	1	A.LSSVQESQVAQQAR.G	765.901	2	0.9999	109.91
Treated 2	sp|P02656|APOC3_HUMAN	Apolipoprotein C-III	1	A.LSSVQESQVAQQARGWVTDG.F	1073.53	2	0.9999	90.68
Treated 2	sp|P02656|APOC3_HUMAN	Apolipoprotein C-III	1	A.LSSVQESQVAQQARGWVTDG.F	716.025	3	0.9995	50.22
Treated 2	sp|P02656|APOC3_HUMAN	Apolipoprotein C-III	1	A.SEAEDASLLS.F	511.242	2	0.9886	33.34
Treated 2	sp|P02656|APOC3_HUMAN	Apolipoprotein C-III	1	A.SEAEDASLLSF.M	584.776	2	0.9994	55.86
Treated 2	sp|P02656|APOC3_HUMAN	Apolipoprotein C-III	1	A.SEAEDASLLSF.M	584.776	2	0.9999	70.73
Treated 2	sp|P02656|APOC3_HUMAN	Apolipoprotein C-III	1	A.SEAEDASLLSFM[147.04]QGY.M	832.365	2	0.9999	95.12
Treated 2	sp|P02656|APOC3_HUMAN	Apolipoprotein C-III	1	A.SEAEDASLLSFMQGY.M	824.368	2	0.9999	86.37
Treated 2	sp|P02656|APOC3_HUMAN	Apolipoprotein C-III	1	E.SQVAQQARGWVTDG.F	751.875	2	0.9996	62.12
Treated 2	sp|P02656|APOC3_HUMAN	Apolipoprotein C-III	1	F.MQGYMKHAT.K	533.748	2	0.9897	37.33
Treated 2	sp|P02656|APOC3_HUMAN	Apolipoprotein C-III	1	G.FSSLKDYWST.V	617.297	2	0.9959	39.93
Treated 2	sp|P02656|APOC3_HUMAN	Apolipoprotein C-III	1	G.FSSLKDYWST.V	617.297	2	0.9956	40.31
Treated 2	sp|P02656|APOC3_HUMAN	Apolipoprotein C-III	1	G.FSSLKDYWSTVKDK.F	852.439	2	0.9999	91.11
Treated 2	sp|P02656|APOC3_HUMAN	Apolipoprotein C-III	1	G.FSSLKDYWSTVKDK.F	852.439	2	0.9999	93.65
Treated 2	sp|P02656|APOC3_HUMAN	Apolipoprotein C-III	1	H.ATKTAKDALSS.V	546.802	2	0.9968	40.3
Treated 2	sp|P02656|APOC3_HUMAN	Apolipoprotein C-III	1	H.ATKTAKDALSSVQESQVAQ.Q	654.679	3	0.9876	36.75
Treated 2	sp|P02656|APOC3_HUMAN	Apolipoprotein C-III	1	H.ATKTAKDALSSVQESQVAQQ.A	697.365	3	0.9939	30.28
Treated 2	sp|P02656|APOC3_HUMAN	Apolipoprotein C-III	1	K.DALSSVQESQVAQQ.A	745.364	2	0.9871	34.39
Treated 2	sp|P02656|APOC3_HUMAN	Apolipoprotein C-III	1	K.HATKTAKDALSS.V	615.332	2	0.9886	33.84
Treated 2	sp|P02656|APOC3_HUMAN	Apolipoprotein C-III	1	K.HATKTAKDALSSVQESQVAQ.Q	700.365	3	0.9989	35.38
Treated 2	sp|P02656|APOC3_HUMAN	Apolipoprotein C-III	1	Q.ARGWVTDGFSS.L	591.784	2	0.9997	59.6
Treated 2	sp|P02656|APOC3_HUMAN	Apolipoprotein C-III	1	Q.ARGWVTDGFSS.L	591.784	2	0.9954	38.85
Treated 2	sp|P02656|APOC3_HUMAN	Apolipoprotein C-III	1	Q.ARGWVTDGFSS.L	591.784	2	0.999	48.09
Treated 2	sp|P02656|APOC3_HUMAN	Apolipoprotein C-III	1	Q.ARGWVTDGFSSLKDY.W	851.419	2	0.9879	35.93
Treated 2	sp|P02656|APOC3_HUMAN	Apolipoprotein C-III	1	Q.ARGWVTDGFSSLKDY.W	567.948	3	0.999	50.6
Treated 2	sp|P02656|APOC3_HUMAN	Apolipoprotein C-III	1	Q.ARGWVTDGFSSLKDY.W	851.419	2	0.9994	60.31
Treated 2	sp|P02656|APOC3_HUMAN	Apolipoprotein C-III	1	Q.QARGWVTDGFSS.L	655.814	2	0.9927	36.4
Treated 2	sp|P02656|APOC3_HUMAN	Apolipoprotein C-III	1	Q.QARGWVTDGFSS.L	655.814	2	0.9928	39.14
Treated 2	sp|P02656|APOC3_HUMAN	Apolipoprotein C-III	1	Q.QARGWVTDGFSS.L	655.814	2	0.9891	35.12
Treated 2	sp|P02656|APOC3_HUMAN	Apolipoprotein C-III	1	S.LKDYWSTVKDK.F	691.873	2	0.9996	58.81
Treated 2	sp|P02656|APOC3_HUMAN	Apolipoprotein C-III	1	S.LKDYWSTVKDK.F	461.585	3	0.9987	31.13
Treated 2	sp|P02656|APOC3_HUMAN	Apolipoprotein C-III	1	S.LKDYWSTVKDK.F	691.873	2	0.9996	60.7
Treated 2	sp|P02656|APOC3_HUMAN	Apolipoprotein C-III	1	S.LKDYWSTVKDK.F	461.585	3	0.9992	38.05
Treated 2	sp|P02656|APOC3_HUMAN	Apolipoprotein C-III	1	S.LKDYWSTVKDK.F	691.873	2	0.9995	60.9
Treated 2	sp|P02656|APOC3_HUMAN	Apolipoprotein C-III	1	S.QVAQQARGWVTDG.F	708.359	2	0.9993	53.55
Treated 2	sp|P02656|APOC3_HUMAN	Apolipoprotein C-III	1	S.QVAQQARGWVTDG.F	708.359	2	0.9984	46.91
Treated 2	sp|P02656|APOC3_HUMAN	Apolipoprotein C-III	1	T.AKDALSSVQESQVAQ.Q	780.901	2	0.9999	89.35
Treated 2	sp|P02656|APOC3_HUMAN	Apolipoprotein C-III	1	T.KTAKDALSSVQESQVAQ.Q	895.472	2	0.9999	89.96
Treated 2	sp|P02656|APOC3_HUMAN	Apolipoprotein C-III	1	V.AQQARGWVTDG.F	594.795	2	0.9975	42.69
Treated 2	sp|P02656|APOC3_HUMAN	Apolipoprotein C-III	1	W.VTDGFSSLKDY.W	616.3	2	0.9999	88.68
Treated 2	sp|P02656|APOC3_HUMAN	Apolipoprotein C-III	1	W.VTDGFSSLKDY.W	616.3	2	0.9999	74.24
Treated 2	sp|P02656|APOC3_HUMAN	Apolipoprotein C-III	1	Y.M[147.04]KHATKTAKDALSS.V	752.897	2	0.9945	40.9
Treated 2	sp|P02656|APOC3_HUMAN	Apolipoprotein C-III	1	Y.M[147.04]KHATKTAKDALSSVQESQVAQQ.A	834.761	3	0.9912	28.63
Treated 2	sp|P02656|APOC3_HUMAN	Apolipoprotein C-III	1	Y.MKHATKTAKDAL.S	657.867	2	0.9994	51.56
Treated 2	sp|P02656|APOC3_HUMAN	Apolipoprotein C-III	1	Y.MKHATKTAKDALSS.V	744.899	2	0.9993	55.18
Treated 2	sp|P02656|APOC3_HUMAN	Apolipoprotein C-III	1	Y.MKHATKTAKDALSSVQES.Q	966.5	2	0.9991	52.58
Treated 2	sp|P02656|APOC3_HUMAN	Apolipoprotein C-III	1	Y.MKHATKTAKDALSSVQESQVAQ.Q	786.744	3	0.9946	30.08
Treated 2	sp|P02656|APOC3_HUMAN	Apolipoprotein C-III	1	Y.MKHATKTAKDALSSVQESQVAQQ.A	829.43	3	0.9991	44.5
Treated 2	sp|P02649|APOE_HUMAN	Apolipoprotein E	1	A.AVGTSAAPVPSDNH.-	661.824	2	0.9997	58.47
Treated 2	sp|P02649|APOE_HUMAN	Apolipoprotein E	1	A.MLGQSTEELR.V	582.294	2	0.9938	38.52
Treated 2	sp|P02649|APOE_HUMAN	Apolipoprotein E	1	A.VGTSAAPVPSDNH.-	626.306	2	0.9996	62.99
Treated 2	sp|P02649|APOE_HUMAN	Apolipoprotein E	1	E.VRAKLEEQAQ.Q	586.329	2	0.9866	35.92
Treated 2	sp|P02649|APOE_HUMAN	Apolipoprotein E	1	E.VRAKLEEQAQQ.L	650.358	2	0.9987	46.74
Treated 2	sp|P02649|APOE_HUMAN	Apolipoprotein E	1	K.VQAAVGTSAAPVPSDNH.-	810.906	2	0.9999	89.31
Treated 2	sp|P02649|APOE_HUMAN	Apolipoprotein E	1	R.LGPLVEQGR.V	484.784	2	0.99	37.57
Treated 2	sp|P02649|APOE_HUMAN	Apolipoprotein E	1	R.LSKELQAAQAR.L	607.85	2	0.9997	57.15
Treated 2	sp|P02649|APOE_HUMAN	Apolipoprotein E	1	S.LAGQPLQER.A	506.287	2	0.9921	32.78
Treated 2	sp|P02649|APOE_HUMAN	Apolipoprotein E	1	S.LAGQPLQERAQ.A	605.835	2	0.9939	36.3
Treated 2	sp|P02649|APOE_HUMAN	Apolipoprotein E	1	T.SAAPVPSDNH.-	497.737	2	0.9953	38.47
Treated 2	sp|Q13790|APOF_HUMAN	Apolipoprotein F	1	A.IIKSYDLDPGAGS.L	668.347	2	0.9993	52.11
Treated 2	sp|Q13790|APOF_HUMAN	Apolipoprotein F	1	Q.LIQYYQDQKDAN.L	749.866	2	0.9991	50.59
Treated 2	sp|O14791|APOL1_HUMAN	Apolipoprotein L1	0.9999	K.VHKGTTIAN.V	470.768	2	0.9938	34.03
Treated 2	sp|P04003|C4BPA_HUMAN	C4b-binding protein alpha chain	1	E.M[147.04]VSGFGPIYNYKDT.L	804.378	2	0.9994	53.49
Treated 2	sp|P04003|C4BPA_HUMAN	C4b-binding protein alpha chain	1	E.MVSGFGPIYNYKDT.L	796.381	2	0.9996	57.93
Treated 2	sp|P04003|C4BPA_HUMAN	C4b-binding protein alpha chain	1	S.FAAPMDITLTETR.F	733.375	2	0.9994	55.54
Treated 2	sp|P10909|CLUS_HUMAN	Clusterin	1	A.FQHPPTEF.L	501.741	2	0.9878	32.17
Treated 2	sp|P10909|CLUS_HUMAN	Clusterin	1	E.LQEMSNQGSKY.V	642.802	2	0.9998	65.74
Treated 2	sp|P10909|CLUS_HUMAN	Clusterin	1	E.MIHEAQQAMDIH.F	712.33	2	0.9998	61.35
Treated 2	sp|P10909|CLUS_HUMAN	Clusterin	1	E.MIHEAQQAMDIH.F	475.223	3	0.9953	23.97
Treated 2	sp|P10909|CLUS_HUMAN	Clusterin	1	H.FHSPAFQHPPTEF.L	771.366	2	0.9966	41.42
Treated 2	sp|P10909|CLUS_HUMAN	Clusterin	1	H.MLDVMQDH.F	494.719	2	0.9986	41.9
Treated 2	sp|P10909|CLUS_HUMAN	Clusterin	1	K.FMETVAEKA.L	513.256	2	0.9982	43.89
Treated 2	sp|P10909|CLUS_HUMAN	Clusterin	1	K.FMETVAEKAL.Q	569.798	2	0.9991	52.74
Treated 2	sp|P10909|CLUS_HUMAN	Clusterin	1	K.FMETVAEKALQE.Y	698.349	2	0.9997	60.1
Treated 2	sp|P10909|CLUS_HUMAN	Clusterin	1	N.PKFMETVAEKALQE.Y	810.923	2	0.9992	54.62
Treated 2	sp|P10909|CLUS_HUMAN	Clusterin	1	Q.IKTLIEKTNEERKT.L	851.992	2	0.9997	59.33
Treated 2	sp|P10909|CLUS_HUMAN	Clusterin	1	R.SLM[147.04]PFSPYEPLNFHA.M	883.42	2	0.9997	65.9
Treated 2	sp|P10909|CLUS_HUMAN	Clusterin	1	R.SLMPFSPYEPLN.F	697.841	2	0.9993	56.5
Treated 2	sp|P10909|CLUS_HUMAN	Clusterin	1	R.SLMPFSPYEPLN.F	697.841	2	0.9978	44.81
Treated 2	sp|P10909|CLUS_HUMAN	Clusterin	1	S.LLENDRQQTH.M	627.319	2	0.9979	44.45
Treated 2	sp|P10909|CLUS_HUMAN	Clusterin	1	T.LIEKTNEERKT.L	680.879	2	0.9864	33.37
Treated 2	sp|P10909|CLUS_HUMAN	Clusterin	1	V.VVKLFDSDP.L	510.278	2	0.9873	33.27
Treated 2	sp|P10909|CLUS_HUMAN	Clusterin	1	Y.VNKEIQNAVN[115.03]GVKQ.L	771.422	2	0.9941	89.99*
Treated 2	sp|P00740|FA9_HUMAN	Coagulation factor IX	1	R.VSVSQTSK.L	418.233	2	0.9994	53.92
Treated 2	sp|P00740|FA9_HUMAN	Coagulation factor IX	1	W.IKEKTKLT.-	480.812	2	0.9971	39.91
Treated 2	sp|Q9BWP8|COL11_HUMAN	Collectin-11	1	A.FVYSDHSPMR.T	619.789	2	0.9985	45.55
Treated 2	sp|Q9BWP8|COL11_HUMAN	Collectin-11	1	R.VFIGINDLEKEGA.F	702.876	2	0.9978	48.23
Treated 2	sp|P00736|C1R_HUMAN	Complement C1r subcomponent	0.9998	S.IPIPQKLFGE.V	571.338	2	0.9958	42.89
Treated 2	sp|P09871|C1S_HUMAN	Complement C1s subcomponent	1	R.LKAARLPVAP.L	518.341	2	0.9972	32.31
Treated 2	sp|P09871|C1S_HUMAN	Complement C1s subcomponent	1	T.MYVGSTSVQTSR.L	658.323	2	0.9962	41.47
Treated 2	sp|P01024|CO3_HUMAN	Complement C3	1	K.LSINTHPSQKPLS.L	711.395	2	0.9912	35.27
Treated 2	sp|P01024|CO3_HUMAN	Complement C3	1	K.SLKVVPEGIR.M	549.341	2	0.9889	26.62
Treated 2	sp|P01024|CO3_HUMAN	Complement C3	1	R.SGIPIVTSPYQIH.F	706.386	2	0.993	37.01
Treated 2	sp|P01024|CO3_HUMAN	Complement C3	1	R.SVQLTEK.R	402.731	2	0.991	34.85
Treated 2	sp|P01024|CO3_HUMAN	Complement C3	1	R.VVLVAVDKGVFV.L	622.888	2	0.9997	51.28
Treated 2	sp|P01024|CO3_HUMAN	Complement C3	1	S.IITPNILRLESEET.M	814.453	2	0.9944	46.42
Treated 2	sp|P01024|CO3_HUMAN	Complement C3	1	S.LTQGDGVAK.L	444.747	2	0.9936	36.97
Treated 2	sp|P01024|CO3_HUMAN	Complement C3	1	T.IKSGSDEVQVGQ.Q	623.821	2	0.9907	37.39
Treated 2	sp|P01024|CO3_HUMAN	Complement C3	1	V.LVAVDKGVFV.L	523.82	2	0.9883	27.69
Treated 2	sp|P0C0L4|CO4A_HUMAN	Complement C4-A	1	E.LQFSLGSK.L	440.254	2	0.9962	47.21
Treated 2	sp|P0C0L4|CO4A_HUMAN	Complement C4-A	1	E.LQFSLGSKIN.V	553.818	2	0.9991	48.48
Treated 2	sp|P0C0L4|CO4A_HUMAN	Complement C4-A	1	E.LQFSLGSKIN.V	553.818	2	0.9952	36.2
Treated 2	sp|P0C0L4|CO4A_HUMAN	Complement C4-A	1	E.LVYELNPLDHRGR.T	527.957	3	0.9948	24.21
Treated 2	sp|P0C0L4|CO4A_HUMAN	Complement C4-A	1	K.INVKVGGNSKGT.L	587.337	2	0.9986	47.25
Treated 2	sp|P0C0L4|CO4A_HUMAN	Complement C4-A	1	K.SHALQLNNR.Q	526.787	2	0.9879	33.22
Treated 2	sp|P0C0L4|CO4A_HUMAN	Complement C4-A	1	K.VGGNSKGTLK.V	480.781	2	0.9997	56.31
Treated 2	sp|P0C0L4|CO4A_HUMAN	Complement C4-A	1	N.VKVGGNSKGT.L	473.773	2	0.9932	35.97
Treated 2	sp|P0C0L4|CO4A_HUMAN	Complement C4-A	1	N.VKVGGNSKGT.L	473.773	2	0.9994	52.97
Treated 2	sp|P0C0L4|CO4A_HUMAN	Complement C4-A	1	N.VKVGGNSKGT.L	473.773	2	0.9925	35.58
Treated 2	sp|P0C0L4|CO4A_HUMAN	Complement C4-A	1	Q.VLVPAGSARPVA.F	568.847	2	0.9877	26.48
Treated 2	sp|P0C0L4|CO4A_HUMAN	Complement C4-A	1	R.LTVAAPPSGGPGF.L	585.815	2	0.9922	35.02
Treated 2	sp|P0C0L4|CO4A_HUMAN	Complement C4-A	1	R.YIYGKPVQGVAY.V	679.365	2	0.9933	36.57
Treated 2	sp|P0C0L4|CO4A_HUMAN	Complement C4-A	1	T.LKVLRTYNVLD.M	667.399	2	0.9995	54.22
Treated 2	sp|P0C0L4|CO4A_HUMAN	Complement C4-A	1	Y.VRVTASDPLDTLGSEGA.L	844.432	2	0.9998	63.66
Treated 2	sp|P08603|CFAH_HUMAN	Complement factor H	1	E.IM[147.04]ENYNIALR.W	626.825	2	0.9996	57.11
Treated 2	sp|P08603|CFAH_HUMAN	Complement factor H	1	E.IMENYNIALR.W	618.828	2	0.9996	55.99
Treated 2	sp|P08603|CFAH_HUMAN	Complement factor H	1	R.QMSKYPSGER.V	591.786	2	0.9994	53.02
Treated 2	sp|P02671|FIBA_HUMAN	Fibrinogen alpha chain	1	A.DSGEGDFLAEGGGVR.G	733.335	2	0.9999	80.74
Treated 2	sp|P02671|FIBA_HUMAN	Fibrinogen alpha chain	1	A.FFDTASTGK.T	487.239	2	0.9969	43.26
Treated 2	sp|P02671|FIBA_HUMAN	Fibrinogen alpha chain	1	A.FFDTASTGKTFPG.F	688.334	2	0.9997	60.9
Treated 2	sp|P02671|FIBA_HUMAN	Fibrinogen alpha chain	1	A.FFDTASTGKTFPG.F	688.334	2	0.9999	68.39
Treated 2	sp|P02671|FIBA_HUMAN	Fibrinogen alpha chain	1	A.FFDTASTGKTFPG.F	688.334	2	0.9993	56.96
Treated 2	sp|P02671|FIBA_HUMAN	Fibrinogen alpha chain	1	A.FFDTASTGKTFPG.F	688.334	2	0.9999	71.16
Treated 2	sp|P02671|FIBA_HUMAN	Fibrinogen alpha chain	1	A.FFDTASTGKTFPGF.F	761.868	2	0.9995	58.23
Treated 2	sp|P02671|FIBA_HUMAN	Fibrinogen alpha chain	1	A.FFDTASTGKTFPGF.F	761.868	2	0.9993	52.31
Treated 2	sp|P02671|FIBA_HUMAN	Fibrinogen alpha chain	1	A.FFDTASTGKTFPGFFSP.M	927.445	2	0.9995	61.31
Treated 2	sp|P02671|FIBA_HUMAN	Fibrinogen alpha chain	1	A.FFDTASTGKTFPGFFSP.M	927.445	2	0.9993	57.67
Treated 2	sp|P02671|FIBA_HUMAN	Fibrinogen alpha chain	1	A.FFDTASTGKTFPGFFSP.M	927.445	2	0.9998	65.77
Treated 2	sp|P02671|FIBA_HUMAN	Fibrinogen alpha chain	1	A.LTDMPQMR.M	496.243	2	0.9896	34.2
Treated 2	sp|P02671|FIBA_HUMAN	Fibrinogen alpha chain	1	A.MDLGTLSGIGTLDG.F	675.338	2	0.9994	54.17
Treated 2	sp|P02671|FIBA_HUMAN	Fibrinogen alpha chain	1	A.STGKTFPGFFSP.M	636.821	2	0.998	50.26
Treated 2	sp|P02671|FIBA_HUMAN	Fibrinogen alpha chain	1	A.STGKTFPGFFSP.M	636.821	2	0.999	49.11
Treated 2	sp|P02671|FIBA_HUMAN	Fibrinogen alpha chain	1	A.STGKTFPGFFSP.M	636.821	2	0.9993	54.92
Treated 2	sp|P02671|FIBA_HUMAN	Fibrinogen alpha chain	1	D.FLAEGGGVR.G	453.25	2	0.9947	38.11
Treated 2	sp|P02671|FIBA_HUMAN	Fibrinogen alpha chain	1	D.LGTLSGIGTLDG.F	552.305	2	0.9946	38.02
Treated 2	sp|P02671|FIBA_HUMAN	Fibrinogen alpha chain	1	D.LGTLSGIGTLDG.F	552.305	2	0.9891	33.99
Treated 2	sp|P02671|FIBA_HUMAN	Fibrinogen alpha chain	1	D.LGTLSGIGTLDG.F	552.305	2	0.9994	53.77
Treated 2	sp|P02671|FIBA_HUMAN	Fibrinogen alpha chain	1	D.LGTLSGIGTLDG.F	552.305	2	0.992	35.74
Treated 2	sp|P02671|FIBA_HUMAN	Fibrinogen alpha chain	1	D.LGTLSGIGTLDGFR.H	703.889	2	0.9999	91.49
Treated 2	sp|P02671|FIBA_HUMAN	Fibrinogen alpha chain	1	D.LGTLSGIGTLDGFR.H	703.889	2	0.9999	91.93
Treated 2	sp|P02671|FIBA_HUMAN	Fibrinogen alpha chain	1	D.LGTLSGIGTLDGFR.H	703.889	2	0.9999	96.22
Treated 2	sp|P02671|FIBA_HUMAN	Fibrinogen alpha chain	1	D.LGTLSGIGTLDGFR.H	703.889	2	0.9999	92.48
Treated 2	sp|P02671|FIBA_HUMAN	Fibrinogen alpha chain	1	D.SGEGDFLAEGGGVR.G	675.822	2	0.9998	65.43
Treated 2	sp|P02671|FIBA_HUMAN	Fibrinogen alpha chain	1	D.TASTGKTFPGFFSP.M	722.863	2	0.9863	34.62
Treated 2	sp|P02671|FIBA_HUMAN	Fibrinogen alpha chain	1	E.FVSETESRG.S	506.245	2	0.986	31.96
Treated 2	sp|P02671|FIBA_HUMAN	Fibrinogen alpha chain	1	E.FVSETESRGSESG.L	686.309	2	0.9967	44.32
Treated 2	sp|P02671|FIBA_HUMAN	Fibrinogen alpha chain	1	E.FVSETESRGSESG.L	686.309	2	0.9983	43.66
Treated 2	sp|P02671|FIBA_HUMAN	Fibrinogen alpha chain	1	E.FVSETESRGSESGI.F	742.851	2	0.9999	83.7
Treated 2	sp|P02671|FIBA_HUMAN	Fibrinogen alpha chain	1	E.FVSETESRGSESGIFT.N	866.909	2	0.9998	67.51
Treated 2	sp|P02671|FIBA_HUMAN	Fibrinogen alpha chain	1	E.FVSETESRGSESGIFTN.T	923.93	2	0.9999	78.44
Treated 2	sp|P02671|FIBA_HUMAN	Fibrinogen alpha chain	1	E.FVSETESRGSESGIFTN.T	923.93	2	0.9999	69.55
Treated 2	sp|P02671|FIBA_HUMAN	Fibrinogen alpha chain	1	E.FVSETESRGSESGIFTN.T	923.93	2	0.999	56.03
Treated 2	sp|P02671|FIBA_HUMAN	Fibrinogen alpha chain	1	E.FVSETESRGSESGIFTNT.K	974.454	2	0.9999	88.51
Treated 2	sp|P02671|FIBA_HUMAN	Fibrinogen alpha chain	1	E.LRTGKEKVTSGS.T	631.861	2	0.9956	37.8
Treated 2	sp|P02671|FIBA_HUMAN	Fibrinogen alpha chain	1	F.FDTASTGKTFPG.F	614.8	2	0.9877	33.43
Treated 2	sp|P02671|FIBA_HUMAN	Fibrinogen alpha chain	1	F.FDTASTGKTFPGFFSP.M	853.911	2	0.9962	55.63
Treated 2	sp|P02671|FIBA_HUMAN	Fibrinogen alpha chain	1	F.FDTASTGKTFPGFFSP.M	853.911	2	0.9998	65.18
Treated 2	sp|P02671|FIBA_HUMAN	Fibrinogen alpha chain	1	F.FDTASTGKTFPGFFSP.M	853.911	2	0.9999	76.82
Treated 2	sp|P02671|FIBA_HUMAN	Fibrinogen alpha chain	1	G.PGSTGNRNPGSSGTGGTAT.W	838.389	2	0.9999	89.92
Treated 2	sp|P02671|FIBA_HUMAN	Fibrinogen alpha chain	1	G.SFRPDSPGSGN.A	560.758	2	0.9967	46.12
Treated 2	sp|P02671|FIBA_HUMAN	Fibrinogen alpha chain	1	G.SSGPGSTGNRNPGSSGTGGTAT.W	953.932	2	0.9999	108.96
Treated 2	sp|P02671|FIBA_HUMAN	Fibrinogen alpha chain	1	G.STGNRNPGSSGTGGTAT.W	761.352	2	0.9999	95.64
Treated 2	sp|P02671|FIBA_HUMAN	Fibrinogen alpha chain	1	G.TLSGIGTLDGFR.H	618.837	2	0.9997	58.28
Treated 2	sp|P02671|FIBA_HUMAN	Fibrinogen alpha chain	1	K.ALTDMPQMR.M	531.761	2	0.9976	43.33
Treated 2	sp|P02671|FIBA_HUMAN	Fibrinogen alpha chain	1	K.LVTSKGDKE.L	488.773	2	0.9964	44.28
Treated 2	sp|P02671|FIBA_HUMAN	Fibrinogen alpha chain	1	K.LVTSKGDKE.L	488.773	2	0.9985	50.38
Treated 2	sp|P02671|FIBA_HUMAN	Fibrinogen alpha chain	1	K.LVTSKGDKE.L	488.773	2	0.9978	44.75
Treated 2	sp|P02671|FIBA_HUMAN	Fibrinogen alpha chain	1	K.LVTSKGDKE.L	488.773	2	0.9894	37.82
Treated 2	sp|P02671|FIBA_HUMAN	Fibrinogen alpha chain	1	K.LVTSKGDKEL.R	545.315	2	0.9972	51.06
Treated 2	sp|P02671|FIBA_HUMAN	Fibrinogen alpha chain	1	K.LVTSKGDKELR.T	415.913	3	0.9905	18.38
Treated 2	sp|P02671|FIBA_HUMAN	Fibrinogen alpha chain	1	K.LVTSKGDKELR.T	623.366	2	0.9998	60.01
Treated 2	sp|P02671|FIBA_HUMAN	Fibrinogen alpha chain	1	K.LVTSKGDKELR.T	415.913	3	0.9991	30.08
Treated 2	sp|P02671|FIBA_HUMAN	Fibrinogen alpha chain	1	K.LVTSKGDKELR.T	623.366	2	0.9998	58.85
Treated 2	sp|P02671|FIBA_HUMAN	Fibrinogen alpha chain	1	K.LVTSKGDKELR.T	623.366	2	0.996	37.4
Treated 2	sp|P02671|FIBA_HUMAN	Fibrinogen alpha chain	1	K.M[147.04]KPVPDLVPGNFK.S	729.399	2	0.9971	43.68
Treated 2	sp|P02671|FIBA_HUMAN	Fibrinogen alpha chain	1	K.M[147.04]KPVPDLVPGNFK.S	486.601	3	0.9957	25.52
Treated 2	sp|P02671|FIBA_HUMAN	Fibrinogen alpha chain	1	K.MKPVPDLVPGN.F	583.819	2	0.9916	34.67
Treated 2	sp|P02671|FIBA_HUMAN	Fibrinogen alpha chain	1	K.MKPVPDLVPGNFK.S	481.27	3	0.991	20.21
Treated 2	sp|P02671|FIBA_HUMAN	Fibrinogen alpha chain	1	K.MKPVPDLVPGNFK.S	721.401	2	0.999	48.55
Treated 2	sp|P02671|FIBA_HUMAN	Fibrinogen alpha chain	1	K.MKPVPDLVPGNFK.S	721.401	2	0.9932	36.38
Treated 2	sp|P02671|FIBA_HUMAN	Fibrinogen alpha chain	1	K.MKPVPDLVPGNFKSQ.L	552.967	3	0.9961	27.43
Treated 2	sp|P02671|FIBA_HUMAN	Fibrinogen alpha chain	1	K.MKPVPDLVPGNFKSQ.L	828.946	2	0.9983	46.36
Treated 2	sp|P02671|FIBA_HUMAN	Fibrinogen alpha chain	1	K.QFTSSTSYNRGDST.F	775.843	2	0.9996	70.04
Treated 2	sp|P02671|FIBA_HUMAN	Fibrinogen alpha chain	1	K.SQLQKVPPEWKA.L	705.894	2	0.9964	41.01
Treated 2	sp|P02671|FIBA_HUMAN	Fibrinogen alpha chain	1	K.SQLQKVPPEWKALTDM[147.04]P.Q	662.014	3	0.9992	40.55
Treated 2	sp|P02671|FIBA_HUMAN	Fibrinogen alpha chain	1	K.SQLQKVPPEWKALTDM[147.04]PQ.M	704.701	3	0.9983	32.09
Treated 2	sp|P02671|FIBA_HUMAN	Fibrinogen alpha chain	1	K.SQLQKVPPEWKALTDM[147.04]PQ.M	704.701	3	0.9989	37.45
Treated 2	sp|P02671|FIBA_HUMAN	Fibrinogen alpha chain	1	K.SQLQKVPPEWKALTDMP.Q	656.683	3	0.997	29.19
Treated 2	sp|P02671|FIBA_HUMAN	Fibrinogen alpha chain	1	K.SQLQKVPPEWKALTDMPQ.M	699.369	3	0.9989	42.23
Treated 2	sp|P02671|FIBA_HUMAN	Fibrinogen alpha chain	1	K.SSSYSKQFTSSTSY.N	780.351	2	0.9983	44.08
Treated 2	sp|P02671|FIBA_HUMAN	Fibrinogen alpha chain	1	K.VTSGSTTTTR.R	505.763	2	0.9978	48.06
Treated 2	sp|P02671|FIBA_HUMAN	Fibrinogen alpha chain	1	K.VTSGSTTTTR.R	505.763	2	0.9967	40.67
Treated 2	sp|P02671|FIBA_HUMAN	Fibrinogen alpha chain	1	K.VTSGSTTTTR.R	505.763	2	0.9946	38.87
Treated 2	sp|P02671|FIBA_HUMAN	Fibrinogen alpha chain	1	K.VTSGSTTTTR.R	505.763	2	0.9991	52.82
Treated 2	sp|P02671|FIBA_HUMAN	Fibrinogen alpha chain	1	K.VTSGSTTTTR.R	505.763	2	0.9991	63.76
Treated 2	sp|P02671|FIBA_HUMAN	Fibrinogen alpha chain	1	L.LQKNVRAQ.L	478.789	2	0.9887	29.64
Treated 2	sp|P02671|FIBA_HUMAN	Fibrinogen alpha chain	1	L.SGIGTLDGFR.H	511.771	2	0.9997	57.68
Treated 2	sp|P02671|FIBA_HUMAN	Fibrinogen alpha chain	1	N.ARPNNPDWGT.F	564.269	2	0.9989	48.1
Treated 2	sp|P02671|FIBA_HUMAN	Fibrinogen alpha chain	1	N.PGSPRPGSTGT.W	507.258	2	0.9905	54.12
Treated 2	sp|P02671|FIBA_HUMAN	Fibrinogen alpha chain	1	N.PGSPRPGSTGTWNPGSSER.G	642.976	3	0.9863	24.81
Treated 2	sp|P02671|FIBA_HUMAN	Fibrinogen alpha chain	1	N.RNPGSSGTGGTAT.W	581.78	2	0.9994	54.54
Treated 2	sp|P02671|FIBA_HUMAN	Fibrinogen alpha chain	1	N.SGSSGPGSTGNRNPGSSGTGGTAT.W	1025.96	2	0.9999	81.98
Treated 2	sp|P02671|FIBA_HUMAN	Fibrinogen alpha chain	1	P.LIKM[147.04]KPVPDLVPGN.F	768.948	2	0.9987	50.98
Treated 2	sp|P02671|FIBA_HUMAN	Fibrinogen alpha chain	1	P.LIKM[147.04]KPVPDLVPGN.F	768.948	2	0.999	45.5
Treated 2	sp|P02671|FIBA_HUMAN	Fibrinogen alpha chain	1	P.LIKM[147.04]KPVPDLVPGN.F	512.968	3	0.9915	17.68
Treated 2	sp|P02671|FIBA_HUMAN	Fibrinogen alpha chain	1	P.LIKMKPVPDLVPGN.F	760.951	2	0.9988	43.12
Treated 2	sp|P02671|FIBA_HUMAN	Fibrinogen alpha chain	1	P.LIKMKPVPDLVPGN.F	507.636	3	0.9986	25.4
Treated 2	sp|P02671|FIBA_HUMAN	Fibrinogen alpha chain	1	P.LIKMKPVPDLVPGN.F	760.951	2	0.9972	36.91
Treated 2	sp|P02671|FIBA_HUMAN	Fibrinogen alpha chain	1	P.LIKMKPVPDLVPGN.F	507.636	3	0.9945	18.05
Treated 2	sp|P02671|FIBA_HUMAN	Fibrinogen alpha chain	1	P.LIKMKPVPDLVPGNFK.S	599.357	3	0.9951	21.73
Treated 2	sp|P02671|FIBA_HUMAN	Fibrinogen alpha chain	1	P.LIKMKPVPDLVPGNFK.S	898.533	2	0.9984	40.45
Treated 2	sp|P02671|FIBA_HUMAN	Fibrinogen alpha chain	1	P.LIKMKPVPDLVPGNFK.S	599.357	3	0.9935	17.1
Treated 2	sp|P02671|FIBA_HUMAN	Fibrinogen alpha chain	1	P.LIKMKPVPDLVPGNFKSQ.L	671.054	3	0.9908	20.19
Treated 2	sp|P02671|FIBA_HUMAN	Fibrinogen alpha chain	1	Q.FTSSTSYN[115.03]RGDST.F	712.306	2	0.9992	53.6
Treated 2	sp|P02671|FIBA_HUMAN	Fibrinogen alpha chain	1	Q.FTSSTSYN[115.03]RGDST.F	712.306	2	0.9998	61.7
Treated 2	sp|P02671|FIBA_HUMAN	Fibrinogen alpha chain	1	Q.FTSSTSYNRGDST.F	711.814	2	0.9997	56.17
Treated 2	sp|P02671|FIBA_HUMAN	Fibrinogen alpha chain	1	Q.FTSSTSYNRGDST.F	711.814	2	0.9997	58.7
Treated 2	sp|P02671|FIBA_HUMAN	Fibrinogen alpha chain	1	Q.FTSSTSYNRGDST.F	711.814	2	0.9992	62.7
Treated 2	sp|P02671|FIBA_HUMAN	Fibrinogen alpha chain	1	Q.FTSSTSYNRGDSTFE.S	849.87	2	0.9996	72.51
Treated 2	sp|P02671|FIBA_HUMAN	Fibrinogen alpha chain	1	Q.FTSSTSYNRGDSTFE.S	849.87	2	0.9999	76.58
Treated 2	sp|P02671|FIBA_HUMAN	Fibrinogen alpha chain	1	Q.FTSSTSYNRGDSTFES.K	893.386	2	0.9972	57.88
Treated 2	sp|P02671|FIBA_HUMAN	Fibrinogen alpha chain	1	Q.FTSSTSYNRGDSTFESKSY.K	721.99	3	0.9975	31.31
Treated 2	sp|P02671|FIBA_HUMAN	Fibrinogen alpha chain	1	Q.FTSSTSYNRGDSTFESKSY.K	1082.48	2	0.9866	37.57
Treated 2	sp|P02671|FIBA_HUMAN	Fibrinogen alpha chain	1	Q.FTSSTSYNRGDSTFESKSYK.M	764.688	3	0.9894	24.04
Treated 2	sp|P02671|FIBA_HUMAN	Fibrinogen alpha chain	1	Q.LQKVPPEWKA.L	598.349	2	0.9981	39.96
Treated 2	sp|P02671|FIBA_HUMAN	Fibrinogen alpha chain	1	Q.LQKVPPEWKALTDM[147.04]P.Q	590.317	3	0.9947	24.55
Treated 2	sp|P02671|FIBA_HUMAN	Fibrinogen alpha chain	1	Q.LQKVPPEWKALTDMPQ.M	627.672	3	0.9881	26.44
Treated 2	sp|P02671|FIBA_HUMAN	Fibrinogen alpha chain	1	Q.LQKVPPEWKALTDMPQ.M	941.005	2	0.9989	58.66
Treated 2	sp|P02671|FIBA_HUMAN	Fibrinogen alpha chain	1	Q.LQKVPPEWKALTDMPQ.M	627.672	3	0.995	25.47
Treated 2	sp|P02671|FIBA_HUMAN	Fibrinogen alpha chain	1	R.HRHPDEAAF.F	540.258	2	0.9908	36.19
Treated 2	sp|P02671|FIBA_HUMAN	Fibrinogen alpha chain	1	R.HRHPDEAAFFDT.A	721.83	2	0.9996	54.84
Treated 2	sp|P02671|FIBA_HUMAN	Fibrinogen alpha chain	1	R.HRHPDEAAFFDTASTGKTFPG.F	763.697	3	0.9991	53.13
Treated 2	sp|P02671|FIBA_HUMAN	Fibrinogen alpha chain	1	R.MELERPGGNE.L	566.263	2	0.9978	42.02
Treated 2	sp|P02671|FIBA_HUMAN	Fibrinogen alpha chain	1	R.MKIRPLVTQ.-	543.332	2	0.998	41.65
Treated 2	sp|P02671|FIBA_HUMAN	Fibrinogen alpha chain	1	R.TGKEKVTSGSTTTTR.R	518.612	3	0.9986	33.95
Treated 2	sp|P02671|FIBA_HUMAN	Fibrinogen alpha chain	1	S.GPGSTGNRNPGSSGTGGTAT.W	866.9	2	0.9999	104.67
Treated 2	sp|P02671|FIBA_HUMAN	Fibrinogen alpha chain	1	S.SGPGSTGNRNPGSSGTGGTAT.W	910.416	2	0.9998	102.5
Treated 2	sp|P02671|FIBA_HUMAN	Fibrinogen alpha chain	1	S.SSHHPGIAEFPSR.G	474.572	3	0.9934	36.76
Treated 2	sp|P02671|FIBA_HUMAN	Fibrinogen alpha chain	1	S.TGKTFPGFFSP.M	593.304	2	0.9964	44.36
Treated 2	sp|P02671|FIBA_HUMAN	Fibrinogen alpha chain	1	S.TGKTFPGFFSP.M	593.304	2	0.9979	44.13
Treated 2	sp|P02671|FIBA_HUMAN	Fibrinogen alpha chain	1	S.YSKQFTSST.S	524.755	2	0.988	33.36
Treated 2	sp|P02671|FIBA_HUMAN	Fibrinogen alpha chain	1	S.YSKQFTSSTS.Y	568.271	2	0.9904	34.65
Treated 2	sp|P02671|FIBA_HUMAN	Fibrinogen alpha chain	1	S.YSKQFTSSTSYN.R	706.824	2	0.9999	73.94
Treated 2	sp|P02671|FIBA_HUMAN	Fibrinogen alpha chain	1	S.YSKQFTSSTSYNRGDST.F	643.628	3	0.9979	29
Treated 2	sp|P02671|FIBA_HUMAN	Fibrinogen alpha chain	1	S.YSKQFTSSTSYNRGDST.F	964.939	2	0.9874	34.97
Treated 2	sp|P02671|FIBA_HUMAN	Fibrinogen alpha chain	1	T.ADSGEGDFLAEGGGVR.G	768.854	2	0.9999	77.98
Treated 2	sp|P02671|FIBA_HUMAN	Fibrinogen alpha chain	1	T.ADSGEGDFLAEGGGVR.G	768.854	2	0.9996	109.77
Treated 2	sp|P02671|FIBA_HUMAN	Fibrinogen alpha chain	1	T.ASTGKTFPGFF.S	580.297	2	0.9913	35.47
Treated 2	sp|P02671|FIBA_HUMAN	Fibrinogen alpha chain	1	T.ASTGKTFPGFFSP.M	672.339	2	0.9967	54.07
Treated 2	sp|P02671|FIBA_HUMAN	Fibrinogen alpha chain	1	T.ASTGKTFPGFFSP.M	672.339	2	0.9992	50.33
Treated 2	sp|P02671|FIBA_HUMAN	Fibrinogen alpha chain	1	T.ASTGKTFPGFFSP.M	672.339	2	0.9996	56.46
Treated 2	sp|P02671|FIBA_HUMAN	Fibrinogen alpha chain	1	T.ASTGKTFPGFFSP.M	672.339	2	0.9916	40.94
Treated 2	sp|P02671|FIBA_HUMAN	Fibrinogen alpha chain	1	T.ASTGKTFPGFFSPM[147.04]LGE.F	895.431	2	0.9999	79.6
Treated 2	sp|P02671|FIBA_HUMAN	Fibrinogen alpha chain	1	T.ASTGKTFPGFFSPM[147.04]LGE.F	895.431	2	0.9995	60.29
Treated 2	sp|P02671|FIBA_HUMAN	Fibrinogen alpha chain	1	T.ASTGKTFPGFFSPMLGE.F	887.433	2	0.9974	46.78
Treated 2	sp|P02671|FIBA_HUMAN	Fibrinogen alpha chain	1	T.FEEVSGNVSPGTR.R	689.837	2	0.9998	71.76
Treated 2	sp|P02671|FIBA_HUMAN	Fibrinogen alpha chain	1	T.FESKSYKM[147.04].A	518.248	2	0.9937	36.73
Treated 2	sp|P02671|FIBA_HUMAN	Fibrinogen alpha chain	1	T.FESKSYKM[147.04]A.D	553.767	2	0.9954	38.84
Treated 2	sp|P02671|FIBA_HUMAN	Fibrinogen alpha chain	1	T.GKTFPGFFSP.M	542.781	2	0.9936	36.59
Treated 2	sp|P02671|FIBA_HUMAN	Fibrinogen alpha chain	1	T.GNRNPGSSGTGGTAT.W	667.312	2	0.9999	76.49
Treated 2	sp|P02671|FIBA_HUMAN	Fibrinogen alpha chain	1	T.LSGIGTLDGFR.H	568.313	2	0.9982	58.02
Treated 2	sp|P02671|FIBA_HUMAN	Fibrinogen alpha chain	1	T.LSGIGTLDGFR.H	568.313	2	0.9983	55.88
Treated 2	sp|P02671|FIBA_HUMAN	Fibrinogen alpha chain	1	T.LSGIGTLDGFR.H	568.313	2	0.9982	69.53
Treated 2	sp|P02671|FIBA_HUMAN	Fibrinogen alpha chain	1	T.LSGIGTLDGFR.H	568.313	2	0.9991	62.03
Treated 2	sp|P02671|FIBA_HUMAN	Fibrinogen alpha chain	1	T.LSGIGTLDGFR.H	568.313	2	0.9988	52.48
Treated 2	sp|P02671|FIBA_HUMAN	Fibrinogen alpha chain	1	T.LSGIGTLDGFR.H	568.313	2	0.9994	62.03
Treated 2	sp|P02671|FIBA_HUMAN	Fibrinogen alpha chain	1	T.LSGIGTLDGFR.H	568.313	2	0.9996	64.04
Treated 2	sp|P02671|FIBA_HUMAN	Fibrinogen alpha chain	1	T.LSGIGTLDGFR.H	568.313	2	0.9985	69.07
Treated 2	sp|P02671|FIBA_HUMAN	Fibrinogen alpha chain	1	T.LSGIGTLDGFR.H	568.313	2	0.9978	50.04
Treated 2	sp|P02671|FIBA_HUMAN	Fibrinogen alpha chain	1	V.LQTHPSGTQSGIFN.L	743.872	2	0.9982	45.89
Treated 2	sp|P02671|FIBA_HUMAN	Fibrinogen alpha chain	1	Y.SKQFTSSTSY.N	568.271	2	0.9999	73.87
Treated 2	sp|P02671|FIBA_HUMAN	Fibrinogen alpha chain	1	Y.SKQFTSSTSYNRGDST.F	883.407	2	0.9986	47.65
Treated 2	sp|P02671|FIBA_HUMAN	Fibrinogen alpha chain	1	Y.SKQFTSSTSYNRGDST.F	589.274	3	0.9994	37.26
Treated 2	sp|P02675|FIBB_HUMAN	Fibrinogen beta chain	1	C.LHADPDLG.V	419.213	2	0.9922	37.95
Treated 2	sp|P02675|FIBB_HUMAN	Fibrinogen beta chain	1	G.FTVQNEANK.Y	525.768	2	0.9981	46.87
Treated 2	sp|P02675|FIBB_HUMAN	Fibrinogen beta chain	1	G.FTVQNEANKY.Q	607.3	2	0.9998	65.03
Treated 2	sp|P02675|FIBB_HUMAN	Fibrinogen beta chain	1	K.AHYGGFTVQNEANKY.Q	566.937	3	0.999	59.89
Treated 2	sp|P02675|FIBB_HUMAN	Fibrinogen beta chain	1	K.IRPFFPQQ.-	516.789	2	0.9898	34.71
Treated 2	sp|P02675|FIBB_HUMAN	Fibrinogen beta chain	1	K.YQISVNK.Y	426.239	2	0.9902	35.69
Treated 2	sp|P02675|FIBB_HUMAN	Fibrinogen beta chain	1	K.YQISVNKYR.G	585.821	2	0.9943	36.33
Treated 2	sp|P02675|FIBB_HUMAN	Fibrinogen beta chain	1	K.YRGTAGNALM[147.04]DGASQ.L	764.35	2	0.9994	55.52
Treated 2	sp|P02675|FIBB_HUMAN	Fibrinogen beta chain	1	K.YRGTAGNALMDGASQ.L	756.353	2	0.9999	72.27
Treated 2	sp|P02675|FIBB_HUMAN	Fibrinogen beta chain	1	M.KIRPFFPQ.Q	516.807	2	0.993	33.27
Treated 2	sp|P02675|FIBB_HUMAN	Fibrinogen beta chain	1	P.SLRPAPPPISGG.G	574.829	2	0.9937	35.09
Treated 2	sp|P02675|FIBB_HUMAN	Fibrinogen beta chain	1	P.SLRPAPPPISGGGYR.A	508.95	3	0.997	26.16
Treated 2	sp|P02675|FIBB_HUMAN	Fibrinogen beta chain	1	P.SLRPAPPPISGGGYR.A	508.95	3	0.998	28.21
Treated 2	sp|P02675|FIBB_HUMAN	Fibrinogen beta chain	1	Q.LTRMGPTEL.L	509.277	2	0.9992	55.69
Treated 2	sp|P02675|FIBB_HUMAN	Fibrinogen beta chain	1	R.GTAGNALMDGASQ.L	596.771	2	0.9964	39.18
Treated 2	sp|P02675|FIBB_HUMAN	Fibrinogen beta chain	1	R.PAPPPISGGGYR.A	584.813	2	0.9914	34.23
Treated 2	sp|P02675|FIBB_HUMAN	Fibrinogen beta chain	1	R.PAPPPISGGGYR.A	584.813	2	0.9962	40.3
Treated 2	sp|P02675|FIBB_HUMAN	Fibrinogen beta chain	1	S.LRPAPPPISG.G	502.802	2	0.987	28.84
Treated 2	sp|P02675|FIBB_HUMAN	Fibrinogen beta chain	1	S.LRPAPPPISGG.G	531.313	2	0.9976	40.6
Treated 2	sp|P02675|FIBB_HUMAN	Fibrinogen beta chain	1	S.LRPAPPPISGG.G	531.313	2	0.9968	38.69
Treated 2	sp|P02675|FIBB_HUMAN	Fibrinogen beta chain	1	S.LRPAPPPISGGG.Y	559.823	2	0.9944	35.96
Treated 2	sp|P02675|FIBB_HUMAN	Fibrinogen beta chain	1	S.LRPAPPPISGGGYR.A	479.94	3	0.9912	22.25
Treated 2	sp|P02675|FIBB_HUMAN	Fibrinogen beta chain	1	S.LRPAPPPISGGGYR.A	479.94	3	0.9941	27.75
Treated 2	sp|P02675|FIBB_HUMAN	Fibrinogen beta chain	1	S.LRPAPPPISGGGYR.A	479.94	3	0.9991	33.67
Treated 2	sp|P02675|FIBB_HUMAN	Fibrinogen beta chain	1	S.LRPAPPPISGGGYR.A	479.94	3	0.996	27.77
Treated 2	sp|P02675|FIBB_HUMAN	Fibrinogen beta chain	1	S.M[147.04]KIRPFFPQ.Q	590.325	2	0.9995	57.02
Treated 2	sp|P02675|FIBB_HUMAN	Fibrinogen beta chain	1	S.M[147.04]KIRPFFPQQ.-	654.354	2	0.9938	39.66
Treated 2	sp|P02675|FIBB_HUMAN	Fibrinogen beta chain	1	S.M[147.04]KIRPFFPQQ.-	654.354	2	0.997	42.47
Treated 2	sp|P02675|FIBB_HUMAN	Fibrinogen beta chain	1	S.MKIRPFFPQ.Q	582.327	2	0.9958	40.09
Treated 2	sp|P02675|FIBB_HUMAN	Fibrinogen beta chain	1	S.MKIRPFFPQ.Q	582.327	2	0.9966	39.2
Treated 2	sp|P02675|FIBB_HUMAN	Fibrinogen beta chain	1	S.MKIRPFFPQQ.-	646.356	2	0.9886	33.83
Treated 2	sp|P02751|FINC_HUMAN	Fibronectin	1	P.LQFRVPGTSTSAT.L	682.866	2	0.9998	64.57
Treated 2	sp|P02751|FINC_HUMAN	Fibronectin	1	Q.FRVPGTSTSAT.L	562.295	2	0.9975	45.11
Treated 2	sp|P02751|FINC_HUMAN	Fibronectin	1	Q.FRVPGTSTSAT.L	562.295	2	0.9885	45.71
Treated 2	sp|P02751|FINC_HUMAN	Fibronectin	1	Q.MIFEEHGFR.R	583.28	2	0.9915	37.01
Treated 2	sp|P02751|FINC_HUMAN	Fibronectin	1	R.STTPDITGYR.L	555.779	2	0.9887	34.42
Treated 2	sp|P02751|FINC_HUMAN	Fibronectin	1	Y.VVSVYAQNPSGESQP.L	781.382	2	0.9999	95.36
Treated 2	sp|P02751|FINC_HUMAN	Fibronectin	1	Y.VVSVYAQNPSGESQP.L	781.382	2	0.9999	75.16
Treated 2	sp|Q15485|FCN2_HUMAN	Ficolin-2	1	K.SGKGYNYSYKVSE.M	741.353	2	0.9988	50.4
Treated 2	sp|Q15485|FCN2_HUMAN	Ficolin-2	1	R.SFKVADEAEKYN.L	700.842	2	0.9997	59.45
Treated 2	sp|P06396|GELS_HUMAN	Gelsolin	0.9276	S.LVADENPFAQGA.L	616.305	2	0.999	48.86
Treated 2	sp|P06396|GELS_HUMAN	Gelsolin	0.9276	S.LVADENPFAQGA.L	616.305	2	0.9997	58.25
Treated 2	sp|P04196|HRG_HUMAN	Histidine-rich glycoprotein	1	F.FTHTFPK.-	439.236	2	0.9881	32.72
Treated 2	sp|P04196|HRG_HUMAN	Histidine-rich glycoprotein	1	K.FKSGFPQVSMF.F	637.819	2	0.991	36.13
Treated 2	sp|P04196|HRG_HUMAN	Histidine-rich glycoprotein	1	M.FFTHTFPK.-	512.77	2	0.9968	43.1
Treated 2	sp|Q14520|HABP2_HUMAN	Hyaluronan-binding protein 2	1	C.HISGWGVTETGK.G	636.327	2	0.9984	46.04
Treated 2	sp|Q14520|HABP2_HUMAN	Hyaluronan-binding protein 2	1	R.QLYDHMIDDS.M	618.768	2	0.9941	40.63
Treated 2	sp|Q14520|HABP2_HUMAN	Hyaluronan-binding protein 2	1	T.QVTKFLN.W	425.249	2	0.9907	32.86
Treated 2	sp|P01876|IGHA1_HUMAN	Ig alpha-1 chain C region	1	P.LAFTQKTIDR.L	596.842	2	0.9997	57.59
Treated 2	sp|P01857|IGHG1_HUMAN	Ig gamma-1 chain C region	0.9999	A.LTSGVHTFPAVLQSSG.L	800.924	2	0.9964	41.98
Treated 2	sp|P01857|IGHG1_HUMAN	Ig gamma-1 chain C region	0.9999	N.YKTTPPVLDSDGSFF.L	837.41	2	0.9998	66.97
Treated 2	sp|P01834|IGKC_HUMAN	Ig kappa chain C region	1	C.LLNNFYPRE.A	583.308	2	0.9993	51.97
Treated 2	sp|P01834|IGKC_HUMAN	Ig kappa chain C region	1	C.LLNNFYPREAK.V	682.874	2	0.9992	51.53
Treated 2	sp|P01834|IGKC_HUMAN	Ig kappa chain C region	1	E.AKVQWKVDNA.L	579.821	2	0.9985	45.54
Treated 2	sp|P01834|IGKC_HUMAN	Ig kappa chain C region	1	E.VTHQGLSSP.V	463.244	2	0.9948	40.88
Treated 2	sp|P01834|IGKC_HUMAN	Ig kappa chain C region	1	L.LNNFYPRE.A	526.765	2	0.9968	41.46
Treated 2	sp|P01834|IGKC_HUMAN	Ig kappa chain C region	1	L.LNNFYPRE.A	526.765	2	0.9939	36.67
Treated 2	sp|P01834|IGKC_HUMAN	Ig kappa chain C region	1	L.LNNFYPREAK.V	626.332	2	0.9983	46.1
Treated 2	sp|P01834|IGKC_HUMAN	Ig kappa chain C region	1	S.VTEQDSKDSTYS.L	680.303	2	0.9901	33.13
Treated 2	sp|P01834|IGKC_HUMAN	Ig kappa chain C region	1	T.LTLSKADYEK.H	584.32	2	0.9917	48.11
Treated 2	sp|P04433|KV309_HUMAN	Ig kappa chain V-III region VG (Fragment)	1	G.EIVLTQSPATLS.L	629.852	2	0.9959	39.92
Treated 2	sp|P04433|KV309_HUMAN	Ig kappa chain V-III region VG (Fragment)	1	R.LLIYDASNR.A	532.794	2	0.9961	38.91
Treated 2	sp|P01625|KV402_HUMAN	Ig kappa chain V-IV region Len	0.7489	G.DIVM[147.04]TQSPDSLA.V	646.809	2	0.9932	37.43
Treated 2	sp|P01625|KV402_HUMAN	Ig kappa chain V-IV region Len	0.7489	G.DIVMTQSPDSLA.V	638.812	2	0.9988	48.41
Treated 2	sp|P01717|LV403_HUMAN	Ig lambda chain V-IV region Hil	1	-.SYELTQPPSVSVSPGQTAR.L	1002.51	2	0.9991	53.49
Treated 2	sp|P01717|LV403_HUMAN	Ig lambda chain V-IV region Hil	1	E.LTQPPSVSVSPGQTAR.L	812.94	2	0.9969	66.86
Treated 2	sp|P01717|LV403_HUMAN	Ig lambda chain V-IV region Hil	1	E.LTQPPSVSVSPGQTAR.L	812.94	2	0.9996	65.92
Treated 2	sp|P0CG05|LAC2_HUMAN	Ig lambda-2 chain C regions	1	A.VTVAWKADSSP.V	580.805	2	0.9939	38.6
Treated 2	sp|P0CG05|LAC2_HUMAN	Ig lambda-2 chain C regions	1	A.VTVAWKADSSP.V	580.805	2	0.9915	36.16
Treated 2	sp|P0CG05|LAC2_HUMAN	Ig lambda-2 chain C regions	1	P.VKAGVETTTPSK.Q	406.565	3	0.9993	35.12
Treated 2	sp|P0CG05|LAC2_HUMAN	Ig lambda-2 chain C regions	1	P.VKAGVETTTPSK.Q	609.344	2	0.9974	42.05
Treated 2	sp|P19827|ITIH1_HUMAN	Inter-alpha-trypsin inhibitor heavy chain H1	1	H.MLENHVER.L	514.257	2	0.9978	43.62
Treated 2	sp|P19827|ITIH1_HUMAN	Inter-alpha-trypsin inhibitor heavy chain H1	1	Q.LQGFYSQVAKP.L	619.336	2	0.999	49.61
Treated 2	sp|P19827|ITIH1_HUMAN	Inter-alpha-trypsin inhibitor heavy chain H1	1	R.KAAISGENAG.L	459.242	2	0.9998	63.5
Treated 2	sp|P19827|ITIH1_HUMAN	Inter-alpha-trypsin inhibitor heavy chain H1	1	S.IRGMADQDG.L	481.726	2	0.992	34.2
Treated 2	sp|P19823|ITIH2_HUMAN	Inter-alpha-trypsin inhibitor heavy chain H2	1	E.MM[147.04]EEVDQVT.L	549.232	2	0.9885	57.27*
Treated 2	sp|P19823|ITIH2_HUMAN	Inter-alpha-trypsin inhibitor heavy chain H2	1	E.MMEEVDQVT.L	541.235	2	0.9932	33.47
Treated 2	sp|P19823|ITIH2_HUMAN	Inter-alpha-trypsin inhibitor heavy chain H2	1	H.FSVIDFNQNIR.T	676.855	2	0.9992	62.01
Treated 2	sp|P19823|ITIH2_HUMAN	Inter-alpha-trypsin inhibitor heavy chain H2	1	K.VQSTITSR.M	446.252	2	0.9992	49.23
Treated 2	sp|P19823|ITIH2_HUMAN	Inter-alpha-trypsin inhibitor heavy chain H2	1	Q.LKKFYNQVSTP.L	662.87	2	0.9969	40.87
Treated 2	sp|P19823|ITIH2_HUMAN	Inter-alpha-trypsin inhibitor heavy chain H2	1	Q.LLAERSLAPTAA.A	606.855	2	0.9984	41.78
Treated 2	sp|P19823|ITIH2_HUMAN	Inter-alpha-trypsin inhibitor heavy chain H2	1	R.IYGNQDTSSQ.L	556.75	2	0.9983	47.05
Treated 2	sp|P19823|ITIH2_HUMAN	Inter-alpha-trypsin inhibitor heavy chain H2	1	R.IYGNQDTSSQLK.K	677.34	2	0.9991	52.58
Treated 2	sp|P19823|ITIH2_HUMAN	Inter-alpha-trypsin inhibitor heavy chain H2	1	R.KLGSYEHR.L	495.266	2	0.995	38.51
Treated 2	sp|P19823|ITIH2_HUMAN	Inter-alpha-trypsin inhibitor heavy chain H2	1	R.LSNENHGIAQR.L	619.819	2	0.9999	77.59
Treated 2	sp|P19823|ITIH2_HUMAN	Inter-alpha-trypsin inhibitor heavy chain H2	1	R.MATTMIQSK.V	505.758	2	0.9995	52.93
Treated 2	sp|P19823|ITIH2_HUMAN	Inter-alpha-trypsin inhibitor heavy chain H2	1	R.SILQMSLDHH.L	590.797	2	0.9942	38.14
Treated 2	sp|P19823|ITIH2_HUMAN	Inter-alpha-trypsin inhibitor heavy chain H2	1	R.SLAPTAAAK.R	415.246	2	0.9919	32.22
Treated 2	sp|P19823|ITIH2_HUMAN	Inter-alpha-trypsin inhibitor heavy chain H2	1	R.SLAPTAAAKR.R	493.297	2	0.9923	32.29
Treated 2	sp|P19823|ITIH2_HUMAN	Inter-alpha-trypsin inhibitor heavy chain H2	1	R.SSIKEKTVGR.A	552.826	2	0.999	46.42
Treated 2	sp|P19823|ITIH2_HUMAN	Inter-alpha-trypsin inhibitor heavy chain H2	1	R.SSIKEKTVGR.A	552.826	2	0.9989	45.17
Treated 2	sp|P19823|ITIH2_HUMAN	Inter-alpha-trypsin inhibitor heavy chain H2	1	R.SSIKEKTVGRA.L	588.345	2	0.9932	34.15
Treated 2	sp|P19823|ITIH2_HUMAN	Inter-alpha-trypsin inhibitor heavy chain H2	1	R.TEVNVLPGAKVQFE.L	765.916	2	0.9899	41.12
Treated 2	sp|P19823|ITIH2_HUMAN	Inter-alpha-trypsin inhibitor heavy chain H2	1	R.YIEKIQPSGGTNINEA.L	867.443	2	0.9997	62.17
Treated 2	sp|P19823|ITIH2_HUMAN	Inter-alpha-trypsin inhibitor heavy chain H2	1	R.YIEKIQPSGGTNINEAL.L	923.985	2	0.9984	48.32
Treated 2	sp|P19823|ITIH2_HUMAN	Inter-alpha-trypsin inhibitor heavy chain H2	1	S.YKVQSTITSR.M	591.831	2	0.9921	37.43
Treated 2	sp|P19823|ITIH2_HUMAN	Inter-alpha-trypsin inhibitor heavy chain H2	1	T.LYSYKVQSTITSR.M	773.421	2	0.9998	66.42
Treated 2	sp|P19823|ITIH2_HUMAN	Inter-alpha-trypsin inhibitor heavy chain H2	1	T.LYSYKVQSTITSR.M	773.421	2	0.9998	65.44
Treated 2	sp|P19823|ITIH2_HUMAN	Inter-alpha-trypsin inhibitor heavy chain H2	1	Y.KVQSTITSR.M	510.3	2	0.997	38.59
Treated 2	sp|P19823|ITIH2_HUMAN	Inter-alpha-trypsin inhibitor heavy chain H2	1	Y.KVQSTITSR.M	510.3	2	0.9965	40.04
Treated 2	sp|P19823|ITIH2_HUMAN	Inter-alpha-trypsin inhibitor heavy chain H2	1	Y.LTINQLLAER.S	585.85	2	0.9996	64.22
Treated 2	sp|Q06033|ITIH3_HUMAN	Inter-alpha-trypsin inhibitor heavy chain H3	1	Q.LQGFYEEVANP.L	633.808	2	0.9895	35.04
Treated 2	sp|Q06033|ITIH3_HUMAN	Inter-alpha-trypsin inhibitor heavy chain H3	1	Y.IFGNYIER.L	506.27	2	0.9993	51.15
Treated 2	sp|Q14624|ITIH4_HUMAN	Inter-alpha-trypsin inhibitor heavy chain H4	1	K.GSEMVVAGK.L	439.23	2	0.9987	50.61
Treated 2	sp|Q14624|ITIH4_HUMAN	Inter-alpha-trypsin inhibitor heavy chain H4	1	K.LQDRGPDVLTAT.V	643.345	2	0.9957	38.99
Treated 2	sp|Q14624|ITIH4_HUMAN	Inter-alpha-trypsin inhibitor heavy chain H4	1	M.VVAGKLQDRGPDV.L	677.382	2	0.9972	39.67
Treated 2	sp|Q14624|ITIH4_HUMAN	Inter-alpha-trypsin inhibitor heavy chain H4	1	M.VVAGKLQDRGPDVLTAT.V	870.49	2	0.9979	54.43
Treated 2	sp|Q14624|ITIH4_HUMAN	Inter-alpha-trypsin inhibitor heavy chain H4	1	R.FAHTVVTSR.V	509.281	2	0.9939	39.08
Treated 2	sp|Q14624|ITIH4_HUMAN	Inter-alpha-trypsin inhibitor heavy chain H4	1	R.LLFKGSEM[147.04].V	470.748	2	0.9966	39.11
Treated 2	sp|Q14624|ITIH4_HUMAN	Inter-alpha-trypsin inhibitor heavy chain H4	1	R.VVNRANTVQEAT.F	651.348	2	0.9867	33.26
Treated 2	sp|P02679-2|FIBG_HUMAN	Isoform Gamma-A of Fibrinogen gamma chain	1	H.HLGGAKQAGDV.-	526.782	2	0.9994	53.84
Treated 2	sp|P02679-2|FIBG_HUMAN	Isoform Gamma-A of Fibrinogen gamma chain	1	H.LGGAKQAGDV.-	458.252	2	0.9989	49.47
Treated 2	sp|P02679-2|FIBG_HUMAN	Isoform Gamma-A of Fibrinogen gamma chain	1	K.TTMKIIPFNR.L	407.568	3	0.9979	25.96
Treated 2	sp|P02679-2|FIBG_HUMAN	Isoform Gamma-A of Fibrinogen gamma chain	1	K.VGPEADKYR.L	517.771	2	0.9993	52.26
Treated 2	sp|P02679-2|FIBG_HUMAN	Isoform Gamma-A of Fibrinogen gamma chain	1	M.FKVGPEADKYR.L	437.237	3	0.9925	23.58
Treated 2	sp|P02679-2|FIBG_HUMAN	Isoform Gamma-A of Fibrinogen gamma chain	1	N.PDESSKPNMIDAAT.L	738.342	2	0.9999	100.27
Treated 2	sp|P02679-2|FIBG_HUMAN	Isoform Gamma-A of Fibrinogen gamma chain	1	Q.LIKAIQLTYN.P	588.857	2	0.9951	32.76
Treated 2	sp|P02679-2|FIBG_HUMAN	Isoform Gamma-A of Fibrinogen gamma chain	1	R.LTIGEGQQH.H	491.755	2	0.9976	44.04
Treated 2	sp|P02679-2|FIBG_HUMAN	Isoform Gamma-A of Fibrinogen gamma chain	1	R.LTIGEGQQHH.L	560.285	2	0.9995	56.55
Treated 2	sp|P02679-2|FIBG_HUMAN	Isoform Gamma-A of Fibrinogen gamma chain	1	R.LTIGEGQQHHLGGAKQAGDV.-	1008.52	2	0.9997	64.17
Treated 2	sp|P01042|KNG1_HUMAN	Kininogen-1	1	R.ITEATKTVGSDT.F	611.816	2	0.9998	62.89
Treated 2	sp|P01042|KNG1_HUMAN	Kininogen-1	1	R.ITEATKTVGSDTFYS.F	810.398	2	0.9997	61.12
Treated 2	sp|P01042|KNG1_HUMAN	Kininogen-1	1	R.QVVAGLNFR.L	502.292	2	0.9882	32.3
Treated 2	sp|P00747|PLMN_HUMAN	Plasminogen	1	G.EPLDDYVNTQGASL.F	761.361	2	0.9969	43.94
Treated 2	sp|P00747|PLMN_HUMAN	Plasminogen	1	S.LFSVTKK.Q	411.762	2	0.9899	24.67
Treated 2	sp|P00734|THRB_HUMAN	Prothrombin	1	A.LSKHQDFN.S	494.75	2	0.9987	45.84
Treated 2	sp|P00734|THRB_HUMAN	Prothrombin	1	A.LSKHQDFNSAV.Q	623.319	2	0.9918	36.02
Treated 2	sp|P00734|THRB_HUMAN	Prothrombin	1	A.LSKHQDFNSAVQLVEN.F	914.967	2	0.9957	49.82
Treated 2	sp|P00734|THRB_HUMAN	Prothrombin	1	A.MTPRSEGSSVN.L	582.773	2	0.9971	41.4
Treated 2	sp|P00734|THRB_HUMAN	Prothrombin	1	E.LLESYIDGR.L	533.286	2	0.9952	50.13
Treated 2	sp|P00734|THRB_HUMAN	Prothrombin	1	K.ALSKHQDFNSAVQ.L	722.866	2	0.9905	38.18
Treated 2	sp|P00734|THRB_HUMAN	Prothrombin	1	K.HQDFNSAVQ.L	523.242	2	0.9913	38.75
Treated 2	sp|P00734|THRB_HUMAN	Prothrombin	1	K.HQDFNSAVQLVEN.F	750.861	2	0.9992	52.96
Treated 2	sp|P00734|THRB_HUMAN	Prothrombin	1	K.LKKPVAFSDY.L	584.328	2	0.9997	56.97
Treated 2	sp|P00734|THRB_HUMAN	Prothrombin	1	L.SKHQDFNSAVQ.L	630.806	2	0.9923	37.8
Treated 2	sp|P00734|THRB_HUMAN	Prothrombin	1	N.LKETWTAN.V	481.755	2	0.9897	36.68
Treated 2	sp|P00734|THRB_HUMAN	Prothrombin	1	N.VGKGQPSVLQVVNLP.L	767.955	2	0.9986	54.32
Treated 2	sp|P00734|THRB_HUMAN	Prothrombin	1	N.VGKGQPSVLQVVNLP.L	767.955	2	0.9985	41.08
Treated 2	sp|P00734|THRB_HUMAN	Prothrombin	1	Q.AKALSKHQDFNSAVQ.L	822.433	2	0.9989	62.19
Treated 2	sp|P00734|THRB_HUMAN	Prothrombin	1	Q.VTVAMTPR.S	437.748	2	0.9968	42.09
Treated 2	sp|P00734|THRB_HUMAN	Prothrombin	1	R.AIEGRTATSE.Y	517.763	2	0.992	36.14
Treated 2	sp|P00734|THRB_HUMAN	Prothrombin	1	R.AIEGRTATSEY.Q	599.295	2	0.999	50.69
Treated 2	sp|P00734|THRB_HUMAN	Prothrombin	1	R.NIEKISM.L	417.727	2	0.9862	32.99
Treated 2	sp|P00734|THRB_HUMAN	Prothrombin	1	R.TATSEYQTFFNPR.T	781.372	2	0.9999	88.27
Treated 2	sp|P00734|THRB_HUMAN	Prothrombin	1	T.ATDVFWAK.Y	469.246	2	0.9921	35.25
Treated 2	sp|P00734|THRB_HUMAN	Prothrombin	1	Y.QTFFNPR.T	455.236	2	0.9984	46.67
Treated 2	sp|P02768|ALBU_HUMAN	Serum albumin	1	C.VLHEKTPVSDR.V	427.573	3	0.9966	24.38
Treated 2	sp|P02768|ALBU_HUMAN	Serum albumin	1	C.VLHEKTPVSDR.V	640.855	2	0.9963	38.95
Treated 2	sp|P02768|ALBU_HUMAN	Serum albumin	1	E.YKFQNAL.L	442.241	2	0.9903	33.21
Treated 2	sp|P02768|ALBU_HUMAN	Serum albumin	1	F.LQHKDDNPNLPR.L	723.88	2	0.9994	54.88
Treated 2	sp|P02768|ALBU_HUMAN	Serum albumin	1	R.LSQRFPKAEFAEVSK.L	868.974	2	0.9997	61.72
Treated 2	sp|P02768|ALBU_HUMAN	Serum albumin	1	R.YTKKVPQVSTPT.L	674.881	2	0.9965	45.64
Treated 2	sp|P02768|ALBU_HUMAN	Serum albumin	1	R.YTKKVPQVSTPT.L	674.881	2	0.9974	41.51
Treated 2	sp|P02768|ALBU_HUMAN	Serum albumin	1	R.YTKKVPQVSTPTLVEVSR.N	678.055	3	0.9984	32.82
Treated 2	sp|P02768|ALBU_HUMAN	Serum albumin	1	R.YTKKVPQVSTPTLVEVSR.N	1016.58	2	0.9941	41.75
Treated 2	sp|P02768|ALBU_HUMAN	Serum albumin	1	Y.TKKVPQVSTPT.L	593.349	2	0.9943	37.91
Treated 2	sp|P35542|SAA4_HUMAN	Serum amyloid A-4 protein	1	L.MISNHQNSNR.Y	600.784	2	0.9935	37.73
Treated 2	sp|P35542|SAA4_HUMAN	Serum amyloid A-4 protein	1	L.MISNHQNSNRY.L	682.316	2	0.9972	41.63
Treated 2	sp|P35542|SAA4_HUMAN	Serum amyloid A-4 protein	1	Y.LYARGNYDAA.Q	557.274	2	0.987	32.5
Treated 2	sp|P35443|TSP4_HUMAN	Thrombospondin-4	0.9998	N.PGALLPVLTD.P	498.296	2	0.9964	34.58
Treated 2	sp|P35443|TSP4_HUMAN	Thrombospondin-4	0.9998	N.PGALLPVLTD.P	498.296	2	0.9966	34.86
Treated 2	sp|P02766|TTHY_HUMAN	Transthyretin	1	A.LLSPYSYSTTAVVTNPKE.-	985.513	2	0.9998	99.52
Treated 2	sp|P02766|TTHY_HUMAN	Transthyretin	1	A.LLSPYSYSTTAVVTNPKE.-	985.513	2	0.9999	88.09
Treated 2	sp|P02766|TTHY_HUMAN	Transthyretin	1	A.LLSPYSYSTTAVVTNPKE.-	985.513	2	0.9999	104.55
Treated 2	sp|P02766|TTHY_HUMAN	Transthyretin	1	A.LLSPYSYSTTAVVTNPKE.-	657.345	3	0.9994	38.74
Treated 2	sp|P02766|TTHY_HUMAN	Transthyretin	1	A.LLSPYSYSTTAVVTNPKE.-	985.513	2	0.9999	113.18
Treated 2	sp|P07225|PROS_HUMAN	Vitamin K-dependent protein S	1	C.LRSFQTGL.F	461.265	2	0.9884	31.22
Treated 2	sp|P04004|VTNC_HUMAN	Vitronectin	1	A.TVHEQVGGPSLTSD.L	713.848	2	0.9999	68.02
Treated 2	sp|P04004|VTNC_HUMAN	Vitronectin	1	D.LQAQSKGNPEQ.T	600.308	2	0.9918	39.44
Treated 2	sp|P04004|VTNC_HUMAN	Vitronectin	1	D.LQAQSKGNPEQTP.V	699.359	2	0.9989	48.77
Treated 2	sp|P04004|VTNC_HUMAN	Vitronectin	1	D.LQAQSKGNPEQTP.V	699.359	2	0.9995	55.94
Treated 2	sp|P04004|VTNC_HUMAN	Vitronectin	1	D.LQAQSKGNPEQTPV.L	748.893	2	0.9991	52.18
Treated 2	sp|P04004|VTNC_HUMAN	Vitronectin	1	D.LQAQSKGNPEQTPV.L	748.893	2	0.9991	56.06
Treated 2	sp|P04004|VTNC_HUMAN	Vitronectin	1	F.FFSGDKYYR.V	591.787	2	0.9989	50.03
Treated 2	sp|P04004|VTNC_HUMAN	Vitronectin	1	F.FFSGDKYYR.V	591.787	2	0.9949	38.56
Treated 2	sp|P04004|VTNC_HUMAN	Vitronectin	1	F.FFSGDKYYR.V	591.787	2	0.988	34.13
Treated 2	sp|P04004|VTNC_HUMAN	Vitronectin	1	F.FFSGDKYYRVN.L	698.342	2	0.9993	53.05
Treated 2	sp|P04004|VTNC_HUMAN	Vitronectin	1	F.FSGDKYYR.V	518.252	2	0.9979	43.58
Treated 2	sp|P04004|VTNC_HUMAN	Vitronectin	1	F.FSGDKYYRVN.L	624.808	2	0.9939	46.49
Treated 2	sp|P04004|VTNC_HUMAN	Vitronectin	1	F.FSGDKYYRVN.L	624.808	2	0.9965	41.84
Treated 2	sp|P04004|VTNC_HUMAN	Vitronectin	1	F.ISRDWHGVPGQVDAA.M	804.404	2	0.998	48.91
Treated 2	sp|P04004|VTNC_HUMAN	Vitronectin	1	G.M[147.04]APRPSLAK.K	493.78	2	0.9901	33.01
Treated 2	sp|P04004|VTNC_HUMAN	Vitronectin	1	K.LIRDVWGIEGPIDAA.F	812.942	2	0.9966	43.21
Treated 2	sp|P04004|VTNC_HUMAN	Vitronectin	1	N.LGANNYDDYR.M	600.771	2	0.9999	65.25
Treated 2	sp|P04004|VTNC_HUMAN	Vitronectin	1	R.ATWLSLFSSEESN.L	735.845	2	0.9985	57.06
Treated 2	sp|P04004|VTNC_HUMAN	Vitronectin	1	R.ATWLSLFSSEESN.L	735.845	2	0.9996	66.29
Treated 2	sp|P04004|VTNC_HUMAN	Vitronectin	1	R.ATWLSLFSSEESN.L	735.845	2	0.9945	47.87
Treated 2	sp|P04004|VTNC_HUMAN	Vitronectin	1	R.DVWGIEGPIDAA.F	621.808	2	0.9983	45.46
Treated 2	sp|P04004|VTNC_HUMAN	Vitronectin	1	R.IYISGM[147.04]APRPS.L	604.314	2	0.9944	39.06
Treated 2	sp|P04004|VTNC_HUMAN	Vitronectin	1	R.IYISGM[147.04]APRPSL.A	660.857	2	0.9998	62.9
Treated 2	sp|P04004|VTNC_HUMAN	Vitronectin	1	R.IYISGM[147.04]APRPSLA.K	696.375	2	0.9998	66.96
Treated 2	sp|P04004|VTNC_HUMAN	Vitronectin	1	R.IYISGM[147.04]APRPSLAK.K	760.423	2	0.9994	52.03
Treated 2	sp|P04004|VTNC_HUMAN	Vitronectin	1	R.IYISGM[147.04]APRPSLAK.K	760.423	2	0.9989	48.01
Treated 2	sp|P04004|VTNC_HUMAN	Vitronectin	1	R.IYISGMAPRP.S	552.801	2	0.9979	43.92
Treated 2	sp|P04004|VTNC_HUMAN	Vitronectin	1	R.IYISGMAPRPSL.A	652.859	2	0.9998	68.18
Treated 2	sp|P04004|VTNC_HUMAN	Vitronectin	1	R.IYISGMAPRPSLA.K	688.378	2	0.9975	43.37
Treated 2	sp|P04004|VTNC_HUMAN	Vitronectin	1	R.IYISGMAPRPSLA.K	688.378	2	0.9906	35.43
Treated 2	sp|P04004|VTNC_HUMAN	Vitronectin	1	R.IYISGMAPRPSLAK.K	752.425	2	0.9994	52.96
Treated 2	sp|P04004|VTNC_HUMAN	Vitronectin	1	R.IYISGMAPRPSLAK.K	501.952	3	0.9982	29.52
Treated 2	sp|P04004|VTNC_HUMAN	Vitronectin	1	R.IYISGMAPRPSLAK.K	752.425	2	0.9998	70.78
Treated 2	sp|P04004|VTNC_HUMAN	Vitronectin	1	S.LSAVFEHFA.M	510.765	2	0.9987	48.3
Treated 2	sp|P04004|VTNC_HUMAN	Vitronectin	1	S.LSAVFEHFA.M	510.765	2	0.9985	47.87
Treated 2	sp|P04004|VTNC_HUMAN	Vitronectin	1	S.VFFFSGDK.Y	473.741	2	0.9891	34.09
Treated 2	sp|P04004|VTNC_HUMAN	Vitronectin	1	S.VFFFSGDKY.Y	555.273	2	0.9988	48.07
Treated 2	sp|P04004|VTNC_HUMAN	Vitronectin	1	S.VFFFSGDKY.Y	555.273	2	0.9971	48.06
Treated 2	sp|P04004|VTNC_HUMAN	Vitronectin	1	S.VFFFSGDKYYR.V	714.855	2	0.9987	50.04
Treated 2	sp|P04004|VTNC_HUMAN	Vitronectin	1	S.VFFFSGDKYYR.V	714.855	2	0.9983	46.38
Treated 2	sp|P04004|VTNC_HUMAN	Vitronectin	1	S.VFFFSGDKYYR.V	714.855	2	0.9967	42.95
Treated 2	sp|P04004|VTNC_HUMAN	Vitronectin	1	T.VHEQVGGPS.L	455.229	2	0.99	42.27
Treated 2	sp|P04004|VTNC_HUMAN	Vitronectin	1	T.VHEQVGGPSLTSD.L	663.324	2	0.9997	58.64
Treated 2	sp|P04004|VTNC_HUMAN	Vitronectin	1	T.VHEQVGGPSLTSD.L	663.324	2	0.9999	70.87
Treated 2	sp|P04004|VTNC_HUMAN	Vitronectin	1	T.VHEQVGGPSLTSD.L	663.324	2	0.9999	74.86
Treated 2	sp|P04004|VTNC_HUMAN	Vitronectin	1	W.LSLFSSEESN.L	556.763	2	0.9868	32.56
Treated 2	sp|P04004|VTNC_HUMAN	Vitronectin	1	W.LSLFSSEESN.L	556.763	2	0.9978	43.24
Treated 2	sp|P04004|VTNC_HUMAN	Vitronectin	1	Y.ISGMAPRPSLAK.K	614.351	2	0.9994	53.28
Control 3	sp|P02765|FETUA_HUMAN	Alpha-2-HS-glycoprotein	1	R.TVVQPSVGAA.A	464.762	2	0.9851	25.9
Control 3	sp|P02765|FETUA_HUMAN	Alpha-2-HS-glycoprotein	1	R.TVVQPSVGAAA.G	500.281	2	0.9996	38.01
Control 3	sp|P02671|FIBA_HUMAN	Fibrinogen alpha chain	1	K.M[147.04]KPVPDLVPGNFK.S	729.399	2	0.8951	25.77
Control 3	sp|P02671|FIBA_HUMAN	Fibrinogen alpha chain	1	T.ADSGEGDFLAEGGGVR.G	768.854	2	1	88.94
Control 3	sp|P02675|FIBB_HUMAN	Fibrinogen beta chain	1	K.IRPFFPQQ.-	516.789	2	0.9934	31.21
Control 3	sp|P02675|FIBB_HUMAN	Fibrinogen beta chain	1	K.IRPFFPQQ.-	516.789	2	0.9972	33.08
Control 3	sp|P02675|FIBB_HUMAN	Fibrinogen beta chain	1	K.YQISVNK.Y	426.239	2	0.9989	33.36
Control 3	sp|P02751|FINC_HUMAN	Fibronectin	0.9976	R.VPGTSTSATLTGLTR.G	731.403	2	1	56.93
Treated 3	sp|P01009|A1AT_HUMAN	Alpha-1-antitrypsin	0.9995	L.FM[147.04]GKVVNPTQK.-	422.231	3	0.9775	18.69
Treated 3	sp|P02765|FETUA_HUMAN	Alpha-2-HS-glycoprotein	1	D.LRHTFM[147.04]GVVS.L	581.809	2	0.9922	48.76
Treated 3	sp|P02765|FETUA_HUMAN	Alpha-2-HS-glycoprotein	1	D.LRHTFM[147.04]GVVS.L	581.809	2	0.9986	52.8
Treated 3	sp|P02765|FETUA_HUMAN	Alpha-2-HS-glycoprotein	1	D.LRHTFMGVVS.L	573.812	2	0.9914	36.67
Treated 3	sp|P02765|FETUA_HUMAN	Alpha-2-HS-glycoprotein	1	G.LIYRQPN.C	452.26	2	0.9851	32.83
Treated 3	sp|P02765|FETUA_HUMAN	Alpha-2-HS-glycoprotein	1	H.VLDPTPVAR.C	484.286	2	0.9948	43.25
Treated 3	sp|P02765|FETUA_HUMAN	Alpha-2-HS-glycoprotein	1	H.VLDPTPVAR.C	484.286	2	0.9932	43.32
Treated 3	sp|P02765|FETUA_HUMAN	Alpha-2-HS-glycoprotein	1	H.VLLAAPPGH.Q	437.765	2	0.9878	40.88
Treated 3	sp|P02765|FETUA_HUMAN	Alpha-2-HS-glycoprotein	1	H.VLLAAPPGH.Q	437.765	2	0.9885	41.36
Treated 3	sp|P02765|FETUA_HUMAN	Alpha-2-HS-glycoprotein	1	H.VLLAAPPGH.Q	437.765	2	0.9788	41.15
Treated 3	sp|P02765|FETUA_HUMAN	Alpha-2-HS-glycoprotein	1	H.VLLAAPPGHQ.L	501.794	2	0.9962	41.55
Treated 3	sp|P02765|FETUA_HUMAN	Alpha-2-HS-glycoprotein	1	H.VLLAAPPGHQ.L	501.794	2	0.9891	41.18
Treated 3	sp|P02765|FETUA_HUMAN	Alpha-2-HS-glycoprotein	1	H.VLLAAPPGHQLHR.A	470.28	3	0.9961	19.24
Treated 3	sp|P02765|FETUA_HUMAN	Alpha-2-HS-glycoprotein	1	P.LGAPGLPPAGSPPDSHV.L	784.911	2	0.9965	46.33
Treated 3	sp|P02765|FETUA_HUMAN	Alpha-2-HS-glycoprotein	1	P.LGAPGLPPAGSPPDSHV.L	784.911	2	0.992	44.89
Treated 3	sp|P02765|FETUA_HUMAN	Alpha-2-HS-glycoprotein	1	P.LGAPGLPPAGSPPDSHVL.L	841.453	2	0.9974	49.39
Treated 3	sp|P02765|FETUA_HUMAN	Alpha-2-HS-glycoprotein	1	P.LGAPGLPPAGSPPDSHVL.L	841.453	2	0.9978	52.61
Treated 3	sp|P02765|FETUA_HUMAN	Alpha-2-HS-glycoprotein	1	P.LGAPGLPPAGSPPDSHVL.L	841.453	2	0.9943	40.24
Treated 3	sp|P02765|FETUA_HUMAN	Alpha-2-HS-glycoprotein	1	R.TVVQPSVGA.A	429.244	2	0.9781	27.27
Treated 3	sp|P02765|FETUA_HUMAN	Alpha-2-HS-glycoprotein	1	R.TVVQPSVGA.A	429.244	2	0.9889	31.33
Treated 3	sp|P02765|FETUA_HUMAN	Alpha-2-HS-glycoprotein	1	R.TVVQPSVGA.A	429.244	2	0.9788	37.84
Treated 3	sp|P02765|FETUA_HUMAN	Alpha-2-HS-glycoprotein	1	R.TVVQPSVGAA.A	464.762	2	0.9856	29.66
Treated 3	sp|P02765|FETUA_HUMAN	Alpha-2-HS-glycoprotein	1	V.LLAAPPGHQ.L	452.26	2	0.9932	38.28
Treated 3	sp|P02765|FETUA_HUMAN	Alpha-2-HS-glycoprotein	1	V.LLAAPPGHQ.L	452.26	2	0.9964	41.43
Treated 3	sp|P02765|FETUA_HUMAN	Alpha-2-HS-glycoprotein	1	V.LLAAPPGHQ.L	452.26	2	0.9973	45.42
Treated 3	sp|P02765|FETUA_HUMAN	Alpha-2-HS-glycoprotein	1	V.LLAAPPGHQ.L	452.26	2	0.9955	40.09
Treated 3	sp|P02765|FETUA_HUMAN	Alpha-2-HS-glycoprotein	1	V.LLAAPPGHQL.H	508.802	2	0.9802	37.88
Treated 3	sp|P02765|FETUA_HUMAN	Alpha-2-HS-glycoprotein	1	V.LLAAPPGHQL.H	508.802	2	0.9946	41.08
Treated 3	sp|P02765|FETUA_HUMAN	Alpha-2-HS-glycoprotein	1	V.LLAAPPGHQLH.R	577.331	2	0.9986	46.9
Treated 3	sp|P02765|FETUA_HUMAN	Alpha-2-HS-glycoprotein	1	V.LLAAPPGHQLHR.A	437.257	3	0.9787	21.21
Treated 3	sp|P02765|FETUA_HUMAN	Alpha-2-HS-glycoprotein	1	V.LLAAPPGHQLHR.A	437.257	3	0.9995	39.4
Treated 3	sp|P02765|FETUA_HUMAN	Alpha-2-HS-glycoprotein	1	Y.INQNLPWGYK.H	616.829	2	0.999	67.22
Treated 3	sp|P02647|APOA1_HUMAN	Apolipoprotein A-I	1	D.LRQGLLPVLE.S	569.357	2	0.9892	27.54
Treated 3	sp|P02647|APOA1_HUMAN	Apolipoprotein A-I	1	D.LRQGLLPVLE.S	569.357	2	0.9886	27.5
Treated 3	sp|P02647|APOA1_HUMAN	Apolipoprotein A-I	1	D.LRQGLLPVLES.F	612.873	2	0.9829	27.72
Treated 3	sp|P02647|APOA1_HUMAN	Apolipoprotein A-I	1	D.LRQGLLPVLES.F	612.873	2	0.9844	33.14
Treated 3	sp|P02647|APOA1_HUMAN	Apolipoprotein A-I	1	D.LRQGLLPVLESF.K	686.407	2	0.9958	38.46
Treated 3	sp|P02647|APOA1_HUMAN	Apolipoprotein A-I	1	E.LQEKLSPLGEE.M	621.836	2	0.9962	46.75
Treated 3	sp|P02647|APOA1_HUMAN	Apolipoprotein A-I	1	F.LSALEEYTKKLNTQ.-	819.445	2	0.9931	50.5
Treated 3	sp|P02647|APOA1_HUMAN	Apolipoprotein A-I	1	K.LREQLGPVTQEFWDN.L	916.456	2	0.9988	58.38
Treated 3	sp|P02647|APOA1_HUMAN	Apolipoprotein A-I	1	N.LKLLDNWDSVTST.F	746.392	2	0.9993	82.75
Treated 3	sp|P02647|APOA1_HUMAN	Apolipoprotein A-I	1	P.VLESFKVSF.L	528.296	2	0.9938	36.13
Treated 3	sp|P02647|APOA1_HUMAN	Apolipoprotein A-I	1	P.VLESFKVSF.L	528.296	2	0.9935	36.48
Treated 3	sp|P02647|APOA1_HUMAN	Apolipoprotein A-I	1	P.VLESFKVSF.L	528.296	2	0.9959	38.93
Treated 3	sp|P02647|APOA1_HUMAN	Apolipoprotein A-I	1	P.VLESFKVSFLSA.L	663.873	2	0.9979	45.86
Treated 3	sp|P02647|APOA1_HUMAN	Apolipoprotein A-I	1	Q.FEGSALGKQ.L	468.747	2	0.997	46.19
Treated 3	sp|P02647|APOA1_HUMAN	Apolipoprotein A-I	1	Q.FEGSALGKQL.N	525.289	2	0.9973	44.23
Treated 3	sp|P02647|APOA1_HUMAN	Apolipoprotein A-I	1	Q.FEGSALGKQLN.L	582.31	2	0.9897	54.68
Treated 3	sp|P02647|APOA1_HUMAN	Apolipoprotein A-I	1	Y.VSQFEGSALGKQ.L	625.826	2	0.9977	86.97
Treated 3	sp|P02647|APOA1_HUMAN	Apolipoprotein A-I	1	Y.VSQFEGSALGKQLN.L	739.39	2	0.9993	62.94
Treated 3	sp|P02652|APOA2_HUMAN	Apolipoprotein A-II	1	E.LQAEAKSY.F	455.241	2	0.997	42.85
Treated 3	sp|P02652|APOA2_HUMAN	Apolipoprotein A-II	1	F.LSYFVELGTQP.A	627.328	2	0.9797	32.56
Treated 3	sp|P02652|APOA2_HUMAN	Apolipoprotein A-II	1	F.LSYFVELGTQP.A	627.328	2	0.9951	40.4
Treated 3	sp|P02652|APOA2_HUMAN	Apolipoprotein A-II	1	F.LSYFVELGTQPA.T	662.847	2	0.9979	48.89
Treated 3	sp|P02652|APOA2_HUMAN	Apolipoprotein A-II	1	F.LSYFVELGTQPAT.Q	713.371	2	0.9963	43.93
Treated 3	sp|P02652|APOA2_HUMAN	Apolipoprotein A-II	1	F.LSYFVELGTQPAT.Q	713.371	2	0.9992	58.3
Treated 3	sp|P02652|APOA2_HUMAN	Apolipoprotein A-II	1	F.LSYFVELGTQPATQ.-	777.4	2	0.9992	59.13
Treated 3	sp|P02652|APOA2_HUMAN	Apolipoprotein A-II	1	F.LSYFVELGTQPATQ.-	777.4	2	0.9994	72.36
Treated 3	sp|P02652|APOA2_HUMAN	Apolipoprotein A-II	1	F.VELGTQPATQ.-	522.276	2	0.9863	32.79
Treated 3	sp|P02652|APOA2_HUMAN	Apolipoprotein A-II	1	K.KAGTELVNF.L	489.77	2	0.9794	30.04
Treated 3	sp|P02652|APOA2_HUMAN	Apolipoprotein A-II	1	K.VKSPELQAE.A	500.773	2	0.9919	34.69
Treated 3	sp|P02652|APOA2_HUMAN	Apolipoprotein A-II	1	N.FLSYFVELGTQPATQ.-	850.934	2	0.9986	54.25
Treated 3	sp|P02652|APOA2_HUMAN	Apolipoprotein A-II	1	S.LVSQYFQTVTDYGKD.L	882.432	2	0.9914	109
Treated 3	sp|P02652|APOA2_HUMAN	Apolipoprotein A-II	1	S.LVSQYFQTVTDYGKDL.M	938.974	2	0.9988	77.4
Treated 3	sp|P02652|APOA2_HUMAN	Apolipoprotein A-II	1	S.LVSQYFQTVTDYGKDL.M	626.318	3	0.9892	24.91
Treated 3	sp|P02652|APOA2_HUMAN	Apolipoprotein A-II	1	S.YFVELGTQPATQ.-	677.342	2	0.9987	53.44
Treated 3	sp|P02652|APOA2_HUMAN	Apolipoprotein A-II	1	Y.FQTVTDYGKD.L	587.279	2	0.9952	39.45
Treated 3	sp|P02652|APOA2_HUMAN	Apolipoprotein A-II	1	Y.FQTVTDYGKDL.M	643.821	2	0.9984	50.13
Treated 3	sp|P02652|APOA2_HUMAN	Apolipoprotein A-II	1	Y.FVELGTQPA.T	481.257	2	0.9816	32.67
Treated 3	sp|P02652|APOA2_HUMAN	Apolipoprotein A-II	1	Y.FVELGTQPAT.Q	531.781	2	0.9991	57.08
Treated 3	sp|P02652|APOA2_HUMAN	Apolipoprotein A-II	1	Y.FVELGTQPATQ.-	595.81	2	0.999	56.82
Treated 3	sp|P02652|APOA2_HUMAN	Apolipoprotein A-II	1	Y.FVELGTQPATQ.-	595.81	2	0.9991	57.1
Treated 3	sp|P06727|APOA4_HUMAN	Apolipoprotein A-IV	1	E.LKARISASAEE.L	587.829	2	0.981	32.06
Treated 3	sp|P06727|APOA4_HUMAN	Apolipoprotein A-IV	1	E.LTQQLNAL.F	450.765	2	0.9815	29.99
Treated 3	sp|P06727|APOA4_HUMAN	Apolipoprotein A-IV	1	K.LNHQLEGLTFQ.M	650.342	2	0.9994	64.35
Treated 3	sp|P06727|APOA4_HUMAN	Apolipoprotein A-IV	1	K.LNHQLEGLTFQ.M	650.342	2	0.9984	49.82
Treated 3	sp|P06727|APOA4_HUMAN	Apolipoprotein A-IV	1	N.FNKALVQQ.M	474.273	2	0.9787	40.19
Treated 3	sp|P06727|APOA4_HUMAN	Apolipoprotein A-IV	1	N.FNKALVQQ.M	474.273	2	0.9949	45.5
Treated 3	sp|P06727|APOA4_HUMAN	Apolipoprotein A-IV	1	Q.LNALFQDKLGEVNTYAGD.L	984.493	2	0.9993	84.49
Treated 3	sp|P06727|APOA4_HUMAN	Apolipoprotein A-IV	1	Q.LRTQVNTQAEQ.L	644.34	2	0.999	55.55
Treated 3	sp|P06727|APOA4_HUMAN	Apolipoprotein A-IV	1	R.LAPLAEDVRGN.L	577.816	2	0.9972	60.65
Treated 3	sp|P06727|APOA4_HUMAN	Apolipoprotein A-IV	1	R.QLTPYAQR.M	488.768	2	0.99	36.97
Treated 3	sp|P06727|APOA4_HUMAN	Apolipoprotein A-IV	1	R.QLTPYAQR.M	488.768	2	0.9909	36.42
Treated 3	sp|P02655|APOC2_HUMAN	Apolipoprotein C-II	1	A.M[147.04]STYTGIFTDQV.L	689.817	2	0.9825	32.02
Treated 3	sp|P02655|APOC2_HUMAN	Apolipoprotein C-II	1	A.M[147.04]STYTGIFTDQV.L	689.817	2	0.9986	50.59
Treated 3	sp|P02655|APOC2_HUMAN	Apolipoprotein C-II	1	A.M[147.04]STYTGIFTDQVLS.V	789.875	2	0.9989	54.9
Treated 3	sp|P02655|APOC2_HUMAN	Apolipoprotein C-II	1	K.LRDLYSKSTAA.M	408.894	3	0.9964	23.2
Treated 3	sp|P02655|APOC2_HUMAN	Apolipoprotein C-II	1	N.LYEKTYLP.A	513.783	2	0.9837	31.12
Treated 3	sp|P02656|APOC3_HUMAN	Apolipoprotein C-III	1	A.LSSVQESQVAQ.Q	588.303	2	0.9892	36.41
Treated 3	sp|P02656|APOC3_HUMAN	Apolipoprotein C-III	1	A.LSSVQESQVAQQ.A	652.332	2	0.9868	54.31
Treated 3	sp|P02656|APOC3_HUMAN	Apolipoprotein C-III	1	A.LSSVQESQVAQQARGWVTDG.F	1073.53	2	0.9965	96.56
Treated 3	sp|P02656|APOC3_HUMAN	Apolipoprotein C-III	1	A.LSSVQESQVAQQARGWVTDG.F	716.025	3	0.9976	56.09
Treated 3	sp|P02656|APOC3_HUMAN	Apolipoprotein C-III	1	E.SQVAQQARGW.V	565.793	2	0.9966	43.35
Treated 3	sp|P02649|APOE_HUMAN	Apolipoprotein E	1	K.VQAAVGTSAAPVPSDNH.-	810.906	2	0.9994	72.36
Treated 3	sp|P02649|APOE_HUMAN	Apolipoprotein E	1	R.LGPLVEQGR.V	484.784	2	0.9828	42.8
Treated 3	sp|P02649|APOE_HUMAN	Apolipoprotein E	1	R.LGPLVEQGRVR.A	408.581	3	0.9815	12.56
Treated 3	sp|P02649|APOE_HUMAN	Apolipoprotein E	1	R.VRAATVGSLAGQP.L	613.85	2	0.9886	33.8
Treated 3	sp|P02649|APOE_HUMAN	Apolipoprotein E	1	R.VRAATVGSLAGQP.L	613.85	2	0.9872	31.47
Treated 3	sp|Q96IY4|CBPB2_HUMAN	Carboxypeptidase B2	0.9868	A.FQSGQVLAALPR.T	643.868	2	0.9992	63.1
Treated 3	sp|Q9BWP8|COL11_HUMAN	Collectin-11	0.9996	A.YLAQAGLAR.V	481.778	2	0.984	30.69
Treated 3	sp|P01024|CO3_HUMAN	Complement C3	1	G.SPM[147.04]YSIITPNILR.L	760.915	2	0.9991	56.88
Treated 3	sp|P01024|CO3_HUMAN	Complement C3	1	G.SPMYSIITPNILR.L	752.917	2	0.9992	56.99
Treated 3	sp|P01024|CO3_HUMAN	Complement C3	1	L.LLQGTPVAQ.M	463.773	2	0.9782	42.31
Treated 3	sp|P01024|CO3_HUMAN	Complement C3	1	L.LQGTPVAQ.M	407.231	2	0.9901	36.96
Treated 3	sp|P01024|CO3_HUMAN	Complement C3	1	Q.LAFRQPSSA.F	488.768	2	0.9774	30.88
Treated 3	sp|P01024|CO3_HUMAN	Complement C3	1	T.LSVVTMYH.A	475.248	2	0.9815	53.14
Treated 3	sp|P01024|CO3_HUMAN	Complement C3	1	T.LSVVTMYH.A	475.248	2	0.9965	49
Treated 3	sp|P0C0L4|CO4A_HUMAN	Complement C4-A	1	A.LQVFQAAGLA.F	509.294	2	0.9787	30.64
Treated 3	sp|P0C0L4|CO4A_HUMAN	Complement C4-A	1	E.LQFSLGSK.L	440.254	2	0.9876	40.65
Treated 3	sp|P0C0L4|CO4A_HUMAN	Complement C4-A	1	E.LQFSLGSKIN.V	553.818	2	0.9966	41
Treated 3	sp|P0C0L4|CO4A_HUMAN	Complement C4-A	1	P.LQPVTPLQ.L	448.27	2	0.9884	27.57
Treated 3	sp|P08603|CFAH_HUMAN	Complement factor H	1	E.IM[147.04]ENYNIALR.W	626.825	2	0.9926	42.82
Treated 3	sp|P08603|CFAH_HUMAN	Complement factor H	1	E.IMENYNIALR.W	618.828	2	0.9959	45.59
Treated 3	sp|P02671|FIBA_HUMAN	Fibrinogen alpha chain	1	A.FFDTASTGK.T	487.239	2	0.9884	36.98
Treated 3	sp|P02671|FIBA_HUMAN	Fibrinogen alpha chain	1	A.FFDTASTGKTFPG.F	688.334	2	0.9992	59.08
Treated 3	sp|P02671|FIBA_HUMAN	Fibrinogen alpha chain	1	A.FFDTASTGKTFPG.F	688.334	2	0.9987	52.64
Treated 3	sp|P02671|FIBA_HUMAN	Fibrinogen alpha chain	1	A.FFDTASTGKTFPG.F	688.334	2	0.9985	53.27
Treated 3	sp|P02671|FIBA_HUMAN	Fibrinogen alpha chain	1	A.FFDTASTGKTFPGF.F	761.868	2	0.9977	47.34
Treated 3	sp|P02671|FIBA_HUMAN	Fibrinogen alpha chain	1	A.FFDTASTGKTFPGFFSP.M	927.445	2	0.9975	57.8
Treated 3	sp|P02671|FIBA_HUMAN	Fibrinogen alpha chain	1	A.FFDTASTGKTFPGFFSP.M	927.445	2	0.9993	63.06
Treated 3	sp|P02671|FIBA_HUMAN	Fibrinogen alpha chain	1	A.FFDTASTGKTFPGFFSP.M	927.445	2	0.9989	63.34
Treated 3	sp|P02671|FIBA_HUMAN	Fibrinogen alpha chain	1	A.STGKTFPGFFSP.M	636.821	2	0.9946	40.51
Treated 3	sp|P02671|FIBA_HUMAN	Fibrinogen alpha chain	1	A.STGKTFPGFFSP.M	636.821	2	0.9974	46.26
Treated 3	sp|P02671|FIBA_HUMAN	Fibrinogen alpha chain	1	A.STGKTFPGFFSP.M	636.821	2	0.998	47.85
Treated 3	sp|P02671|FIBA_HUMAN	Fibrinogen alpha chain	1	D.FLAEGGGVR.G	453.25	2	0.9858	32.71
Treated 3	sp|P02671|FIBA_HUMAN	Fibrinogen alpha chain	1	D.LGTLSGIGTLDG.F	552.305	2	0.9807	31.89
Treated 3	sp|P02671|FIBA_HUMAN	Fibrinogen alpha chain	1	D.LGTLSGIGTLDG.F	552.305	2	0.9976	46.26
Treated 3	sp|P02671|FIBA_HUMAN	Fibrinogen alpha chain	1	D.LGTLSGIGTLDGFR.H	703.889	2	0.9993	81.39
Treated 3	sp|P02671|FIBA_HUMAN	Fibrinogen alpha chain	1	D.LGTLSGIGTLDGFR.H	703.889	2	0.9993	85.35
Treated 3	sp|P02671|FIBA_HUMAN	Fibrinogen alpha chain	1	D.LGTLSGIGTLDGFR.H	703.889	2	0.9994	68.6
Treated 3	sp|P02671|FIBA_HUMAN	Fibrinogen alpha chain	1	F.FDTASTGKTFPGFFSP.M	853.911	2	0.9994	79.24
Treated 3	sp|P02671|FIBA_HUMAN	Fibrinogen alpha chain	1	F.FDTASTGKTFPGFFSP.M	853.911	2	0.9994	67.39
Treated 3	sp|P02671|FIBA_HUMAN	Fibrinogen alpha chain	1	K.M[147.04]KPVPDLVPGNFK.S	729.399	2	0.9838	35.41
Treated 3	sp|P02671|FIBA_HUMAN	Fibrinogen alpha chain	1	K.MKPVPDLVPGN.F	583.819	2	0.9793	30.7
Treated 3	sp|P02671|FIBA_HUMAN	Fibrinogen alpha chain	1	K.MKPVPDLVPGN.F	583.819	2	0.9818	31.66
Treated 3	sp|P02671|FIBA_HUMAN	Fibrinogen alpha chain	1	K.MKPVPDLVPGN.F	583.819	2	0.9769	30.97
Treated 3	sp|P02671|FIBA_HUMAN	Fibrinogen alpha chain	1	K.MKPVPDLVPGNFK.S	481.27	3	0.9936	21.11
Treated 3	sp|P02671|FIBA_HUMAN	Fibrinogen alpha chain	1	P.LIKMKPVPDLVPGN.F	507.636	3	0.9897	14.91
Treated 3	sp|P02671|FIBA_HUMAN	Fibrinogen alpha chain	1	P.LIKMKPVPDLVPGN.F	507.636	3	0.9924	15.81
Treated 3	sp|P02671|FIBA_HUMAN	Fibrinogen alpha chain	1	Q.FTSSTSYNRGDST.F	711.814	2	0.9993	57.79
Treated 3	sp|P02671|FIBA_HUMAN	Fibrinogen alpha chain	1	S.YSKQFTSSTSY.N	649.803	2	0.9986	61.06
Treated 3	sp|P02671|FIBA_HUMAN	Fibrinogen alpha chain	1	T.ASTGKTFPGFFSP.M	672.339	2	0.9767	31.78
Treated 3	sp|P02671|FIBA_HUMAN	Fibrinogen alpha chain	1	T.ASTGKTFPGFFSP.M	672.339	2	0.998	48.15
Treated 3	sp|P02671|FIBA_HUMAN	Fibrinogen alpha chain	1	T.ASTGKTFPGFFSP.M	672.339	2	0.9983	50.62
Treated 3	sp|P02671|FIBA_HUMAN	Fibrinogen alpha chain	1	T.ASTGKTFPGFFSP.M	672.339	2	0.9991	56.78
Treated 3	sp|P02671|FIBA_HUMAN	Fibrinogen alpha chain	1	T.ASTGKTFPGFFSPM[147.04].L	745.857	2	0.9986	58.02
Treated 3	sp|P02671|FIBA_HUMAN	Fibrinogen alpha chain	1	T.ASTGKTFPGFFSPM[147.04].L	745.857	2	0.9902	36.9
Treated 3	sp|P02671|FIBA_HUMAN	Fibrinogen alpha chain	1	T.LSGIGTLDGFR.H	568.313	2	0.9955	47.82
Treated 3	sp|P02671|FIBA_HUMAN	Fibrinogen alpha chain	1	T.LSGIGTLDGFR.H	568.313	2	0.9961	51.57
Treated 3	sp|P02671|FIBA_HUMAN	Fibrinogen alpha chain	1	T.LSGIGTLDGFR.H	568.313	2	0.9988	59.57
Treated 3	sp|P02671|FIBA_HUMAN	Fibrinogen alpha chain	1	T.LSGIGTLDGFR.H	568.313	2	0.9975	51.63
Treated 3	sp|P02671|FIBA_HUMAN	Fibrinogen alpha chain	1	T.LSGIGTLDGFR.H	568.313	2	0.9972	55.61
Treated 3	sp|P02671|FIBA_HUMAN	Fibrinogen alpha chain	1	T.LSGIGTLDGFR.H	568.313	2	0.997	65.12
Treated 3	sp|P02671|FIBA_HUMAN	Fibrinogen alpha chain	1	T.WKPGSSGPGSTGS.W	602.787	2	0.9985	50.52
Treated 3	sp|P02671|FIBA_HUMAN	Fibrinogen alpha chain	1	Y.SKQFTSSTSY.N	568.271	2	0.9981	80.15
Treated 3	sp|P02675|FIBB_HUMAN	Fibrinogen beta chain	1	K.IRPFFPQQ.-	516.789	2	0.9817	32.82
Treated 3	sp|P02675|FIBB_HUMAN	Fibrinogen beta chain	1	K.IRPFFPQQ.-	516.789	2	0.977	33.07
Treated 3	sp|P02675|FIBB_HUMAN	Fibrinogen beta chain	1	K.YQISVNK.Y	426.239	2	0.9851	30.56
Treated 3	sp|P02675|FIBB_HUMAN	Fibrinogen beta chain	1	P.SLRPAPPPISGGGYR.A	508.95	3	0.9858	23.03
Treated 3	sp|P02675|FIBB_HUMAN	Fibrinogen beta chain	1	R.PAPPPISGGGYR.A	584.813	2	0.9815	34.2
Treated 3	sp|P02675|FIBB_HUMAN	Fibrinogen beta chain	1	S.LRPAPPPISGG.G	531.313	2	0.9923	36.29
Treated 3	sp|P02675|FIBB_HUMAN	Fibrinogen beta chain	1	S.LRPAPPPISGGG.Y	559.823	2	0.9791	29.34
Treated 3	sp|P02675|FIBB_HUMAN	Fibrinogen beta chain	1	S.LRPAPPPISGGG.Y	559.823	2	0.9987	56.92
Treated 3	sp|P02675|FIBB_HUMAN	Fibrinogen beta chain	1	S.LRPAPPPISGGGY.R	641.355	2	0.9994	66.63
Treated 3	sp|P02675|FIBB_HUMAN	Fibrinogen beta chain	1	S.LRPAPPPISGGGYR.A	479.94	3	0.9824	16.66
Treated 3	sp|P02675|FIBB_HUMAN	Fibrinogen beta chain	1	S.LRPAPPPISGGGYR.A	479.94	3	0.9965	23.51
Treated 3	sp|P02675|FIBB_HUMAN	Fibrinogen beta chain	1	S.LRPAPPPISGGGYR.A	479.94	3	0.9759	21.51
Treated 3	sp|P02751|FINC_HUMAN	Fibronectin	1	P.LQFRVPGTSTSAT.L	682.866	2	0.9961	45.49
Treated 3	sp|P02751|FINC_HUMAN	Fibronectin	1	Q.FRVPGTSTSAT.L	562.295	2	0.9963	47.11
Treated 3	sp|P02751|FINC_HUMAN	Fibronectin	1	Q.M[147.04]VQPQSPVA.V	486.748	2	0.9819	31.44
Treated 3	sp|P02751|FINC_HUMAN	Fibronectin	1	Q.MVQPQSPVA.V	478.751	2	0.9773	38.88
Treated 3	sp|P02751|FINC_HUMAN	Fibronectin	1	Q.MVQPQSPVAV.S	528.285	2	0.9825	31.02
Treated 3	sp|P02751|FINC_HUMAN	Fibronectin	1	T.LTGLTRGATYN.V	583.816	2	0.9983	48.14
Treated 3	sp|P06396|GELS_HUMAN	Gelsolin	0.9993	G.LSYLSSHIAN.V	552.792	2	0.9891	42.84
Treated 3	sp|P22352|GPX3_HUMAN	Glutathione peroxidase 3	0.9817	F.LVGPDGIPIMR.W	584.335	2	0.9985	48.26
Treated 3	sp|P01857|IGHG1_HUMAN	Ig gamma-1 chain C region	1	A.LTSGVHTFPAVLQSSG.L	800.924	2	0.9918	39.22
Treated 3	sp|P01857|IGHG1_HUMAN	Ig gamma-1 chain C region	1	A.LTSGVHTFPAVLQSSG.L	800.924	2	0.9969	47.04
Treated 3	sp|P01857|IGHG1_HUMAN	Ig gamma-1 chain C region	1	A.LTSGVHTFPAVLQSSGL.Y	857.466	2	0.9953	46.14
Treated 3	sp|P01857|IGHG1_HUMAN	Ig gamma-1 chain C region	1	H.YTQKSLSLSPG.K	590.818	2	0.981	40.38
Treated 3	sp|B9A064|IGLL5_HUMAN	Immunoglobulin lambda-like polypeptide 5	1	A.VTVAWKADGSP.V	565.8	2	0.9806	31.5
Treated 3	sp|B9A064|IGLL5_HUMAN	Immunoglobulin lambda-like polypeptide 5	1	C.LISDFYPGAVTVA.W	676.862	2	0.9891	35.52
Treated 3	sp|B9A064|IGLL5_HUMAN	Immunoglobulin lambda-like polypeptide 5	1	L.ISDFYPGAVTVA.W	620.32	2	0.9982	48.32
Treated 3	sp|B9A064|IGLL5_HUMAN	Immunoglobulin lambda-like polypeptide 5	1	L.ISDFYPGAVTVA.W	620.32	2	0.994	39.25
Treated 3	sp|B9A064|IGLL5_HUMAN	Immunoglobulin lambda-like polypeptide 5	1	Y.VFGTGTKVT.V	455.26	2	0.9972	44.63
Treated 3	sp|B9A064|IGLL5_HUMAN	Immunoglobulin lambda-like polypeptide 5	1	Y.VFGTGTKVT.V	455.26	2	0.9904	40.44
Treated 3	sp|P19823|ITIH2_HUMAN	Inter-alpha-trypsin inhibitor heavy chain H2	1	D.LVELAPGK.F	413.759	2	0.9888	27.49
Treated 3	sp|P19823|ITIH2_HUMAN	Inter-alpha-trypsin inhibitor heavy chain H2	1	T.LYSYKVQST.L	544.789	2	0.9922	39.5
Treated 3	sp|Q14624|ITIH4_HUMAN	Inter-alpha-trypsin inhibitor heavy chain H4	1	R.FAHTVVTSR.V	509.281	2	0.9814	32.21
Treated 3	sp|Q14624|ITIH4_HUMAN	Inter-alpha-trypsin inhibitor heavy chain H4	1	R.M[147.04]NFRPGV.L	418.712	2	0.982	32.05
Treated 3	sp|Q15113|PCOC1_HUMAN	Procollagen C-endopeptidase enhancer 1	0.9839	P.LVAPGNQVTLR.M	584.35	2	0.9988	47.73
Treated 3	sp|P00734|THRB_HUMAN	Prothrombin	1	E.YQTFFNPR.T	536.768	2	0.9848	32.47
Treated 3	sp|P00734|THRB_HUMAN	Prothrombin	1	E.YQTFFNPR.T	536.768	2	0.9962	41.14
Treated 3	sp|P00734|THRB_HUMAN	Prothrombin	1	Q.VTVAMTPR.S	437.748	2	0.9773	31.27
Treated 3	sp|P00734|THRB_HUMAN	Prothrombin	1	Q.VTVAMTPR.S	437.748	2	0.9986	51.47
Treated 3	sp|P00734|THRB_HUMAN	Prothrombin	1	Y.QTFFNPR.T	455.236	2	0.9842	42.82
Treated 3	sp|P02768|ALBU_HUMAN	Serum albumin	1	K.LVAASQAALGL.-	507.307	2	0.9983	52.44
Treated 3	sp|P04004|VTNC_HUMAN	Vitronectin	1	R.IYISGM[147.04]APRPS.L	604.314	2	0.9992	65.2
Treated 3	sp|P04004|VTNC_HUMAN	Vitronectin	1	R.IYISGM[147.04]APRPSL.A	660.857	2	0.9994	63.39
Treated 3	sp|P04004|VTNC_HUMAN	Vitronectin	1	R.IYISGM[147.04]APRPSL.A	660.857	2	0.9992	60.27
Treated 3	sp|P04004|VTNC_HUMAN	Vitronectin	1	R.IYISGM[147.04]APRPSLA.K	696.375	2	0.9991	62.41
Treated 3	sp|P04004|VTNC_HUMAN	Vitronectin	1	R.IYISGMAPRP.S	552.801	2	0.9989	61.32
Treated 3	sp|P04004|VTNC_HUMAN	Vitronectin	1	R.IYISGMAPRPS.L	596.317	2	0.9977	48.04
Treated 3	sp|P04004|VTNC_HUMAN	Vitronectin	1	R.IYISGMAPRPSL.A	652.859	2	0.9975	46.79
Treated 3	sp|P04004|VTNC_HUMAN	Vitronectin	1	R.IYISGMAPRPSL.A	652.859	2	0.999	64.1
Treated 3	sp|P04004|VTNC_HUMAN	Vitronectin	1	R.IYISGMAPRPSLA.K	688.378	2	0.9945	40.42
Treated 3	sp|P04004|VTNC_HUMAN	Vitronectin	1	R.IYISGMAPRPSLAK.K	752.425	2	0.9992	59.93
Treated 3	sp|P04004|VTNC_HUMAN	Vitronectin	1	Y.ISGM[147.04]APRPSL.A	522.783	2	0.9792	37.56
Treated 3	sp|P04004|VTNC_HUMAN	Vitronectin	1	Y.ISGM[147.04]APRPSL.A	522.783	2	0.9923	37.68
Treated 3	sp|P04004|VTNC_HUMAN	Vitronectin	1	Y.ISGMAPRP.S	414.727	2	0.9763	28.9
Treated 3	sp|P04004|VTNC_HUMAN	Vitronectin	1	Y.ISGMAPRPSL.A	514.785	2	0.9818	38.39
