# Supplementary material for: Systemic Effects of Hemorrhagic Snake Venom Metalloproteinases: Untargeted Peptidomics to Explore the Pathodegradome of Plasma Proteins
Source: Toxins (Basel). 2021 Oct 28;13(11):764. doi: 10.3390/toxins13110764 (PMC8622078; doi:10.3390/toxins13110764)
Supplement: Supplementary file 1 [file toxins-13-00764-s001.zip › Supplementary table 8 Analysis of P(LAP-E) peptide fraction by LC-MS_MS_PEAKS.xls]

## Sheet: P(LAP-E)
Supplementary table 8. Peptides identified by LC-MS/MS analysis of the peptide fraction of P(LAP-E) after incubation with HF3. Identification by PEAKS.
Sample	Protein identification	Protein description	-10lgP (Protein)	Peptide	Charge (z)	Mass/Charge (m/z)	#Spec	-10lgP (Peptide) M12 (FDR ≤ 1%)
Coltrol 1	P07327|ADH1A_HUMAN	Alcohol dehydrogenase 1A	23.58	G.DKVIPLAIPQ.C	2	547.333	2	23.58
Coltrol 1	P08697|A2AP_HUMAN	Alpha-2-antiplasmin	40.63	R.GDKLFGPDLK.L	2	545.298	1	40.63
Coltrol 1	P02765|FETUA_HUMAN	Alpha-2-HS-glycoprotein	94.37	R.HTFM(+15.99)GVVSLGSPSGEVSHPRKT.R	4	582.295	3	35.34
Coltrol 1	P02765|FETUA_HUMAN	Alpha-2-HS-glycoprotein	94.37	R.HTFMGVVSLGSPSGEVSHPRKT.R	4	578.295	3	31.49
Coltrol 1	P02765|FETUA_HUMAN	Alpha-2-HS-glycoprotein	94.37	R.IRHFKV	2	400.249	1	21.46
Coltrol 1	P02765|FETUA_HUMAN	Alpha-2-HS-glycoprotein	94.37	R.TVVQPSVGAAAGPV.V	2	626.846	1	51.84
Coltrol 1	P02765|FETUA_HUMAN	Alpha-2-HS-glycoprotein	94.37	S.APHGPGLIYR.Q	2	540.802	1	35.8
Coltrol 1	P02765|FETUA_HUMAN	Alpha-2-HS-glycoprotein	94.37	S.APHGPGLIYRQPN.C	3	473.92	2	34.19
Coltrol 1	P02647|APOA1_HUMAN	Apolipoprotein A-I	140.72	F.LSALEEYTKKLNTQ	2	819.439	1	60.44
Coltrol 1	P02647|APOA1_HUMAN	Apolipoprotein A-I	140.72	L.SALEEYTKKLNT.Q	2	698.867	2	52.74
Coltrol 1	P02647|APOA1_HUMAN	Apolipoprotein A-I	140.72	L.SALEEYTKKLNTQ	2	762.897	4	66.03
Coltrol 1	P02647|APOA1_HUMAN	Apolipoprotein A-I	140.72	R.AHVDALRTHLAPY.S	3	488.596	1	30.17
Coltrol 1	P02647|APOA1_HUMAN	Apolipoprotein A-I	140.72	R.THLAPYSDELRQR.L	3	529.274	1	24.42
Coltrol 1	P02647|APOA1_HUMAN	Apolipoprotein A-I	140.72	S.ALEEYTKKLNTQ	2	719.383	2	55.25
Coltrol 1	P02652|APOA2_HUMAN	Apolipoprotein A-II	140.63	F.VELGTQPAT.Q	2	458.244	1	23.4
Coltrol 1	P02652|APOA2_HUMAN	Apolipoprotein A-II	140.63	F.VELGTQPATQ	2	522.274	1	36.26
Coltrol 1	P02652|APOA2_HUMAN	Apolipoprotein A-II	140.63	K.KAGTELVNF.L	2	489.765	1	26.81
Coltrol 1	P02652|APOA2_HUMAN	Apolipoprotein A-II	140.63	K.SYFEKSKEQLTPLIK.K	3	604.334	1	29.67
Coltrol 1	P02652|APOA2_HUMAN	Apolipoprotein A-II	140.63	K.SYFEKSKEQLTPLIKK.A	4	485.524	1	24.43
Coltrol 1	P02652|APOA2_HUMAN	Apolipoprotein A-II	140.63	L.SYFVELGTQPAT.Q	2	656.824	1	48.14
Coltrol 1	P02652|APOA2_HUMAN	Apolipoprotein A-II	140.63	L.SYFVELGTQPATQ	2	720.852	2	58.36
Coltrol 1	P02652|APOA2_HUMAN	Apolipoprotein A-II	140.63	S.YFVELGTQPATQ	2	677.336	1	41.39
Coltrol 1	P02652|APOA2_HUMAN	Apolipoprotein A-II	140.63	Y.FVELGTQPAT.Q	2	531.774	2	42.79
Coltrol 1	P02652|APOA2_HUMAN	Apolipoprotein A-II	140.63	Y.FVELGTQPATQ	2	595.804	2	57.1
Coltrol 1	P02649|APOE_HUMAN	Apolipoprotein E	75.83	R.AATVGSLAGQPLQER.A	2	749.4	1	55.47
Coltrol 1	P02649|APOE_HUMAN	Apolipoprotein E	75.83	R.LGPLVEQGR.V	2	484.779	1	30.5
Coltrol 1	P10909|CLUS_HUMAN	Clusterin	39.01	R.KYNELLK.S	2	454.266	1	25.05
Coltrol 1	P10909|CLUS_HUMAN	Clusterin	39.01	R.RPHFFFPKSRIV.R	3	510.96	2	26.48
Coltrol 1	P00488|F13A_HUMAN	Coagulation factor XIII A chain	35	M.S(+42.01)ETSRTAFGGR.R	2	605.795	1	26.25
Coltrol 1	P02452|CO1A1_HUMAN	Collagen alpha-1(I) chain	21.77	R.GPAGPQGPR.G	2	418.721	1	21.77
Coltrol 1	P08123|CO1A2_HUMAN	Collagen alpha-2(I) chain	25.14	V.G(+42.01)N(+.98)AGPAGPAGPR.G	2	532.757	1	25.14
Coltrol 1	P01024|CO3_HUMAN	Complement C3	75.25	A.RASHLGLA.R	2	412.74	1	25.19
Coltrol 1	P01024|CO3_HUMAN	Complement C3	75.25	R.ASHLGLAR.S	2	412.74	1	31.68
Coltrol 1	P01024|CO3_HUMAN	Complement C3	75.25	R.QHARASHLGLA.R	2	580.817	1	32.59
Coltrol 1	P01024|CO3_HUMAN	Complement C3	75.25	R.SVQLTEK.R	2	402.725	2	25.74
Coltrol 1	P01024|CO3_HUMAN	Complement C3	75.25	R.SVQLTEKR.M	2	480.776	1	26.43
Coltrol 1	P01024|CO3_HUMAN	Complement C3	75.25	R.SVQLTEKRM(+15.99)DK.V	2	675.854	1	32.28
Coltrol 1	P0C0L4|CO4A_HUMAN	Complement C4-A	84.59	H.ALQLNNR.Q	2	414.738	1	21.55
Coltrol 1	P0C0L4|CO4A_HUMAN	Complement C4-A	84.59	K.SHALQLNNR.Q	2	526.782	1	36.75
Coltrol 1	P0C0L4|CO4A_HUMAN	Complement C4-A	84.59	K.VGGNSKGTLKVL.R	2	586.854	1	32.64
Coltrol 1	P0C0L4|CO4A_HUMAN	Complement C4-A	84.59	R.N(+.98)GFKSHALQLNNR.Q	3	500.595	1	35.75
Coltrol 1	P0C0L4|CO4A_HUMAN	Complement C4-A	84.59	R.NGFKSHALQLNNR.Q	3	500.268	1	43.63
Coltrol 1	P0C0L4|CO4A_HUMAN	Complement C4-A	84.59	R.QGSFQGGFR.S	2	492.24	1	29.55
Coltrol 1	P02671|FIBA_HUMAN	Fibrinogen alpha chain	200.44	A.DSGEGDFLAEGGGVR.G	2	733.33	2	66.8
Coltrol 1	P02671|FIBA_HUMAN	Fibrinogen alpha chain	200.44	D.SGEGDFLAEGGGVR.G	2	675.817	2	63.07
Coltrol 1	P02671|FIBA_HUMAN	Fibrinogen alpha chain	200.44	K.ALTDM(+15.99)PQM(+15.99)R.M	2	547.75	2	31.57
Coltrol 1	P02671|FIBA_HUMAN	Fibrinogen alpha chain	200.44	K.ALTDM(+15.99)PQMR.M	2	539.754	1	35.41
Coltrol 1	P02671|FIBA_HUMAN	Fibrinogen alpha chain	200.44	K.ALTDMPQM(+15.99)R.M	2	539.756	1	25.89
Coltrol 1	P02671|FIBA_HUMAN	Fibrinogen alpha chain	200.44	K.ALTDMPQMR.M	2	531.756	3	30.1
Coltrol 1	P02671|FIBA_HUMAN	Fibrinogen alpha chain	200.44	K.LVTSKGDKELR.T	3	415.909	1	23.33
Coltrol 1	P02671|FIBA_HUMAN	Fibrinogen alpha chain	200.44	K.M(+15.99)ADEAGSEADHEGTHSTKRGHAK.S	5	488.419	3	37.45
Coltrol 1	P02671|FIBA_HUMAN	Fibrinogen alpha chain	200.44	K.M(+15.99)ADEAGSEADHEGTHSTKRGHAKSRPV.R	6	480.392	4	22.39
Coltrol 1	P02671|FIBA_HUMAN	Fibrinogen alpha chain	200.44	K.M(+15.99)KPVPDLVPGNFK.S	2	729.393	7	56.95
Coltrol 1	P02671|FIBA_HUMAN	Fibrinogen alpha chain	200.44	K.M(+15.99)KPVPDLVPGNFKSQLQK.V	3	681.374	3	30.94
Coltrol 1	P02671|FIBA_HUMAN	Fibrinogen alpha chain	200.44	K.MADEAGSEADHEGTHSTKRGHAK.S	5	485.22	3	25.92
Coltrol 1	P02671|FIBA_HUMAN	Fibrinogen alpha chain	200.44	K.MADEAGSEADHEGTHSTKRGHAKSRPV.R	6	477.727	5	32.78
Coltrol 1	P02671|FIBA_HUMAN	Fibrinogen alpha chain	200.44	K.MKPVPDLVPGNFK.S	2	721.395	5	53.86
Coltrol 1	P02671|FIBA_HUMAN	Fibrinogen alpha chain	200.44	K.QFTSSTSYNRGDSTFESK.S	3	681.309	1	26.54
Coltrol 1	P02671|FIBA_HUMAN	Fibrinogen alpha chain	200.44	K.SQLQKVPPEWK.A	2	670.371	4	51.41
Coltrol 1	P02671|FIBA_HUMAN	Fibrinogen alpha chain	200.44	K.SSSYSKQFTSSTSYNRGDSTFESK.S	4	671.054	2	46.12
Coltrol 1	P02671|FIBA_HUMAN	Fibrinogen alpha chain	200.44	K.SYKM(+15.99)ADEAGSEADHEGTHSTKRGHAK.S	5	564.057	2	25.51
Coltrol 1	P02671|FIBA_HUMAN	Fibrinogen alpha chain	200.44	K.SYKM(+15.99)ADEAGSEADHEGTHSTKRGHAKSRPV.R	7	465.936	2	36.08
Coltrol 1	P02671|FIBA_HUMAN	Fibrinogen alpha chain	200.44	K.SYKMADEAGSEADHEGTHSTKRGHAK.S	6	467.55	1	23.04
Coltrol 1	P02671|FIBA_HUMAN	Fibrinogen alpha chain	200.44	K.SYKMADEAGSEADHEGTHSTKRGHAKSRPV.R	6	540.76	2	28.73
Coltrol 1	P02671|FIBA_HUMAN	Fibrinogen alpha chain	200.44	L.IKM(+15.99)KPVPDLVPGNFK.S	3	566.991	2	35.56
Coltrol 1	P02671|FIBA_HUMAN	Fibrinogen alpha chain	200.44	R.TGKEKVTSGSTTTTR.R	3	518.607	1	52.25
Coltrol 1	P02671|FIBA_HUMAN	Fibrinogen alpha chain	200.44	S.GEGDFLAEGGGVR.G	2	632.3	1	54.52
Coltrol 1	P02671|FIBA_HUMAN	Fibrinogen alpha chain	200.44	T.ADSGEGDFLAEGGGVR.G	2	768.846	4	71.1
Coltrol 1	P02671|FIBA_HUMAN	Fibrinogen alpha chain	200.44	T.ADSGEGDFLAEGGGVRGPR.V	3	616.292	1	42.76
Coltrol 1	P02675|FIBB_HUMAN	Fibrinogen beta chain	125.57	G.VNDNEEGFFSAR.G	2	692.808	2	55.61
Coltrol 1	P02675|FIBB_HUMAN	Fibrinogen beta chain	125.57	K.IRPFFPQQ	2	516.784	2	43.81
Coltrol 1	P02675|FIBB_HUMAN	Fibrinogen beta chain	125.57	K.KREEAPSLRPAPPPISGGGYR.A	4	559.556	1	23.68
Coltrol 1	P02675|FIBB_HUMAN	Fibrinogen beta chain	125.57	K.M(+15.99)SM(+15.99)KIRPFFPQQ	2	771.379	2	32.83
Coltrol 1	P02675|FIBB_HUMAN	Fibrinogen beta chain	125.57	K.REEAPSLRPAPPPISGGGYR.A	4	527.53	1	23.96
Coltrol 1	P02675|FIBB_HUMAN	Fibrinogen beta chain	125.57	K.YQISVNK.Y	2	426.235	1	25.91
Coltrol 1	P02675|FIBB_HUMAN	Fibrinogen beta chain	125.57	M.KIRPFFPQQ	2	580.831	2	40.44
Coltrol 1	P02675|FIBB_HUMAN	Fibrinogen beta chain	125.57	M.SM(+15.99)KIRPFFPQQ	2	697.865	2	41.87
Coltrol 1	P02675|FIBB_HUMAN	Fibrinogen beta chain	125.57	N.EEGFFSAR.G	2	471.719	1	27.44
Coltrol 1	P02675|FIBB_HUMAN	Fibrinogen beta chain	125.57	R.GHRPLDKKREEAPSLRPAPPPISGGGYR.A	5	608.533	2	31.35
Coltrol 1	P02751|FINC_HUMAN	Fibronectin	48.81	R.VPGTSTSATLTGLTR.G	2	731.398	1	48.81
Coltrol 1	Q15485|FCN2_HUMAN	Ficolin-2	27.08	K.VSEM(+15.99)KVRPA	2	516.777	1	27.08
Coltrol 1	P19827|ITIH1_HUMAN	Inter-alpha-trypsin inhibitor heavy chain H1	63.13	K.AAISGENAGLVR.A	2	579.317	1	44.67
Coltrol 1	P19827|ITIH1_HUMAN	Inter-alpha-trypsin inhibitor heavy chain H1	63.13	R.KAAISGENAGLVR.A	3	429.246	1	36.92
Coltrol 1	P19823|ITIH2_HUMAN	Inter-alpha-trypsin inhibitor heavy chain H2	156.52	K.GKTAGLVR.S	2	401.249	1	23.35
Coltrol 1	P19823|ITIH2_HUMAN	Inter-alpha-trypsin inhibitor heavy chain H2	156.52	K.IQPSGGTNINEALLR.A	2	791.929	1	40.88
Coltrol 1	P19823|ITIH2_HUMAN	Inter-alpha-trypsin inhibitor heavy chain H2	156.52	R.AKGKTAGLV.R	2	422.765	1	34.68
Coltrol 1	P19823|ITIH2_HUMAN	Inter-alpha-trypsin inhibitor heavy chain H2	156.52	R.ALYAQARAK.G	2	496.286	1	38.92
Coltrol 1	P19823|ITIH2_HUMAN	Inter-alpha-trypsin inhibitor heavy chain H2	156.52	R.ALYAQARAKG.K	2	524.797	1	40.4
Coltrol 1	P19823|ITIH2_HUMAN	Inter-alpha-trypsin inhibitor heavy chain H2	156.52	R.ALYAQARAKGK.T	2	588.844	1	40.02
Coltrol 1	P19823|ITIH2_HUMAN	Inter-alpha-trypsin inhibitor heavy chain H2	156.52	R.ALYAQARAKGKTAGLV.R	3	539.985	2	26.98
Coltrol 1	P19823|ITIH2_HUMAN	Inter-alpha-trypsin inhibitor heavy chain H2	156.52	R.SSALDM(+15.99)ENFR.T	2	593.263	1	44.91
Coltrol 1	P19823|ITIH2_HUMAN	Inter-alpha-trypsin inhibitor heavy chain H2	156.52	R.SSALDMENFR.T	2	585.265	1	38.81
Coltrol 1	P19823|ITIH2_HUMAN	Inter-alpha-trypsin inhibitor heavy chain H2	156.52	R.SSIKEKTVGR.A	2	552.82	1	34.06
Coltrol 1	P19823|ITIH2_HUMAN	Inter-alpha-trypsin inhibitor heavy chain H2	156.52	R.YIEKIQPSGGTNINEALLR.A	3	706.05	1	78.7
Coltrol 1	P19823|ITIH2_HUMAN	Inter-alpha-trypsin inhibitor heavy chain H2	156.52	Y.AQARAKGKTAGLV.R	3	424.256	1	27.91
Coltrol 1	Q14624|ITIH4_HUMAN	Inter-alpha-trypsin inhibitor heavy chain H4	46.92	A.KIPKPEASFSPR.R	3	452.927	1	21.44
Coltrol 1	Q14624|ITIH4_HUMAN	Inter-alpha-trypsin inhibitor heavy chain H4	46.92	R.MNFRPGVLSSR.Q	3	421.892	1	36.2
Coltrol 1	P02679-2|FIBG_HUMAN	Isoform Gamma-A of Fibrinogen gamma chain	66.88	K.KNWIQYK.E	2	490.273	1	25.12
Coltrol 1	P02679-2|FIBG_HUMAN	Isoform Gamma-A of Fibrinogen gamma chain	66.88	K.VGPEADKYR.L	2	517.766	1	40.98
Coltrol 1	P02679-2|FIBG_HUMAN	Isoform Gamma-A of Fibrinogen gamma chain	66.88	R.TSTADYAM(+15.99)FK.V	2	575.758	1	35.04
Coltrol 1	P35527|K1C9_HUMAN	Keratin type I cytoskeletal 9	62.45	L.SRSGGGGGGGLGSGGSIR.S	3	492.58	1	39.69
Coltrol 1	P35527|K1C9_HUMAN	Keratin type I cytoskeletal 9	62.45	L.SRSGGGGGGGLGSGGSIRSS.Y	3	550.601	1	42.6
Coltrol 1	P04264|K2C1_HUMAN	Keratin type II cytoskeletal 1	44.78	Y.RGGSGGGGGGSSGGRGSGGGSSGGSIGGR.G	4	559.758	1	35.62
Coltrol 1	P01042|KNG1_HUMAN	Kininogen-1	48.93	R.AQRQVVAGLNFR.I	3	453.591	1	39.31
Coltrol 1	P00734|THRB_HUMAN	Prothrombin	85.9	R.NIEKISMLEK.I	2	602.833	1	39.37
Coltrol 1	P00734|THRB_HUMAN	Prothrombin	85.9	R.TATSEYQTFFNPR.T	2	781.366	2	66.21
Coltrol 1	P02768|ALBU_HUMAN	Serum albumin	53.38	K.KVPQVSTPTLVEVSR.N	3	547.315	1	53.38
Coltrol 1	P35443|TSP4_HUMAN	Thrombospondin-4	27.12	R.AVAEPGIQLK.A	2	513.303	1	27.12
Coltrol 1	Q8WZ42|TITIN_HUMAN	Titin	25.34	T.S(+42.01)VPGTVKPEDKLE.A	2	720.881	2	25.34
Coltrol 1	P67936|TPM4_HUMAN	Tropomyosin alpha-4 chain	41.92	M.A(+42.01)GLNSLEAVKR.K	2	600.339	1	41.92
Coltrol 1	Q8NA69|CS045_HUMAN	Uncharacterized protein C19orf45	24.84	E.KIDPLVPQ.P	2	455.273	7	24.84
Coltrol 1	P04004|VTNC_HUMAN	Vitronectin	61.08	R.IYISGM(+15.99)APRPSLAK.K	2	760.418	3	45.34
Coltrol 1	P04004|VTNC_HUMAN	Vitronectin	61.08	R.IYISGMAPRPSLAK.K	2	752.42	2	47.32
Coltrol 1	P04004|VTNC_HUMAN	Vitronectin	61.08	R.RVDTVDPPYPR.S	2	657.844	5	27.52
treated 1	P60709|ACTB_HUMAN	Actin cytoplasmic 1	24.98	R.AVFPSIVGRPR.H	2	599.854	3	24.98
treated 1	P01009|A1AT_HUMAN	Alpha-1-antitrypsin	89.52	L.FMGKVVNPTQK	3	416.897	1	38.09
treated 1	P01009|A1AT_HUMAN	Alpha-1-antitrypsin	89.52	P.LFM(+15.99)GKVVNPTQK	3	459.922	1	44.23
treated 1	P01009|A1AT_HUMAN	Alpha-1-antitrypsin	89.52	P.LFMGKVVNPTQ.K	2	617.335	2	48.53
treated 1	P01009|A1AT_HUMAN	Alpha-1-antitrypsin	89.52	P.LFMGKVVNPTQK	2	681.382	1	52.55
treated 1	P08697|A2AP_HUMAN	Alpha-2-antiplasmin	62.7	S.LKGFPRGDK.L	2	509.294	1	15.01
treated 1	P08697|A2AP_HUMAN	Alpha-2-antiplasmin	62.7	T.LLKLGNQEPGGQTA.L	2	713.387	1	55.19
treated 1	P02765|FETUA_HUMAN	Alpha-2-HS-glycoprotein	180.16	G.VVSLGSPSGEVSHPRKT.R	4	434.988	3	36.53
treated 1	P02765|FETUA_HUMAN	Alpha-2-HS-glycoprotein	180.16	H.QLHRAHYDLR.H	3	436.901	1	21.67
treated 1	P02765|FETUA_HUMAN	Alpha-2-HS-glycoprotein	180.16	H.VLDPTPVAR.C	2	484.283	1	21.41
treated 1	P02765|FETUA_HUMAN	Alpha-2-HS-glycoprotein	180.16	H.VLLAAPPGHQLHR.A	3	470.276	1	28.45
treated 1	P02765|FETUA_HUMAN	Alpha-2-HS-glycoprotein	180.16	L.AAPPGHQLHR.A	2	542.291	1	36.78
treated 1	P02765|FETUA_HUMAN	Alpha-2-HS-glycoprotein	180.16	L.LAAPPGHQLHR.A	2	598.835	2	41.28
treated 1	P02765|FETUA_HUMAN	Alpha-2-HS-glycoprotein	180.16	M.GVVSLGSPSGEVSHPRKT.R	4	449.243	2	32.47
treated 1	P02765|FETUA_HUMAN	Alpha-2-HS-glycoprotein	180.16	P.LGAPGLPPAGSPPDSH.V	2	735.372	1	45.08
treated 1	P02765|FETUA_HUMAN	Alpha-2-HS-glycoprotein	180.16	P.LGAPGLPPAGSPPDSHV.L	2	784.905	11	55.52
treated 1	P02765|FETUA_HUMAN	Alpha-2-HS-glycoprotein	180.16	P.LGAPGLPPAGSPPDSHVL.L	2	841.448	4	55.45
treated 1	P02765|FETUA_HUMAN	Alpha-2-HS-glycoprotein	180.16	P.LGAPGLPPAGSPPDSHVLL.A	2	897.99	2	58.58
treated 1	P02765|FETUA_HUMAN	Alpha-2-HS-glycoprotein	180.16	R.AHYDLRHTFM(+15.99)G.V	3	455.211	2	37.15
treated 1	P02765|FETUA_HUMAN	Alpha-2-HS-glycoprotein	180.16	R.AHYDLRHTFM(+15.99)GVVS.L	3	550.266	2	26.4
treated 1	P02765|FETUA_HUMAN	Alpha-2-HS-glycoprotein	180.16	R.AHYDLRHTFMG.V	2	674.314	1	46.1
treated 1	P02765|FETUA_HUMAN	Alpha-2-HS-glycoprotein	180.16	R.HTFMGVVSLGSPSGEVSHPRKT.R	4	578.295	2	35.77
treated 1	P02765|FETUA_HUMAN	Alpha-2-HS-glycoprotein	180.16	R.IRHFKV	2	400.249	2	23.86
treated 1	P02765|FETUA_HUMAN	Alpha-2-HS-glycoprotein	180.16	R.TVVQPSVGA.A	2	429.239	1	31.99
treated 1	P02765|FETUA_HUMAN	Alpha-2-HS-glycoprotein	180.16	S.APHGPGLIYR.Q	2	540.8	1	34.19
treated 1	P02765|FETUA_HUMAN	Alpha-2-HS-glycoprotein	180.16	S.APHGPGLIYRQPN.C	3	473.921	2	35.57
treated 1	P02765|FETUA_HUMAN	Alpha-2-HS-glycoprotein	180.16	S.LGSPSGEVSHPR.K	2	611.811	2	45.28
treated 1	P02765|FETUA_HUMAN	Alpha-2-HS-glycoprotein	180.16	S.LGSPSGEVSHPRKT.R	2	726.38	3	44.67
treated 1	P02765|FETUA_HUMAN	Alpha-2-HS-glycoprotein	180.16	T.FM(+15.99)GVVSLGSPSGEVSHPRKT.R	3	696.688	2	43.64
treated 1	P02765|FETUA_HUMAN	Alpha-2-HS-glycoprotein	180.16	V.LLAAPPGHQ.L	2	452.256	2	24.28
treated 1	P02765|FETUA_HUMAN	Alpha-2-HS-glycoprotein	180.16	V.LLAAPPGHQLH.R	2	577.327	1	36.51
treated 1	P02765|FETUA_HUMAN	Alpha-2-HS-glycoprotein	180.16	V.LLAAPPGHQLHR.A	2	655.378	6	39.78
treated 1	P02647|APOA1_HUMAN	Apolipoprotein A-I	267.39	A.LEDLRQGLLP.V	2	577.332	1	19.32
treated 1	P02647|APOA1_HUMAN	Apolipoprotein A-I	267.39	A.LEDLRQGLLPVLES.F	2	791.444	2	40.55
treated 1	P02647|APOA1_HUMAN	Apolipoprotein A-I	267.39	A.LEEYTKK.L	2	455.745	1	25.83
treated 1	P02647|APOA1_HUMAN	Apolipoprotein A-I	267.39	A.LEEYTKKLNT.Q	2	619.835	3	43.37
treated 1	P02647|APOA1_HUMAN	Apolipoprotein A-I	267.39	A.LEEYTKKLNTQ	2	683.865	6	47.92
treated 1	P02647|APOA1_HUMAN	Apolipoprotein A-I	267.39	A.LGKQLNLK.L	2	457.295	1	29.98
treated 1	P02647|APOA1_HUMAN	Apolipoprotein A-I	267.39	A.LKEN(+.98)GGARLAE.Y	2	579.808	1	21.54
treated 1	P02647|APOA1_HUMAN	Apolipoprotein A-I	267.39	A.LKENGGARLAEYHAKATEH.L	5	419.819	2	14.44
treated 1	P02647|APOA1_HUMAN	Apolipoprotein A-I	267.39	A.LRTHLAPYSDE.L	2	651.327	2	49.04
treated 1	P02647|APOA1_HUMAN	Apolipoprotein A-I	267.39	A.LRTHLAPYSDELR.Q	3	524.283	1	45.54
treated 1	P02647|APOA1_HUMAN	Apolipoprotein A-I	267.39	A.LRTHLAPYSDELRQR.L	4	464.503	1	31.02
treated 1	P02647|APOA1_HUMAN	Apolipoprotein A-I	267.39	D.LRQGLLPVLE.S	2	569.352	2	22.04
treated 1	P02647|APOA1_HUMAN	Apolipoprotein A-I	267.39	D.LRQGLLPVLES.F	2	612.868	21	32.28
treated 1	P02647|APOA1_HUMAN	Apolipoprotein A-I	267.39	D.LRQGLLPVLESFK.V	3	500.635	1	33.78
treated 1	P02647|APOA1_HUMAN	Apolipoprotein A-I	267.39	E.EYTKKLNTQ	2	562.798	1	44.15
treated 1	P02647|APOA1_HUMAN	Apolipoprotein A-I	267.39	E.KLSPLGEEM(+15.99)R.D	2	588.307	2	24.98
treated 1	P02647|APOA1_HUMAN	Apolipoprotein A-I	267.39	E.KLSPLGEEMR.D	2	580.31	1	30.82
treated 1	P02647|APOA1_HUMAN	Apolipoprotein A-I	267.39	E.LQEGARQKLHE.L	2	654.851	2	25.03
treated 1	P02647|APOA1_HUMAN	Apolipoprotein A-I	267.39	E.LQEKLSPLGEE.M	2	621.831	1	40.68
treated 1	P02647|APOA1_HUMAN	Apolipoprotein A-I	267.39	E.LQEKLSPLGEEM(+15.99)R.D	3	515.933	2	42.99
treated 1	P02647|APOA1_HUMAN	Apolipoprotein A-I	267.39	E.LQEKLSPLGEEMR.D	3	510.603	2	51.16
treated 1	P02647|APOA1_HUMAN	Apolipoprotein A-I	267.39	E.LYRQKVEP.L	2	516.794	2	25.15
treated 1	P02647|APOA1_HUMAN	Apolipoprotein A-I	267.39	E.LYRQKVEPLRAE.L	3	501.288	1	20.79
treated 1	P02647|APOA1_HUMAN	Apolipoprotein A-I	267.39	E.VKAKVQPYLDDF.Q	2	711.884	2	59.26
treated 1	P02647|APOA1_HUMAN	Apolipoprotein A-I	267.39	E.YHAKATEHLS.T	2	578.789	1	39.07
treated 1	P02647|APOA1_HUMAN	Apolipoprotein A-I	267.39	E.YHAKATEHLST.L	2	629.312	3	46.88
treated 1	P02647|APOA1_HUMAN	Apolipoprotein A-I	267.39	E.YHAKATEHLSTLSEK.A	4	429.474	2	36.62
treated 1	P02647|APOA1_HUMAN	Apolipoprotein A-I	267.39	E.YHAKATEHLSTLSEKAKPA.L	4	521.279	2	19.37
treated 1	P02647|APOA1_HUMAN	Apolipoprotein A-I	267.39	E.YTKKLN(+.98)TQ	2	498.77	1	28.88
treated 1	P02647|APOA1_HUMAN	Apolipoprotein A-I	267.39	E.YTKKLNT.Q	2	434.249	1	24.4
treated 1	P02647|APOA1_HUMAN	Apolipoprotein A-I	267.39	E.YTKKLNTQ	2	498.278	2	40.28
treated 1	P02647|APOA1_HUMAN	Apolipoprotein A-I	267.39	F.LSALEEYTK.K	2	527.275	2	32.51
treated 1	P02647|APOA1_HUMAN	Apolipoprotein A-I	267.39	F.LSALEEYTKK.L	2	591.324	1	39.72
treated 1	P02647|APOA1_HUMAN	Apolipoprotein A-I	267.39	F.LSALEEYTKKL.N	3	432.245	1	17.24
treated 1	P02647|APOA1_HUMAN	Apolipoprotein A-I	267.39	F.LSALEEYTKKLN.T	2	704.886	3	58.82
treated 1	P02647|APOA1_HUMAN	Apolipoprotein A-I	267.39	F.LSALEEYTKKLNT.Q	2	755.408	9	56.07
treated 1	P02647|APOA1_HUMAN	Apolipoprotein A-I	267.39	F.LSALEEYTKKLNTQ	2	819.438	58	61.19
treated 1	P02647|APOA1_HUMAN	Apolipoprotein A-I	267.39	G.ARLAEYHAKATEH.L	3	499.589	1	34.28
treated 1	P02647|APOA1_HUMAN	Apolipoprotein A-I	267.39	H.AKATEHLST.L	2	479.252	1	41.32
treated 1	P02647|APOA1_HUMAN	Apolipoprotein A-I	267.39	H.LSTLSEKAKPA.L	2	572.83	2	44.72
treated 1	P02647|APOA1_HUMAN	Apolipoprotein A-I	267.39	H.LSTLSEKAKPALED.L	2	751.408	2	61.27
treated 1	P02647|APOA1_HUMAN	Apolipoprotein A-I	267.39	H.LSTLSEKAKPALEDLR.Q	2	886	6	50.25
treated 1	P02647|APOA1_HUMAN	Apolipoprotein A-I	267.39	H.LSTLSEKAKPALEDLRQG.L	3	652.695	1	42.54
treated 1	P02647|APOA1_HUMAN	Apolipoprotein A-I	267.39	K.AKPALEDLR.Q	2	506.793	1	26.37
treated 1	P02647|APOA1_HUMAN	Apolipoprotein A-I	267.39	K.AKPALEDLRQGLLP.V	2	760.945	2	12.33
treated 1	P02647|APOA1_HUMAN	Apolipoprotein A-I	267.39	K.AKVQPYLDDF.Q	2	598.302	1	39.34
treated 1	P02647|APOA1_HUMAN	Apolipoprotein A-I	267.39	K.LHELQEK.L	2	448.743	1	20.77
treated 1	P02647|APOA1_HUMAN	Apolipoprotein A-I	267.39	K.LSPLGEEMR.D	2	516.262	2	32.4
treated 1	P02647|APOA1_HUMAN	Apolipoprotein A-I	267.39	L.RQGLLPVLES.F	2	556.326	1	25.26
treated 1	P02647|APOA1_HUMAN	Apolipoprotein A-I	267.39	L.SALEEYTKKLNTQ	2	762.899	2	53.33
treated 1	P02647|APOA1_HUMAN	Apolipoprotein A-I	267.39	L.YRQKVEP.L	2	460.251	1	12.2
treated 1	P02647|APOA1_HUMAN	Apolipoprotein A-I	267.39	N.LKLLDNWDS.V	2	552.291	1	25.54
treated 1	P02647|APOA1_HUMAN	Apolipoprotein A-I	267.39	N.LKLLDNWDSVTST.F	2	746.386	1	39.9
treated 1	P02647|APOA1_HUMAN	Apolipoprotein A-I	267.39	P.LRAELQEGAR.Q	2	571.816	1	22.29
treated 1	P02647|APOA1_HUMAN	Apolipoprotein A-I	267.39	P.LRAELQEGARQK.L	3	466.931	1	19.32
treated 1	P02647|APOA1_HUMAN	Apolipoprotein A-I	267.39	Q.FEGSALGKQLNLK.L	3	468.932	1	18.79
treated 1	P02647|APOA1_HUMAN	Apolipoprotein A-I	267.39	R.ARAHVDALR.T	2	504.786	1	27.89
treated 1	P02647|APOA1_HUMAN	Apolipoprotein A-I	267.39	R.DRARAHVDALR.T	2	640.35	2	18.09
treated 1	P02647|APOA1_HUMAN	Apolipoprotein A-I	267.39	R.LAARLEALKEN(+.98)GGAR.L	3	523.96	1	17.02
treated 1	P02647|APOA1_HUMAN	Apolipoprotein A-I	267.39	R.LAARLEALKENGGAR.L	3	523.634	1	31.44
treated 1	P02647|APOA1_HUMAN	Apolipoprotein A-I	267.39	R.LAARLEALKENGGARLAE.Y	3	628.019	1	12.18
treated 1	P02647|APOA1_HUMAN	Apolipoprotein A-I	267.39	R.LAEYHAK.A	2	416.22	1	25.87
treated 1	P02647|APOA1_HUMAN	Apolipoprotein A-I	267.39	R.LAEYHAKAT.E	2	502.262	1	36.51
treated 1	P02647|APOA1_HUMAN	Apolipoprotein A-I	267.39	R.LAEYHAKATEH.L	2	635.312	3	53.27
treated 1	P02647|APOA1_HUMAN	Apolipoprotein A-I	267.39	R.LAEYHAKATEHLST.L	3	524.267	2	48.99
treated 1	P02647|APOA1_HUMAN	Apolipoprotein A-I	267.39	R.LEALKENGGAR.L	2	579.315	2	21.26
treated 1	P02647|APOA1_HUMAN	Apolipoprotein A-I	267.39	R.LEALKENGGARLAE.Y	2	735.899	2	38.78
treated 1	P02647|APOA1_HUMAN	Apolipoprotein A-I	267.39	R.LEALKENGGARLAEYHAKATEH.L	5	482.452	1	10.86
treated 1	P02647|APOA1_HUMAN	Apolipoprotein A-I	267.39	R.QGLLPVLES.F	2	478.275	2	25.91
treated 1	P02647|APOA1_HUMAN	Apolipoprotein A-I	267.39	R.QKVEPLRAE.L	2	535.302	1	22.41
treated 1	P02647|APOA1_HUMAN	Apolipoprotein A-I	267.39	R.THLAPYSDE.L	2	516.735	4	38.98
treated 1	P02647|APOA1_HUMAN	Apolipoprotein A-I	267.39	R.THLAPYSDELR.Q	3	434.552	7	38.12
treated 1	P02647|APOA1_HUMAN	Apolipoprotein A-I	267.39	R.THLAPYSDELRQR.L	2	793.406	3	43.83
treated 1	P02647|APOA1_HUMAN	Apolipoprotein A-I	267.39	R.THLAPYSDELRQRLAAR.L	3	666.359	1	13.81
treated 1	P02647|APOA1_HUMAN	Apolipoprotein A-I	267.39	S.FKVSFLSA.L	2	449.755	1	22.91
treated 1	P02647|APOA1_HUMAN	Apolipoprotein A-I	267.39	S.FLSALEEYTK.K	2	600.81	1	30.22
treated 1	P02647|APOA1_HUMAN	Apolipoprotein A-I	267.39	S.FLSALEEYTKK.L	2	664.856	2	42.14
treated 1	P02647|APOA1_HUMAN	Apolipoprotein A-I	267.39	S.FLSALEEYTKKLNT.Q	2	828.944	2	52.35
treated 1	P02647|APOA1_HUMAN	Apolipoprotein A-I	267.39	S.FLSALEEYTKKLNTQ	2	892.973	3	66.09
treated 1	P02647|APOA1_HUMAN	Apolipoprotein A-I	267.39	T.FSKLREQLGPVTQE.F	3	544.628	1	21.78
treated 1	P02647|APOA1_HUMAN	Apolipoprotein A-I	267.39	T.LSEKAKPA.L	2	422.249	3	29.76
treated 1	P02647|APOA1_HUMAN	Apolipoprotein A-I	267.39	T.LSEKAKPALED.L	2	600.827	1	40.88
treated 1	P02647|APOA1_HUMAN	Apolipoprotein A-I	267.39	T.LSEKAKPALEDLR.Q	3	490.616	1	38.26
treated 1	P02647|APOA1_HUMAN	Apolipoprotein A-I	267.39	V.LESFKVSF.L	2	478.757	1	34.34
treated 1	P02647|APOA1_HUMAN	Apolipoprotein A-I	267.39	V.LKDSGRDY.V	2	477.236	1	12.89
treated 1	P02647|APOA1_HUMAN	Apolipoprotein A-I	267.39	V.LKDSGRDYVSQ.F	2	634.315	2	42.36
treated 1	P02647|APOA1_HUMAN	Apolipoprotein A-I	267.39	V.LKDSGRDYVSQFEGSA.L	2	879.916	2	58.5
treated 1	P02647|APOA1_HUMAN	Apolipoprotein A-I	267.39	Y.VSQFEGSALGKQLN.L	2	739.383	1	72.99
treated 1	P02652|APOA2_HUMAN	Apolipoprotein A-II	201.88	A.KSYFEKSKEQLTPL.I	3	566.639	1	14.02
treated 1	P02652|APOA2_HUMAN	Apolipoprotein A-II	201.88	D.LM(+15.99)EKVKSPE.L	2	538.784	1	23.99
treated 1	P02652|APOA2_HUMAN	Apolipoprotein A-II	201.88	D.LMEKVKSPE.L	2	530.788	1	32.33
treated 1	P02652|APOA2_HUMAN	Apolipoprotein A-II	201.88	E.AKSYFEK.S	2	436.728	1	25.55
treated 1	P02652|APOA2_HUMAN	Apolipoprotein A-II	201.88	E.AKSYFEKSKEQLTP.L	3	552.625	1	30.86
treated 1	P02652|APOA2_HUMAN	Apolipoprotein A-II	201.88	E.AKSYFEKSKEQLTPL.I	2	884.976	3	58.23
treated 1	P02652|APOA2_HUMAN	Apolipoprotein A-II	201.88	E.LQAEAKSY.F	2	455.236	2	29.85
treated 1	P02652|APOA2_HUMAN	Apolipoprotein A-II	201.88	E.LQAEAKSYF.E	2	528.77	1	28.54
treated 1	P02652|APOA2_HUMAN	Apolipoprotein A-II	201.88	E.LQAEAKSYFEKSKEQLTPL.I	3	737.393	3	20.43
treated 1	P02652|APOA2_HUMAN	Apolipoprotein A-II	201.88	E.QLTPLIKKAGTELVN.F	3	542.324	1	25.07
treated 1	P02652|APOA2_HUMAN	Apolipoprotein A-II	201.88	F.LSYFVELGTQPAT.Q	2	713.365	1	48.58
treated 1	P02652|APOA2_HUMAN	Apolipoprotein A-II	201.88	F.LSYFVELGTQPATQ	2	777.394	2	57.09
treated 1	P02652|APOA2_HUMAN	Apolipoprotein A-II	201.88	F.VELGTQPAT.Q	2	458.242	2	30.01
treated 1	P02652|APOA2_HUMAN	Apolipoprotein A-II	201.88	F.VELGTQPATQ	2	522.271	1	47.24
treated 1	P02652|APOA2_HUMAN	Apolipoprotein A-II	201.88	K.KAGTELVN.F	2	416.231	1	15.32
treated 1	P02652|APOA2_HUMAN	Apolipoprotein A-II	201.88	K.KAGTELVNF.L	2	489.765	2	28.55
treated 1	P02652|APOA2_HUMAN	Apolipoprotein A-II	201.88	K.SYFEKSKEQLTPL.I	3	523.942	1	19.06
treated 1	P02652|APOA2_HUMAN	Apolipoprotein A-II	201.88	K.VKSPELQAE.A	2	500.768	3	38.47
treated 1	P02652|APOA2_HUMAN	Apolipoprotein A-II	201.88	K.VKSPELQAEAK.S	3	400.558	1	39.21
treated 1	P02652|APOA2_HUMAN	Apolipoprotein A-II	201.88	K.VKSPELQAEAKSY.F	3	483.925	2	52.83
treated 1	P02652|APOA2_HUMAN	Apolipoprotein A-II	201.88	L.IKKAGTELVN.F	2	536.82	2	32.41
treated 1	P02652|APOA2_HUMAN	Apolipoprotein A-II	201.88	L.IKKAGTELVNF.L	2	610.355	4	48.34
treated 1	P02652|APOA2_HUMAN	Apolipoprotein A-II	201.88	P.LIKKAGTELVN.F	2	593.363	2	37.92
treated 1	P02652|APOA2_HUMAN	Apolipoprotein A-II	201.88	P.LIKKAGTELVNF.L	2	666.896	1	52.27
treated 1	P02652|APOA2_HUMAN	Apolipoprotein A-II	201.88	Q.LTPLIKK.A	2	406.783	1	13.12
treated 1	P02652|APOA2_HUMAN	Apolipoprotein A-II	201.88	Q.LTPLIKKAGTELVN.F	2	748.955	2	50.81
treated 1	P02652|APOA2_HUMAN	Apolipoprotein A-II	201.88	Q.LTPLIKKAGTELVNF.L	3	548.661	1	28.24
treated 1	P02652|APOA2_HUMAN	Apolipoprotein A-II	201.88	S.YFVELGTQPAT.Q	2	613.308	1	32.06
treated 1	P02652|APOA2_HUMAN	Apolipoprotein A-II	201.88	S.YFVELGTQPATQ	2	677.336	1	49.29
treated 1	P02652|APOA2_HUMAN	Apolipoprotein A-II	201.88	Y.FEKSKEQLTP.L	2	603.821	3	37.67
treated 1	P02652|APOA2_HUMAN	Apolipoprotein A-II	201.88	Y.FEKSKEQLTPL.I	2	660.362	2	42.75
treated 1	P02652|APOA2_HUMAN	Apolipoprotein A-II	201.88	Y.FQTVTDYGKD.L	2	587.274	1	39.32
treated 1	P02652|APOA2_HUMAN	Apolipoprotein A-II	201.88	Y.FQTVTDYGKDL.M	2	643.815	2	48.39
treated 1	P02652|APOA2_HUMAN	Apolipoprotein A-II	201.88	Y.FQTVTDYGKDLM(+15.99)EK.V	2	845.901	4	53.58
treated 1	P02652|APOA2_HUMAN	Apolipoprotein A-II	201.88	Y.FQTVTDYGKDLMEK.V	2	837.903	4	55.72
treated 1	P02652|APOA2_HUMAN	Apolipoprotein A-II	201.88	Y.FVELGTQPAT.Q	2	531.774	2	38.27
treated 1	P02652|APOA2_HUMAN	Apolipoprotein A-II	201.88	Y.FVELGTQPATQ	2	595.805	2	50.39
treated 1	P06727|APOA4_HUMAN	Apolipoprotein A-IV	237.74	A.LVQQMEQ.L	2	438.218	1	27.02
treated 1	P06727|APOA4_HUMAN	Apolipoprotein A-IV	237.74	A.SLRPHADE.L	2	462.728	1	33.08
treated 1	P06727|APOA4_HUMAN	Apolipoprotein A-IV	237.74	D.LQKKLVPFATE.L	2	637.378	3	51.5
treated 1	P06727|APOA4_HUMAN	Apolipoprotein A-IV	237.74	D.LQKKLVPFATELHER.L	3	603.683	1	54.86
treated 1	P06727|APOA4_HUMAN	Apolipoprotein A-IV	237.74	D.LRDKVNSF.F	2	489.772	1	16.15
treated 1	P06727|APOA4_HUMAN	Apolipoprotein A-IV	237.74	D.LRDKVNSFF.S	2	563.305	1	27.21
treated 1	P06727|APOA4_HUMAN	Apolipoprotein A-IV	237.74	D.LRDKVNSFFST.F	2	657.344	1	38.34
treated 1	P06727|APOA4_HUMAN	Apolipoprotein A-IV	237.74	E.FKVKIDQTVEE.L	2	668.36	1	40.67
treated 1	P06727|APOA4_HUMAN	Apolipoprotein A-IV	237.74	E.LKAKIDQN.V	2	465.272	1	28.72
treated 1	P06727|APOA4_HUMAN	Apolipoprotein A-IV	237.74	E.LKAKIDQNVEE.L	2	643.85	2	41.52
treated 1	P06727|APOA4_HUMAN	Apolipoprotein A-IV	237.74	E.LKARISAS.A	2	423.262	1	21.34
treated 1	P06727|APOA4_HUMAN	Apolipoprotein A-IV	237.74	E.LKARISASAEE.L	2	587.825	2	38.78
treated 1	P06727|APOA4_HUMAN	Apolipoprotein A-IV	237.74	E.LKARISASAEELR.Q	3	481.947	1	45.76
treated 1	P06727|APOA4_HUMAN	Apolipoprotein A-IV	237.74	E.LKGRLTPYADE.F	2	631.841	2	37.42
treated 1	P06727|APOA4_HUMAN	Apolipoprotein A-IV	237.74	E.LKGRLTPYADEF.K	2	705.372	3	36.98
treated 1	P06727|APOA4_HUMAN	Apolipoprotein A-IV	237.74	E.LKGRLTPYADEFK.V	3	513.282	2	43.29
treated 1	P06727|APOA4_HUMAN	Apolipoprotein A-IV	237.74	E.LQQRLEPYADQ.L	2	680.845	1	44.34
treated 1	P06727|APOA4_HUMAN	Apolipoprotein A-IV	237.74	E.LQQRLEPYADQLR.T	3	543.961	2	49.51
treated 1	P06727|APOA4_HUMAN	Apolipoprotein A-IV	237.74	E.LRQRLAPLAEDVRGN.L	4	427.745	2	46.75
treated 1	P06727|APOA4_HUMAN	Apolipoprotein A-IV	237.74	E.LRRSLAPYAQDT.Q	2	695.875	2	31.2
treated 1	P06727|APOA4_HUMAN	Apolipoprotein A-IV	237.74	E.LRRSLAPYAQDTQEK.L	3	592.651	2	16.65
treated 1	P06727|APOA4_HUMAN	Apolipoprotein A-IV	237.74	E.QLRQKLGPHAGDVEGH.L	4	436.232	2	32.37
treated 1	P06727|APOA4_HUMAN	Apolipoprotein A-IV	237.74	F.FSTFKEKESQDKT.L	3	525.593	1	20.62
treated 1	P06727|APOA4_HUMAN	Apolipoprotein A-IV	237.74	H.LQKSELTQQ.L	2	537.792	1	39.08
treated 1	P06727|APOA4_HUMAN	Apolipoprotein A-IV	237.74	H.LQKSELTQQLNA.L	2	686.874	1	47.83
treated 1	P06727|APOA4_HUMAN	Apolipoprotein A-IV	237.74	H.LQKSELTQQLNAL.F	2	743.416	1	51.83
treated 1	P06727|APOA4_HUMAN	Apolipoprotein A-IV	237.74	H.LSFLEKDLRDKVNS.F	3	555.303	2	21.26
treated 1	P06727|APOA4_HUMAN	Apolipoprotein A-IV	237.74	K.ALVQQMEQ.L	2	473.736	1	27.05
treated 1	P06727|APOA4_HUMAN	Apolipoprotein A-IV	237.74	K.LGPHAGDVEGH.L	2	544.758	1	42.77
treated 1	P06727|APOA4_HUMAN	Apolipoprotein A-IV	237.74	K.LNHQLEG.L	2	405.707	2	20.57
treated 1	P06727|APOA4_HUMAN	Apolipoprotein A-IV	237.74	K.LNHQLEGLT.F	2	512.774	1	37.04
treated 1	P06727|APOA4_HUMAN	Apolipoprotein A-IV	237.74	K.LNHQLEGLTFQ.M	2	650.336	2	43.8
treated 1	P06727|APOA4_HUMAN	Apolipoprotein A-IV	237.74	K.LVPFATELHER.L	3	437.906	3	28.81
treated 1	P06727|APOA4_HUMAN	Apolipoprotein A-IV	237.74	N.FNKALVQQMEQ.L	2	668.338	1	56.9
treated 1	P06727|APOA4_HUMAN	Apolipoprotein A-IV	237.74	N.KALVQQM(+15.99)EQ.L	2	545.779	1	35.34
treated 1	P06727|APOA4_HUMAN	Apolipoprotein A-IV	237.74	N.LRELQQRLEPYADQ.L	3	586.975	1	23.12
treated 1	P06727|APOA4_HUMAN	Apolipoprotein A-IV	237.74	N.LRGNTEGL.Q	2	430.234	1	23.91
treated 1	P06727|APOA4_HUMAN	Apolipoprotein A-IV	237.74	N.TQAEQLR.R	2	423.225	1	15.11
treated 1	P06727|APOA4_HUMAN	Apolipoprotein A-IV	237.74	P.LAEDVRGN.L	2	437.223	2	23.01
treated 1	P06727|APOA4_HUMAN	Apolipoprotein A-IV	237.74	Q.LNALFQDK.L	2	474.76	1	29.73
treated 1	P06727|APOA4_HUMAN	Apolipoprotein A-IV	237.74	Q.LNALFQDKLGE.V	2	624.334	1	47.03
treated 1	P06727|APOA4_HUMAN	Apolipoprotein A-IV	237.74	Q.LRQKLGPHAGDVEG.H	3	492.934	1	12.35
treated 1	P06727|APOA4_HUMAN	Apolipoprotein A-IV	237.74	Q.LRQKLGPHAGDVEGH.L	4	404.216	5	59.42
treated 1	P06727|APOA4_HUMAN	Apolipoprotein A-IV	237.74	Q.LRQKLGPHAGDVEGHLS.F	4	454.247	2	40.78
treated 1	P06727|APOA4_HUMAN	Apolipoprotein A-IV	237.74	Q.LRRQLTPY.A	2	523.808	1	18.76
treated 1	P06727|APOA4_HUMAN	Apolipoprotein A-IV	237.74	Q.LRRQLTPYA.Q	2	559.326	1	10.98
treated 1	P06727|APOA4_HUMAN	Apolipoprotein A-IV	237.74	Q.LRRQLTPYAQR.M	3	467.94	2	25.26
treated 1	P06727|APOA4_HUMAN	Apolipoprotein A-IV	237.74	Q.LRTQVNTQAE.Q	2	580.305	1	34.39
treated 1	P06727|APOA4_HUMAN	Apolipoprotein A-IV	237.74	Q.LRTQVNTQAEQ.L	2	644.334	4	42.68
treated 1	P06727|APOA4_HUMAN	Apolipoprotein A-IV	237.74	Q.LRTQVNTQAEQLR.R	3	519.62	2	43.96
treated 1	P06727|APOA4_HUMAN	Apolipoprotein A-IV	237.74	Q.LTPYAQR.M	2	424.734	1	16.8
treated 1	P06727|APOA4_HUMAN	Apolipoprotein A-IV	237.74	Q.VQM(+15.99)LAPLES	2	502.259	1	18.59
treated 1	P06727|APOA4_HUMAN	Apolipoprotein A-IV	237.74	Q.VQMLAPLES	2	494.262	1	24.6
treated 1	P06727|APOA4_HUMAN	Apolipoprotein A-IV	237.74	R.ARLLPHANEVSQKIGDN.L	3	621.333	1	42.39
treated 1	P06727|APOA4_HUMAN	Apolipoprotein A-IV	237.74	R.ISASAEELR.Q	2	488.259	2	28.17
treated 1	P06727|APOA4_HUMAN	Apolipoprotein A-IV	237.74	R.ISASAEELRQR.L	3	420.562	1	18.68
treated 1	P06727|APOA4_HUMAN	Apolipoprotein A-IV	237.74	R.LAPLAEDVRGN.L	2	577.811	2	38.74
treated 1	P06727|APOA4_HUMAN	Apolipoprotein A-IV	237.74	R.LAPLAEDVRGNLR.G	2	712.402	2	25.72
treated 1	P06727|APOA4_HUMAN	Apolipoprotein A-IV	237.74	R.LAPLAEDVRGNLRGNTEG.L	3	627.995	2	24.13
treated 1	P06727|APOA4_HUMAN	Apolipoprotein A-IV	237.74	R.LEPYADQLR.T	2	552.787	1	24.06
treated 1	P06727|APOA4_HUMAN	Apolipoprotein A-IV	237.74	R.LLPHANEVSQKIGDN.L	3	545.618	1	36.65
treated 1	P06727|APOA4_HUMAN	Apolipoprotein A-IV	237.74	R.LTPYADEFK.V	2	542.27	1	26.8
treated 1	P06727|APOA4_HUMAN	Apolipoprotein A-IV	237.74	R.MERVLRENADS.L	3	440.55	1	15.75
treated 1	P06727|APOA4_HUMAN	Apolipoprotein A-IV	237.74	R.QKLGPHAGDVEGH.L	2	672.834	2	47.86
treated 1	P06727|APOA4_HUMAN	Apolipoprotein A-IV	237.74	R.QLTPYAQR.M	2	488.763	1	25.25
treated 1	P06727|APOA4_HUMAN	Apolipoprotein A-IV	237.74	R.QLTPYAQRM(+15.99)ER.V	3	470.237	1	18.01
treated 1	P06727|APOA4_HUMAN	Apolipoprotein A-IV	237.74	R.QRLAPLAEDVRGNLR.G	4	427.744	1	33.05
treated 1	P06727|APOA4_HUMAN	Apolipoprotein A-IV	237.74	R.RQLTPYAQR.M	2	566.813	2	25.95
treated 1	P06727|APOA4_HUMAN	Apolipoprotein A-IV	237.74	R.RRVEPYGENFNKA.L	3	527.271	1	19.75
treated 1	P06727|APOA4_HUMAN	Apolipoprotein A-IV	237.74	R.RRVEPYGENFNKAL.V	3	564.965	1	19.93
treated 1	P06727|APOA4_HUMAN	Apolipoprotein A-IV	237.74	R.RRVEPYGENFNKALVQQ.M	4	512.77	2	21.97
treated 1	P06727|APOA4_HUMAN	Apolipoprotein A-IV	237.74	R.SLAPYAQDTQEK.L	2	675.828	1	39.76
treated 1	P06727|APOA4_HUMAN	Apolipoprotein A-IV	237.74	R.TQVNTQAEQ.L	2	509.742	1	39.38
treated 1	P06727|APOA4_HUMAN	Apolipoprotein A-IV	237.74	R.TQVNTQAEQLR.R	2	644.336	2	48.24
treated 1	P06727|APOA4_HUMAN	Apolipoprotein A-IV	237.74	R.TQVNTQAEQLRR.Q	3	481.926	1	16.88
treated 1	P06727|APOA4_HUMAN	Apolipoprotein A-IV	237.74	R.VLRENADS.L	2	452.228	1	30.36
treated 1	P06727|APOA4_HUMAN	Apolipoprotein A-IV	237.74	S.FLEKDLRDKVNS.F	3	488.599	1	19.76
treated 1	P06727|APOA4_HUMAN	Apolipoprotein A-IV	237.74	S.LQASLRPHADE.L	2	618.82	3	46.73
treated 1	P06727|APOA4_HUMAN	Apolipoprotein A-IV	237.74	S.LRPHADE.L	2	419.213	2	32.8
treated 1	P06727|APOA4_HUMAN	Apolipoprotein A-IV	237.74	S.LRPHADELK.A	2	539.801	1	14.92
treated 1	P06727|APOA4_HUMAN	Apolipoprotein A-IV	237.74	T.FQMKKNAEE.L	2	562.772	1	30.78
treated 1	P06727|APOA4_HUMAN	Apolipoprotein A-IV	237.74	V.QM(+15.99)LAPLES	2	452.724	1	13.45
treated 1	P06727|APOA4_HUMAN	Apolipoprotein A-IV	237.74	Y.FSQLSNNAKEAVEH.L	2	787.382	2	61.31
treated 1	P02654|APOC1_HUMAN	Apolipoprotein C-I	123.2	E.LISRIKQS.E	2	472.796	1	21.46
treated 1	P02654|APOC1_HUMAN	Apolipoprotein C-I	123.2	E.LISRIKQSE.L	2	537.318	1	32.84
treated 1	P02654|APOC1_HUMAN	Apolipoprotein C-I	123.2	E.LISRIKQSELS.A	3	425.254	1	18.27
treated 1	P02654|APOC1_HUMAN	Apolipoprotein C-I	123.2	E.LISRIKQSELSA.K	3	448.932	1	32.75
treated 1	P02654|APOC1_HUMAN	Apolipoprotein C-I	123.2	E.LISRIKQSELSAK.M	3	491.632	3	37.09
treated 1	P02654|APOC1_HUMAN	Apolipoprotein C-I	123.2	G.TPDVSSALDK.L	2	516.764	1	43.02
treated 1	P02654|APOC1_HUMAN	Apolipoprotein C-I	123.2	K.ARELISR.I	2	422.752	1	18.76
treated 1	P02654|APOC1_HUMAN	Apolipoprotein C-I	123.2	K.LKEFGNT.L	2	404.713	2	27.6
treated 1	P02654|APOC1_HUMAN	Apolipoprotein C-I	123.2	K.M(+15.99)REWFSET.F	2	551.235	5	17.91
treated 1	P02654|APOC1_HUMAN	Apolipoprotein C-I	123.2	K.MREWFSET.F	2	543.238	2	23.41
treated 1	P02654|APOC1_HUMAN	Apolipoprotein C-I	123.2	K.VKEKLKIDS	2	530.322	1	35.52
treated 1	P02654|APOC1_HUMAN	Apolipoprotein C-I	123.2	L.ISRIKQSELSAK.M	3	453.935	1	24.41
treated 1	P02654|APOC1_HUMAN	Apolipoprotein C-I	123.2	P.DVSSALDK.L	2	417.713	2	21.12
treated 1	P02654|APOC1_HUMAN	Apolipoprotein C-I	123.2	R.IKQSELS.A	2	402.725	1	19.87
treated 1	P02654|APOC1_HUMAN	Apolipoprotein C-I	123.2	R.IKQSELSA.K	2	438.244	1	29.09
treated 1	P02654|APOC1_HUMAN	Apolipoprotein C-I	123.2	R.IKQSELSAK.M	2	502.29	1	26.65
treated 1	P02654|APOC1_HUMAN	Apolipoprotein C-I	123.2	R.IKQSELSAKM(+15.99)R.E	2	653.857	2	31.9
treated 1	P02654|APOC1_HUMAN	Apolipoprotein C-I	123.2	R.IKQSELSAKMR.E	3	430.911	3	32.28
treated 1	P02654|APOC1_HUMAN	Apolipoprotein C-I	123.2	T.FQKVKEKLKIDS	2	731.935	3	42.1
treated 1	P02654|APOC1_HUMAN	Apolipoprotein C-I	123.2	T.LEDKARELISR.I	3	443.92	1	17.48
treated 1	P02655|APOC2_HUMAN	Apolipoprotein C-II	163.31	A.KTAAQNLYEKTYLPAVDEK.L	4	546.291	1	13.87
treated 1	P02655|APOC2_HUMAN	Apolipoprotein C-II	163.31	A.M(+15.99)STYTGIFTDQ.V	2	640.278	2	45.59
treated 1	P02655|APOC2_HUMAN	Apolipoprotein C-II	163.31	A.M(+15.99)STYTGIFTDQV.L	2	689.812	2	48.06
treated 1	P02655|APOC2_HUMAN	Apolipoprotein C-II	163.31	A.MSTYTGIFTDQ.V	2	632.28	1	37.35
treated 1	P02655|APOC2_HUMAN	Apolipoprotein C-II	163.31	A.MSTYTGIFTDQV.L	2	681.814	1	40.22
treated 1	P02655|APOC2_HUMAN	Apolipoprotein C-II	163.31	D.LYSKSTAA.M	2	420.725	1	29.62
treated 1	P02655|APOC2_HUMAN	Apolipoprotein C-II	163.31	F.LTQVKES.L	2	402.725	1	21.29
treated 1	P02655|APOC2_HUMAN	Apolipoprotein C-II	163.31	G.TQQPQQDEMPSPT.F	2	743.827	1	35.93
treated 1	P02655|APOC2_HUMAN	Apolipoprotein C-II	163.31	K.LRDLYSKSTA.A	2	577.314	1	39.12
treated 1	P02655|APOC2_HUMAN	Apolipoprotein C-II	163.31	K.LRDLYSKSTAA.M	2	612.832	4	49.92
treated 1	P02655|APOC2_HUMAN	Apolipoprotein C-II	163.31	N.LYEKTYLPAVDEK.L	2	784.912	4	55.89
treated 1	P02655|APOC2_HUMAN	Apolipoprotein C-II	163.31	Q.VLSVLKGEE	2	487.281	2	28.86
treated 1	P02655|APOC2_HUMAN	Apolipoprotein C-II	163.31	S.AKTAAQNLYEKTYLPAVDEK.L	4	564.048	2	39.04
treated 1	P02655|APOC2_HUMAN	Apolipoprotein C-II	163.31	S.LSSYWESAKTAAQN.L	2	778.371	2	68.22
treated 1	P02655|APOC2_HUMAN	Apolipoprotein C-II	163.31	T.FLTQVKES.L	2	476.259	1	30.26
treated 1	P02655|APOC2_HUMAN	Apolipoprotein C-II	163.31	V.LSVLKGEE	2	437.747	1	26.28
treated 1	P02656|APOC3_HUMAN	Apolipoprotein C-III	200.89	A.LSSVQESQVAQ.Q	2	588.299	1	41.08
treated 1	P02656|APOC3_HUMAN	Apolipoprotein C-III	200.89	A.LSSVQESQVAQQ.A	2	652.328	1	49.54
treated 1	P02656|APOC3_HUMAN	Apolipoprotein C-III	200.89	A.LSSVQESQVAQQAR.G	2	765.897	2	65.19
treated 1	P02656|APOC3_HUMAN	Apolipoprotein C-III	200.89	A.QQARGWVTDG.F	2	559.273	1	31.94
treated 1	P02656|APOC3_HUMAN	Apolipoprotein C-III	200.89	E.SQVAQQARGWVTDG.F	2	751.868	1	63.66
treated 1	P02656|APOC3_HUMAN	Apolipoprotein C-III	200.89	G.FSSLKDY.W	2	430.211	2	23.02
treated 1	P02656|APOC3_HUMAN	Apolipoprotein C-III	200.89	G.FSSLKDYWST.V	2	617.292	1	49.7
treated 1	P02656|APOC3_HUMAN	Apolipoprotein C-III	200.89	G.FSSLKDYWSTVKDK.F	2	852.433	5	60.9
treated 1	P02656|APOC3_HUMAN	Apolipoprotein C-III	200.89	G.YMKHATKTAKDA.L	3	455.57	1	49.98
treated 1	P02656|APOC3_HUMAN	Apolipoprotein C-III	200.89	K.HATKTAKDALSS.V	3	410.553	1	19.07
treated 1	P02656|APOC3_HUMAN	Apolipoprotein C-III	200.89	K.HATKTAKDALSSVQES.Q	3	558.288	1	23.89
treated 1	P02656|APOC3_HUMAN	Apolipoprotein C-III	200.89	K.TAKDALSSVQES.Q	2	618.31	1	45.29
treated 1	P02656|APOC3_HUMAN	Apolipoprotein C-III	200.89	Q.ARGWVTDG.F	2	431.214	3	19.72
treated 1	P02656|APOC3_HUMAN	Apolipoprotein C-III	200.89	Q.QARGWVTDG.F	2	495.244	1	23.45
treated 1	P02656|APOC3_HUMAN	Apolipoprotein C-III	200.89	S.LKDYWST.V	2	456.726	1	26.43
treated 1	P02656|APOC3_HUMAN	Apolipoprotein C-III	200.89	S.LKDYWSTVKDK.F	2	691.868	2	45.63
treated 1	P02656|APOC3_HUMAN	Apolipoprotein C-III	200.89	S.QVAQQARGWVTDG.F	2	708.354	2	57.77
treated 1	P02656|APOC3_HUMAN	Apolipoprotein C-III	200.89	S.VQESQVAQQAR.G	2	622.321	1	50.53
treated 1	P02656|APOC3_HUMAN	Apolipoprotein C-III	200.89	Y.M(+15.99)KHATKTAKDALS.S	3	473.252	1	28.56
treated 1	P02656|APOC3_HUMAN	Apolipoprotein C-III	200.89	Y.M(+15.99)KHATKTAKDALSS.V	2	752.89	2	49.6
treated 1	P02656|APOC3_HUMAN	Apolipoprotein C-III	200.89	Y.M(+15.99)KHATKTAKDALSSVQE.S	3	620.987	1	20.56
treated 1	P02656|APOC3_HUMAN	Apolipoprotein C-III	200.89	Y.M(+15.99)KHATKTAKDALSSVQES.Q	3	649.998	2	30.42
treated 1	P02656|APOC3_HUMAN	Apolipoprotein C-III	200.89	Y.M(+15.99)KHATKTAKDALSSVQESQVA.Q	3	749.386	2	26.45
treated 1	P02656|APOC3_HUMAN	Apolipoprotein C-III	200.89	Y.MKHATKTAKDALS.S	3	467.92	1	42.52
treated 1	P02656|APOC3_HUMAN	Apolipoprotein C-III	200.89	Y.MKHATKTAKDALSS.V	2	744.893	2	58.63
treated 1	P02656|APOC3_HUMAN	Apolipoprotein C-III	200.89	Y.MKHATKTAKDALSSVQE.S	3	615.656	1	17.97
treated 1	P02656|APOC3_HUMAN	Apolipoprotein C-III	200.89	Y.MKHATKTAKDALSSVQES.Q	3	644.667	2	30.62
treated 1	P02656|APOC3_HUMAN	Apolipoprotein C-III	200.89	Y.WSTVKDK.F	2	432.233	1	17.58
treated 1	P02649|APOE_HUMAN	Apolipoprotein E	226.12	A.AVGTSAAPVPSDNH	2	661.82	2	53
treated 1	P02649|APOE_HUMAN	Apolipoprotein E	226.12	A.IRERLGP.L	2	420.755	2	11.87
treated 1	P02649|APOE_HUMAN	Apolipoprotein E	226.12	A.M(+15.99)LGQSTEELR.V	2	590.288	1	25.9
treated 1	P02649|APOE_HUMAN	Apolipoprotein E	226.12	A.MLGQSTEELR.V	2	582.288	1	37.7
treated 1	P02649|APOE_HUMAN	Apolipoprotein E	226.12	A.QQIRLQAEA.F	2	528.793	1	31.11
treated 1	P02649|APOE_HUMAN	Apolipoprotein E	226.12	A.VGTSAAPVPSDNH	2	626.301	1	51.25
treated 1	P02649|APOE_HUMAN	Apolipoprotein E	226.12	D.M(+15.99)QRQWAGLVEK.V	3	454.569	2	34.61
treated 1	P02649|APOE_HUMAN	Apolipoprotein E	226.12	D.MQRQWAG.L	2	438.71	1	29.22
treated 1	P02649|APOE_HUMAN	Apolipoprotein E	226.12	D.MQRQWAGLVEK.V	3	449.239	2	46.02
treated 1	P02649|APOE_HUMAN	Apolipoprotein E	226.12	E.LLSSQVTQELR.A	2	637.357	1	33.92
treated 1	P02649|APOE_HUMAN	Apolipoprotein E	226.12	E.LRALM(+15.99)DET.M	2	482.742	1	23.05
treated 1	P02649|APOE_HUMAN	Apolipoprotein E	226.12	E.LRALMDET.M	2	474.743	1	27.38
treated 1	P02649|APOE_HUMAN	Apolipoprotein E	226.12	E.VKEQVAE.V	2	401.717	1	22.94
treated 1	P02649|APOE_HUMAN	Apolipoprotein E	226.12	E.VRAKLEEQA.Q	2	522.294	1	24.15
treated 1	P02649|APOE_HUMAN	Apolipoprotein E	226.12	E.VRAKLEEQAQ.Q	2	586.322	1	29.29
treated 1	P02649|APOE_HUMAN	Apolipoprotein E	226.12	E.VRAKLEEQAQQ.I	2	650.352	2	39.76
treated 1	P02649|APOE_HUMAN	Apolipoprotein E	226.12	E.VRAKLEEQAQQIR.L	3	523.634	1	29.85
treated 1	P02649|APOE_HUMAN	Apolipoprotein E	226.12	G.LSAIRER.L	2	422.751	1	12.44
treated 1	P02649|APOE_HUMAN	Apolipoprotein E	226.12	G.LVEKVQAAVGTSAAPVPSDNH	3	697.366	1	55.06
treated 1	P02649|APOE_HUMAN	Apolipoprotein E	226.12	K.LEEQAQQIR.L	2	557.795	1	35.88
treated 1	P02649|APOE_HUMAN	Apolipoprotein E	226.12	K.VQAAVGTSAAPVPSDNH	2	810.902	1	73.16
treated 1	P02649|APOE_HUMAN	Apolipoprotein E	226.12	P.LQERAQAWGER.L	3	448.566	1	34.38
treated 1	P02649|APOE_HUMAN	Apolipoprotein E	226.12	P.LVEQGRVR.A	2	478.783	1	15.89
treated 1	P02649|APOE_HUMAN	Apolipoprotein E	226.12	Q.IRLQAEA.F	2	400.735	2	18.81
treated 1	P02649|APOE_HUMAN	Apolipoprotein E	226.12	Q.IRLQAEAFQAR.L	3	434.913	2	39.84
treated 1	P02649|APOE_HUMAN	Apolipoprotein E	226.12	Q.LTPVAEETRAR.L	3	414.897	1	11.32
treated 1	P02649|APOE_HUMAN	Apolipoprotein E	226.12	Q.QIRLQAEA.F	2	464.764	1	28.66
treated 1	P02649|APOE_HUMAN	Apolipoprotein E	226.12	R.AATVGSLAGQP.L	2	486.26	1	31.93
treated 1	P02649|APOE_HUMAN	Apolipoprotein E	226.12	R.AATVGSLAGQPLQER.A	2	749.403	3	55.93
treated 1	P02649|APOE_HUMAN	Apolipoprotein E	226.12	R.AATVGSLAGQPLQERAQ.A	2	848.95	1	62.41
treated 1	P02649|APOE_HUMAN	Apolipoprotein E	226.12	R.AATVGSLAGQPLQERAQAWGER.L	3	766.063	1	46.52
treated 1	P02649|APOE_HUMAN	Apolipoprotein E	226.12	R.AQAWGERLR.A	2	543.793	1	18.69
treated 1	P02649|APOE_HUMAN	Apolipoprotein E	226.12	R.ERLGPLVEQGR.V	3	418.569	1	29.94
treated 1	P02649|APOE_HUMAN	Apolipoprotein E	226.12	R.ERLGPLVEQGRVR.A	3	503.626	1	18.14
treated 1	P02649|APOE_HUMAN	Apolipoprotein E	226.12	R.LAVYQAGAR.E	2	474.767	1	31.78
treated 1	P02649|APOE_HUMAN	Apolipoprotein E	226.12	R.LAVYQAGAREGAERGLSA.I	3	606.985	1	36.9
treated 1	P02649|APOE_HUMAN	Apolipoprotein E	226.12	R.LGPLVEQGR.V	2	484.779	1	30.35
treated 1	P02649|APOE_HUMAN	Apolipoprotein E	226.12	R.LGPLVEQGRVR.A	2	612.363	4	40.17
treated 1	P02649|APOE_HUMAN	Apolipoprotein E	226.12	R.LGPLVEQGRVRAATVGS.L	3	570.658	1	35.83
treated 1	P02649|APOE_HUMAN	Apolipoprotein E	226.12	R.LSKELQAAQAR.L	3	405.566	1	41.62
treated 1	P02649|APOE_HUMAN	Apolipoprotein E	226.12	R.LVQYRGEVQA.M	2	581.813	1	40.75
treated 1	P02649|APOE_HUMAN	Apolipoprotein E	226.12	R.QWAGLVEK.V	2	465.755	1	31.6
treated 1	P02649|APOE_HUMAN	Apolipoprotein E	226.12	R.VRAATVGSLAGQP.L	2	613.845	1	38.15
treated 1	P02649|APOE_HUMAN	Apolipoprotein E	226.12	R.VRAATVGSLAGQPLQER.A	3	584.994	1	50.79
treated 1	P02649|APOE_HUMAN	Apolipoprotein E	226.12	S.LAGQPLQER.A	2	506.283	2	29.89
treated 1	P02649|APOE_HUMAN	Apolipoprotein E	226.12	S.LAGQPLQERAQ.A	2	605.83	1	42.3
treated 1	P02649|APOE_HUMAN	Apolipoprotein E	226.12	S.LAGQPLQERAQAWGER.L	3	603.981	1	29.76
treated 1	P02649|APOE_HUMAN	Apolipoprotein E	226.12	T.SAAPVPSDNH	2	497.731	1	39.43
treated 1	P02649|APOE_HUMAN	Apolipoprotein E	226.12	Y.LRWVQT.L	2	401.731	1	17.09
treated 1	Q13790|APOF_HUMAN	Apolipoprotein F	54.1	A.IIKSYDLDPGAGS.L	2	668.342	1	54.1
treated 1	P04003|C4BPA_HUMAN	C4b-binding protein alpha chain	45.75	R.QSTLDKEL	2	467.247	1	30.62
treated 1	P04003|C4BPA_HUMAN	C4b-binding protein alpha chain	45.75	S.FAAPM(+15.99)DITLTETRFK.T	3	586.301	1	18.15
treated 1	P04003|C4BPA_HUMAN	C4b-binding protein alpha chain	45.75	T.LTETRFK.T	2	447.754	1	18.13
treated 1	Q96IY4|CBPB2_HUMAN	Carboxypeptidase B2	53.56	A.FQSGQVLAALPR.T	2	643.863	1	53.56
treated 1	P10909|CLUS_HUMAN	Clusterin	83.91	A.FQHPPTEF.I	2	501.737	2	33.22
treated 1	P10909|CLUS_HUMAN	Clusterin	83.91	F.FTREPQDTYH.Y	3	431.866	1	39.02
treated 1	P10909|CLUS_HUMAN	Clusterin	83.91	F.TREPQDTYH.Y	2	573.76	1	36.91
treated 1	P10909|CLUS_HUMAN	Clusterin	83.91	F.TREPQDTYHYLP.F	2	760.361	1	19.75
treated 1	P10909|CLUS_HUMAN	Clusterin	83.91	L.FQDRFF.T	2	430.207	2	21.3
treated 1	P10909|CLUS_HUMAN	Clusterin	83.91	R.RPHFFFPKSRIV.R	3	510.96	1	31.21
treated 1	P00748|FA12_HUMAN	Coagulation factor XII	30.37	P.AKREQPPSLT.R	2	563.813	1	30.37
treated 1	P08123|CO1A2_HUMAN	Collagen alpha-2(I) chain	39.63	N.A(+42.01)GPAGPAGPR.G	2	446.733	1	24.02
treated 1	P08123|CO1A2_HUMAN	Collagen alpha-2(I) chain	39.63	V.G(+42.01)N(+.98)AGPAGPAGPR.G	2	532.758	1	27.62
treated 1	Q9BWP8|COL11_HUMAN	Collectin-11	42.13	A.FVYSDHSP.M	2	476.214	1	29.14
treated 1	Q9BWP8|COL11_HUMAN	Collectin-11	42.13	A.FVYSDHSPM(+15.99)R.T	3	418.857	1	17.67
treated 1	Q9BWP8|COL11_HUMAN	Collectin-11	42.13	A.FVYSDHSPMR.T	3	413.526	1	25.97
treated 1	P02746|C1QB_HUMAN	Complement C1q subcomponent subunit B	36.41	K.ATQKIAFSATR.T	2	597.336	1	36.41
treated 1	P09871|C1S_HUMAN	Complement C1s subcomponent	28.4	A.FAVQDPNDKTKFY.A	3	524.927	1	28.4
treated 1	P01024|CO3_HUMAN	Complement C3	108.28	D.LVGKSLYVSAT.V	2	569.328	1	40.35
treated 1	P01024|CO3_HUMAN	Complement C3	108.28	E.LIKKGYTQQ.L	2	539.813	1	26.31
treated 1	P01024|CO3_HUMAN	Complement C3	108.28	G.M(+15.99)RENPMR.F	2	475.219	1	14.03
treated 1	P01024|CO3_HUMAN	Complement C3	108.28	G.MRENPM(+15.99)R.F	2	475.22	1	20.76
treated 1	P01024|CO3_HUMAN	Complement C3	108.28	G.MRENPMR.F	2	467.222	2	26.03
treated 1	P01024|CO3_HUMAN	Complement C3	108.28	H.ARASHLGLA.R	2	448.258	1	25.9
treated 1	P01024|CO3_HUMAN	Complement C3	108.28	K.LSINTHPSQKPLS.I	3	474.596	1	24.17
treated 1	P01024|CO3_HUMAN	Complement C3	108.28	K.LSINTHPSQKPLSITVR.T	3	631.029	2	35.97
treated 1	P01024|CO3_HUMAN	Complement C3	108.28	R.ASHLGLAR.S	2	412.739	2	27.35
treated 1	P01024|CO3_HUMAN	Complement C3	108.28	R.QHARASHLGLA.R	2	580.815	3	36.98
treated 1	P01024|CO3_HUMAN	Complement C3	108.28	R.SVQLTEK.R	2	402.725	3	22.03
treated 1	P01024|CO3_HUMAN	Complement C3	108.28	R.SVQLTEKRM(+15.99)DK.V	3	450.904	1	13.35
treated 1	P01024|CO3_HUMAN	Complement C3	108.28	T.VILHSGSDM(+15.99).V	2	487.732	1	31.32
treated 1	P01024|CO3_HUMAN	Complement C3	108.28	T.VQSLTQGDGVAK.L	2	601.822	1	41.65
treated 1	P01024|CO3_HUMAN	Complement C3	108.28	Y.ITELRRQHAR.A	3	427.248	1	12.14
treated 1	P0C0L4|CO4A_HUMAN	Complement C4-A	139.34	A.LTLTKAPADLR.G	3	400.243	1	21.43
treated 1	P0C0L4|CO4A_HUMAN	Complement C4-A	139.34	E.LQFSLGSK.I	2	440.249	1	22.28
treated 1	P0C0L4|CO4A_HUMAN	Complement C4-A	139.34	E.LQFSLGSKIN.V	2	553.812	1	37.42
treated 1	P0C0L4|CO4A_HUMAN	Complement C4-A	139.34	E.LVYELNPLDHRGR.T	3	527.953	1	23.1
treated 1	P0C0L4|CO4A_HUMAN	Complement C4-A	139.34	K.INVKVGGNSKGT.L	2	587.331	1	51.15
treated 1	P0C0L4|CO4A_HUMAN	Complement C4-A	139.34	K.INVKVGGNSKGTLK.V	3	472.284	1	20.46
treated 1	P0C0L4|CO4A_HUMAN	Complement C4-A	139.34	K.SHALQLNNR.Q	2	526.782	2	42.34
treated 1	P0C0L4|CO4A_HUMAN	Complement C4-A	139.34	K.VLRTYNVLD.M	2	546.804	1	23.05
treated 1	P0C0L4|CO4A_HUMAN	Complement C4-A	139.34	P.FSLDLSK.T	2	405.224	1	11.19
treated 1	P0C0L4|CO4A_HUMAN	Complement C4-A	139.34	P.LKQRVEASISK.A	3	420.253	1	18.67
treated 1	P0C0L4|CO4A_HUMAN	Complement C4-A	139.34	R.NVNFQKAINEK.L	3	435.569	1	35.9
treated 1	P0C0L4|CO4A_HUMAN	Complement C4-A	139.34	R.QGSFQGGFR.S	2	492.237	1	33.34
treated 1	P0C0L4|CO4A_HUMAN	Complement C4-A	139.34	R.STQDTVIALDA.L	2	567.286	1	21.33
treated 1	P0C0L4|CO4A_HUMAN	Complement C4-A	139.34	R.VTASDPLDTLGSEGA.L	2	716.842	1	46.05
treated 1	P0C0L4|CO4A_HUMAN	Complement C4-A	139.34	S.KINVKVGGNSKGT.L	3	434.588	1	18.3
treated 1	P0C0L4|CO4A_HUMAN	Complement C4-A	139.34	S.LGSKINVK.V	2	429.772	1	32.22
treated 1	P0C0L4|CO4A_HUMAN	Complement C4-A	139.34	S.LGSKINVKVGGNSKGT.L	3	520.302	1	39.91
treated 1	P0C0L4|CO4A_HUMAN	Complement C4-A	139.34	T.LKVLRTYN.V	2	503.807	1	22.57
treated 1	P0C0L4|CO4A_HUMAN	Complement C4-A	139.34	T.VKGHVEYT.M	2	466.743	1	38
treated 1	Q03591|FHR1_HUMAN	Complement factor H-related protein 1	42.11	K.QKLYLR.T	2	410.755	1	14.85
treated 1	Q03591|FHR1_HUMAN	Complement factor H-related protein 1	42.11	R.LSSRSHTLR.T	2	528.797	1	22.31
treated 1	Q03591|FHR1_HUMAN	Complement factor H-related protein 1	42.11	R.WTAKQKLYLR.T	3	436.26	1	30.96
treated 1	P02671|FIBA_HUMAN	Fibrinogen alpha chain	261.92	A.FFDTASTGKTFPG.F	2	688.328	3	60.33
treated 1	P02671|FIBA_HUMAN	Fibrinogen alpha chain	261.92	A.STGKTFPGFFSP.M	2	636.815	1	32.01
treated 1	P02671|FIBA_HUMAN	Fibrinogen alpha chain	261.92	D.FLAEGGGVR.G	2	453.245	40	26.09
treated 1	P02671|FIBA_HUMAN	Fibrinogen alpha chain	261.92	D.FLAEGGGVRGPR.V	2	608.33	2	25.34
treated 1	P02671|FIBA_HUMAN	Fibrinogen alpha chain	261.92	D.LGTLSGIGTLDG.F	2	552.299	3	39.83
treated 1	P02671|FIBA_HUMAN	Fibrinogen alpha chain	261.92	D.LGTLSGIGTLDGFR.H	2	703.884	1	44.34
treated 1	P02671|FIBA_HUMAN	Fibrinogen alpha chain	261.92	D.SGEGDFLAEGGGVR.G	2	675.816	1	60.38
treated 1	P02671|FIBA_HUMAN	Fibrinogen alpha chain	261.92	E.FVSETESR.G	2	477.728	1	20.72
treated 1	P02671|FIBA_HUMAN	Fibrinogen alpha chain	261.92	E.FVSETESRG.S	2	506.239	1	14.75
treated 1	P02671|FIBA_HUMAN	Fibrinogen alpha chain	261.92	E.FVSETESRGSESG.I	2	686.303	1	47.86
treated 1	P02671|FIBA_HUMAN	Fibrinogen alpha chain	261.92	E.LERPGGNEITR.G	3	414.558	1	39.28
treated 1	P02671|FIBA_HUMAN	Fibrinogen alpha chain	261.92	E.LRTGKEKVTSG.S	2	588.339	1	21.9
treated 1	P02671|FIBA_HUMAN	Fibrinogen alpha chain	261.92	E.LRTGKEKVTSGSTTT.T	3	522.619	1	11.45
treated 1	P02671|FIBA_HUMAN	Fibrinogen alpha chain	261.92	E.SKSYKMA.D	2	407.709	2	35.8
treated 1	P02671|FIBA_HUMAN	Fibrinogen alpha chain	261.92	F.FDTASTGK.T	2	413.699	1	12.97
treated 1	P02671|FIBA_HUMAN	Fibrinogen alpha chain	261.92	F.LAEGGGVRGPR.V	2	534.797	1	26.33
treated 1	P02671|FIBA_HUMAN	Fibrinogen alpha chain	261.92	G.FRHRHPDEAA.F	3	412.538	2	25.21
treated 1	P02671|FIBA_HUMAN	Fibrinogen alpha chain	261.92	G.IFTNTKES.S	2	470.241	1	22.31
treated 1	P02671|FIBA_HUMAN	Fibrinogen alpha chain	261.92	G.IFTNTKESSSHHPGIAEFPSR.G	4	586.293	2	36.3
treated 1	P02671|FIBA_HUMAN	Fibrinogen alpha chain	261.92	G.IGTLDGFR.H	2	439.739	1	25.94
treated 1	P02671|FIBA_HUMAN	Fibrinogen alpha chain	261.92	K.ALTDM(+15.99)PQM(+15.99)R.M	2	547.75	2	27.26
treated 1	P02671|FIBA_HUMAN	Fibrinogen alpha chain	261.92	K.ALTDM(+15.99)PQMR.M	2	539.756	1	24.26
treated 1	P02671|FIBA_HUMAN	Fibrinogen alpha chain	261.92	K.ALTDMPQM(+15.99)R.M	2	539.754	2	28.82
treated 1	P02671|FIBA_HUMAN	Fibrinogen alpha chain	261.92	K.ALTDMPQMR.M	2	531.756	2	25.99
treated 1	P02671|FIBA_HUMAN	Fibrinogen alpha chain	261.92	K.DLLPSRDRQHLP.L	3	482.931	1	11.82
treated 1	P02671|FIBA_HUMAN	Fibrinogen alpha chain	261.92	K.LVTSKGDKE.L	2	488.768	6	31.64
treated 1	P02671|FIBA_HUMAN	Fibrinogen alpha chain	261.92	K.LVTSKGDKEL.R	2	545.309	1	34.12
treated 1	P02671|FIBA_HUMAN	Fibrinogen alpha chain	261.92	K.LVTSKGDKELR.T	2	623.359	5	47.27
treated 1	P02671|FIBA_HUMAN	Fibrinogen alpha chain	261.92	K.M(+15.99)KPVPDLVPGN.F	2	591.812	3	32.09
treated 1	P02671|FIBA_HUMAN	Fibrinogen alpha chain	261.92	K.M(+15.99)KPVPDLVPGNFK.S	2	729.393	7	52.69
treated 1	P02671|FIBA_HUMAN	Fibrinogen alpha chain	261.92	K.M(+15.99)KPVPDLVPGNFKSQ.L	2	836.937	3	44.39
treated 1	P02671|FIBA_HUMAN	Fibrinogen alpha chain	261.92	K.MKPVPDLVPGN.F	2	583.814	3	36.76
treated 1	P02671|FIBA_HUMAN	Fibrinogen alpha chain	261.92	K.MKPVPDLVPGNFK.S	2	721.396	4	49.95
treated 1	P02671|FIBA_HUMAN	Fibrinogen alpha chain	261.92	K.MKPVPDLVPGNFKSQ.L	3	552.963	1	40.39
treated 1	P02671|FIBA_HUMAN	Fibrinogen alpha chain	261.92	K.QFTSSTSYNRGDST.F	2	775.84	1	42.14
treated 1	P02671|FIBA_HUMAN	Fibrinogen alpha chain	261.92	K.SQLQKVPPEWK.A	2	670.371	7	49.39
treated 1	P02671|FIBA_HUMAN	Fibrinogen alpha chain	261.92	K.SQLQKVPPEWKA.L	2	705.889	4	47.7
treated 1	P02671|FIBA_HUMAN	Fibrinogen alpha chain	261.92	K.SQLQKVPPEWKALTDM(+15.99)P.Q	3	662.01	2	50.76
treated 1	P02671|FIBA_HUMAN	Fibrinogen alpha chain	261.92	K.SQLQKVPPEWKALTDM(+15.99)PQ.M	3	704.697	3	57.07
treated 1	P02671|FIBA_HUMAN	Fibrinogen alpha chain	261.92	K.SQLQKVPPEWKALTDMPQ.M	3	699.364	1	41.37
treated 1	P02671|FIBA_HUMAN	Fibrinogen alpha chain	261.92	K.SSSYSKQFTSSTSYNRGDST.F	3	730.658	1	70.67
treated 1	P02671|FIBA_HUMAN	Fibrinogen alpha chain	261.92	L.SGIGTLDGFR.H	2	511.766	1	34.38
treated 1	P02671|FIBA_HUMAN	Fibrinogen alpha chain	261.92	N.RGDSTFESKSYK.M	3	468.895	1	16.83
treated 1	P02671|FIBA_HUMAN	Fibrinogen alpha chain	261.92	P.LIKM(+15.99)KPVPDLVPGN.F	2	768.943	3	51.25
treated 1	P02671|FIBA_HUMAN	Fibrinogen alpha chain	261.92	P.LIKM(+15.99)KPVPDLVPGNFK.S	3	604.685	2	37.02
treated 1	P02671|FIBA_HUMAN	Fibrinogen alpha chain	261.92	P.LIKM(+15.99)KPVPDLVPGNFKSQ.L	3	676.381	1	19.67
treated 1	P02671|FIBA_HUMAN	Fibrinogen alpha chain	261.92	P.LIKMKPVPDLVPGN.F	2	760.945	3	55.96
treated 1	P02671|FIBA_HUMAN	Fibrinogen alpha chain	261.92	P.LIKMKPVPDLVPGNFK.S	3	599.355	2	34.89
treated 1	P02671|FIBA_HUMAN	Fibrinogen alpha chain	261.92	Q.FTSSTSYNR.G	2	531.745	1	22.4
treated 1	P02671|FIBA_HUMAN	Fibrinogen alpha chain	261.92	Q.FTSSTSYNRGDST.F	2	711.81	2	49.3
treated 1	P02671|FIBA_HUMAN	Fibrinogen alpha chain	261.92	Q.FTSSTSYNRGDSTFE.S	2	849.864	1	52.46
treated 1	P02671|FIBA_HUMAN	Fibrinogen alpha chain	261.92	Q.FTSSTSYNRGDSTFESKS.Y	3	667.631	1	22.83
treated 1	P02671|FIBA_HUMAN	Fibrinogen alpha chain	261.92	Q.FTSSTSYNRGDSTFESKSYK.M	4	573.764	1	12.55
treated 1	P02671|FIBA_HUMAN	Fibrinogen alpha chain	261.92	R.GPRVVER.H	2	406.739	3	27.91
treated 1	P02671|FIBA_HUMAN	Fibrinogen alpha chain	261.92	R.HRHPDEAAF.F	2	540.252	1	29.87
treated 1	P02671|FIBA_HUMAN	Fibrinogen alpha chain	261.92	R.TGKEKVTSGSTTTTR.R	3	518.607	1	60.84
treated 1	P02671|FIBA_HUMAN	Fibrinogen alpha chain	261.92	R.TGKEKVTSGSTTTTRR.S	4	428.233	4	15.8
treated 1	P02671|FIBA_HUMAN	Fibrinogen alpha chain	261.92	S.GEGDFLAEGGGVR.G	2	632.3	1	50.13
treated 1	P02671|FIBA_HUMAN	Fibrinogen alpha chain	261.92	S.GIGTLDGFR.H	2	468.25	1	22.38
treated 1	P02671|FIBA_HUMAN	Fibrinogen alpha chain	261.92	S.SHHPGIAEFPSR.G	3	445.558	1	41.38
treated 1	P02671|FIBA_HUMAN	Fibrinogen alpha chain	261.92	S.SSHHPGIAEFPSR.G	3	474.569	1	46.34
treated 1	P02671|FIBA_HUMAN	Fibrinogen alpha chain	261.92	S.SSHHPGIAEFPSRGK.S	4	402.457	1	44.18
treated 1	P02671|FIBA_HUMAN	Fibrinogen alpha chain	261.92	S.YKMADEAGSEADHEGTHSTKRGH.A	5	503.625	1	12.4
treated 1	P02671|FIBA_HUMAN	Fibrinogen alpha chain	261.92	S.YSKQFTSSTS.Y	2	568.265	1	43.03
treated 1	P02671|FIBA_HUMAN	Fibrinogen alpha chain	261.92	S.YSKQFTSSTSYNRGDST.F	3	643.627	1	59.33
treated 1	P02671|FIBA_HUMAN	Fibrinogen alpha chain	261.92	T.ADSGEGDFLAEGGGVR.G	2	768.846	2	61.77
treated 1	P02671|FIBA_HUMAN	Fibrinogen alpha chain	261.92	T.ASTGKTFPGFFSP.M	2	672.334	3	46.54
treated 1	P02671|FIBA_HUMAN	Fibrinogen alpha chain	261.92	T.FEEVSGNVSPGTR.R	2	689.831	1	47.77
treated 1	P02671|FIBA_HUMAN	Fibrinogen alpha chain	261.92	T.FESKSYK.M	2	444.725	1	33.28
treated 1	P02671|FIBA_HUMAN	Fibrinogen alpha chain	261.92	T.FESKSYKM(+15.99).A	2	518.242	1	36.2
treated 1	P02671|FIBA_HUMAN	Fibrinogen alpha chain	261.92	T.FESKSYKM(+15.99)A.D	2	553.76	2	35.25
treated 1	P02671|FIBA_HUMAN	Fibrinogen alpha chain	261.92	T.FESKSYKM.A	2	510.246	1	45.41
treated 1	P02671|FIBA_HUMAN	Fibrinogen alpha chain	261.92	T.FESKSYKMA.D	2	545.764	1	44.23
treated 1	P02671|FIBA_HUMAN	Fibrinogen alpha chain	261.92	T.LSGIGTLDGFR.H	2	568.307	5	42.42
treated 1	P02671|FIBA_HUMAN	Fibrinogen alpha chain	261.92	T.WKPGSSGP.G	2	408.205	1	25.08
treated 1	P02671|FIBA_HUMAN	Fibrinogen alpha chain	261.92	T.WKPGSSGPGSTGS.W	2	602.782	1	45.26
treated 1	P02671|FIBA_HUMAN	Fibrinogen alpha chain	261.92	V.LQTHPSGTQSGIFN.I	2	743.864	1	28.6
treated 1	P02671|FIBA_HUMAN	Fibrinogen alpha chain	261.92	Y.SKQFTSSTSYNRGDST.F	3	589.27	1	69.33
treated 1	P02675|FIBB_HUMAN	Fibrinogen beta chain	182.42	K.AHYGGFTVQNEANKY.Q	3	566.932	1	44.47
treated 1	P02675|FIBB_HUMAN	Fibrinogen beta chain	182.42	K.IRPFFPQQ	2	516.784	2	39.61
treated 1	P02675|FIBB_HUMAN	Fibrinogen beta chain	182.42	K.KREEAPSLRPAPPPISGGGYR.A	4	559.555	3	32.06
treated 1	P02675|FIBB_HUMAN	Fibrinogen beta chain	182.42	K.YQISVNK.Y	2	426.235	1	22.04
treated 1	P02675|FIBB_HUMAN	Fibrinogen beta chain	182.42	L.RPAPPPISGGGYR.A	3	442.242	1	47.03
treated 1	P02675|FIBB_HUMAN	Fibrinogen beta chain	182.42	M.KIRPFFPQQ	2	580.831	1	42.86
treated 1	P02675|FIBB_HUMAN	Fibrinogen beta chain	182.42	P.SLRPAPPPISG.G	2	546.313	2	37.58
treated 1	P02675|FIBB_HUMAN	Fibrinogen beta chain	182.42	P.SLRPAPPPISGGGYR.A	3	508.947	54	50.16
treated 1	P02675|FIBB_HUMAN	Fibrinogen beta chain	182.42	Q.ISVNKYR.G	2	440.255	1	25.06
treated 1	P02675|FIBB_HUMAN	Fibrinogen beta chain	182.42	Q.LTRM(+15.99)GPTEL.L	2	517.272	1	25.69
treated 1	P02675|FIBB_HUMAN	Fibrinogen beta chain	182.42	R.EEAPSLRPAPPPISGGGYR.A	3	651.005	2	51.81
treated 1	P02675|FIBB_HUMAN	Fibrinogen beta chain	182.42	R.GHRPLDKKREEAP.S	3	511.612	1	21.05
treated 1	P02675|FIBB_HUMAN	Fibrinogen beta chain	182.42	R.GHRPLDKKREEAPS.L	3	540.623	2	25.62
treated 1	P02675|FIBB_HUMAN	Fibrinogen beta chain	182.42	R.GTAGNALM(+15.99)DGASQ.L	2	604.764	2	54.11
treated 1	P02675|FIBB_HUMAN	Fibrinogen beta chain	182.42	R.GTAGNALMDGASQ.L	2	596.763	1	52.42
treated 1	P02675|FIBB_HUMAN	Fibrinogen beta chain	182.42	R.PAPPPISGGGYR.A	2	584.808	3	27.37
treated 1	P02675|FIBB_HUMAN	Fibrinogen beta chain	182.42	S.LRPAPPPISG.G	2	502.797	1	33.96
treated 1	P02675|FIBB_HUMAN	Fibrinogen beta chain	182.42	S.LRPAPPPISGG.G	2	531.308	1	43.85
treated 1	P02675|FIBB_HUMAN	Fibrinogen beta chain	182.42	S.LRPAPPPISGGG.Y	2	559.82	1	50.95
treated 1	P02675|FIBB_HUMAN	Fibrinogen beta chain	182.42	S.LRPAPPPISGGGY.R	2	641.349	2	59.74
treated 1	P02675|FIBB_HUMAN	Fibrinogen beta chain	182.42	S.LRPAPPPISGGGYR.A	3	479.936	124	48.65
treated 1	P02675|FIBB_HUMAN	Fibrinogen beta chain	182.42	S.M(+15.99)KIRPFFPQQ	2	654.349	5	35.92
treated 1	P02675|FIBB_HUMAN	Fibrinogen beta chain	182.42	S.MKIRPFFPQ.Q	2	582.322	1	35.18
treated 1	P02675|FIBB_HUMAN	Fibrinogen beta chain	182.42	S.MKIRPFFPQQ	3	431.236	2	18.43
treated 1	P02675|FIBB_HUMAN	Fibrinogen beta chain	182.42	Y.LIQPDSSVKPYR.V	2	701.887	2	27.46
treated 1	P02675|FIBB_HUMAN	Fibrinogen beta chain	182.42	Y.QISVNKYR.G	2	504.284	1	21.13
treated 1	P02751|FINC_HUMAN	Fibronectin	126.22	F.VTHPGYDTGNG.I	2	559.248	1	37.1
treated 1	P02751|FINC_HUMAN	Fibronectin	126.22	P.LQFRVPGTSTSAT.L	2	682.859	1	46.94
treated 1	P02751|FINC_HUMAN	Fibronectin	126.22	Q.MIFEEHGFR.R	2	583.275	1	40.57
treated 1	P02751|FINC_HUMAN	Fibronectin	126.22	R.VPGTSTSATLTGLTR.G	2	731.397	1	52
treated 1	P02751|FINC_HUMAN	Fibronectin	126.22	Y.VVSVYAQNPSGESQP.L	2	781.376	1	67.01
treated 1	Q15485|FCN2_HUMAN	Ficolin-2	68.18	K.SGKGYNYSYK.V	2	583.775	1	41.73
treated 1	Q15485|FCN2_HUMAN	Ficolin-2	68.18	K.SGKGYNYSYKVSE.M	3	494.568	1	35.28
treated 1	Q15485|FCN2_HUMAN	Ficolin-2	68.18	K.VSEM(+15.99)KVRPA	2	516.777	1	24.34
treated 1	Q15485|FCN2_HUMAN	Ficolin-2	68.18	K.VSEMKVRPA	2	508.779	1	26.41
treated 1	Q08380|LG3BP_HUMAN	Galectin-3-binding protein	42.55	R.RGPLVKYSSDY.F	3	428.89	1	32.76
treated 1	Q08380|LG3BP_HUMAN	Galectin-3-binding protein	42.55	Y.FQAPSDYR.Y	2	492.231	1	19.57
treated 1	P06396|GELS_HUMAN	Gelsolin	69.86	K.KGGVASGFK.H	2	425.74	1	33.65
treated 1	P06396|GELS_HUMAN	Gelsolin	69.86	N.VERVPFDAAT.L	2	552.786	1	30.21
treated 1	P06396|GELS_HUMAN	Gelsolin	69.86	S.LVADENPFAQGA.L	2	616.3	2	37.04
treated 1	P06396|GELS_HUMAN	Gelsolin	69.86	Y.WSVDPLDRA.M	2	529.765	1	23.7
treated 1	P22352|GPX3_HUMAN	Glutathione peroxidase 3	43.39	R.TTVSNVKMDI.L	2	554.287	1	43.39
treated 1	P04196|HRG_HUMAN	Histidine-rich glycoprotein	29.98	F.FTHTFPK	2	439.232	1	29.98
treated 1	Q14520|HABP2_HUMAN	Hyaluronan-binding protein 2	63.32	A.LESKYVK.T	2	433.75	1	22.92
treated 1	Q14520|HABP2_HUMAN	Hyaluronan-binding protein 2	63.32	K.STAGKHPWQAS.L	2	585.286	1	51.86
treated 1	P01834|IGKC_HUMAN	Ig kappa chain C region	42.5	C.LLNNFYPREAK.V	3	455.58	1	21.3
treated 1	P01834|IGKC_HUMAN	Ig kappa chain C region	42.5	E.VTHQGLSSP.V	2	463.239	1	31.84
treated 1	P01834|IGKC_HUMAN	Ig kappa chain C region	42.5	T.LTLSKADY.E	2	455.746	1	12.17
treated 1	P04433|KV309_HUMAN	Ig kappa chain V-III region VG (Fragment)	26.2	G.EIVLTQSPAT.L	2	529.788	1	26.2
treated 1	P01625|KV402_HUMAN	Ig kappa chain V-IV region Len	28	DIVM(+15.99)TQSPDSLA.V	2	646.804	1	28
treated 1	P01699|LV101_HUMAN	Ig lambda chain V-I region VOR	44.53	R.FSGSKSGTSAT.L	2	515.243	1	44.53
treated 1	P0CG04|LAC1_HUMAN	Ig lambda-1 chain C regions	58.47	A.VTVAWKADGSP.V	2	565.795	1	38.17
treated 1	P0CG04|LAC1_HUMAN	Ig lambda-1 chain C regions	58.47	Y.LSLTPEQWK.S	2	551.299	2	28.88
treated 1	P0CG04|LAC1_HUMAN	Ig lambda-1 chain C regions	58.47	Y.LSLTPEQWKSHR.S	3	494.599	1	17.55
treated 1	P0CG05|LAC2_HUMAN	Ig lambda-2 chain C regions	93.13	A.VTVAWKADSSP.V	2	580.8	2	48.82
treated 1	P0CG05|LAC2_HUMAN	Ig lambda-2 chain C regions	93.13	P.VKAGVETTTPSK.Q	3	406.561	1	34.17
treated 1	P0CG05|LAC2_HUMAN	Ig lambda-2 chain C regions	93.13	P.VKAGVETTTPSKQSNNKYAASSY.L	4	608.558	2	44.37
treated 1	P0CG05|LAC2_HUMAN	Ig lambda-2 chain C regions	93.13	Y.LSLTPEQWK.S	2	551.299	2	28.88
treated 1	P0CG05|LAC2_HUMAN	Ig lambda-2 chain C regions	93.13	Y.LSLTPEQWKSHR.S	3	494.599	1	17.55
treated 1	P17936|IBP3_HUMAN	Insulin-like growth factor-binding protein 3	25.32	R.VSDPKFHPLHSK.I	3	464.584	1	25.32
treated 1	P19827|ITIH1_HUMAN	Inter-alpha-trypsin inhibitor heavy chain H1	60.44	D.LEIPKTAF.I	2	459.767	1	19.21
treated 1	P19827|ITIH1_HUMAN	Inter-alpha-trypsin inhibitor heavy chain H1	60.44	Q.LQGFYSQVAKP.L	2	619.332	2	50.83
treated 1	P19823|ITIH2_HUMAN	Inter-alpha-trypsin inhibitor heavy chain H2	190.45	D.LVELAPGKFQ.L	2	551.317	1	31.16
treated 1	P19823|ITIH2_HUMAN	Inter-alpha-trypsin inhibitor heavy chain H2	190.45	E.MMEEVDQVT.L	2	541.229	1	29.65
treated 1	P19823|ITIH2_HUMAN	Inter-alpha-trypsin inhibitor heavy chain H2	190.45	F.LKRLSNENHGIA.Q	3	451.252	1	13.95
treated 1	P19823|ITIH2_HUMAN	Inter-alpha-trypsin inhibitor heavy chain H2	190.45	K.IQPSGGTNINEAL.L	2	657.337	1	30.19
treated 1	P19823|ITIH2_HUMAN	Inter-alpha-trypsin inhibitor heavy chain H2	190.45	K.VQSTITSR.M	2	446.247	1	22.84
treated 1	P19823|ITIH2_HUMAN	Inter-alpha-trypsin inhibitor heavy chain H2	190.45	N.FSMTVDGKTFR.S	3	430.216	1	23.63
treated 1	P19823|ITIH2_HUMAN	Inter-alpha-trypsin inhibitor heavy chain H2	190.45	N.VVFDVQIPKGA.F	2	586.837	1	39.96
treated 1	P19823|ITIH2_HUMAN	Inter-alpha-trypsin inhibitor heavy chain H2	190.45	Q.LKKFYN.Q	2	406.736	1	20.51
treated 1	P19823|ITIH2_HUMAN	Inter-alpha-trypsin inhibitor heavy chain H2	190.45	Q.LLAERSLAPTAA.A	2	606.85	2	45.05
treated 1	P19823|ITIH2_HUMAN	Inter-alpha-trypsin inhibitor heavy chain H2	190.45	Q.LLAERSLAPTAAA.K	2	642.368	1	48.86
treated 1	P19823|ITIH2_HUMAN	Inter-alpha-trypsin inhibitor heavy chain H2	190.45	Q.VTLYSYK.V	2	437.238	1	25.03
treated 1	P19823|ITIH2_HUMAN	Inter-alpha-trypsin inhibitor heavy chain H2	190.45	R.AIFILNEANN.L	2	559.794	1	28.95
treated 1	P19823|ITIH2_HUMAN	Inter-alpha-trypsin inhibitor heavy chain H2	190.45	R.IYLQPGR.L	2	423.746	1	18.23
treated 1	P19823|ITIH2_HUMAN	Inter-alpha-trypsin inhibitor heavy chain H2	190.45	R.KLGSYEHR.I	2	495.26	1	27.13
treated 1	P19823|ITIH2_HUMAN	Inter-alpha-trypsin inhibitor heavy chain H2	190.45	R.LSNENHGIAQR.I	3	413.545	1	33.32
treated 1	P19823|ITIH2_HUMAN	Inter-alpha-trypsin inhibitor heavy chain H2	190.45	R.MATTM(+15.99)IQSK.V	2	513.75	1	24.96
treated 1	P19823|ITIH2_HUMAN	Inter-alpha-trypsin inhibitor heavy chain H2	190.45	R.SLAPTAAAK.R	2	415.241	1	20.53
treated 1	P19823|ITIH2_HUMAN	Inter-alpha-trypsin inhibitor heavy chain H2	190.45	R.SLAPTAAAKR.R	2	493.291	1	25.14
treated 1	P19823|ITIH2_HUMAN	Inter-alpha-trypsin inhibitor heavy chain H2	190.45	R.SSALDM(+15.99)ENFR.T	2	593.263	1	41.34
treated 1	P19823|ITIH2_HUMAN	Inter-alpha-trypsin inhibitor heavy chain H2	190.45	R.SSIKEKTVGR.A	2	552.82	1	31.26
treated 1	P19823|ITIH2_HUMAN	Inter-alpha-trypsin inhibitor heavy chain H2	190.45	R.SSIKEKTVGRA.L	2	588.338	1	24.93
treated 1	P19823|ITIH2_HUMAN	Inter-alpha-trypsin inhibitor heavy chain H2	190.45	R.SSIKEKTVGRALY.A	3	484.61	1	41.08
treated 1	P19823|ITIH2_HUMAN	Inter-alpha-trypsin inhibitor heavy chain H2	190.45	R.TEVNVLPGAKVQFE.L	2	765.91	1	43.92
treated 1	P19823|ITIH2_HUMAN	Inter-alpha-trypsin inhibitor heavy chain H2	190.45	R.YIEKIQPSGGTNINEA.L	2	867.437	1	62.62
treated 1	P19823|ITIH2_HUMAN	Inter-alpha-trypsin inhibitor heavy chain H2	190.45	R.YIEKIQPSGGTNINEAL.L	2	923.979	1	58.94
treated 1	P19823|ITIH2_HUMAN	Inter-alpha-trypsin inhibitor heavy chain H2	190.45	S.VITATSANTQL.V	2	559.805	1	43.35
treated 1	P19823|ITIH2_HUMAN	Inter-alpha-trypsin inhibitor heavy chain H2	190.45	S.YKVQSTITSR.M	2	591.827	2	38.89
treated 1	P19823|ITIH2_HUMAN	Inter-alpha-trypsin inhibitor heavy chain H2	190.45	T.LYSYKVQST.I	2	544.785	1	36.53
treated 1	P19823|ITIH2_HUMAN	Inter-alpha-trypsin inhibitor heavy chain H2	190.45	T.LYSYKVQSTITSR.M	2	773.415	4	56.3
treated 1	P19823|ITIH2_HUMAN	Inter-alpha-trypsin inhibitor heavy chain H2	190.45	Y.KVQSTITSR.M	2	510.293	1	29.72
treated 1	P19823|ITIH2_HUMAN	Inter-alpha-trypsin inhibitor heavy chain H2	190.45	Y.LTINQLLAER.S	2	585.844	2	29.83
treated 1	Q14624|ITIH4_HUMAN	Inter-alpha-trypsin inhibitor heavy chain H4	150.49	E.FQSPKYIFHN.F	3	427.551	2	43.75
treated 1	Q14624|ITIH4_HUMAN	Inter-alpha-trypsin inhibitor heavy chain H4	150.49	K.GSEM(+15.99)VVAGK.L	2	447.221	1	35.25
treated 1	Q14624|ITIH4_HUMAN	Inter-alpha-trypsin inhibitor heavy chain H4	150.49	K.LQDRGPDV.L	2	450.232	1	34.47
treated 1	Q14624|ITIH4_HUMAN	Inter-alpha-trypsin inhibitor heavy chain H4	150.49	K.LQDRGPDVLTAT.V	2	643.339	1	32.15
treated 1	Q14624|ITIH4_HUMAN	Inter-alpha-trypsin inhibitor heavy chain H4	150.49	M.VVAGKLQDRGPDV.L	2	677.378	1	41.05
treated 1	Q14624|ITIH4_HUMAN	Inter-alpha-trypsin inhibitor heavy chain H4	150.49	M.VVAGKLQDRGPDVLTAT.V	3	580.659	1	31.26
treated 1	Q14624|ITIH4_HUMAN	Inter-alpha-trypsin inhibitor heavy chain H4	150.49	R.FAHTVVTSR.V	2	509.276	1	34.21
treated 1	Q14624|ITIH4_HUMAN	Inter-alpha-trypsin inhibitor heavy chain H4	150.49	R.FAHTVVTSRVVNR.A	3	495.948	1	21.7
treated 1	Q14624|ITIH4_HUMAN	Inter-alpha-trypsin inhibitor heavy chain H4	150.49	R.MNFRPGVLSSR.Q	3	421.891	2	28.94
treated 1	Q14624|ITIH4_HUMAN	Inter-alpha-trypsin inhibitor heavy chain H4	150.49	R.NRNVHSGSTFFK.Y	3	465.237	1	30
treated 1	Q14624|ITIH4_HUMAN	Inter-alpha-trypsin inhibitor heavy chain H4	150.49	R.NVHSGSTFFK.Y	2	562.28	1	41.77
treated 1	Q14624|ITIH4_HUMAN	Inter-alpha-trypsin inhibitor heavy chain H4	150.49	R.PGVLSSRQLGLPGPPDVPDHA.A	3	703.707	1	48.9
treated 1	Q14624|ITIH4_HUMAN	Inter-alpha-trypsin inhibitor heavy chain H4	150.49	R.PGVLSSRQLGLPGPPDVPDHAA.Y	3	727.384	1	44.86
treated 1	Q14624|ITIH4_HUMAN	Inter-alpha-trypsin inhibitor heavy chain H4	150.49	R.PGVLSSRQLGLPGPPDVPDHAAYHPFR.R	5	576.903	1	21.58
treated 1	Q14624|ITIH4_HUMAN	Inter-alpha-trypsin inhibitor heavy chain H4	150.49	R.QAGAAGSRM(+15.99)NFR.P	3	427.873	1	12.39
treated 1	Q14624|ITIH4_HUMAN	Inter-alpha-trypsin inhibitor heavy chain H4	150.49	R.QAGAAGSRMNFR.P	3	422.543	1	24.05
treated 1	Q14624|ITIH4_HUMAN	Inter-alpha-trypsin inhibitor heavy chain H4	150.49	R.VVNRANTVQEAT.F	2	651.342	1	40.37
treated 1	Q14624|ITIH4_HUMAN	Inter-alpha-trypsin inhibitor heavy chain H4	150.49	S.LTVDSRVSSR.F	2	560.309	1	13.96
treated 1	Q14624|ITIH4_HUMAN	Inter-alpha-trypsin inhibitor heavy chain H4	150.49	Y.LQGAKIPKPEASFSPR.R	4	432.246	3	53.39
treated 1	P02679-2|FIBG_HUMAN	Isoform Gamma-A of Fibrinogen gamma chain	126.01	G.QQHHLGGAKQAGDV	3	482.577	1	37.48
treated 1	P02679-2|FIBG_HUMAN	Isoform Gamma-A of Fibrinogen gamma chain	126.01	H.HLGGAKQAGDV	2	526.776	1	36.07
treated 1	P02679-2|FIBG_HUMAN	Isoform Gamma-A of Fibrinogen gamma chain	126.01	H.LGGAKQAGDV	2	458.246	1	39.96
treated 1	P02679-2|FIBG_HUMAN	Isoform Gamma-A of Fibrinogen gamma chain	126.01	H.LNGVYYQGGTYSK.A	2	725.351	1	42.13
treated 1	P02679-2|FIBG_HUMAN	Isoform Gamma-A of Fibrinogen gamma chain	126.01	K.IIPFNRLTIGEGQQHH.L	3	620.665	2	12.86
treated 1	P02679-2|FIBG_HUMAN	Isoform Gamma-A of Fibrinogen gamma chain	126.01	K.KTTM(+15.99)KIIPFNR.L	3	455.595	1	32.39
treated 1	P02679-2|FIBG_HUMAN	Isoform Gamma-A of Fibrinogen gamma chain	126.01	K.KTTMKIIPFNR.L	3	450.263	3	39.13
treated 1	P02679-2|FIBG_HUMAN	Isoform Gamma-A of Fibrinogen gamma chain	126.01	K.TTM(+15.99)KIIPFNR.L	3	412.895	2	25.87
treated 1	P02679-2|FIBG_HUMAN	Isoform Gamma-A of Fibrinogen gamma chain	126.01	K.TTMKIIPFNR.L	3	407.565	1	31.58
treated 1	P02679-2|FIBG_HUMAN	Isoform Gamma-A of Fibrinogen gamma chain	126.01	K.VGPEADKYR.L	2	517.765	1	33.3
treated 1	P02679-2|FIBG_HUMAN	Isoform Gamma-A of Fibrinogen gamma chain	126.01	K.VGPEADKYRLTYA.Y	3	494.923	1	23.59
treated 1	P02679-2|FIBG_HUMAN	Isoform Gamma-A of Fibrinogen gamma chain	126.01	Q.QHHLGGAKQAGDV	2	659.333	2	49.1
treated 1	P02679-2|FIBG_HUMAN	Isoform Gamma-A of Fibrinogen gamma chain	126.01	R.LTIGEGQQHH.L	2	560.279	1	33.51
treated 1	P02679-2|FIBG_HUMAN	Isoform Gamma-A of Fibrinogen gamma chain	126.01	R.LTIGEGQQHHLGGAKQAGDV	3	672.679	2	40.28
treated 1	P35527|K1C9_HUMAN	Keratin type I cytoskeletal 9	75.21	L.SRSGGGGGGGLGSGGSIR.S	3	492.583	1	27.6
treated 1	P35527|K1C9_HUMAN	Keratin type I cytoskeletal 9	75.21	R.SGGGGGGGLGSGGSIR.S	2	616.801	1	61.41
treated 1	P04264|K2C1_HUMAN	Keratin type II cytoskeletal 1	29.72	L.NVEIDPEIQ.K	2	528.763	1	29.72
treated 1	P04264|K2C1_HUMAN	Keratin type II cytoskeletal 1	29.72	M.S(+42.01)RQFSSR.S	2	455.229	1	13.1
treated 1	P01042|KNG1_HUMAN	Kininogen-1	103.15	L.MKRPPGFSPFR.S	3	440.573	1	30.29
treated 1	P01042|KNG1_HUMAN	Kininogen-1	103.15	R.ITEATKTVGSDT.F	2	611.81	1	53.9
treated 1	P01042|KNG1_HUMAN	Kininogen-1	103.15	R.ITEATKTVGSDTFYS.F	2	810.39	1	54.94
treated 1	P01042|KNG1_HUMAN	Kininogen-1	103.15	R.PPGFSPFR.S	2	452.736	2	27.41
treated 1	P01042|KNG1_HUMAN	Kininogen-1	103.15	Y.FKIDNVKKAR.V	3	406.914	1	21.53
treated 1	P61626|LYSC_HUMAN	Lysozyme C	24.1	R.TLKRLGMDGYR.G	3	437.24	1	24.1
treated 1	P00747|PLMN_HUMAN	Plasminogen	25.7	C.MFGNGKGYR.G	2	515.25	1	25.7
treated 1	Q96NZ9|PRAP1_HUMAN	Proline-rich acidic protein 1	34.14	Q.LVVLFPVQKPK.L	2	634.409	3	34.14
treated 1	Q9UK55|ZPI_HUMAN	Protein Z-dependent protease inhibitor	38.52	L.MLGATGPTETQIK.R	2	673.85	1	38.52
treated 1	P00734|THRB_HUMAN	Prothrombin	140.51	C.GLRPLFE.K	2	416.238	1	18.81
treated 1	P00734|THRB_HUMAN	Prothrombin	140.51	E.LLESYIDGR.I	2	533.281	2	29.96
treated 1	P00734|THRB_HUMAN	Prothrombin	140.51	E.YQTFFNPR.T	2	536.763	2	30.07
treated 1	P00734|THRB_HUMAN	Prothrombin	140.51	G.LRPLFEK.K	2	451.776	1	23.55
treated 1	P00734|THRB_HUMAN	Prothrombin	140.51	G.LRPLFEKK.S	2	515.823	2	17.53
treated 1	P00734|THRB_HUMAN	Prothrombin	140.51	K.GRVTGWGN.L	2	423.714	1	29.53
treated 1	P00734|THRB_HUMAN	Prothrombin	140.51	K.HQDFNSAVQ.L	2	523.238	1	26.59
treated 1	P00734|THRB_HUMAN	Prothrombin	140.51	Q.VTVAM(+15.99)TPR.S	2	445.74	1	21.18
treated 1	P00734|THRB_HUMAN	Prothrombin	140.51	Q.VTVAMTPR.S	2	437.745	1	25.37
treated 1	P00734|THRB_HUMAN	Prothrombin	140.51	R.AIEGRTAT.S	2	409.72	1	11.68
treated 1	P00734|THRB_HUMAN	Prothrombin	140.51	R.AIEGRTATSEYQTFFNPR.T	3	696.675	1	53.97
treated 1	P00734|THRB_HUMAN	Prothrombin	140.51	R.ENLDRDIAL.M	2	529.776	1	32.09
treated 1	P00734|THRB_HUMAN	Prothrombin	140.51	R.IRITDNM(+15.99).F	2	439.723	1	18.55
treated 1	P00734|THRB_HUMAN	Prothrombin	140.51	R.NIEKISM(+15.99).L	2	425.719	1	16.41
treated 1	P00734|THRB_HUMAN	Prothrombin	140.51	R.NIEKISMLEK.I	2	602.833	1	36.82
treated 1	P00734|THRB_HUMAN	Prothrombin	140.51	R.TATSEYQTFFNPR.T	2	781.367	2	57.82
treated 1	P00734|THRB_HUMAN	Prothrombin	140.51	S.LLQAGYKGR.V	2	503.294	1	25.1
treated 1	P00734|THRB_HUMAN	Prothrombin	140.51	T.SEYQTFFNPR.T	2	644.799	1	29.15
treated 1	P00734|THRB_HUMAN	Prothrombin	140.51	Y.QTFFNPR.T	2	455.232	2	27.17
treated 1	P02768|ALBU_HUMAN	Serum albumin	87.37	E.YKFQNAL.L	2	442.236	1	29.7
treated 1	P02768|ALBU_HUMAN	Serum albumin	87.37	K.KVPQVSTPTLVEVSR.N	3	547.316	1	44.95
treated 1	P02768|ALBU_HUMAN	Serum albumin	87.37	R.YTKKVPQVSTPTLVEVSR.N	3	678.051	1	54.98
treated 1	P35542|SAA4_HUMAN	Serum amyloid A-4 protein	119.88	A.LQGVGDM(+15.99)GR.A	2	474.731	1	24.06
treated 1	P35542|SAA4_HUMAN	Serum amyloid A-4 protein	119.88	A.QRGPGGVWAAK.L	2	563.81	1	20.81
treated 1	P35542|SAA4_HUMAN	Serum amyloid A-4 protein	119.88	I.M(+15.99)ISNHQNSNRY.L	3	460.54	2	29.05
treated 1	P35542|SAA4_HUMAN	Serum amyloid A-4 protein	119.88	I.MISNHQNSNR.Y	3	400.855	1	18.19
treated 1	P35542|SAA4_HUMAN	Serum amyloid A-4 protein	119.88	I.MISNHQNSNRY.L	2	682.31	2	45.04
treated 1	P35542|SAA4_HUMAN	Serum amyloid A-4 protein	119.88	R.FRPDGLPKKY	3	407.564	1	32.89
treated 1	P35542|SAA4_HUMAN	Serum amyloid A-4 protein	119.88	R.GNYDAAQRGPGGVWAAK.L	3	573.284	1	52.5
treated 1	P35542|SAA4_HUMAN	Serum amyloid A-4 protein	119.88	R.SFFKEAL.Q	2	421.225	1	27.51
treated 1	P35542|SAA4_HUMAN	Serum amyloid A-4 protein	119.88	R.SGKDPDRFRPDGLPK.K	4	421.974	1	31.36
treated 1	P35542|SAA4_HUMAN	Serum amyloid A-4 protein	119.88	R.SGKDPDRFRPDGLPKKY	4	494.764	1	25.18
treated 1	P35542|SAA4_HUMAN	Serum amyloid A-4 protein	119.88	Y.LYARGNYDA.A	2	521.751	1	32.87
treated 1	P35542|SAA4_HUMAN	Serum amyloid A-4 protein	119.88	Y.LYARGNYDAA.Q	2	557.27	1	34.02
treated 1	P27169|PON1_HUMAN	Serum paraoxonase/arylesterase 1	40.96	R.NHQSSYQTRLNA.L	3	473.563	1	40.96
treated 1	P05452|TETN_HUMAN	Tetranectin	24.02	E.LKSRLDTLA.Q	2	508.807	1	13.66
treated 1	P05452|TETN_HUMAN	Tetranectin	24.02	E.LKSRLDTLAQEVA.L	2	722.41	1	24.02
treated 1	P02766|TTHY_HUMAN	Transthyretin	106.05	A.LLSPYSYSTTAVVTNPKE	2	985.507	2	69.44
treated 1	P02766|TTHY_HUMAN	Transthyretin	106.05	E.VVFTANDSGPRRYTIAA.L	3	613.321	1	21.39
treated 1	P02766|TTHY_HUMAN	Transthyretin	106.05	K.ALGISPFHEHAE.V	3	436.55	1	27.2
treated 1	P02766|TTHY_HUMAN	Transthyretin	106.05	P.LM(+15.99)VKVLDAVR.G	2	580.346	1	35.11
treated 1	P02766|TTHY_HUMAN	Transthyretin	106.05	P.LMVKVLDAVR.G	2	572.348	1	32.41
treated 1	P02766|TTHY_HUMAN	Transthyretin	106.05	V.FTANDSGPRRYTIAA.L	3	547.276	1	22.83
treated 1	P07225|PROS_HUMAN	Vitamin K-dependent protein S	78.32	L.FTAARQSTNAYPDLR.S	3	570.956	1	54.92
treated 1	P07225|PROS_HUMAN	Vitamin K-dependent protein S	78.32	R.QLAVLDKA.M	2	429.256	1	15.38
treated 1	P07225|PROS_HUMAN	Vitamin K-dependent protein S	78.32	R.QSTNAYPDLR.S	2	582.784	1	27.41
treated 1	P07225|PROS_HUMAN	Vitamin K-dependent protein S	78.32	R.VNRNNLELSTP.L	2	628.832	1	17.52
treated 1	P04004|VTNC_HUMAN	Vitronectin	172.49	A.LALPAHSYSGRER.V	3	486.258	1	10.73
treated 1	P04004|VTNC_HUMAN	Vitronectin	172.49	D.LQAQSKGNPEQTP.V	2	699.352	1	53.63
treated 1	P04004|VTNC_HUMAN	Vitronectin	172.49	D.LQAQSKGNPEQTPV.L	2	748.888	1	44.75
treated 1	P04004|VTNC_HUMAN	Vitronectin	172.49	F.FFSGDKYYR.V	2	591.78	2	37.25
treated 1	P04004|VTNC_HUMAN	Vitronectin	172.49	F.FFSGDKYYRVN.L	2	698.337	2	48.1
treated 1	P04004|VTNC_HUMAN	Vitronectin	172.49	F.FSGDKYYR.V	2	518.248	2	37.72
treated 1	P04004|VTNC_HUMAN	Vitronectin	172.49	F.FSGDKYYRVN.L	2	624.803	2	49.84
treated 1	P04004|VTNC_HUMAN	Vitronectin	172.49	F.SGDKYYR.V	2	444.713	1	36.15
treated 1	P04004|VTNC_HUMAN	Vitronectin	172.49	G.MAPRPSLAK.K	2	485.777	1	29.43
treated 1	P04004|VTNC_HUMAN	Vitronectin	172.49	K.AVRPGYPK.L	2	444.256	1	16.75
treated 1	P04004|VTNC_HUMAN	Vitronectin	172.49	R.DWHGVPGQVDAA.M	2	626.289	2	39.6
treated 1	P04004|VTNC_HUMAN	Vitronectin	172.49	R.IYISGM(+15.99)APRPS.L	2	604.309	1	33.53
treated 1	P04004|VTNC_HUMAN	Vitronectin	172.49	R.IYISGM(+15.99)APRPSLA.K	2	696.37	1	33.87
treated 1	P04004|VTNC_HUMAN	Vitronectin	172.49	R.IYISGM(+15.99)APRPSLAK.K	2	760.417	4	45.17
treated 1	P04004|VTNC_HUMAN	Vitronectin	172.49	R.IYISGM(+15.99)APRPSLAKK.Q	4	412.737	2	23.51
treated 1	P04004|VTNC_HUMAN	Vitronectin	172.49	R.IYISGMAPRPS.L	2	596.312	1	39.36
treated 1	P04004|VTNC_HUMAN	Vitronectin	172.49	R.IYISGMAPRPSLAK.K	2	752.42	3	50.18
treated 1	P04004|VTNC_HUMAN	Vitronectin	172.49	R.IYISGMAPRPSLAKK.Q	4	408.738	3	35.57
treated 1	P04004|VTNC_HUMAN	Vitronectin	172.49	R.RVDTVDPPYPR.S	2	657.844	3	34.05
treated 1	P04004|VTNC_HUMAN	Vitronectin	172.49	R.RVDTVDPPYPRSIAQ.Y	3	571.968	1	39.42
treated 1	P04004|VTNC_HUMAN	Vitronectin	172.49	R.TRRVDTVDPPYPR.S	3	524.612	4	15.23
treated 1	P04004|VTNC_HUMAN	Vitronectin	172.49	R.TRRVDTVDPPYPRSIAQ.Y	4	493.515	3	37.01
treated 1	P04004|VTNC_HUMAN	Vitronectin	172.49	R.TSAGTRQPQFI.S	2	603.317	1	50.22
treated 1	P04004|VTNC_HUMAN	Vitronectin	172.49	S.LSAVFEHFA.M	2	510.76	1	31.82
treated 1	P04004|VTNC_HUMAN	Vitronectin	172.49	S.VFFFSGDKYYR.V	2	714.85	2	27.12
treated 1	P04004|VTNC_HUMAN	Vitronectin	172.49	T.VHEQVGGPS.L	2	455.223	1	29.4
treated 1	P04004|VTNC_HUMAN	Vitronectin	172.49	T.VHEQVGGPSLTSD.L	2	663.319	2	49.9
treated 1	P04004|VTNC_HUMAN	Vitronectin	172.49	Y.ISGMAPRPSLAK.K	3	409.901	2	21.69
Coltrol 2	P08697|A2AP_HUMAN	Alpha-2-antiplasmin	47.65	R.GDKLFGPDLK.L	2	545.298	1	47.65
Coltrol 2	P02765|FETUA_HUMAN	Alpha-2-HS-glycoprotein	140.94	G.SPSGEVSHPRKT.R	2	641.33	2	63.95
Coltrol 2	P02765|FETUA_HUMAN	Alpha-2-HS-glycoprotein	140.94	P.HGPGLIYRQPN.C	2	626.333	1	44.22
Coltrol 2	P02765|FETUA_HUMAN	Alpha-2-HS-glycoprotein	140.94	R.TVVQPSVGAAA.G	2	500.276	1	42.29
Coltrol 2	P02765|FETUA_HUMAN	Alpha-2-HS-glycoprotein	140.94	S.APHGPGLIYRQPN.C	2	710.376	4	67.79
Coltrol 2	P02765|FETUA_HUMAN	Alpha-2-HS-glycoprotein	140.94	S.PSGEVSHPRKT.R	2	597.813	1	55.85
Coltrol 2	P02647|APOA1_HUMAN	Apolipoprotein A-I	125.09	F.LSALEEYTKKLNTQ	2	819.438	1	71
Coltrol 2	P02647|APOA1_HUMAN	Apolipoprotein A-I	125.09	L.SALEEYTKKLNTQ	2	762.897	2	67.47
Coltrol 2	P02647|APOA1_HUMAN	Apolipoprotein A-I	125.09	S.ALEEYTKKLNTQ	2	719.381	2	61.03
Coltrol 2	P02652|APOA2_HUMAN	Apolipoprotein A-II	122.86	F.VELGTQPATQ	2	522.271	1	40.83
Coltrol 2	P02652|APOA2_HUMAN	Apolipoprotein A-II	122.86	L.SYFVELGTQPAT.Q	2	656.822	1	58
Coltrol 2	P02652|APOA2_HUMAN	Apolipoprotein A-II	122.86	L.SYFVELGTQPATQ	2	720.852	2	60.43
Coltrol 2	P02652|APOA2_HUMAN	Apolipoprotein A-II	122.86	Y.FVELGTQPATQ	2	595.804	1	57.68
Coltrol 2	P02649|APOE_HUMAN	Apolipoprotein E	45.05	T.SAAPVPSDNH	2	497.732	1	45.05
Coltrol 2	P01024|CO3_HUMAN	Complement C3	71.14	R.ASHLGLAR.S	2	412.741	1	34.99
Coltrol 2	P01024|CO3_HUMAN	Complement C3	71.14	R.SVQLTEKR.M	2	480.776	1	31.62
Coltrol 2	P01024|CO3_HUMAN	Complement C3	71.14	R.SVQLTEKRMDK.V	2	667.858	1	37.05
Coltrol 2	P0C0L4|CO4A_HUMAN	Complement C4-A	58.22	R.N(+.98)GFKSHALQ.L	2	501.753	1	46.57
Coltrol 2	P48378|RFX2_HUMAN	DNA-binding protein RFX2	27.91	Q.FHYIEK.L	2	418.719	1	27.91
Coltrol 2	P02671|FIBA_HUMAN	Fibrinogen alpha chain	192.87	D.SGEGDFLAEGGGVR.G	2	675.816	1	65.07
Coltrol 2	P02671|FIBA_HUMAN	Fibrinogen alpha chain	192.87	K.ALTDM(+15.99)PQMR.M	2	539.754	1	32.11
Coltrol 2	P02671|FIBA_HUMAN	Fibrinogen alpha chain	192.87	K.ALTDMPQMR.M	2	531.755	1	28.29
Coltrol 2	P02671|FIBA_HUMAN	Fibrinogen alpha chain	192.87	K.LVTSKGDKELR.T	2	623.361	2	42.07
Coltrol 2	P02671|FIBA_HUMAN	Fibrinogen alpha chain	192.87	K.M(+15.99)KPVPDLVPGNFK.S	2	729.392	5	61.61
Coltrol 2	P02671|FIBA_HUMAN	Fibrinogen alpha chain	192.87	K.MKPVPDLVPGNFK.S	2	721.395	5	59.35
Coltrol 2	P02671|FIBA_HUMAN	Fibrinogen alpha chain	192.87	K.SQLQKVPPEWK.A	2	670.368	2	54.58
Coltrol 2	P02671|FIBA_HUMAN	Fibrinogen alpha chain	192.87	N.PGSPRPGST.G	2	428.219	2	31.71
Coltrol 2	P02671|FIBA_HUMAN	Fibrinogen alpha chain	192.87	N.PGSPRPGSTG.T	2	456.73	1	41.61
Coltrol 2	P02671|FIBA_HUMAN	Fibrinogen alpha chain	192.87	N.PGSPRPGSTGTWN.P	2	657.316	2	54.39
Coltrol 2	P02671|FIBA_HUMAN	Fibrinogen alpha chain	192.87	N.PGSSGTGGTATWKPGSSGP.G	2	844.894	1	65.71
Coltrol 2	P02671|FIBA_HUMAN	Fibrinogen alpha chain	192.87	T.ADSGEGDFLAEGGGVR.G	2	768.849	2	81.45
Coltrol 2	P02675|FIBB_HUMAN	Fibrinogen beta chain	94.67	K.IRPFFPQ.Q	2	452.754	1	28.05
Coltrol 2	P02675|FIBB_HUMAN	Fibrinogen beta chain	94.67	K.IRPFFPQQ	2	516.783	3	47.78
Coltrol 2	P02675|FIBB_HUMAN	Fibrinogen beta chain	94.67	K.YQISVNK.Y	2	426.235	1	31.23
Coltrol 2	P02675|FIBB_HUMAN	Fibrinogen beta chain	94.67	R.GHRPLDK.K	2	411.732	2	35.92
Coltrol 2	P02675|FIBB_HUMAN	Fibrinogen beta chain	94.67	S.LRPAPPPISGGGYR.A	3	479.933	1	42.98
Coltrol 2	Q15485|FCN2_HUMAN	Ficolin-2	31.04	K.VSEMKVRPA	2	508.781	2	31.04
Coltrol 2	Q14520|HABP2_HUMAN	Hyaluronan-binding protein 2	39.59	K.LIANTLCNSR.Q	2	552.791	1	39.59
Coltrol 2	P19827|ITIH1_HUMAN	Inter-alpha-trypsin inhibitor heavy chain H1	49.7	K.AAISGENAGLVR.A	2	579.315	1	49.7
Coltrol 2	P19823|ITIH2_HUMAN	Inter-alpha-trypsin inhibitor heavy chain H2	86.6	K.FYNQVSTPLLR.N	2	669.363	1	53.27
Coltrol 2	P19823|ITIH2_HUMAN	Inter-alpha-trypsin inhibitor heavy chain H2	86.6	R.SSIKEKTVGR.A	2	552.821	1	35.95
Coltrol 2	P02679-2|FIBG_HUMAN	Isoform Gamma-A of Fibrinogen gamma chain	86.44	E.GQQHHLGGAKQAGDV	3	501.586	1	45.56
Coltrol 2	P02679-2|FIBG_HUMAN	Isoform Gamma-A of Fibrinogen gamma chain	86.44	K.KNWIQYK.E	2	490.271	1	36.72
Coltrol 2	P02679-2|FIBG_HUMAN	Isoform Gamma-A of Fibrinogen gamma chain	86.44	K.VGPEADKYR.L	2	517.766	1	45.37
Coltrol 2	P00734|THRB_HUMAN	Prothrombin	105.17	R.NIEKISMLEK.I	2	602.832	1	49.47
Coltrol 2	P00734|THRB_HUMAN	Prothrombin	105.17	R.TATSEYQTFFN.P	2	654.789	1	43.25
Coltrol 2	P00734|THRB_HUMAN	Prothrombin	105.17	R.TATSEYQTFFNPR.T	2	781.366	1	66.02
Coltrol 2	P34096|RNAS4_HUMAN	Ribonuclease 4	49.72	N.PQVPVHFDG	2	498.25	1	49.72
Coltrol 2	Q8WZ42|TITIN_HUMAN	Titin	36.26	T.S(+42.01)VPGTVKPEDKLE.A	2	720.88	1	27.41
Coltrol 2	P07225|PROS_HUMAN	Vitamin K-dependent protein S	54.44	R.SFQTGLFTAAR.Q	2	599.813	1	54.44
Coltrol 2	P04004|VTNC_HUMAN	Vitronectin	80.17	R.IYISGM(+15.99)APRPSLAK.K	2	760.416	2	47.15
Coltrol 2	P04004|VTNC_HUMAN	Vitronectin	80.17	R.IYISGMAPRPSLAK.K	2	752.42	2	52.25
Coltrol 2	P04004|VTNC_HUMAN	Vitronectin	80.17	R.RVDTVDPPYPR.S	2	657.843	6	36.7
Coltrol 2	P04004|VTNC_HUMAN	Vitronectin	80.17	S.GM(+15.99)APRPSLAK.K	2	522.286	1	28.72
treated 2	P01009|A1AT_HUMAN	Alpha-1-antitrypsin	124.17	F.LM(+15.99)IEQNTKSPLF.M	2	718.875	1	40.4
treated 2	P01009|A1AT_HUMAN	Alpha-1-antitrypsin	124.17	F.M(+15.99)GKVVNPTQK	2	559.303	1	34.38
treated 2	P01009|A1AT_HUMAN	Alpha-1-antitrypsin	124.17	F.MGKVVNPTQ.K	2	487.26	1	28.93
treated 2	P01009|A1AT_HUMAN	Alpha-1-antitrypsin	124.17	F.MGKVVNPTQK	2	551.307	1	41.18
treated 2	P01009|A1AT_HUMAN	Alpha-1-antitrypsin	124.17	L.FMGKVVNPTQ.K	2	560.793	1	33.29
treated 2	P01009|A1AT_HUMAN	Alpha-1-antitrypsin	124.17	L.FMGKVVNPTQK	2	624.84	2	41.37
treated 2	P01009|A1AT_HUMAN	Alpha-1-antitrypsin	124.17	L.LRTLNQPDSQLQ.L	2	706.873	1	10.4
treated 2	P01009|A1AT_HUMAN	Alpha-1-antitrypsin	124.17	L.M(+15.99)IEQNTKSPLF.M	2	662.332	1	41.31
treated 2	P01009|A1AT_HUMAN	Alpha-1-antitrypsin	124.17	L.MIEQNTKSP.L	2	524.26	1	32.53
treated 2	P01009|A1AT_HUMAN	Alpha-1-antitrypsin	124.17	L.MIEQNTKSPL.F	2	580.801	1	35.76
treated 2	P01009|A1AT_HUMAN	Alpha-1-antitrypsin	124.17	L.MIEQNTKSPLF.M	2	654.335	1	42.58
treated 2	P01009|A1AT_HUMAN	Alpha-1-antitrypsin	124.17	P.LFM(+15.99)GKVVNPTQK	2	689.379	2	42.51
treated 2	P01009|A1AT_HUMAN	Alpha-1-antitrypsin	124.17	P.LFMGKVVNPTQ.K	2	617.335	2	43.66
treated 2	P01009|A1AT_HUMAN	Alpha-1-antitrypsin	124.17	P.LFMGKVVNPTQK	2	681.382	2	47.05
treated 2	P08697|A2AP_HUMAN	Alpha-2-antiplasmin	67.19	P.LTLLKLGNQEPGGQTA.L	2	820.454	1	45.24
treated 2	P08697|A2AP_HUMAN	Alpha-2-antiplasmin	67.19	S.LKGFPRGDK.L	2	509.294	1	11.86
treated 2	P08697|A2AP_HUMAN	Alpha-2-antiplasmin	67.19	T.LLKLGNQEPGGQTA.L	2	713.386	2	43.9
treated 2	P02765|FETUA_HUMAN	Alpha-2-HS-glycoprotein	154.3	D.LRHTFM(+15.99)G.V	2	439.22	1	19.02
treated 2	P02765|FETUA_HUMAN	Alpha-2-HS-glycoprotein	154.3	D.LRHTFM(+15.99)GVVS.L	2	581.804	1	25.97
treated 2	P02765|FETUA_HUMAN	Alpha-2-HS-glycoprotein	154.3	D.LRHTFMG.V	2	431.223	1	25.75
treated 2	P02765|FETUA_HUMAN	Alpha-2-HS-glycoprotein	154.3	D.LRHTFMGVVS.L	2	573.807	1	31.27
treated 2	P02765|FETUA_HUMAN	Alpha-2-HS-glycoprotein	154.3	E.VKVWPQQPSGE.L	2	627.826	1	45.34
treated 2	P02765|FETUA_HUMAN	Alpha-2-HS-glycoprotein	154.3	G.SPSGEVSHPRKT.R	2	641.329	2	27.03
treated 2	P02765|FETUA_HUMAN	Alpha-2-HS-glycoprotein	154.3	G.VVSLGSPSGEVSHPRKT.R	4	434.987	2	33.34
treated 2	P02765|FETUA_HUMAN	Alpha-2-HS-glycoprotein	154.3	H.VLDPTPVAR.C	2	484.282	1	21.51
treated 2	P02765|FETUA_HUMAN	Alpha-2-HS-glycoprotein	154.3	H.VLLAAPPGHQLHR.A	3	470.275	1	18.77
treated 2	P02765|FETUA_HUMAN	Alpha-2-HS-glycoprotein	154.3	L.LAAPPGHQLH.R	2	520.785	1	26.74
treated 2	P02765|FETUA_HUMAN	Alpha-2-HS-glycoprotein	154.3	L.LAAPPGHQLHR.A	2	598.834	3	31.13
treated 2	P02765|FETUA_HUMAN	Alpha-2-HS-glycoprotein	154.3	L.LKLDGKFS.V	2	454.265	1	27.12
treated 2	P02765|FETUA_HUMAN	Alpha-2-HS-glycoprotein	154.3	P.LGAPGLPPAGSPPDSHV.L	2	784.905	8	41.06
treated 2	P02765|FETUA_HUMAN	Alpha-2-HS-glycoprotein	154.3	P.LGAPGLPPAGSPPDSHVL.L	2	841.447	5	44.3
treated 2	P02765|FETUA_HUMAN	Alpha-2-HS-glycoprotein	154.3	P.PGHQLHR.A	2	422.731	1	19.84
treated 2	P02765|FETUA_HUMAN	Alpha-2-HS-glycoprotein	154.3	Q.LHRAHYD.L	2	456.226	1	22.45
treated 2	P02765|FETUA_HUMAN	Alpha-2-HS-glycoprotein	154.3	R.AHYDLRHT.F	2	506.75	1	27.36
treated 2	P02765|FETUA_HUMAN	Alpha-2-HS-glycoprotein	154.3	R.AHYDLRHTF.M	2	580.284	1	34.53
treated 2	P02765|FETUA_HUMAN	Alpha-2-HS-glycoprotein	154.3	R.AHYDLRHTFM(+15.99)GVVS.L	2	824.896	3	43.67
treated 2	P02765|FETUA_HUMAN	Alpha-2-HS-glycoprotein	154.3	R.AHYDLRHTFMG.V	2	674.314	2	41.02
treated 2	P02765|FETUA_HUMAN	Alpha-2-HS-glycoprotein	154.3	R.AHYDLRHTFMGVVS.L	2	816.9	4	44.56
treated 2	P02765|FETUA_HUMAN	Alpha-2-HS-glycoprotein	154.3	R.HTFMGVVS.L	2	439.214	1	12.99
treated 2	P02765|FETUA_HUMAN	Alpha-2-HS-glycoprotein	154.3	R.HTFMGVVSLGSPSGEVSHPRKT.R	4	578.295	2	26.12
treated 2	P02765|FETUA_HUMAN	Alpha-2-HS-glycoprotein	154.3	R.IRHFKV	2	400.251	1	14.68
treated 2	P02765|FETUA_HUMAN	Alpha-2-HS-glycoprotein	154.3	R.TVVQPSVGA.A	2	429.239	2	25.43
treated 2	P02765|FETUA_HUMAN	Alpha-2-HS-glycoprotein	154.3	S.APHGPGLIYR.Q	2	540.799	1	24.34
treated 2	P02765|FETUA_HUMAN	Alpha-2-HS-glycoprotein	154.3	S.LGSPSGEVSHPR.K	2	611.811	1	37.71
treated 2	P02765|FETUA_HUMAN	Alpha-2-HS-glycoprotein	154.3	S.LGSPSGEVSHPRKT.R	2	726.382	4	43.44
treated 2	P02765|FETUA_HUMAN	Alpha-2-HS-glycoprotein	154.3	T.FMGVVSLGSPSGEVSHPRKT.R	3	691.356	1	37.9
treated 2	P02765|FETUA_HUMAN	Alpha-2-HS-glycoprotein	154.3	V.LLAAPPGHQ.L	2	452.255	3	25.8
treated 2	P02765|FETUA_HUMAN	Alpha-2-HS-glycoprotein	154.3	V.LLAAPPGHQL.H	2	508.797	1	23.77
treated 2	P02765|FETUA_HUMAN	Alpha-2-HS-glycoprotein	154.3	V.LLAAPPGHQLH.R	2	577.326	2	29.37
treated 2	P02765|FETUA_HUMAN	Alpha-2-HS-glycoprotein	154.3	V.LLAAPPGHQLHR.A	2	655.377	3	34.38
treated 2	P02765|FETUA_HUMAN	Alpha-2-HS-glycoprotein	154.3	Y.INQNLPWG.Y	2	471.244	1	18.34
treated 2	P02765|FETUA_HUMAN	Alpha-2-HS-glycoprotein	154.3	Y.INQNLPWGYKHTLNQIDE.V	3	728.365	1	27.61
treated 2	P01023|A2MG_HUMAN	Alpha-2-macroglobulin	46.51	A.SVSGKPQY.M	2	433.223	1	22.83
treated 2	P01023|A2MG_HUMAN	Alpha-2-macroglobulin	46.51	S.LKLPPNVVEESAR.A	3	484.61	1	35.09
treated 2	P02647|APOA1_HUMAN	Apolipoprotein A-I	235.6	A.KVQPYLDDF.Q	2	562.784	1	30.88
treated 2	P02647|APOA1_HUMAN	Apolipoprotein A-I	235.6	A.LEDLRQGLLP.V	2	577.331	1	18.33
treated 2	P02647|APOA1_HUMAN	Apolipoprotein A-I	235.6	A.LEDLRQGLLPVLES.F	2	791.444	2	37.59
treated 2	P02647|APOA1_HUMAN	Apolipoprotein A-I	235.6	A.LEEYTKK.L	2	455.746	1	24.53
treated 2	P02647|APOA1_HUMAN	Apolipoprotein A-I	235.6	A.LEEYTKKLN(+.98)TQ	2	684.356	3	40.21
treated 2	P02647|APOA1_HUMAN	Apolipoprotein A-I	235.6	A.LEEYTKKLN.T	2	569.31	1	36.07
treated 2	P02647|APOA1_HUMAN	Apolipoprotein A-I	235.6	A.LEEYTKKLNT.Q	2	619.834	3	36.11
treated 2	P02647|APOA1_HUMAN	Apolipoprotein A-I	235.6	A.LEEYTKKLNTQ	2	683.863	4	40.87
treated 2	P02647|APOA1_HUMAN	Apolipoprotein A-I	235.6	A.LGKQLNLK.L	2	457.294	2	26.07
treated 2	P02647|APOA1_HUMAN	Apolipoprotein A-I	235.6	A.LKEN(+.98)GGARLAEY.H	3	441.229	2	29.18
treated 2	P02647|APOA1_HUMAN	Apolipoprotein A-I	235.6	A.LKEN(+.98)GGARLAEYH.A	2	729.869	2	29.77
treated 2	P02647|APOA1_HUMAN	Apolipoprotein A-I	235.6	A.LRTHLAP.Y	2	404.245	1	11.87
treated 2	P02647|APOA1_HUMAN	Apolipoprotein A-I	235.6	A.LRTHLAPYSDE.L	2	651.326	7	43.25
treated 2	P02647|APOA1_HUMAN	Apolipoprotein A-I	235.6	A.LRTHLAPYSDELR.Q	3	524.282	4	37.8
treated 2	P02647|APOA1_HUMAN	Apolipoprotein A-I	235.6	A.LRTHLAPYSDELRQR.L	4	464.502	4	20.92
treated 2	P02647|APOA1_HUMAN	Apolipoprotein A-I	235.6	D.LRQ(+.98)GLLPVLES.F	2	613.36	2	21.5
treated 2	P02647|APOA1_HUMAN	Apolipoprotein A-I	235.6	D.LRQGLLPV.L	2	448.289	1	12.93
treated 2	P02647|APOA1_HUMAN	Apolipoprotein A-I	235.6	D.LRQGLLPVLE.S	2	569.352	1	18.11
treated 2	P02647|APOA1_HUMAN	Apolipoprotein A-I	235.6	D.LRQGLLPVLES.F	2	612.868	3	28.89
treated 2	P02647|APOA1_HUMAN	Apolipoprotein A-I	235.6	D.LRQGLLPVLESF.K	2	686.4	1	29.41
treated 2	P02647|APOA1_HUMAN	Apolipoprotein A-I	235.6	D.LRQGLLPVLESFK.V	2	750.447	1	26.91
treated 2	P02647|APOA1_HUMAN	Apolipoprotein A-I	235.6	E.KLSPLGEEMR.D	2	580.309	1	27.13
treated 2	P02647|APOA1_HUMAN	Apolipoprotein A-I	235.6	E.LQEGARQ.K	2	401.214	1	15.64
treated 2	P02647|APOA1_HUMAN	Apolipoprotein A-I	235.6	E.LQEGARQKLHE.L	2	654.853	3	26.7
treated 2	P02647|APOA1_HUMAN	Apolipoprotein A-I	235.6	E.LQEGARQKLHELQEK.L	3	602.998	1	19.71
treated 2	P02647|APOA1_HUMAN	Apolipoprotein A-I	235.6	E.LQEKLSPLGEE.M	2	621.83	2	39
treated 2	P02647|APOA1_HUMAN	Apolipoprotein A-I	235.6	E.LQEKLSPLGEEM(+15.99)R.D	3	515.934	2	37.56
treated 2	P02647|APOA1_HUMAN	Apolipoprotein A-I	235.6	E.LQEKLSPLGEEMR.D	3	510.603	2	40.1
treated 2	P02647|APOA1_HUMAN	Apolipoprotein A-I	235.6	E.LYRQKVEP.L	2	516.794	3	21.85
treated 2	P02647|APOA1_HUMAN	Apolipoprotein A-I	235.6	E.LYRQKVEPLRAE.L	3	501.287	1	22.24
treated 2	P02647|APOA1_HUMAN	Apolipoprotein A-I	235.6	E.MRDRARAHVDA.L	2	649.33	1	14.39
treated 2	P02647|APOA1_HUMAN	Apolipoprotein A-I	235.6	E.VKAKVQPYLDD.F	2	638.349	1	35.45
treated 2	P02647|APOA1_HUMAN	Apolipoprotein A-I	235.6	E.VKAKVQPYLDDF.Q	2	711.883	2	43.36
treated 2	P02647|APOA1_HUMAN	Apolipoprotein A-I	235.6	E.YHAKATEHLST.L	2	629.313	3	38.7
treated 2	P02647|APOA1_HUMAN	Apolipoprotein A-I	235.6	E.YHAKATEHLSTLSEK.A	3	572.296	2	26.38
treated 2	P02647|APOA1_HUMAN	Apolipoprotein A-I	235.6	E.YTKKLN(+.98)TQ	2	498.77	1	16.88
treated 2	P02647|APOA1_HUMAN	Apolipoprotein A-I	235.6	E.YTKKLNTQ	2	498.278	2	31.12
treated 2	P02647|APOA1_HUMAN	Apolipoprotein A-I	235.6	F.LSALEEYTK.K	2	527.274	1	20.15
treated 2	P02647|APOA1_HUMAN	Apolipoprotein A-I	235.6	F.LSALEEYTKK.L	2	591.323	2	36.43
treated 2	P02647|APOA1_HUMAN	Apolipoprotein A-I	235.6	F.LSALEEYTKKLN(+.98)T.Q	2	755.901	1	38.98
treated 2	P02647|APOA1_HUMAN	Apolipoprotein A-I	235.6	F.LSALEEYTKKLN(+.98)TQ	2	819.928	3	40.44
treated 2	P02647|APOA1_HUMAN	Apolipoprotein A-I	235.6	F.LSALEEYTKKLN.T	2	704.886	6	42.81
treated 2	P02647|APOA1_HUMAN	Apolipoprotein A-I	235.6	F.LSALEEYTKKLNT.Q	2	755.409	9	46.62
treated 2	P02647|APOA1_HUMAN	Apolipoprotein A-I	235.6	F.LSALEEYTKKLNTQ	2	819.439	33	47.52
treated 2	P02647|APOA1_HUMAN	Apolipoprotein A-I	235.6	F.LSALEEYTKKLNTQ(+.98)	2	819.93	2	42.37
treated 2	P02647|APOA1_HUMAN	Apolipoprotein A-I	235.6	G.ARLAEYHAKATEH.L	3	499.59	2	33.11
treated 2	P02647|APOA1_HUMAN	Apolipoprotein A-I	235.6	G.LRQEMSKDLEE.V	2	689.338	1	29.38
treated 2	P02647|APOA1_HUMAN	Apolipoprotein A-I	235.6	H.AKATEHLST.L	2	479.252	1	34.43
treated 2	P02647|APOA1_HUMAN	Apolipoprotein A-I	235.6	H.AKATEHLSTLSEK.A	3	472.256	1	27.85
treated 2	P02647|APOA1_HUMAN	Apolipoprotein A-I	235.6	H.LSTLSEKAKPA.L	2	572.831	3	36.1
treated 2	P02647|APOA1_HUMAN	Apolipoprotein A-I	235.6	H.LSTLSEKAKPALED.L	2	751.407	3	45.66
treated 2	P02647|APOA1_HUMAN	Apolipoprotein A-I	235.6	H.LSTLSEKAKPALEDLR.Q	2	886	2	41.61
treated 2	P02647|APOA1_HUMAN	Apolipoprotein A-I	235.6	H.LSTLSEKAKPALEDLRQG.L	3	652.693	1	22.19
treated 2	P02647|APOA1_HUMAN	Apolipoprotein A-I	235.6	H.LSTLSEKAKPALEDLRQGLLP.V	3	760.435	1	15.18
treated 2	P02647|APOA1_HUMAN	Apolipoprotein A-I	235.6	K.AKPALEDLR.Q	2	506.792	2	26.29
treated 2	P02647|APOA1_HUMAN	Apolipoprotein A-I	235.6	K.AKPALEDLRQGLLP.V	2	760.942	3	35.04
treated 2	P02647|APOA1_HUMAN	Apolipoprotein A-I	235.6	K.AKPALEDLRQGLLPVLES.F	2	975.053	3	45.39
treated 2	P02647|APOA1_HUMAN	Apolipoprotein A-I	235.6	K.AKVQPYLDDF.Q	2	598.302	1	30.78
treated 2	P02647|APOA1_HUMAN	Apolipoprotein A-I	235.6	K.LHELQEK.L	2	448.743	1	16.71
treated 2	P02647|APOA1_HUMAN	Apolipoprotein A-I	235.6	K.LHELQEKLSPLGEE.M	2	811.424	2	45.66
treated 2	P02647|APOA1_HUMAN	Apolipoprotein A-I	235.6	K.LLDNWDSVTST.F	2	625.797	2	33.99
treated 2	P02647|APOA1_HUMAN	Apolipoprotein A-I	235.6	K.LLDNWDSVTSTFSK.L	2	806.894	2	41.85
treated 2	P02647|APOA1_HUMAN	Apolipoprotein A-I	235.6	K.LREQLGPVTQE.F	2	635.342	2	33.92
treated 2	P02647|APOA1_HUMAN	Apolipoprotein A-I	235.6	K.LREQLGPVTQEFWDN.L	2	916.451	1	50
treated 2	P02647|APOA1_HUMAN	Apolipoprotein A-I	235.6	K.LSPLGEEMR.D	2	516.262	1	22.72
treated 2	P02647|APOA1_HUMAN	Apolipoprotein A-I	235.6	K.LSPLGEEMRDR.A	3	434.886	2	20.75
treated 2	P02647|APOA1_HUMAN	Apolipoprotein A-I	235.6	K.VQPYLDDF.Q	2	498.736	1	22.55
treated 2	P02647|APOA1_HUMAN	Apolipoprotein A-I	235.6	L.AEYHAKATEH.L	2	578.772	3	36.48
treated 2	P02647|APOA1_HUMAN	Apolipoprotein A-I	235.6	L.RQGLLPVLES.F	2	556.326	1	21.92
treated 2	P02647|APOA1_HUMAN	Apolipoprotein A-I	235.6	L.SALEEYTKKLNTQ	2	762.897	1	42.23
treated 2	P02647|APOA1_HUMAN	Apolipoprotein A-I	235.6	L.YRQKVEP.L	2	460.252	1	12.58
treated 2	P02647|APOA1_HUMAN	Apolipoprotein A-I	235.6	N.LEKETEG.L	2	403.2	6	17.08
treated 2	P02647|APOA1_HUMAN	Apolipoprotein A-I	235.6	N.LKLLDNWDS.V	2	552.289	2	33.99
treated 2	P02647|APOA1_HUMAN	Apolipoprotein A-I	235.6	N.LKLLDNWDSVTST.F	2	746.386	4	39.71
treated 2	P02647|APOA1_HUMAN	Apolipoprotein A-I	235.6	P.LRAELQEGAR.Q	2	571.816	1	22.52
treated 2	P02647|APOA1_HUMAN	Apolipoprotein A-I	235.6	P.LRAELQEGARQK.L	3	466.931	1	16.88
treated 2	P02647|APOA1_HUMAN	Apolipoprotein A-I	235.6	P.LRAELQEGARQKLHE.L	4	445.247	3	16.24
treated 2	P02647|APOA1_HUMAN	Apolipoprotein A-I	235.6	P.VLESFKVSF.L	2	528.291	2	27.31
treated 2	P02647|APOA1_HUMAN	Apolipoprotein A-I	235.6	Q.FEGSALGK.Q	2	404.713	1	20.82
treated 2	P02647|APOA1_HUMAN	Apolipoprotein A-I	235.6	Q.FEGSALGKQLN.L	2	582.306	2	43.47
treated 2	P02647|APOA1_HUMAN	Apolipoprotein A-I	235.6	Q.FEGSALGKQLNLK.L	2	702.894	2	44.03
treated 2	P02647|APOA1_HUMAN	Apolipoprotein A-I	235.6	R.ARAHVDALR.T	2	504.787	2	23.07
treated 2	P02647|APOA1_HUMAN	Apolipoprotein A-I	235.6	R.DRARAHVDA.L	2	505.759	1	20.04
treated 2	P02647|APOA1_HUMAN	Apolipoprotein A-I	235.6	R.DRARAHVDALR.T	2	640.351	2	16.2
treated 2	P02647|APOA1_HUMAN	Apolipoprotein A-I	235.6	R.LAARLEALKEN(+.98)GGAR.L	3	523.961	2	25.5
treated 2	P02647|APOA1_HUMAN	Apolipoprotein A-I	235.6	R.LAEYHAK.A	2	416.221	2	23.23
treated 2	P02647|APOA1_HUMAN	Apolipoprotein A-I	235.6	R.LAEYHAKATEH.L	2	635.313	7	43.99
treated 2	P02647|APOA1_HUMAN	Apolipoprotein A-I	235.6	R.LAEYHAKATEHLST.L	2	785.895	3	47.37
treated 2	P02647|APOA1_HUMAN	Apolipoprotein A-I	235.6	R.LAEYHAKATEHLSTLSEK.A	3	676.683	1	36.17
treated 2	P02647|APOA1_HUMAN	Apolipoprotein A-I	235.6	R.LEALKEN(+.98)GGAR.L	2	579.807	2	26.08
treated 2	P02647|APOA1_HUMAN	Apolipoprotein A-I	235.6	R.LEALKEN(+.98)GGARL.A	3	424.569	2	29.05
treated 2	P02647|APOA1_HUMAN	Apolipoprotein A-I	235.6	R.LEALKEN(+.98)GGARLAE.Y	2	736.39	4	32.03
treated 2	P02647|APOA1_HUMAN	Apolipoprotein A-I	235.6	R.LEALKEN(+.98)GGARLAEY.H	3	545.616	2	37.15
treated 2	P02647|APOA1_HUMAN	Apolipoprotein A-I	235.6	R.LEALKEN(+.98)GGARLAEYHAKATEH.L	3	803.741	2	20.57
treated 2	P02647|APOA1_HUMAN	Apolipoprotein A-I	235.6	R.LEALKENGGAR.L	2	579.316	1	23.86
treated 2	P02647|APOA1_HUMAN	Apolipoprotein A-I	235.6	R.LEALKENGGARLAE.Y	2	735.898	1	33.67
treated 2	P02647|APOA1_HUMAN	Apolipoprotein A-I	235.6	R.QGLLPVLES.F	2	478.275	2	25.72
treated 2	P02647|APOA1_HUMAN	Apolipoprotein A-I	235.6	R.QGLLPVLESFK.V	2	615.857	2	26.08
treated 2	P02647|APOA1_HUMAN	Apolipoprotein A-I	235.6	R.QKVEPLR.A	2	435.263	1	18.42
treated 2	P02647|APOA1_HUMAN	Apolipoprotein A-I	235.6	R.QKVEPLRAE.L	2	535.303	1	17.44
treated 2	P02647|APOA1_HUMAN	Apolipoprotein A-I	235.6	R.THLAPYSDE.L	2	516.734	3	35.19
treated 2	P02647|APOA1_HUMAN	Apolipoprotein A-I	235.6	R.THLAPYSDELR.Q	2	651.326	4	31.25
treated 2	P02647|APOA1_HUMAN	Apolipoprotein A-I	235.6	R.THLAPYSDELRQR.L	2	793.405	7	30.15
treated 2	P02647|APOA1_HUMAN	Apolipoprotein A-I	235.6	S.ALEEYTKK.L	2	491.265	1	27.58
treated 2	P02647|APOA1_HUMAN	Apolipoprotein A-I	235.6	S.ALEEYTKKLNTQ	2	719.38	1	41.1
treated 2	P02647|APOA1_HUMAN	Apolipoprotein A-I	235.6	S.ALGKQLNLK.L	2	492.813	1	21.33
treated 2	P02647|APOA1_HUMAN	Apolipoprotein A-I	235.6	S.FKVSFLSA.L	2	449.754	2	28.93
treated 2	P02647|APOA1_HUMAN	Apolipoprotein A-I	235.6	S.FKVSFLSALEE.Y	2	635.338	1	30.45
treated 2	P02647|APOA1_HUMAN	Apolipoprotein A-I	235.6	S.FLSALEEYTKK.L	2	664.857	2	34.84
treated 2	P02647|APOA1_HUMAN	Apolipoprotein A-I	235.6	S.FLSALEEYTKKLNT.Q	2	828.944	2	49.59
treated 2	P02647|APOA1_HUMAN	Apolipoprotein A-I	235.6	S.FLSALEEYTKKLNTQ	2	892.973	5	52.91
treated 2	P02647|APOA1_HUMAN	Apolipoprotein A-I	235.6	T.FSKLREQLGPVTQE.F	2	816.44	2	33.03
treated 2	P02647|APOA1_HUMAN	Apolipoprotein A-I	235.6	T.LSEKAKPA.L	2	422.249	1	25.85
treated 2	P02647|APOA1_HUMAN	Apolipoprotein A-I	235.6	T.LSEKAKPALED.L	2	600.826	1	36.7
treated 2	P02647|APOA1_HUMAN	Apolipoprotein A-I	235.6	T.LSEKAKPALEDLR.Q	2	735.418	2	36.91
treated 2	P02647|APOA1_HUMAN	Apolipoprotein A-I	235.6	T.LSEKAKPALEDLRQGLLP.V	3	660.048	2	10.79
treated 2	P02647|APOA1_HUMAN	Apolipoprotein A-I	235.6	T.LSEKAKPALEDLRQGLLPVLES.F	3	802.788	1	17.12
treated 2	P02647|APOA1_HUMAN	Apolipoprotein A-I	235.6	V.LESFKVSF.L	2	478.757	1	31.24
treated 2	P02647|APOA1_HUMAN	Apolipoprotein A-I	235.6	V.LKDSGRDY.V	2	477.237	1	14.85
treated 2	P02647|APOA1_HUMAN	Apolipoprotein A-I	235.6	V.LKDSGRDYVS.Q	2	570.287	1	28.64
treated 2	P02647|APOA1_HUMAN	Apolipoprotein A-I	235.6	V.LKDSGRDYVSQ.F	2	634.316	2	35.36
treated 2	P02647|APOA1_HUMAN	Apolipoprotein A-I	235.6	V.LKDSGRDYVSQFEGS.A	2	844.397	1	43.11
treated 2	P02647|APOA1_HUMAN	Apolipoprotein A-I	235.6	V.LKDSGRDYVSQFEGSA.L	2	879.917	6	47.06
treated 2	P02647|APOA1_HUMAN	Apolipoprotein A-I	235.6	V.LKDSGRDYVSQFEGSALGK.Q	2	1029.02	2	32.91
treated 2	P02647|APOA1_HUMAN	Apolipoprotein A-I	235.6	V.LKDSGRDYVSQFEGSALGKQ.L	3	729.033	1	43.31
treated 2	P02647|APOA1_HUMAN	Apolipoprotein A-I	235.6	V.LKDSGRDYVSQFEGSALGKQLN.L	3	804.74	1	42.29
treated 2	P02647|APOA1_HUMAN	Apolipoprotein A-I	235.6	Y.HAKATEHLST.L	2	547.781	1	32.34
treated 2	P02647|APOA1_HUMAN	Apolipoprotein A-I	235.6	Y.VSQFEGSALGK.Q	2	561.792	2	41.3
treated 2	P02647|APOA1_HUMAN	Apolipoprotein A-I	235.6	Y.VSQFEGSALGKQ.L	2	625.821	1	48.25
treated 2	P02647|APOA1_HUMAN	Apolipoprotein A-I	235.6	Y.VSQFEGSALGKQLN.L	2	739.383	2	53.48
treated 2	P02647|APOA1_HUMAN	Apolipoprotein A-I	235.6	Y.VSQFEGSALGKQLNLK.L	2	859.973	2	47.32
treated 2	P02652|APOA2_HUMAN	Apolipoprotein A-II	199.94	A.KSYFEKSKEQLTPL.I	3	566.64	1	14.92
treated 2	P02652|APOA2_HUMAN	Apolipoprotein A-II	199.94	D.LM(+15.99)EKVKSPE.L	2	538.785	1	21.57
treated 2	P02652|APOA2_HUMAN	Apolipoprotein A-II	199.94	D.LMEKVKSPE.L	2	530.789	1	23.68
treated 2	P02652|APOA2_HUMAN	Apolipoprotein A-II	199.94	E.AKSYFEK.S	2	436.728	1	26.05
treated 2	P02652|APOA2_HUMAN	Apolipoprotein A-II	199.94	E.AKSYFEKSKEQ.L	2	672.842	1	36.23
treated 2	P02652|APOA2_HUMAN	Apolipoprotein A-II	199.94	E.AKSYFEKSKEQLTP.L	3	552.624	1	14.44
treated 2	P02652|APOA2_HUMAN	Apolipoprotein A-II	199.94	E.AKSYFEKSKEQLTPL.I	2	884.975	4	45.85
treated 2	P02652|APOA2_HUMAN	Apolipoprotein A-II	199.94	E.LGTQPATQ	2	408.216	1	23.81
treated 2	P02652|APOA2_HUMAN	Apolipoprotein A-II	199.94	E.LQAEAKSY.F	2	455.237	2	29.13
treated 2	P02652|APOA2_HUMAN	Apolipoprotein A-II	199.94	E.LQAEAKSYFEKSKEQLTPL.I	2	1105.59	3	39.24
treated 2	P02652|APOA2_HUMAN	Apolipoprotein A-II	199.94	F.LSYFVELGTQPA.T	2	662.841	1	38.24
treated 2	P02652|APOA2_HUMAN	Apolipoprotein A-II	199.94	F.LSYFVELGTQPAT.Q	2	713.365	2	43.35
treated 2	P02652|APOA2_HUMAN	Apolipoprotein A-II	199.94	F.LSYFVELGTQPATQ	2	777.394	2	49.45
treated 2	P02652|APOA2_HUMAN	Apolipoprotein A-II	199.94	F.QTVTDYGKDL.M	2	570.281	1	36.8
treated 2	P02652|APOA2_HUMAN	Apolipoprotein A-II	199.94	F.QTVTDYGKDLMEK.V	3	509.916	1	29.36
treated 2	P02652|APOA2_HUMAN	Apolipoprotein A-II	199.94	F.VELGTQPAT.Q	2	458.242	2	27.72
treated 2	P02652|APOA2_HUMAN	Apolipoprotein A-II	199.94	F.VELGTQPATQ	2	522.271	2	35.62
treated 2	P02652|APOA2_HUMAN	Apolipoprotein A-II	199.94	K.KAGTELVNF.L	2	489.765	1	25.33
treated 2	P02652|APOA2_HUMAN	Apolipoprotein A-II	199.94	K.SKEQLTP.L	2	401.718	1	17.57
treated 2	P02652|APOA2_HUMAN	Apolipoprotein A-II	199.94	K.SKEQLTPL.I	2	458.26	1	23.97
treated 2	P02652|APOA2_HUMAN	Apolipoprotein A-II	199.94	K.SYFEKSKEQLTPL.I	3	523.942	1	26.54
treated 2	P02652|APOA2_HUMAN	Apolipoprotein A-II	199.94	K.VKSPELQ(+.98)AE.A	2	501.26	1	29.26
treated 2	P02652|APOA2_HUMAN	Apolipoprotein A-II	199.94	K.VKSPELQAE.A	2	500.767	3	30.53
treated 2	P02652|APOA2_HUMAN	Apolipoprotein A-II	199.94	K.VKSPELQAEA.K	2	536.287	2	33.04
treated 2	P02652|APOA2_HUMAN	Apolipoprotein A-II	199.94	K.VKSPELQAEAK.S	2	600.334	1	29.76
treated 2	P02652|APOA2_HUMAN	Apolipoprotein A-II	199.94	K.VKSPELQAEAKSY.F	2	725.381	5	46.1
treated 2	P02652|APOA2_HUMAN	Apolipoprotein A-II	199.94	L.IKKAGTEL.V	2	430.265	1	13.17
treated 2	P02652|APOA2_HUMAN	Apolipoprotein A-II	199.94	L.IKKAGTELVN(+.98)F.L	2	610.845	4	28.17
treated 2	P02652|APOA2_HUMAN	Apolipoprotein A-II	199.94	L.IKKAGTELVN.F	2	536.82	1	30.21
treated 2	P02652|APOA2_HUMAN	Apolipoprotein A-II	199.94	L.IKKAGTELVNF.L	2	610.354	5	38.47
treated 2	P02652|APOA2_HUMAN	Apolipoprotein A-II	199.94	L.IKKAGTELVNFL.S	2	666.896	1	35.37
treated 2	P02652|APOA2_HUMAN	Apolipoprotein A-II	199.94	L.IKKAGTELVNFLS.Y	2	710.413	1	29.14
treated 2	P02652|APOA2_HUMAN	Apolipoprotein A-II	199.94	L.IKKAGTELVNFLSY.F	2	791.943	5	36.44
treated 2	P02652|APOA2_HUMAN	Apolipoprotein A-II	199.94	L.M(+15.99)EKVKSPE.L	2	482.243	1	25.34
treated 2	P02652|APOA2_HUMAN	Apolipoprotein A-II	199.94	L.MEKVKSPE.L	2	474.246	2	32.86
treated 2	P02652|APOA2_HUMAN	Apolipoprotein A-II	199.94	L.MEKVKSPELQAE.A	2	694.859	2	36.75
treated 2	P02652|APOA2_HUMAN	Apolipoprotein A-II	199.94	L.MEKVKSPELQAEAKSY.F	2	919.469	2	47.36
treated 2	P02652|APOA2_HUMAN	Apolipoprotein A-II	199.94	L.SYFVELGTQPAT.Q	2	656.822	1	32.53
treated 2	P02652|APOA2_HUMAN	Apolipoprotein A-II	199.94	L.SYFVELGTQPATQ	2	720.852	1	39.91
treated 2	P02652|APOA2_HUMAN	Apolipoprotein A-II	199.94	N.FLSYFVELGTQPATQ	2	850.927	1	39.16
treated 2	P02652|APOA2_HUMAN	Apolipoprotein A-II	199.94	P.LIKKAGTE.L	2	430.265	1	15.72
treated 2	P02652|APOA2_HUMAN	Apolipoprotein A-II	199.94	P.LIKKAGTEL.V	2	486.807	1	12.46
treated 2	P02652|APOA2_HUMAN	Apolipoprotein A-II	199.94	P.LIKKAGTELVN(+.98)F.L	2	667.388	1	30.97
treated 2	P02652|APOA2_HUMAN	Apolipoprotein A-II	199.94	P.LIKKAGTELVN.F	2	593.362	1	29.83
treated 2	P02652|APOA2_HUMAN	Apolipoprotein A-II	199.94	P.LIKKAGTELVNF.L	2	666.896	2	37.8
treated 2	P02652|APOA2_HUMAN	Apolipoprotein A-II	199.94	Q.LTPLIKKAGTELVN.F	2	748.955	2	43.8
treated 2	P02652|APOA2_HUMAN	Apolipoprotein A-II	199.94	Q.LTPLIKKAGTELVNF.L	2	822.489	4	43.78
treated 2	P02652|APOA2_HUMAN	Apolipoprotein A-II	199.94	Q.TVTDYGKDLMEK.V	2	700.34	1	39.71
treated 2	P02652|APOA2_HUMAN	Apolipoprotein A-II	199.94	Q.YFQTVTDYGKDL.M	2	725.345	1	37.41
treated 2	P02652|APOA2_HUMAN	Apolipoprotein A-II	199.94	Q.YFQTVTDYGKDLMEK.V	3	613.292	1	26.3
treated 2	P02652|APOA2_HUMAN	Apolipoprotein A-II	199.94	S.LVSQYFQTVTDYGKD.L	2	882.425	1	49.4
treated 2	P02652|APOA2_HUMAN	Apolipoprotein A-II	199.94	S.LVSQYFQTVTDYGKDL.M	2	938.967	1	47.21
treated 2	P02652|APOA2_HUMAN	Apolipoprotein A-II	199.94	S.YFEKSKEQLTPL.I	2	741.893	1	36.12
treated 2	P02652|APOA2_HUMAN	Apolipoprotein A-II	199.94	S.YFVELGTQPAT.Q	2	613.307	1	27.69
treated 2	P02652|APOA2_HUMAN	Apolipoprotein A-II	199.94	Y.FEKSKEQ(+.98)LTPL.I	2	660.854	3	29.77
treated 2	P02652|APOA2_HUMAN	Apolipoprotein A-II	199.94	Y.FEKSKEQLTP.L	2	603.821	6	36.12
treated 2	P02652|APOA2_HUMAN	Apolipoprotein A-II	199.94	Y.FEKSKEQLTPL.I	2	660.362	9	34.27
treated 2	P02652|APOA2_HUMAN	Apolipoprotein A-II	199.94	Y.FEKSKEQLTPLIK.K	2	780.951	2	41.53
treated 2	P02652|APOA2_HUMAN	Apolipoprotein A-II	199.94	Y.FEKSKEQLTPLIKKAGTELVN.F	3	791.783	2	22.9
treated 2	P02652|APOA2_HUMAN	Apolipoprotein A-II	199.94	Y.FQ(+.98)TVTDYGKDL.M	2	644.308	1	35.4
treated 2	P02652|APOA2_HUMAN	Apolipoprotein A-II	199.94	Y.FQTVTDYGKD.L	2	587.273	2	33.89
treated 2	P02652|APOA2_HUMAN	Apolipoprotein A-II	199.94	Y.FQTVTDYGKDL.M	2	643.815	4	41.31
treated 2	P02652|APOA2_HUMAN	Apolipoprotein A-II	199.94	Y.FQTVTDYGKDLM(+15.99)E.K	2	781.853	1	42.53
treated 2	P02652|APOA2_HUMAN	Apolipoprotein A-II	199.94	Y.FQTVTDYGKDLM(+15.99)EK.V	2	845.901	9	45.06
treated 2	P02652|APOA2_HUMAN	Apolipoprotein A-II	199.94	Y.FQTVTDYGKDLM(+15.99)EKVKSPE.L	3	744.366	1	28.74
treated 2	P02652|APOA2_HUMAN	Apolipoprotein A-II	199.94	Y.FQTVTDYGKDLME.K	2	773.857	1	44.26
treated 2	P02652|APOA2_HUMAN	Apolipoprotein A-II	199.94	Y.FQTVTDYGKDLMEK.V	2	837.904	5	46.36
treated 2	P02652|APOA2_HUMAN	Apolipoprotein A-II	199.94	Y.FQTVTDYGKDLMEKVKSPE.L	3	739.035	1	24.52
treated 2	P02652|APOA2_HUMAN	Apolipoprotein A-II	199.94	Y.FVELGTQ(+.98)PAT.Q	2	532.267	1	26.25
treated 2	P02652|APOA2_HUMAN	Apolipoprotein A-II	199.94	Y.FVELGTQPA.T	2	481.252	1	31.22
treated 2	P02652|APOA2_HUMAN	Apolipoprotein A-II	199.94	Y.FVELGTQPAT.Q	2	531.776	2	36.36
treated 2	P02652|APOA2_HUMAN	Apolipoprotein A-II	199.94	Y.FVELGTQPATQ	2	595.805	2	40.93
treated 2	P02652|APOA2_HUMAN	Apolipoprotein A-II	199.94	Y.FVELGTQPATQ(+.98)	2	596.297	1	33.5
treated 2	P06727|APOA4_HUMAN	Apolipoprotein A-IV	223.49	A.EVSADQVAT.V	2	460.221	1	21.76
treated 2	P06727|APOA4_HUMAN	Apolipoprotein A-IV	223.49	A.LFQDKLGE.V	2	475.252	1	25.96
treated 2	P06727|APOA4_HUMAN	Apolipoprotein A-IV	223.49	A.LFQDKLGEVNTYAGD.L	2	835.405	1	52.93
treated 2	P06727|APOA4_HUMAN	Apolipoprotein A-IV	223.49	A.LVQQMEQ.L	2	438.217	2	23.09
treated 2	P06727|APOA4_HUMAN	Apolipoprotein A-IV	223.49	A.LVQQMEQLR.Q	2	572.81	1	27.12
treated 2	P06727|APOA4_HUMAN	Apolipoprotein A-IV	223.49	A.RAEVSADQVAT.V	2	573.789	1	21.69
treated 2	P06727|APOA4_HUMAN	Apolipoprotein A-IV	223.49	A.SLRPHADE.L	2	462.729	1	28.68
treated 2	P06727|APOA4_HUMAN	Apolipoprotein A-IV	223.49	D.LQKKLVPFATE.L	2	637.377	2	39.15
treated 2	P06727|APOA4_HUMAN	Apolipoprotein A-IV	223.49	D.LQKKLVPFATELHER.L	3	603.683	5	45.92
treated 2	P06727|APOA4_HUMAN	Apolipoprotein A-IV	223.49	D.LRDKVNS.F	2	416.237	2	18.58
treated 2	P06727|APOA4_HUMAN	Apolipoprotein A-IV	223.49	D.LRDKVNSF.F	2	489.772	1	12.79
treated 2	P06727|APOA4_HUMAN	Apolipoprotein A-IV	223.49	D.LRDKVNSFFST.F	2	657.344	1	25.19
treated 2	P06727|APOA4_HUMAN	Apolipoprotein A-IV	223.49	E.FKVKIDQTVEE.L	2	668.359	2	33.1
treated 2	P06727|APOA4_HUMAN	Apolipoprotein A-IV	223.49	E.LGGHLDQQVEE.F	2	612.796	1	21.31
treated 2	P06727|APOA4_HUMAN	Apolipoprotein A-IV	223.49	E.LKAKIDQNVEE.L	2	643.85	4	39.22
treated 2	P06727|APOA4_HUMAN	Apolipoprotein A-IV	223.49	E.LKARISASAEE.L	2	587.824	5	35.88
treated 2	P06727|APOA4_HUMAN	Apolipoprotein A-IV	223.49	E.LKGRLTPYADE.F	2	631.839	3	36.38
treated 2	P06727|APOA4_HUMAN	Apolipoprotein A-IV	223.49	E.LKGRLTPYADEFK.V	3	513.281	1	22.72
treated 2	P06727|APOA4_HUMAN	Apolipoprotein A-IV	223.49	E.LQQRLEPYADQ.L	2	680.845	2	35.72
treated 2	P06727|APOA4_HUMAN	Apolipoprotein A-IV	223.49	E.LRARLLPHANE.V	3	430.586	2	11.13
treated 2	P06727|APOA4_HUMAN	Apolipoprotein A-IV	223.49	E.LRQRLAP.L	2	427.271	1	10.16
treated 2	P06727|APOA4_HUMAN	Apolipoprotein A-IV	223.49	E.LRQRLAPLAED.V	2	641.365	2	21.08
treated 2	P06727|APOA4_HUMAN	Apolipoprotein A-IV	223.49	E.LRQRLAPLAEDVRGN.L	4	427.744	5	37.72
treated 2	P06727|APOA4_HUMAN	Apolipoprotein A-IV	223.49	E.LRRSLAPYAQDT.Q	2	695.874	1	22.58
treated 2	P06727|APOA4_HUMAN	Apolipoprotein A-IV	223.49	E.LRRSLAPYAQDTQEK.L	3	592.651	5	14.09
treated 2	P06727|APOA4_HUMAN	Apolipoprotein A-IV	223.49	E.LRRSLAPYAQDTQEKLNHQLEG.L	4	642.587	1	10.78
treated 2	P06727|APOA4_HUMAN	Apolipoprotein A-IV	223.49	E.LTQQLNAL.F	2	450.76	1	24.36
treated 2	P06727|APOA4_HUMAN	Apolipoprotein A-IV	223.49	E.VSQKIGDN.L	2	430.726	1	24.43
treated 2	P06727|APOA4_HUMAN	Apolipoprotein A-IV	223.49	F.LEKDLRDKVNSF.F	2	732.396	1	20.11
treated 2	P06727|APOA4_HUMAN	Apolipoprotein A-IV	223.49	F.NKALVQQ.M	2	400.734	1	21.3
treated 2	P06727|APOA4_HUMAN	Apolipoprotein A-IV	223.49	G.LQKSLAELGGHLDQQVEE.F	2	997.51	2	51.4
treated 2	P06727|APOA4_HUMAN	Apolipoprotein A-IV	223.49	H.LQKSELTQQ.L	2	537.792	2	33.7
treated 2	P06727|APOA4_HUMAN	Apolipoprotein A-IV	223.49	H.LQKSELTQQLN(+.98)A.L	2	687.366	2	41.65
treated 2	P06727|APOA4_HUMAN	Apolipoprotein A-IV	223.49	H.LQKSELTQQLN(+.98)AL.F	2	743.907	2	40.63
treated 2	P06727|APOA4_HUMAN	Apolipoprotein A-IV	223.49	H.LQKSELTQQLN.A	2	651.355	1	38.78
treated 2	P06727|APOA4_HUMAN	Apolipoprotein A-IV	223.49	H.LQKSELTQQLNA.L	2	686.874	1	39.21
treated 2	P06727|APOA4_HUMAN	Apolipoprotein A-IV	223.49	H.LQKSELTQQLNAL.F	2	743.415	1	45.89
treated 2	P06727|APOA4_HUMAN	Apolipoprotein A-IV	223.49	H.LSFLEKD.L	2	426.228	1	21.21
treated 2	P06727|APOA4_HUMAN	Apolipoprotein A-IV	223.49	H.LSFLEKDLRDK.V	2	682.38	1	31.76
treated 2	P06727|APOA4_HUMAN	Apolipoprotein A-IV	223.49	H.LSFLEKDLRDKVNS.F	2	832.452	4	40.56
treated 2	P06727|APOA4_HUMAN	Apolipoprotein A-IV	223.49	H.LSFLEKDLRDKVNSF.F	3	604.325	1	17.45
treated 2	P06727|APOA4_HUMAN	Apolipoprotein A-IV	223.49	H.QLEGLTFQ.M	2	468.244	1	16.72
treated 2	P06727|APOA4_HUMAN	Apolipoprotein A-IV	223.49	K.ALVQQMEQ.L	2	473.735	1	26.13
treated 2	P06727|APOA4_HUMAN	Apolipoprotein A-IV	223.49	K.ARISASAEE.L	2	467.234	1	15.26
treated 2	P06727|APOA4_HUMAN	Apolipoprotein A-IV	223.49	K.KLVPFATELHER.L	3	480.604	1	37.03
treated 2	P06727|APOA4_HUMAN	Apolipoprotein A-IV	223.49	K.LGPHAGDVEGH.L	2	544.758	1	37.56
treated 2	P06727|APOA4_HUMAN	Apolipoprotein A-IV	223.49	K.LNHQLEG.L	2	405.708	2	18.79
treated 2	P06727|APOA4_HUMAN	Apolipoprotein A-IV	223.49	K.LNHQLEGLT.F	2	512.774	2	31.26
treated 2	P06727|APOA4_HUMAN	Apolipoprotein A-IV	223.49	K.LNHQLEGLTFQ(+.98).M	2	650.829	1	19.71
treated 2	P06727|APOA4_HUMAN	Apolipoprotein A-IV	223.49	K.LNHQLEGLTFQ.M	2	650.336	2	36.08
treated 2	P06727|APOA4_HUMAN	Apolipoprotein A-IV	223.49	K.LVPFATELHER.L	3	437.906	3	25.74
treated 2	P06727|APOA4_HUMAN	Apolipoprotein A-IV	223.49	L.FQDKLGEVNTYAGD.L	2	778.863	1	49.62
treated 2	P06727|APOA4_HUMAN	Apolipoprotein A-IV	223.49	L.QQRLEPYADQ.L	2	624.304	1	25.58
treated 2	P06727|APOA4_HUMAN	Apolipoprotein A-IV	223.49	N.FNKALVQQ.M	2	474.268	1	29.74
treated 2	P06727|APOA4_HUMAN	Apolipoprotein A-IV	223.49	N.FNKALVQQM(+15.99)EQ.L	2	676.336	1	42.5
treated 2	P06727|APOA4_HUMAN	Apolipoprotein A-IV	223.49	N.FNKALVQQMEQ.L	2	668.338	1	44.91
treated 2	P06727|APOA4_HUMAN	Apolipoprotein A-IV	223.49	N.LRELQQRLEPYADQ.L	3	586.975	2	21.85
treated 2	P06727|APOA4_HUMAN	Apolipoprotein A-IV	223.49	N.LRGNTEGL.Q	2	430.234	1	20.46
treated 2	P06727|APOA4_HUMAN	Apolipoprotein A-IV	223.49	N.LRGNTEGLQK.S	2	558.311	1	17.63
treated 2	P06727|APOA4_HUMAN	Apolipoprotein A-IV	223.49	N.LRGNTEGLQKS.L	3	401.553	2	29.25
treated 2	P06727|APOA4_HUMAN	Apolipoprotein A-IV	223.49	N.LRGNTEGLQKSLAE.L	2	758.408	1	28.25
treated 2	P06727|APOA4_HUMAN	Apolipoprotein A-IV	223.49	Q.LNALFQDK.L	2	474.76	1	26.58
treated 2	P06727|APOA4_HUMAN	Apolipoprotein A-IV	223.49	Q.LNALFQDKLGE.V	2	624.334	1	41.21
treated 2	P06727|APOA4_HUMAN	Apolipoprotein A-IV	223.49	Q.LNALFQDKLGEVN.T	2	730.89	1	45.04
treated 2	P06727|APOA4_HUMAN	Apolipoprotein A-IV	223.49	Q.LNALFQDKLGEVNTYAGD.L	2	984.484	1	52.8
treated 2	P06727|APOA4_HUMAN	Apolipoprotein A-IV	223.49	Q.LRQKLGPHAGDVEG.H	2	738.899	2	41.87
treated 2	P06727|APOA4_HUMAN	Apolipoprotein A-IV	223.49	Q.LRQKLGPHAGDVEGH.L	4	404.217	3	43.78
treated 2	P06727|APOA4_HUMAN	Apolipoprotein A-IV	223.49	Q.LRQKLGPHAGDVEGHLS.F	2	907.486	3	42.22
treated 2	P06727|APOA4_HUMAN	Apolipoprotein A-IV	223.49	Q.LRRQLTPY.A	2	523.808	2	15.8
treated 2	P06727|APOA4_HUMAN	Apolipoprotein A-IV	223.49	Q.LRRQLTPYA.Q	2	559.326	1	11.61
treated 2	P06727|APOA4_HUMAN	Apolipoprotein A-IV	223.49	Q.LRRQLTPYAQR.M	3	467.94	2	16.79
treated 2	P06727|APOA4_HUMAN	Apolipoprotein A-IV	223.49	Q.LRTQVN(+.98)TQAEQ.L	2	644.827	1	31.58
treated 2	P06727|APOA4_HUMAN	Apolipoprotein A-IV	223.49	Q.LRTQVNTQAE.Q	2	580.306	1	24.35
treated 2	P06727|APOA4_HUMAN	Apolipoprotein A-IV	223.49	Q.LRTQVNTQAEQ(+.98).L	2	644.828	1	27.16
treated 2	P06727|APOA4_HUMAN	Apolipoprotein A-IV	223.49	Q.LRTQVNTQAEQ.L	2	644.335	6	36.49
treated 2	P06727|APOA4_HUMAN	Apolipoprotein A-IV	223.49	Q.LRTQVNTQAEQLR.R	3	519.622	1	28.42
treated 2	P06727|APOA4_HUMAN	Apolipoprotein A-IV	223.49	Q.LSNNAKEAVEH.L	2	606.303	2	41.34
treated 2	P06727|APOA4_HUMAN	Apolipoprotein A-IV	223.49	Q.LTPYAQR.M	2	424.734	1	18.92
treated 2	P06727|APOA4_HUMAN	Apolipoprotein A-IV	223.49	Q.QRLEPYADQ.L	2	560.274	1	28.53
treated 2	P06727|APOA4_HUMAN	Apolipoprotein A-IV	223.49	R.ARLLPHANE.V	2	510.781	1	30.77
treated 2	P06727|APOA4_HUMAN	Apolipoprotein A-IV	223.49	R.ARLLPHANEVSQ.K	2	667.861	1	33.38
treated 2	P06727|APOA4_HUMAN	Apolipoprotein A-IV	223.49	R.ARLLPHANEVSQKIGDN.L	3	621.33	1	33.71
treated 2	P06727|APOA4_HUMAN	Apolipoprotein A-IV	223.49	R.ISASAEELR.Q	2	488.258	1	26.33
treated 2	P06727|APOA4_HUMAN	Apolipoprotein A-IV	223.49	R.LAPLAEDVRGN(+.98).L	2	578.302	1	19.84
treated 2	P06727|APOA4_HUMAN	Apolipoprotein A-IV	223.49	R.LAPLAEDVRGN.L	2	577.811	2	31.01
treated 2	P06727|APOA4_HUMAN	Apolipoprotein A-IV	223.49	R.LAPLAEDVRGNLRGNTEG.L	3	627.996	3	23.39
treated 2	P06727|APOA4_HUMAN	Apolipoprotein A-IV	223.49	R.LLPHANEVSQ.K	2	554.292	1	28.52
treated 2	P06727|APOA4_HUMAN	Apolipoprotein A-IV	223.49	R.LLPHANEVSQK.I	2	618.339	2	28.46
treated 2	P06727|APOA4_HUMAN	Apolipoprotein A-IV	223.49	R.LLPHANEVSQKIGDN.L	2	817.927	4	48.22
treated 2	P06727|APOA4_HUMAN	Apolipoprotein A-IV	223.49	R.LTPYADEFK.V	2	542.27	1	24.13
treated 2	P06727|APOA4_HUMAN	Apolipoprotein A-IV	223.49	R.M(+15.99)ERVLRENADS.L	2	668.317	1	12.21
treated 2	P06727|APOA4_HUMAN	Apolipoprotein A-IV	223.49	R.MERVLR.E	2	402.23	1	12.01
treated 2	P06727|APOA4_HUMAN	Apolipoprotein A-IV	223.49	R.MERVLRENADS.L	3	440.55	4	29.13
treated 2	P06727|APOA4_HUMAN	Apolipoprotein A-IV	223.49	R.MERVLRENADSLQA.S	2	816.41	2	14.9
treated 2	P06727|APOA4_HUMAN	Apolipoprotein A-IV	223.49	R.QKLGPHAGDVEGH.L	2	672.834	2	39.88
treated 2	P06727|APOA4_HUMAN	Apolipoprotein A-IV	223.49	R.QKLGPHAGDVEGHLS.F	2	772.894	1	40.57
treated 2	P06727|APOA4_HUMAN	Apolipoprotein A-IV	223.49	R.QLTPYAQR.M	2	488.763	3	22.2
treated 2	P06727|APOA4_HUMAN	Apolipoprotein A-IV	223.49	R.RQLTPYAQR.M	2	566.814	1	18.3
treated 2	P06727|APOA4_HUMAN	Apolipoprotein A-IV	223.49	R.RRVEPYGEN.F	2	560.279	1	11.68
treated 2	P06727|APOA4_HUMAN	Apolipoprotein A-IV	223.49	R.RRVEPYGENF.N	2	633.813	1	11.52
treated 2	P06727|APOA4_HUMAN	Apolipoprotein A-IV	223.49	R.RRVEPYGENFNKAL.V	3	564.964	1	16.41
treated 2	P06727|APOA4_HUMAN	Apolipoprotein A-IV	223.49	R.RRVEPYGENFNKALVQQ.M	4	512.771	2	22.39
treated 2	P06727|APOA4_HUMAN	Apolipoprotein A-IV	223.49	R.RSLAPYAQDTQEK.L	3	502.923	2	35.93
treated 2	P06727|APOA4_HUMAN	Apolipoprotein A-IV	223.49	R.SLAPYAQDTQEK.L	2	675.831	1	27.26
treated 2	P06727|APOA4_HUMAN	Apolipoprotein A-IV	223.49	R.TQVNTQAEQ.L	2	509.742	1	34.7
treated 2	P06727|APOA4_HUMAN	Apolipoprotein A-IV	223.49	R.VLRENADS.L	2	452.229	2	29.22
treated 2	P06727|APOA4_HUMAN	Apolipoprotein A-IV	223.49	R.VLRENADSLQA.S	2	608.318	1	31
treated 2	P06727|APOA4_HUMAN	Apolipoprotein A-IV	223.49	R.VLRENADSLQAS.L	2	651.834	2	32.29
treated 2	P06727|APOA4_HUMAN	Apolipoprotein A-IV	223.49	S.FLEKDLRDKVNS.F	2	732.394	2	34.79
treated 2	P06727|APOA4_HUMAN	Apolipoprotein A-IV	223.49	S.LQASLRPHADE.L	2	618.819	5	37.77
treated 2	P06727|APOA4_HUMAN	Apolipoprotein A-IV	223.49	S.LRPHADE.L	2	419.213	1	26.07
treated 2	P06727|APOA4_HUMAN	Apolipoprotein A-IV	223.49	S.LRPHADELK.A	2	539.801	1	10.21
treated 2	P06727|APOA4_HUMAN	Apolipoprotein A-IV	223.49	S.QLSNNAKEAVEH.L	2	670.333	1	37.99
treated 2	P06727|APOA4_HUMAN	Apolipoprotein A-IV	223.49	T.FKEKESQDKT.L	3	413.878	2	24.62
treated 2	P06727|APOA4_HUMAN	Apolipoprotein A-IV	223.49	T.FQMKKNAEE.L	2	562.773	1	29.58
treated 2	P06727|APOA4_HUMAN	Apolipoprotein A-IV	223.49	Y.FSQLSNN.A	2	405.192	1	13.16
treated 2	P06727|APOA4_HUMAN	Apolipoprotein A-IV	223.49	Y.FSQLSNNAKEA.V	2	604.797	1	33.98
treated 2	P06727|APOA4_HUMAN	Apolipoprotein A-IV	223.49	Y.FSQLSNNAKEAVEH.L	2	787.382	5	48.62
treated 2	P02654|APOC1_HUMAN	Apolipoprotein C-I	130.66	A.LDKLKEFGNT.L	2	582.815	1	33.42
treated 2	P02654|APOC1_HUMAN	Apolipoprotein C-I	130.66	E.LISRIKQSE.L	2	537.318	1	25.22
treated 2	P02654|APOC1_HUMAN	Apolipoprotein C-I	130.66	E.LISRIKQSELSAK.M	2	736.942	3	24.68
treated 2	P02654|APOC1_HUMAN	Apolipoprotein C-I	130.66	G.TPDVSSALDK.L	2	516.763	3	37.58
treated 2	P02654|APOC1_HUMAN	Apolipoprotein C-I	130.66	G.TPDVSSALDKLKEFGNT.L	2	911.463	2	49.96
treated 2	P02654|APOC1_HUMAN	Apolipoprotein C-I	130.66	K.ARELISR.I	2	422.753	1	11.4
treated 2	P02654|APOC1_HUMAN	Apolipoprotein C-I	130.66	K.LKEFGNTLEDKARE.L	2	825.426	2	38.78
treated 2	P02654|APOC1_HUMAN	Apolipoprotein C-I	130.66	K.M(+15.99)REWFSET.F	2	551.235	6	16.79
treated 2	P02654|APOC1_HUMAN	Apolipoprotein C-I	130.66	K.M(+15.99)REWFSETFQ.K	2	688.799	1	25
treated 2	P02654|APOC1_HUMAN	Apolipoprotein C-I	130.66	K.MREWFSET.F	2	543.239	3	22.23
treated 2	P02654|APOC1_HUMAN	Apolipoprotein C-I	130.66	K.VKEKLKIDS	2	530.322	2	27.64
treated 2	P02654|APOC1_HUMAN	Apolipoprotein C-I	130.66	P.DVSSALDK.L	2	417.713	3	18.85
treated 2	P02654|APOC1_HUMAN	Apolipoprotein C-I	130.66	P.DVSSALDKLKEFGNT.L	2	812.412	2	44.7
treated 2	P02654|APOC1_HUMAN	Apolipoprotein C-I	130.66	R.IKQSELS.A	2	402.726	1	18.37
treated 2	P02654|APOC1_HUMAN	Apolipoprotein C-I	130.66	R.IKQSELSAK.M	2	502.292	2	25.09
treated 2	P02654|APOC1_HUMAN	Apolipoprotein C-I	130.66	T.FQKVKEK.L	2	453.774	4	16.74
treated 2	P02654|APOC1_HUMAN	Apolipoprotein C-I	130.66	T.FQKVKEKLKIDS	2	731.934	2	41.44
treated 2	P02654|APOC1_HUMAN	Apolipoprotein C-I	130.66	T.LEDKARE.L	2	430.727	3	14.2
treated 2	P02654|APOC1_HUMAN	Apolipoprotein C-I	130.66	T.LEDKAREL.I	2	487.268	1	13.48
treated 2	P02654|APOC1_HUMAN	Apolipoprotein C-I	130.66	T.LEDKARELISR.I	3	443.921	2	21.43
treated 2	P02655|APOC2_HUMAN	Apolipoprotein C-II	146.04	A.M(+15.99)STYTGIFTDQ.V	2	640.278	3	37.91
treated 2	P02655|APOC2_HUMAN	Apolipoprotein C-II	146.04	A.M(+15.99)STYTGIFTDQV.L	2	689.812	2	42.6
treated 2	P02655|APOC2_HUMAN	Apolipoprotein C-II	146.04	A.M(+15.99)STYTGIFTDQVLS.V	2	789.87	2	42.3
treated 2	P02655|APOC2_HUMAN	Apolipoprotein C-II	146.04	A.MSTYTGIFTDQ.V	2	632.281	1	39.29
treated 2	P02655|APOC2_HUMAN	Apolipoprotein C-II	146.04	A.MSTYTGIFTDQV.L	2	681.814	2	44.41
treated 2	P02655|APOC2_HUMAN	Apolipoprotein C-II	146.04	A.MSTYTGIFTDQVLS.V	2	781.872	2	41.88
treated 2	P02655|APOC2_HUMAN	Apolipoprotein C-II	146.04	D.LYSKSTAA.M	2	420.726	1	26.21
treated 2	P02655|APOC2_HUMAN	Apolipoprotein C-II	146.04	G.TQQPQQDEMPSPT.F	2	743.826	2	43.55
treated 2	P02655|APOC2_HUMAN	Apolipoprotein C-II	146.04	G.TQQPQQDEMPSPTF.L	2	817.359	2	42.43
treated 2	P02655|APOC2_HUMAN	Apolipoprotein C-II	146.04	G.TQQPQQDEMPSPTFLTQVKES.L	3	807.052	1	50.43
treated 2	P02655|APOC2_HUMAN	Apolipoprotein C-II	146.04	K.LRDLYSKSTAA.M	2	612.831	3	40.84
treated 2	P02655|APOC2_HUMAN	Apolipoprotein C-II	146.04	N.LYEKTYLPAVDEK.L	2	784.912	4	44.89
treated 2	P02655|APOC2_HUMAN	Apolipoprotein C-II	146.04	Q.VLSVLKGEE	2	487.281	2	21.75
treated 2	P02655|APOC2_HUMAN	Apolipoprotein C-II	146.04	S.AKTAAQNLYEKTYLPAVDEK.L	3	751.729	1	24.31
treated 2	P02655|APOC2_HUMAN	Apolipoprotein C-II	146.04	S.LSSYWESAKTAAQN.L	2	778.37	1	53.12
treated 2	P02655|APOC2_HUMAN	Apolipoprotein C-II	146.04	T.FLTQVKES.L	2	476.259	1	24.08
treated 2	P02655|APOC2_HUMAN	Apolipoprotein C-II	146.04	V.LSVLKGEE	2	437.747	2	25.04
treated 2	P02656|APOC3_HUMAN	Apolipoprotein C-III	206.46	A.LSSVQESQVAQ(+.98).Q	2	588.789	1	19.72
treated 2	P02656|APOC3_HUMAN	Apolipoprotein C-III	206.46	A.LSSVQESQVAQ.Q	2	588.298	3	40.14
treated 2	P02656|APOC3_HUMAN	Apolipoprotein C-III	206.46	A.LSSVQESQVAQQ.A	2	652.327	1	42.15
treated 2	P02656|APOC3_HUMAN	Apolipoprotein C-III	206.46	A.LSSVQESQVAQQAR.G	2	765.896	1	45.5
treated 2	P02656|APOC3_HUMAN	Apolipoprotein C-III	206.46	A.LSSVQESQVAQQARGWVTDG.F	2	1073.53	2	61.67
treated 2	P02656|APOC3_HUMAN	Apolipoprotein C-III	206.46	A.QQARGWVTDG.F	2	559.273	1	27.75
treated 2	P02656|APOC3_HUMAN	Apolipoprotein C-III	206.46	A.SEAEDASLLS.F	2	511.237	1	25.07
treated 2	P02656|APOC3_HUMAN	Apolipoprotein C-III	206.46	A.SEAEDASLLSF.M	2	584.771	3	36.77
treated 2	P02656|APOC3_HUMAN	Apolipoprotein C-III	206.46	A.SEAEDASLLSFM(+15.99)QGY.M	2	832.36	1	50.88
treated 2	P02656|APOC3_HUMAN	Apolipoprotein C-III	206.46	A.SEAEDASLLSFMQGY.M	2	824.362	1	50.77
treated 2	P02656|APOC3_HUMAN	Apolipoprotein C-III	206.46	E.SQVAQQARGWVTDG.F	2	751.869	1	49.73
treated 2	P02656|APOC3_HUMAN	Apolipoprotein C-III	206.46	F.MQGYMKHAT.K	2	533.744	1	36.79
treated 2	P02656|APOC3_HUMAN	Apolipoprotein C-III	206.46	G.FSSLKDY.W	2	430.212	3	25.52
treated 2	P02656|APOC3_HUMAN	Apolipoprotein C-III	206.46	G.FSSLKDYW.S	2	523.252	1	28.78
treated 2	P02656|APOC3_HUMAN	Apolipoprotein C-III	206.46	G.FSSLKDYWST.V	2	617.292	2	40.49
treated 2	P02656|APOC3_HUMAN	Apolipoprotein C-III	206.46	G.FSSLKDYWSTVKDK.F	2	852.434	6	46.09
treated 2	P02656|APOC3_HUMAN	Apolipoprotein C-III	206.46	H.ATKTAKDALSS.V	2	546.797	1	41.31
treated 2	P02656|APOC3_HUMAN	Apolipoprotein C-III	206.46	H.ATKTAKDALSSVQESQVAQ.Q	3	654.673	1	23.73
treated 2	P02656|APOC3_HUMAN	Apolipoprotein C-III	206.46	H.ATKTAKDALSSVQESQVAQQ.A	3	697.36	1	33.67
treated 2	P02656|APOC3_HUMAN	Apolipoprotein C-III	206.46	K.DALSSVQESQVAQQ.A	2	745.358	1	34.8
treated 2	P02656|APOC3_HUMAN	Apolipoprotein C-III	206.46	K.HATKTAKDALSS.V	2	615.326	1	42.84
treated 2	P02656|APOC3_HUMAN	Apolipoprotein C-III	206.46	K.HATKTAKDALSSVQES.Q	3	558.287	1	24.18
treated 2	P02656|APOC3_HUMAN	Apolipoprotein C-III	206.46	K.HATKTAKDALSSVQESQVAQ.Q	3	700.361	1	32.88
treated 2	P02656|APOC3_HUMAN	Apolipoprotein C-III	206.46	Q.ARGWVTDG.F	2	431.214	2	20.88
treated 2	P02656|APOC3_HUMAN	Apolipoprotein C-III	206.46	Q.ARGWVTDGFSS.L	2	591.779	3	41.3
treated 2	P02656|APOC3_HUMAN	Apolipoprotein C-III	206.46	Q.ARGWVTDGFSSLKDY.W	3	567.944	3	42.29
treated 2	P02656|APOC3_HUMAN	Apolipoprotein C-III	206.46	Q.QARGWVTDG.F	2	495.243	3	21.86
treated 2	P02656|APOC3_HUMAN	Apolipoprotein C-III	206.46	Q.QARGWVTDGFSS.L	2	655.808	3	39.48
treated 2	P02656|APOC3_HUMAN	Apolipoprotein C-III	206.46	S.LKDYWST.V	2	456.726	1	26.7
treated 2	P02656|APOC3_HUMAN	Apolipoprotein C-III	206.46	S.LKDYWSTVKDK.F	2	691.867	5	37.74
treated 2	P02656|APOC3_HUMAN	Apolipoprotein C-III	206.46	S.QVAQQARGWVTDG.F	2	708.354	2	45.75
treated 2	P02656|APOC3_HUMAN	Apolipoprotein C-III	206.46	S.VQESQVAQQ.A	2	508.752	1	23.47
treated 2	P02656|APOC3_HUMAN	Apolipoprotein C-III	206.46	T.AKDALSSVQESQVAQ.Q	2	780.895	1	46.98
treated 2	P02656|APOC3_HUMAN	Apolipoprotein C-III	206.46	T.KTAKDALSSVQESQVAQ.Q	2	895.466	1	46.62
treated 2	P02656|APOC3_HUMAN	Apolipoprotein C-III	206.46	T.KTAKDALSSVQESQVAQQ.A	2	959.493	1	37.24
treated 2	P02656|APOC3_HUMAN	Apolipoprotein C-III	206.46	V.AQQARGWVTDG.F	2	594.79	1	36.84
treated 2	P02656|APOC3_HUMAN	Apolipoprotein C-III	206.46	W.VTDGFSSLKDY.W	2	616.294	2	44.56
treated 2	P02656|APOC3_HUMAN	Apolipoprotein C-III	206.46	Y.M(+15.99)KHATKTAKDALSS.V	2	752.891	1	40.49
treated 2	P02656|APOC3_HUMAN	Apolipoprotein C-III	206.46	Y.M(+15.99)KHATKTAKDALSSVQES.Q	3	649.997	1	20.87
treated 2	P02656|APOC3_HUMAN	Apolipoprotein C-III	206.46	Y.M(+15.99)KHATKTAKDALSSVQESQVAQQ.A	3	834.757	1	32.32
treated 2	P02656|APOC3_HUMAN	Apolipoprotein C-III	206.46	Y.MKHATKTAKDAL.S	2	657.862	2	42.79
treated 2	P02656|APOC3_HUMAN	Apolipoprotein C-III	206.46	Y.MKHATKTAKDALS.S	3	467.921	1	26.62
treated 2	P02656|APOC3_HUMAN	Apolipoprotein C-III	206.46	Y.MKHATKTAKDALSS.V	2	744.895	1	45.13
treated 2	P02656|APOC3_HUMAN	Apolipoprotein C-III	206.46	Y.MKHATKTAKDALSSVQE.S	3	615.655	2	24.5
treated 2	P02656|APOC3_HUMAN	Apolipoprotein C-III	206.46	Y.MKHATKTAKDALSSVQES.Q	2	966.494	5	48.08
treated 2	P02656|APOC3_HUMAN	Apolipoprotein C-III	206.46	Y.MKHATKTAKDALSSVQESQVAQ.Q	3	786.739	5	40.87
treated 2	P02656|APOC3_HUMAN	Apolipoprotein C-III	206.46	Y.MKHATKTAKDALSSVQESQVAQQ.A	3	829.425	2	42
treated 2	P02656|APOC3_HUMAN	Apolipoprotein C-III	206.46	Y.W(+42.01)STVKDK.F	2	453.239	1	9.92
treated 2	P02656|APOC3_HUMAN	Apolipoprotein C-III	206.46	Y.WSTVKDK.F	2	432.234	1	19.09
treated 2	P05090|APOD_HUMAN	Apolipoprotein D	20.81	K.IKVLNQE.L	2	422.25	1	20.81
treated 2	P02649|APOE_HUMAN	Apolipoprotein E	143.19	A.AVGTSAAPVPSDNH	2	661.818	1	41.91
treated 2	P02649|APOE_HUMAN	Apolipoprotein E	143.19	A.MLGQSTEELR.V	2	582.288	1	29.95
treated 2	P02649|APOE_HUMAN	Apolipoprotein E	143.19	A.VGTSAAPVPSDNH	2	626.301	1	38.92
treated 2	P02649|APOE_HUMAN	Apolipoprotein E	143.19	D.MQRQWAG.L	2	438.711	1	23.64
treated 2	P02649|APOE_HUMAN	Apolipoprotein E	143.19	D.MQRQWAGLVEK.V	2	673.353	1	24.27
treated 2	P02649|APOE_HUMAN	Apolipoprotein E	143.19	E.LRALMDET.M	2	474.742	1	10.36
treated 2	P02649|APOE_HUMAN	Apolipoprotein E	143.19	E.VRAKLEEQA.Q	2	522.294	1	17.99
treated 2	P02649|APOE_HUMAN	Apolipoprotein E	143.19	E.VRAKLEEQAQ.Q	2	586.323	1	26.27
treated 2	P02649|APOE_HUMAN	Apolipoprotein E	143.19	E.VRAKLEEQAQQ.I	2	650.352	2	32.26
treated 2	P02649|APOE_HUMAN	Apolipoprotein E	143.19	K.LEEQAQQIR.L	2	557.796	1	29.26
treated 2	P02649|APOE_HUMAN	Apolipoprotein E	143.19	K.VQAAVGTSAAPVPSDN(+.98)H	2	811.392	1	48.92
treated 2	P02649|APOE_HUMAN	Apolipoprotein E	143.19	K.VQAAVGTSAAPVPSDNH	2	810.9	2	51.69
treated 2	P02649|APOE_HUMAN	Apolipoprotein E	143.19	L.ALGRFWDY.L	2	514.251	1	22.79
treated 2	P02649|APOE_HUMAN	Apolipoprotein E	143.19	P.LQERAQAWGER.L	2	672.344	1	17.55
treated 2	P02649|APOE_HUMAN	Apolipoprotein E	143.19	Q.IRLQAEA.F	2	400.735	2	18.23
treated 2	P02649|APOE_HUMAN	Apolipoprotein E	143.19	Q.QIRLQAEA.F	2	464.763	1	23.56
treated 2	P02649|APOE_HUMAN	Apolipoprotein E	143.19	R.AQAWGER.L	2	409.2	1	21.6
treated 2	P02649|APOE_HUMAN	Apolipoprotein E	143.19	R.LAVYQAGAREGAERGLSA.I	3	606.985	1	28.43
treated 2	P02649|APOE_HUMAN	Apolipoprotein E	143.19	R.LGPLVEQGR.V	2	484.779	1	25.19
treated 2	P02649|APOE_HUMAN	Apolipoprotein E	143.19	R.LGPLVEQGRVR.A	2	612.363	1	27.12
treated 2	P02649|APOE_HUMAN	Apolipoprotein E	143.19	R.LKSWFEP.L	2	453.739	2	18.67
treated 2	P02649|APOE_HUMAN	Apolipoprotein E	143.19	R.LKSWFEPLVED.M	2	681.848	1	32.49
treated 2	P02649|APOE_HUMAN	Apolipoprotein E	143.19	R.LSKELQAAQAR.L	2	607.845	1	34.08
treated 2	P02649|APOE_HUMAN	Apolipoprotein E	143.19	R.LVQYRGEVQA.M	2	581.813	1	31.68
treated 2	P02649|APOE_HUMAN	Apolipoprotein E	143.19	S.LAGQPLQER.A	2	506.282	1	27.78
treated 2	P02649|APOE_HUMAN	Apolipoprotein E	143.19	S.LAGQPLQERAQ.A	2	605.828	1	27.86
treated 2	P02649|APOE_HUMAN	Apolipoprotein E	143.19	T.SAAPVPSDNH	2	497.732	1	33.04
treated 2	P02649|APOE_HUMAN	Apolipoprotein E	143.19	Y.LRWVQT.L	2	401.732	1	16.81
treated 2	Q13790|APOF_HUMAN	Apolipoprotein F	62.77	A.IIKSYDLDPGAGS.L	2	668.342	1	42.65
treated 2	Q13790|APOF_HUMAN	Apolipoprotein F	62.77	Q.LIQYYQDQKDAN.I	2	749.861	1	40.25
treated 2	O14791|APOL1_HUMAN	Apolipoprotein L1	44.79	K.VHKGTTIAN.V	2	470.763	1	27.68
treated 2	O14791|APOL1_HUMAN	Apolipoprotein L1	44.79	N.LQSVPHAS.A	2	419.724	1	23.51
treated 2	O14791|APOL1_HUMAN	Apolipoprotein L1	44.79	R.GIGKDIRA.L	2	415.247	1	16.07
treated 2	P04003|C4BPA_HUMAN	C4b-binding protein alpha chain	78.03	E.M(+15.99)VSGFGPIYNYKDT.I	2	804.373	1	43.19
treated 2	P04003|C4BPA_HUMAN	C4b-binding protein alpha chain	78.03	E.MVSGFGPIYNYKDT.I	2	796.376	2	48.97
treated 2	P04003|C4BPA_HUMAN	C4b-binding protein alpha chain	78.03	R.QSTLDKEL	2	467.247	1	26.66
treated 2	P04003|C4BPA_HUMAN	C4b-binding protein alpha chain	78.03	S.FAAPMDITLTETR.F	2	733.37	1	40.35
treated 2	P10909|CLUS_HUMAN	Clusterin	166.01	A.FQHPPTEF.I	2	501.736	2	29.25
treated 2	P10909|CLUS_HUMAN	Clusterin	166.01	A.QQAMDIH.F	2	421.694	1	19.12
treated 2	P10909|CLUS_HUMAN	Clusterin	166.01	D.IHFHSPA.F	2	404.709	1	26.06
treated 2	P10909|CLUS_HUMAN	Clusterin	166.01	E.LFQDRF.F	2	413.216	1	17.86
treated 2	P10909|CLUS_HUMAN	Clusterin	166.01	E.LQEMSNQGSK.Y	2	561.264	1	17.17
treated 2	P10909|CLUS_HUMAN	Clusterin	166.01	E.LQEMSNQGSKY.V	2	642.797	1	34.92
treated 2	P10909|CLUS_HUMAN	Clusterin	166.01	E.MIHEAQQ.A	2	428.702	1	18.84
treated 2	P10909|CLUS_HUMAN	Clusterin	166.01	E.MIHEAQQAMDIH.F	2	712.325	2	45.03
treated 2	P10909|CLUS_HUMAN	Clusterin	166.01	F.FTREPQDT.Y	2	497.234	2	33.36
treated 2	P10909|CLUS_HUMAN	Clusterin	166.01	F.FTREPQDTYHYLP.F	3	556.265	3	37.05
treated 2	P10909|CLUS_HUMAN	Clusterin	166.01	F.TREPQDTYHYLP.F	2	760.361	1	22.5
treated 2	P10909|CLUS_HUMAN	Clusterin	166.01	H.FHSPAFQHPPTEF.I	2	771.361	2	38.04
treated 2	P10909|CLUS_HUMAN	Clusterin	166.01	H.FSRASSIIDE.L	2	562.781	1	17.75
treated 2	P10909|CLUS_HUMAN	Clusterin	166.01	H.FSRASSIIDEL.F	2	619.322	1	15.74
treated 2	P10909|CLUS_HUMAN	Clusterin	166.01	H.MLDVMQDH.F	2	494.714	1	29.18
treated 2	P10909|CLUS_HUMAN	Clusterin	166.01	K.FMETVAEK.A	2	477.733	1	20.77
treated 2	P10909|CLUS_HUMAN	Clusterin	166.01	K.FMETVAEKA.L	2	513.251	1	29.92
treated 2	P10909|CLUS_HUMAN	Clusterin	166.01	K.FMETVAEKAL.Q	2	569.792	1	34.93
treated 2	P10909|CLUS_HUMAN	Clusterin	166.01	K.FMETVAEKALQE.Y	2	698.343	1	47.15
treated 2	P10909|CLUS_HUMAN	Clusterin	166.01	K.LRRELDES.L	2	509.268	1	17.54
treated 2	P10909|CLUS_HUMAN	Clusterin	166.01	L.FQDRFF.T	2	430.207	1	18.3
treated 2	P10909|CLUS_HUMAN	Clusterin	166.01	N.PKFMETVAEK.A	2	590.306	1	27.27
treated 2	P10909|CLUS_HUMAN	Clusterin	166.01	N.PKFMETVAEKA.L	2	625.827	2	31.41
treated 2	P10909|CLUS_HUMAN	Clusterin	166.01	N.PKFMETVAEKALQE.Y	2	810.917	1	48.16
treated 2	P10909|CLUS_HUMAN	Clusterin	166.01	P.FLEM(+15.99)IHEA.Q	2	503.236	1	15.35
treated 2	P10909|CLUS_HUMAN	Clusterin	166.01	P.FLEMIHEA.Q	2	495.241	1	24.81
treated 2	P10909|CLUS_HUMAN	Clusterin	166.01	Q.IKTLIEKTNEERKT.L	2	851.987	2	41.29
treated 2	P10909|CLUS_HUMAN	Clusterin	166.01	Q.IKTLIEKTNEERKTLLSN.L	3	710.741	1	19.73
treated 2	P10909|CLUS_HUMAN	Clusterin	166.01	R.FFTREPQDTYHYLP.F	3	605.288	2	36.19
treated 2	P10909|CLUS_HUMAN	Clusterin	166.01	R.LTRKYNE.L	2	462.25	1	19.96
treated 2	P10909|CLUS_HUMAN	Clusterin	166.01	R.RPHFFFPKSRIV.R	3	510.959	1	23.8
treated 2	P10909|CLUS_HUMAN	Clusterin	166.01	R.SLM(+15.99)PFSPYEPLNFHA.M	2	883.414	1	35.74
treated 2	P10909|CLUS_HUMAN	Clusterin	166.01	R.SLMPFSPYEP.L	2	584.271	1	28.04
treated 2	P10909|CLUS_HUMAN	Clusterin	166.01	R.SLMPFSPYEPLN.F	2	697.834	2	39.7
treated 2	P10909|CLUS_HUMAN	Clusterin	166.01	S.LLENDRQQTH.M	2	627.313	1	34.17
treated 2	P10909|CLUS_HUMAN	Clusterin	166.01	T.LIEKTNEERKT.L	2	680.873	1	31.69
treated 2	P10909|CLUS_HUMAN	Clusterin	166.01	V.VVKLFDSDP.I	2	510.273	1	34.49
treated 2	P10909|CLUS_HUMAN	Clusterin	166.01	Y.LRVTTVAS.H	2	423.755	1	19
treated 2	P10909|CLUS_HUMAN	Clusterin	166.01	Y.VNKEIQNAVN(+.98)GVKQ.I	2	771.414	2	45.17
treated 2	P00740|FA9_HUMAN	Coagulation factor IX	32.18	R.VSVSQTSK.L	2	418.229	1	20.69
treated 2	P00740|FA9_HUMAN	Coagulation factor IX	32.18	W.IKEKTKLT	2	480.807	1	21.83
treated 2	P00748|FA12_HUMAN	Coagulation factor XII	27.02	P.AKREQPPSLT.R	2	563.813	1	27.02
treated 2	Q9BWP8|COL11_HUMAN	Collectin-11	66.05	A.FVYSDHSP.M	2	476.213	1	20.97
treated 2	Q9BWP8|COL11_HUMAN	Collectin-11	66.05	A.FVYSDHSPMR.T	2	619.783	2	37.28
treated 2	Q9BWP8|COL11_HUMAN	Collectin-11	66.05	E.LKFIKNA.V	2	417.265	1	16.44
treated 2	Q9BWP8|COL11_HUMAN	Collectin-11	66.05	R.VFIGINDLEKEGA.F	2	702.87	1	35.33
treated 2	P02747|C1QC_HUMAN	Complement C1q subcomponent subunit C	43.47	K.QKFQSVFT.V	2	492.759	1	21.79
treated 2	P02747|C1QC_HUMAN	Complement C1q subcomponent subunit C	43.47	T.VTRQTHQPPAPNS.L	2	716.867	1	32.57
treated 2	P00736|C1R_HUMAN	Complement C1r subcomponent	35.89	G.SIPIPQKLFGE.V	2	614.849	1	23.56
treated 2	P00736|C1R_HUMAN	Complement C1r subcomponent	35.89	S.IPIPQKLFGE.V	2	571.332	1	24.11
treated 2	P09871|C1S_HUMAN	Complement C1s subcomponent	57.66	H.VVEGNREPT.M	2	500.756	1	23.58
treated 2	P09871|C1S_HUMAN	Complement C1s subcomponent	57.66	R.LKAARLPVAP.L	2	518.336	1	28.08
treated 2	P09871|C1S_HUMAN	Complement C1s subcomponent	57.66	T.MYVGSTSVQTSR.L	2	658.318	1	35.76
treated 2	P01024|CO3_HUMAN	Complement C3	123.52	D.LKQLAN(+.98)GVDR.Y	2	557.813	2	24.82
treated 2	P01024|CO3_HUMAN	Complement C3	123.52	E.LIKKGYTQQ.L	2	539.814	1	23.71
treated 2	P01024|CO3_HUMAN	Complement C3	123.52	G.MRENPMR.F	2	467.222	1	22.96
treated 2	P01024|CO3_HUMAN	Complement C3	123.52	G.SPM(+15.99)YSIITPN.I	2	569.774	1	18.41
treated 2	P01024|CO3_HUMAN	Complement C3	123.52	G.SPMYSIITPN.I	2	561.778	1	24.72
treated 2	P01024|CO3_HUMAN	Complement C3	123.52	K.LSINTHPSQKPLS.I	2	711.389	2	42.29
treated 2	P01024|CO3_HUMAN	Complement C3	123.52	K.SLKVVPEGIR.M	2	549.336	1	28
treated 2	P01024|CO3_HUMAN	Complement C3	123.52	L.MVFVTNPDGSPA.Y	2	617.791	1	38.17
treated 2	P01024|CO3_HUMAN	Complement C3	123.52	P.IVTSPYQIH.F	2	529.286	1	25.68
treated 2	P01024|CO3_HUMAN	Complement C3	123.52	Q.LTEKRMDK.V	2	510.777	1	14.58
treated 2	P01024|CO3_HUMAN	Complement C3	123.52	R.QHARASHLGLA.R	2	580.816	1	24.04
treated 2	P01024|CO3_HUMAN	Complement C3	123.52	R.SGIPIVTSPYQIH.F	2	706.38	1	31.42
treated 2	P01024|CO3_HUMAN	Complement C3	123.52	R.SVQLTEK.R	2	402.726	1	19.72
treated 2	P01024|CO3_HUMAN	Complement C3	123.52	R.VVLVAVDKGVFV.L	2	622.883	1	40.96
treated 2	P01024|CO3_HUMAN	Complement C3	123.52	S.IITPNILR.L	2	470.302	1	17.09
treated 2	P01024|CO3_HUMAN	Complement C3	123.52	S.IITPNILRLESEET.M	2	814.445	1	34.65
treated 2	P01024|CO3_HUMAN	Complement C3	123.52	S.LTQGDGVAK.L	2	444.742	1	21.83
treated 2	P01024|CO3_HUMAN	Complement C3	123.52	T.IKSGSDEVQVGQ.Q	2	623.816	1	32.07
treated 2	P01024|CO3_HUMAN	Complement C3	123.52	T.LSVVTMYH.A	2	475.243	1	22.45
treated 2	P01024|CO3_HUMAN	Complement C3	123.52	T.VILHSGSDM(+15.99).V	2	487.733	1	23.51
treated 2	P01024|CO3_HUMAN	Complement C3	123.52	T.VILHSGSDM.V	2	479.736	1	30.64
treated 2	P01024|CO3_HUMAN	Complement C3	123.52	V.LVAVDKGVFV.L	2	523.814	1	28.63
treated 2	P0C0L4|CO4A_HUMAN	Complement C4-A	132.72	A.LQVFQAAGLA.F	2	509.288	1	16.12
treated 2	P0C0L4|CO4A_HUMAN	Complement C4-A	132.72	E.LQFSLGSK.I	2	440.25	1	22.07
treated 2	P0C0L4|CO4A_HUMAN	Complement C4-A	132.72	E.LQFSLGSKIN.V	2	553.813	2	32.31
treated 2	P0C0L4|CO4A_HUMAN	Complement C4-A	132.72	E.LVYELNPLDHRGR.T	2	791.426	2	29.27
treated 2	P0C0L4|CO4A_HUMAN	Complement C4-A	132.72	F.VIPDISEPGTWK.I	2	671.354	1	20.7
treated 2	P0C0L4|CO4A_HUMAN	Complement C4-A	132.72	G.LAFSDGDQWT.L	2	570.252	1	33.29
treated 2	P0C0L4|CO4A_HUMAN	Complement C4-A	132.72	K.INVKVGGNSKGT.L	2	587.332	1	41.61
treated 2	P0C0L4|CO4A_HUMAN	Complement C4-A	132.72	K.SHALQLNNR.Q	2	526.783	2	34.25
treated 2	P0C0L4|CO4A_HUMAN	Complement C4-A	132.72	K.VGGNSKGTLK.V	2	480.776	1	27.2
treated 2	P0C0L4|CO4A_HUMAN	Complement C4-A	132.72	K.VLRTYNVLD.M	2	546.805	1	22.5
treated 2	P0C0L4|CO4A_HUMAN	Complement C4-A	132.72	N.VKVGGNSKGT.L	2	473.769	5	28.59
treated 2	P0C0L4|CO4A_HUMAN	Complement C4-A	132.72	P.IIIPQTISE.L	2	507.296	1	25.86
treated 2	P0C0L4|CO4A_HUMAN	Complement C4-A	132.72	P.LQPVTPLQ.L	2	448.265	1	22.04
treated 2	P0C0L4|CO4A_HUMAN	Complement C4-A	132.72	Q.LFEGRRN.R	2	446.242	1	13.34
treated 2	P0C0L4|CO4A_HUMAN	Complement C4-A	132.72	Q.VLVPAGSARPVA.F	2	568.842	1	17.25
treated 2	P0C0L4|CO4A_HUMAN	Complement C4-A	132.72	R.LTVAAPPSGGPGF.L	2	585.81	2	35.52
treated 2	P0C0L4|CO4A_HUMAN	Complement C4-A	132.72	R.LTVAAPPSGGPGFLS.I	2	685.867	1	20.5
treated 2	P0C0L4|CO4A_HUMAN	Complement C4-A	132.72	R.N(+.98)GFKSHALQ.L	2	501.752	1	29.74
treated 2	P0C0L4|CO4A_HUMAN	Complement C4-A	132.72	R.QIRGLEEE.L	2	487.25	1	18.46
treated 2	P0C0L4|CO4A_HUMAN	Complement C4-A	132.72	R.QIRGLEEELQ.F	2	607.821	1	20.33
treated 2	P0C0L4|CO4A_HUMAN	Complement C4-A	132.72	R.YIYGKPVQGVAY.V	2	679.36	1	39.64
treated 2	P0C0L4|CO4A_HUMAN	Complement C4-A	132.72	T.LKVLRTYN.V	2	503.805	1	24.19
treated 2	P0C0L4|CO4A_HUMAN	Complement C4-A	132.72	T.LKVLRTYNVLD.M	2	667.393	1	29.76
treated 2	P0C0L4|CO4A_HUMAN	Complement C4-A	132.72	T.VKGHVEYT.M	2	466.744	1	33.87
treated 2	P0C0L4|CO4A_HUMAN	Complement C4-A	132.72	Y.VRVTASDPLDTLGSEGA.L	2	844.427	1	42.38
treated 2	P08603|CFAH_HUMAN	Complement factor H	75.21	E.IM(+15.99)ENYNIALR.W	2	626.82	1	34.03
treated 2	P08603|CFAH_HUMAN	Complement factor H	75.21	E.IMENYNIALR.W	2	618.822	1	34.07
treated 2	P08603|CFAH_HUMAN	Complement factor H	75.21	K.IIYKENER.F	2	532.788	1	17.56
treated 2	P08603|CFAH_HUMAN	Complement factor H	75.21	P.LSVYAPASSVEY.Q	2	643.317	1	38.61
treated 2	P08603|CFAH_HUMAN	Complement factor H	75.21	R.LSSRSHTLR.T	2	528.797	1	12.83
treated 2	P08603|CFAH_HUMAN	Complement factor H	75.21	R.QMSKYPSGER.V	2	591.781	1	31.37
treated 2	P08603|CFAH_HUMAN	Complement factor H	75.21	S.VYAPASSVEY.Q	2	543.258	1	22.37
treated 2	Q03591|FHR1_HUMAN	Complement factor H-related protein 1	75.79	E.IM(+15.99)ENYNIALR.W	2	626.82	1	34.03
treated 2	Q03591|FHR1_HUMAN	Complement factor H-related protein 1	75.79	E.IMENYNIALR.W	2	618.822	1	34.07
treated 2	Q03591|FHR1_HUMAN	Complement factor H-related protein 1	75.79	K.QKLYLR.T	2	410.755	1	10.88
treated 2	Q03591|FHR1_HUMAN	Complement factor H-related protein 1	75.79	P.LSVYAPASSVEY.Q	2	643.317	1	38.61
treated 2	Q03591|FHR1_HUMAN	Complement factor H-related protein 1	75.79	R.LSSRSHTLR.T	2	528.797	1	12.83
treated 2	Q03591|FHR1_HUMAN	Complement factor H-related protein 1	75.79	R.QMSKYPSGER.V	2	591.781	1	31.37
treated 2	Q03591|FHR1_HUMAN	Complement factor H-related protein 1	75.79	S.VYAPASSVEY.Q	2	543.258	1	22.37
treated 2	Q03591|FHR1_HUMAN	Complement factor H-related protein 1	75.79	Y.LRTGESAE.F	2	431.716	1	20.41
treated 2	P02671|FIBA_HUMAN	Fibrinogen alpha chain	258.32	A.DSGEGDFLAEGGGVR.G	2	733.33	1	48.9
treated 2	P02671|FIBA_HUMAN	Fibrinogen alpha chain	258.32	A.FFDTASTGK.T	2	487.234	3	30.14
treated 2	P02671|FIBA_HUMAN	Fibrinogen alpha chain	258.32	A.FFDTASTGKTFPG.F	2	688.329	4	48.73
treated 2	P02671|FIBA_HUMAN	Fibrinogen alpha chain	258.32	A.FFDTASTGKTFPGF.F	2	761.863	2	49.1
treated 2	P02671|FIBA_HUMAN	Fibrinogen alpha chain	258.32	A.FFDTASTGKTFPGFFSP.M	2	927.438	3	55.9
treated 2	P02671|FIBA_HUMAN	Fibrinogen alpha chain	258.32	A.LTDMPQM(+15.99)R.M	2	504.235	1	19.18
treated 2	P02671|FIBA_HUMAN	Fibrinogen alpha chain	258.32	A.LTDMPQMR.M	2	496.237	1	21.37
treated 2	P02671|FIBA_HUMAN	Fibrinogen alpha chain	258.32	A.M(+15.99)DLGTLSGIGT.L	2	540.764	1	32.05
treated 2	P02671|FIBA_HUMAN	Fibrinogen alpha chain	258.32	A.MDLGTLSGIGT.L	2	532.767	1	24.25
treated 2	P02671|FIBA_HUMAN	Fibrinogen alpha chain	258.32	A.MDLGTLSGIGTLDG.F	2	675.333	1	32.82
treated 2	P02671|FIBA_HUMAN	Fibrinogen alpha chain	258.32	A.STGKTFPGFFSP.M	2	636.815	3	38.91
treated 2	P02671|FIBA_HUMAN	Fibrinogen alpha chain	258.32	D.FLAEGGGVR.G	2	453.245	2	21.56
treated 2	P02671|FIBA_HUMAN	Fibrinogen alpha chain	258.32	D.FLAEGGGVRGPR.V	2	608.332	2	23.36
treated 2	P02671|FIBA_HUMAN	Fibrinogen alpha chain	258.32	D.LGTLSGIGTLDG.F	2	552.299	4	34.44
treated 2	P02671|FIBA_HUMAN	Fibrinogen alpha chain	258.32	D.LGTLSGIGTLDGFR.H	2	703.884	4	41.79
treated 2	P02671|FIBA_HUMAN	Fibrinogen alpha chain	258.32	D.LGTLSGIGTLDGFRHRHPDEAA.F	3	774.062	1	25.61
treated 2	P02671|FIBA_HUMAN	Fibrinogen alpha chain	258.32	D.SGEGDFLAEGGGVR.G	2	675.816	1	46.53
treated 2	P02671|FIBA_HUMAN	Fibrinogen alpha chain	258.32	D.TASTGKTFPGFFSP.M	2	722.857	1	31.59
treated 2	P02671|FIBA_HUMAN	Fibrinogen alpha chain	258.32	E.FVSETESR.G	2	477.728	1	17.9
treated 2	P02671|FIBA_HUMAN	Fibrinogen alpha chain	258.32	E.FVSETESRG.S	2	506.24	2	17.78
treated 2	P02671|FIBA_HUMAN	Fibrinogen alpha chain	258.32	E.FVSETESRGS.E	2	549.755	1	15.63
treated 2	P02671|FIBA_HUMAN	Fibrinogen alpha chain	258.32	E.FVSETESRGSESG.I	2	686.303	2	39.46
treated 2	P02671|FIBA_HUMAN	Fibrinogen alpha chain	258.32	E.FVSETESRGSESGI.F	2	742.846	1	45.82
treated 2	P02671|FIBA_HUMAN	Fibrinogen alpha chain	258.32	E.FVSETESRGSESGIFT.N	2	866.903	1	45.18
treated 2	P02671|FIBA_HUMAN	Fibrinogen alpha chain	258.32	E.FVSETESRGSESGIFTN.T	2	923.924	3	51.29
treated 2	P02671|FIBA_HUMAN	Fibrinogen alpha chain	258.32	E.FVSETESRGSESGIFTNT.K	2	974.448	1	51.26
treated 2	P02671|FIBA_HUMAN	Fibrinogen alpha chain	258.32	E.ITRGGSTSY.G	2	471.236	1	21.85
treated 2	P02671|FIBA_HUMAN	Fibrinogen alpha chain	258.32	E.LERPGGNE.I	2	436.216	1	24.81
treated 2	P02671|FIBA_HUMAN	Fibrinogen alpha chain	258.32	E.LERPGGNEITR.G	3	414.558	2	26.19
treated 2	P02671|FIBA_HUMAN	Fibrinogen alpha chain	258.32	E.LRTGKEKVT.S	2	516.312	1	15.12
treated 2	P02671|FIBA_HUMAN	Fibrinogen alpha chain	258.32	E.LRTGKEKVTS.G	2	559.828	1	15.36
treated 2	P02671|FIBA_HUMAN	Fibrinogen alpha chain	258.32	E.LRTGKEKVTSG.S	2	588.34	1	19.55
treated 2	P02671|FIBA_HUMAN	Fibrinogen alpha chain	258.32	E.LRTGKEKVTSGS.T	2	631.856	2	35.44
treated 2	P02671|FIBA_HUMAN	Fibrinogen alpha chain	258.32	E.LRTGKEKVTSGST.T	2	682.378	2	34.22
treated 2	P02671|FIBA_HUMAN	Fibrinogen alpha chain	258.32	E.LRTGKEKVTSGSTT.T	2	732.902	2	32.19
treated 2	P02671|FIBA_HUMAN	Fibrinogen alpha chain	258.32	E.LRTGKEKVTSGSTTT.T	2	783.426	2	26.81
treated 2	P02671|FIBA_HUMAN	Fibrinogen alpha chain	258.32	E.VSGNVSPGTRREY.H	3	474.576	1	15.73
treated 2	P02671|FIBA_HUMAN	Fibrinogen alpha chain	258.32	F.FDTASTGKTFPG.F	2	614.794	1	37.25
treated 2	P02671|FIBA_HUMAN	Fibrinogen alpha chain	258.32	F.FDTASTGKTFPGFFSP.M	2	853.905	3	49.59
treated 2	P02671|FIBA_HUMAN	Fibrinogen alpha chain	258.32	F.LAEGGGVRG.P	2	408.221	1	14.56
treated 2	P02671|FIBA_HUMAN	Fibrinogen alpha chain	258.32	G.FRHRHPDEAA.F	2	618.304	3	28.72
treated 2	P02671|FIBA_HUMAN	Fibrinogen alpha chain	258.32	G.FRHRHPDEAAF.F	2	691.839	1	25.99
treated 2	P02671|FIBA_HUMAN	Fibrinogen alpha chain	258.32	G.IFTNTKES.S	2	470.242	1	26.36
treated 2	P02671|FIBA_HUMAN	Fibrinogen alpha chain	258.32	G.IFTNTKESS.S	2	513.758	1	27.79
treated 2	P02671|FIBA_HUMAN	Fibrinogen alpha chain	258.32	G.IFTNTKESSSHHPGIAEFPSR.G	4	586.292	2	27.61
treated 2	P02671|FIBA_HUMAN	Fibrinogen alpha chain	258.32	G.IFTNTKESSSHHPGIAEFPSRGK.S	5	506.258	2	16.93
treated 2	P02671|FIBA_HUMAN	Fibrinogen alpha chain	258.32	G.IGTLDGFR.H	2	439.739	2	21.74
treated 2	P02671|FIBA_HUMAN	Fibrinogen alpha chain	258.32	G.PGSTGNRNPGSSGTGGTAT.W	2	838.384	1	46.82
treated 2	P02671|FIBA_HUMAN	Fibrinogen alpha chain	258.32	G.SFRPDSPGSGN.A	2	560.754	1	34.62
treated 2	P02671|FIBA_HUMAN	Fibrinogen alpha chain	258.32	G.SSGPGSTGNRNPGSSGTGGTAT.W	2	953.926	1	55.22
treated 2	P02671|FIBA_HUMAN	Fibrinogen alpha chain	258.32	G.STGNRNPGSSGTGGTAT.W	2	761.348	1	45.67
treated 2	P02671|FIBA_HUMAN	Fibrinogen alpha chain	258.32	G.TLSGIGTLDGFR.H	2	618.831	1	29.57
treated 2	P02671|FIBA_HUMAN	Fibrinogen alpha chain	258.32	K.ALTDM(+15.99)PQMR.M	2	539.754	1	20.99
treated 2	P02671|FIBA_HUMAN	Fibrinogen alpha chain	258.32	K.ALTDMPQM(+15.99)R.M	2	539.753	1	24.53
treated 2	P02671|FIBA_HUMAN	Fibrinogen alpha chain	258.32	K.ALTDMPQMR.M	2	531.756	1	22.28
treated 2	P02671|FIBA_HUMAN	Fibrinogen alpha chain	258.32	K.LKNSLFEY.Q	2	507.267	1	25.66
treated 2	P02671|FIBA_HUMAN	Fibrinogen alpha chain	258.32	K.LVTSKGDKE.L	2	488.768	4	28.54
treated 2	P02671|FIBA_HUMAN	Fibrinogen alpha chain	258.32	K.LVTSKGDKEL.R	2	545.309	2	26.02
treated 2	P02671|FIBA_HUMAN	Fibrinogen alpha chain	258.32	K.LVTSKGDKELR.T	2	623.36	6	36.9
treated 2	P02671|FIBA_HUMAN	Fibrinogen alpha chain	258.32	K.M(+15.99)KPVPDLVPGN.F	2	591.812	3	26.72
treated 2	P02671|FIBA_HUMAN	Fibrinogen alpha chain	258.32	K.M(+15.99)KPVPDLVPGNFK.S	2	729.393	4	42.4
treated 2	P02671|FIBA_HUMAN	Fibrinogen alpha chain	258.32	K.MKPVPDLVPGN.F	2	583.814	3	29.57
treated 2	P02671|FIBA_HUMAN	Fibrinogen alpha chain	258.32	K.MKPVPDLVPGNFK.S	2	721.395	4	39.13
treated 2	P02671|FIBA_HUMAN	Fibrinogen alpha chain	258.32	K.MKPVPDLVPGNFKSQ.L	2	828.941	2	46.12
treated 2	P02671|FIBA_HUMAN	Fibrinogen alpha chain	258.32	K.QFTSSTSYNRGDST.F	2	775.837	1	33.84
treated 2	P02671|FIBA_HUMAN	Fibrinogen alpha chain	258.32	K.SQLQKVPPEWKA.L	2	705.888	2	36.74
treated 2	P02671|FIBA_HUMAN	Fibrinogen alpha chain	258.32	K.SQLQKVPPEWKALTDM(+15.99)P.Q	3	662.01	1	40.21
treated 2	P02671|FIBA_HUMAN	Fibrinogen alpha chain	258.32	K.SQLQKVPPEWKALTDM(+15.99)PQ.M	3	704.696	2	46.31
treated 2	P02671|FIBA_HUMAN	Fibrinogen alpha chain	258.32	K.SQLQKVPPEWKALTDMP.Q	3	656.679	1	35.76
treated 2	P02671|FIBA_HUMAN	Fibrinogen alpha chain	258.32	K.SQLQKVPPEWKALTDMPQ.M	3	699.364	2	45.55
treated 2	P02671|FIBA_HUMAN	Fibrinogen alpha chain	258.32	K.SSSYSKQFTSSTSY.N	2	780.345	1	48.41
treated 2	P02671|FIBA_HUMAN	Fibrinogen alpha chain	258.32	K.TFPGFFSPM(+15.99)LGE.F	2	673.308	1	29.02
treated 2	P02671|FIBA_HUMAN	Fibrinogen alpha chain	258.32	K.VTSGSTTTTR.R	2	505.759	7	29.65
treated 2	P02671|FIBA_HUMAN	Fibrinogen alpha chain	258.32	L.LQKNVRAQ.L	2	478.784	1	24.95
treated 2	P02671|FIBA_HUMAN	Fibrinogen alpha chain	258.32	L.SGIGTLDGFR.H	2	511.766	1	28.15
treated 2	P02671|FIBA_HUMAN	Fibrinogen alpha chain	258.32	L.VTSKGDKE.L	2	432.226	2	14.76
treated 2	P02671|FIBA_HUMAN	Fibrinogen alpha chain	258.32	N.ARPNNPDWGT.F	2	564.264	1	36.03
treated 2	P02671|FIBA_HUMAN	Fibrinogen alpha chain	258.32	N.PGSPRPGSTGT.W	2	507.252	1	36.54
treated 2	P02671|FIBA_HUMAN	Fibrinogen alpha chain	258.32	N.PGSPRPGSTGTWNPGSSER.G	3	642.971	1	35.17
treated 2	P02671|FIBA_HUMAN	Fibrinogen alpha chain	258.32	N.RNPGSSGTGGTAT.W	2	581.774	1	36.55
treated 2	P02671|FIBA_HUMAN	Fibrinogen alpha chain	258.32	N.SGSSGPGSTGNRNPGSSGTGGTAT.W	2	1025.95	1	57.54
treated 2	P02671|FIBA_HUMAN	Fibrinogen alpha chain	258.32	N.TKESSSHHPGIAEFPSRGK.S	4	513.761	1	19.25
treated 2	P02671|FIBA_HUMAN	Fibrinogen alpha chain	258.32	N.VSPGTRREYHTEK.L	3	520.601	1	11.59
treated 2	P02671|FIBA_HUMAN	Fibrinogen alpha chain	258.32	P.LIKM(+15.99)KPVPDLVPGN.F	2	768.943	4	40.94
treated 2	P02671|FIBA_HUMAN	Fibrinogen alpha chain	258.32	P.LIKM(+15.99)KPVPDLVPGNFK.S	3	604.684	1	25.05
treated 2	P02671|FIBA_HUMAN	Fibrinogen alpha chain	258.32	P.LIKM(+15.99)KPVPDLVPGNFKSQ.L	3	676.381	1	29.98
treated 2	P02671|FIBA_HUMAN	Fibrinogen alpha chain	258.32	P.LIKMKPVPDLVPGN(+.98)FKSQ.L	3	671.378	1	27.13
treated 2	P02671|FIBA_HUMAN	Fibrinogen alpha chain	258.32	P.LIKMKPVPDLVPGN.F	2	760.945	4	44.98
treated 2	P02671|FIBA_HUMAN	Fibrinogen alpha chain	258.32	P.LIKMKPVPDLVPGNFK.S	2	898.527	4	42.71
treated 2	P02671|FIBA_HUMAN	Fibrinogen alpha chain	258.32	P.LIKMKPVPDLVPGNFKSQ.L	3	671.05	2	43.23
treated 2	P02671|FIBA_HUMAN	Fibrinogen alpha chain	258.32	Q.FTSSTSYN(+.98)RGDST.F	2	712.299	2	35.95
treated 2	P02671|FIBA_HUMAN	Fibrinogen alpha chain	258.32	Q.FTSSTSYNRGDST.F	2	711.809	3	43.54
treated 2	P02671|FIBA_HUMAN	Fibrinogen alpha chain	258.32	Q.FTSSTSYNRGDSTFE.S	2	849.862	2	44.57
treated 2	P02671|FIBA_HUMAN	Fibrinogen alpha chain	258.32	Q.FTSSTSYNRGDSTFES.K	2	893.377	1	46.52
treated 2	P02671|FIBA_HUMAN	Fibrinogen alpha chain	258.32	Q.FTSSTSYNRGDSTFESKS.Y	2	1000.94	2	39.45
treated 2	P02671|FIBA_HUMAN	Fibrinogen alpha chain	258.32	Q.FTSSTSYNRGDSTFESKSY.K	3	721.985	2	37.72
treated 2	P02671|FIBA_HUMAN	Fibrinogen alpha chain	258.32	Q.FTSSTSYNRGDSTFESKSYK.M	3	764.684	2	29.17
treated 2	P02671|FIBA_HUMAN	Fibrinogen alpha chain	258.32	Q.FTSSTSYNRGDSTFESKSYKM.A	3	808.362	1	28.57
treated 2	P02671|FIBA_HUMAN	Fibrinogen alpha chain	258.32	Q.FTSSTSYNRGDSTFESKSYKMA.D	3	832.043	2	29.79
treated 2	P02671|FIBA_HUMAN	Fibrinogen alpha chain	258.32	Q.LQKVPPEWKA.L	2	598.344	1	35.05
treated 2	P02671|FIBA_HUMAN	Fibrinogen alpha chain	258.32	Q.LQKVPPEWKALTDM(+15.99)P.Q	3	590.314	3	35.17
treated 2	P02671|FIBA_HUMAN	Fibrinogen alpha chain	258.32	Q.LQKVPPEWKALTDM(+15.99)PQ.M	3	633	4	43.85
treated 2	P02671|FIBA_HUMAN	Fibrinogen alpha chain	258.32	Q.LQKVPPEWKALTDMP.Q	3	584.982	1	31.1
treated 2	P02671|FIBA_HUMAN	Fibrinogen alpha chain	258.32	Q.LQKVPPEWKALTDMPQ.M	2	940.997	3	43.45
treated 2	P02671|FIBA_HUMAN	Fibrinogen alpha chain	258.32	Q.MRMELERPGGNE.I	3	473.554	2	21.48
treated 2	P02671|FIBA_HUMAN	Fibrinogen alpha chain	258.32	R.GPRVVER.H	2	406.74	1	14.46
treated 2	P02671|FIBA_HUMAN	Fibrinogen alpha chain	258.32	R.GPRVVERHQ.S	2	539.298	1	11.26
treated 2	P02671|FIBA_HUMAN	Fibrinogen alpha chain	258.32	R.HRHPDEAAF.F	2	540.252	1	25.02
treated 2	P02671|FIBA_HUMAN	Fibrinogen alpha chain	258.32	R.HRHPDEAAFFDT.A	2	721.824	2	38.61
treated 2	P02671|FIBA_HUMAN	Fibrinogen alpha chain	258.32	R.HRHPDEAAFFDTASTGKTFPG.F	3	763.692	2	39.59
treated 2	P02671|FIBA_HUMAN	Fibrinogen alpha chain	258.32	R.MELERPGGNE.I	2	566.257	1	29.85
treated 2	P02671|FIBA_HUMAN	Fibrinogen alpha chain	258.32	R.MKIRPLVT.Q	2	479.298	1	25.85
treated 2	P02671|FIBA_HUMAN	Fibrinogen alpha chain	258.32	R.MKIRPLVTQ	2	543.326	1	27.24
treated 2	P02671|FIBA_HUMAN	Fibrinogen alpha chain	258.32	R.TGKEKVTSGSTTTTR.R	3	518.607	2	45.15
treated 2	P02671|FIBA_HUMAN	Fibrinogen alpha chain	258.32	S.GEGDFLAEGGGVR.G	2	632.298	1	32.51
treated 2	P02671|FIBA_HUMAN	Fibrinogen alpha chain	258.32	S.GIGTLDGFR.H	2	468.25	2	24.03
treated 2	P02671|FIBA_HUMAN	Fibrinogen alpha chain	258.32	S.GPGSTGNRNPGSSGTGGTAT.W	2	866.894	2	52.4
treated 2	P02671|FIBA_HUMAN	Fibrinogen alpha chain	258.32	S.SGPGSTGNRNPGSSGTGGTAT.W	2	910.409	1	56.51
treated 2	P02671|FIBA_HUMAN	Fibrinogen alpha chain	258.32	S.SSHHPGIAEFPSR.G	3	474.569	1	35.19
treated 2	P02671|FIBA_HUMAN	Fibrinogen alpha chain	258.32	S.TGKTFPGFFSP.M	2	593.299	2	36.16
treated 2	P02671|FIBA_HUMAN	Fibrinogen alpha chain	258.32	S.YSKQFTS.S	2	430.71	1	29.77
treated 2	P02671|FIBA_HUMAN	Fibrinogen alpha chain	258.32	S.YSKQFTSST.S	2	524.749	1	33.48
treated 2	P02671|FIBA_HUMAN	Fibrinogen alpha chain	258.32	S.YSKQFTSSTS.Y	2	568.265	1	31.27
treated 2	P02671|FIBA_HUMAN	Fibrinogen alpha chain	258.32	S.YSKQFTSSTSYN.R	2	706.819	1	48.35
treated 2	P02671|FIBA_HUMAN	Fibrinogen alpha chain	258.32	S.YSKQFTSSTSYNRGDST.F	2	964.934	2	46.89
treated 2	P02671|FIBA_HUMAN	Fibrinogen alpha chain	258.32	T.ADSGEGDFLAEGGGVR.G	2	768.846	2	47.97
treated 2	P02671|FIBA_HUMAN	Fibrinogen alpha chain	258.32	T.ASTGKTFPG.F	2	433.224	1	17.22
treated 2	P02671|FIBA_HUMAN	Fibrinogen alpha chain	258.32	T.ASTGKTFPGFF.S	2	580.291	1	33.53
treated 2	P02671|FIBA_HUMAN	Fibrinogen alpha chain	258.32	T.ASTGKTFPGFFSP.M	2	672.333	4	37.31
treated 2	P02671|FIBA_HUMAN	Fibrinogen alpha chain	258.32	T.ASTGKTFPGFFSPM(+15.99)LGE.F	2	895.424	2	52.73
treated 2	P02671|FIBA_HUMAN	Fibrinogen alpha chain	258.32	T.ASTGKTFPGFFSPMLGE.F	2	887.427	1	41.53
treated 2	P02671|FIBA_HUMAN	Fibrinogen alpha chain	258.32	T.FEEVSGNVSPGTR.R	2	689.832	1	40.8
treated 2	P02671|FIBA_HUMAN	Fibrinogen alpha chain	258.32	T.FESKSYKM(+15.99).A	2	518.243	1	31.54
treated 2	P02671|FIBA_HUMAN	Fibrinogen alpha chain	258.32	T.FESKSYKM(+15.99)A.D	2	553.761	1	34.12
treated 2	P02671|FIBA_HUMAN	Fibrinogen alpha chain	258.32	T.FESKSYKM.A	2	510.246	1	34.42
treated 2	P02671|FIBA_HUMAN	Fibrinogen alpha chain	258.32	T.FESKSYKMA.D	2	545.764	1	39.65
treated 2	P02671|FIBA_HUMAN	Fibrinogen alpha chain	258.32	T.GKTFPGFFSP.M	2	542.775	2	36.55
treated 2	P02671|FIBA_HUMAN	Fibrinogen alpha chain	258.32	T.GNRNPGSSGTGGTAT.W	2	667.306	1	41.81
treated 2	P02671|FIBA_HUMAN	Fibrinogen alpha chain	258.32	T.LDGFRHRHPDEAA.F	3	507.582	3	26.31
treated 2	P02671|FIBA_HUMAN	Fibrinogen alpha chain	258.32	T.LSGIGTLDGFR.H	2	568.308	9	35.28
treated 2	P02671|FIBA_HUMAN	Fibrinogen alpha chain	258.32	T.LSGIGTLDGFRHRHPDEAA.F	4	513.01	3	27.89
treated 2	P02671|FIBA_HUMAN	Fibrinogen alpha chain	258.32	T.SSTSYNRGDST.F	2	587.75	1	23.43
treated 2	P02671|FIBA_HUMAN	Fibrinogen alpha chain	258.32	T.VIGPDGHKEVTKE.V	3	470.252	1	11.14
treated 2	P02671|FIBA_HUMAN	Fibrinogen alpha chain	258.32	T.WKPGSSGP.G	2	408.205	1	22.95
treated 2	P02671|FIBA_HUMAN	Fibrinogen alpha chain	258.32	T.WKPGSSGPGSTGS.W	2	602.782	1	31.29
treated 2	P02671|FIBA_HUMAN	Fibrinogen alpha chain	258.32	V.LQTHPSGTQSGIFN.I	2	743.866	1	38.55
treated 2	P02671|FIBA_HUMAN	Fibrinogen alpha chain	258.32	Y.NRGDSTFESKS.Y	2	614.282	1	23.53
treated 2	P02671|FIBA_HUMAN	Fibrinogen alpha chain	258.32	Y.SKQFTSSTSY.N	2	568.266	1	38.3
treated 2	P02671|FIBA_HUMAN	Fibrinogen alpha chain	258.32	Y.SKQFTSSTSYNRGDST.F	3	589.27	2	48.14
treated 2	P02675|FIBB_HUMAN	Fibrinogen beta chain	154.15	C.LHADPDLG.V	2	419.208	1	18.4
treated 2	P02675|FIBB_HUMAN	Fibrinogen beta chain	154.15	G.FTVQNEANK.Y	2	525.764	1	35.29
treated 2	P02675|FIBB_HUMAN	Fibrinogen beta chain	154.15	G.FTVQNEANKY.Q	2	607.294	1	38.98
treated 2	P02675|FIBB_HUMAN	Fibrinogen beta chain	154.15	K.AHYGGFTVQNEANKY.Q	3	566.933	1	39.24
treated 2	P02675|FIBB_HUMAN	Fibrinogen beta chain	154.15	K.IRPFFPQ.Q	2	452.755	2	24.31
treated 2	P02675|FIBB_HUMAN	Fibrinogen beta chain	154.15	K.IRPFFPQQ	2	516.784	2	31.54
treated 2	P02675|FIBB_HUMAN	Fibrinogen beta chain	154.15	K.YQISVNK.Y	2	426.234	1	23.68
treated 2	P02675|FIBB_HUMAN	Fibrinogen beta chain	154.15	K.YQISVNKYR.G	2	585.816	1	24.61
treated 2	P02675|FIBB_HUMAN	Fibrinogen beta chain	154.15	K.YRGTAGNA.L	2	405.198	3	21.6
treated 2	P02675|FIBB_HUMAN	Fibrinogen beta chain	154.15	K.YRGTAGNALM(+15.99)DGASQ.L	2	764.346	1	39.51
treated 2	P02675|FIBB_HUMAN	Fibrinogen beta chain	154.15	K.YRGTAGNALMDGASQ.L	2	756.347	1	44.47
treated 2	P02675|FIBB_HUMAN	Fibrinogen beta chain	154.15	M.AKHGTDDGVVWMN.W	2	715.328	1	31.16
treated 2	P02675|FIBB_HUMAN	Fibrinogen beta chain	154.15	M.KIRPFFPQ.Q	2	516.801	1	24.69
treated 2	P02675|FIBB_HUMAN	Fibrinogen beta chain	154.15	M.KIRPFFPQQ	2	580.831	1	31.85
treated 2	P02675|FIBB_HUMAN	Fibrinogen beta chain	154.15	P.LDKKREEAPS.L	2	586.816	1	22.18
treated 2	P02675|FIBB_HUMAN	Fibrinogen beta chain	154.15	P.SLRPAPPPISG.G	2	546.311	1	25.99
treated 2	P02675|FIBB_HUMAN	Fibrinogen beta chain	154.15	P.SLRPAPPPISGG.G	2	574.823	1	37.56
treated 2	P02675|FIBB_HUMAN	Fibrinogen beta chain	154.15	P.SLRPAPPPISGGGYR.A	3	508.947	4	37.96
treated 2	P02675|FIBB_HUMAN	Fibrinogen beta chain	154.15	Q.LTRM(+15.99)GPTEL.L	2	517.27	2	27.01
treated 2	P02675|FIBB_HUMAN	Fibrinogen beta chain	154.15	Q.LTRMGPTE.L	2	452.731	1	30.66
treated 2	P02675|FIBB_HUMAN	Fibrinogen beta chain	154.15	Q.LTRMGPTEL.L	2	509.272	1	33.1
treated 2	P02675|FIBB_HUMAN	Fibrinogen beta chain	154.15	R.GHRPLDKKREEAPS.L	3	540.624	2	20.82
treated 2	P02675|FIBB_HUMAN	Fibrinogen beta chain	154.15	R.GTAGNALMDGASQ.L	2	596.765	1	43.22
treated 2	P02675|FIBB_HUMAN	Fibrinogen beta chain	154.15	R.PAPPPISGGGYR.A	2	584.808	2	23.88
treated 2	P02675|FIBB_HUMAN	Fibrinogen beta chain	154.15	R.VLRSILEN.L	2	472.28	1	20.57
treated 2	P02675|FIBB_HUMAN	Fibrinogen beta chain	154.15	S.LRPAPPPIS.G	2	474.285	1	17.89
treated 2	P02675|FIBB_HUMAN	Fibrinogen beta chain	154.15	S.LRPAPPPISG.G	2	502.797	3	33.2
treated 2	P02675|FIBB_HUMAN	Fibrinogen beta chain	154.15	S.LRPAPPPISGG.G	2	531.307	2	35.22
treated 2	P02675|FIBB_HUMAN	Fibrinogen beta chain	154.15	S.LRPAPPPISGGG.Y	2	559.818	1	40.75
treated 2	P02675|FIBB_HUMAN	Fibrinogen beta chain	154.15	S.LRPAPPPISGGGYR.A	3	479.935	7	38.01
treated 2	P02675|FIBB_HUMAN	Fibrinogen beta chain	154.15	S.M(+15.99)KIRPFFP.Q	2	526.29	1	21.25
treated 2	P02675|FIBB_HUMAN	Fibrinogen beta chain	154.15	S.M(+15.99)KIRPFFPQ.Q	2	590.319	1	30.08
treated 2	P02675|FIBB_HUMAN	Fibrinogen beta chain	154.15	S.M(+15.99)KIRPFFPQQ	2	654.348	3	30.96
treated 2	P02675|FIBB_HUMAN	Fibrinogen beta chain	154.15	S.MKIRPFFP.Q	2	518.293	1	23.27
treated 2	P02675|FIBB_HUMAN	Fibrinogen beta chain	154.15	S.MKIRPFFPQ.Q	2	582.322	2	30.35
treated 2	P02675|FIBB_HUMAN	Fibrinogen beta chain	154.15	S.MKIRPFFPQQ	2	646.351	4	39.88
treated 2	P02675|FIBB_HUMAN	Fibrinogen beta chain	154.15	W.LTSDPRK.Q	2	408.732	1	19.5
treated 2	P02675|FIBB_HUMAN	Fibrinogen beta chain	154.15	Y.LIQPDSSVKPYR.V	2	701.887	2	21.13
treated 2	P02675|FIBB_HUMAN	Fibrinogen beta chain	154.15	Y.QISVNKYR.G	2	504.284	1	18.97
treated 2	P02751|FINC_HUMAN	Fibronectin	111.73	P.LQFRVPGTSTSAT.L	2	682.86	1	42.78
treated 2	P02751|FINC_HUMAN	Fibronectin	111.73	P.SSSPVTGYR.V	2	477.238	1	17.82
treated 2	P02751|FINC_HUMAN	Fibronectin	111.73	Q.FRVPGTSTSAT.L	2	562.29	2	34.85
treated 2	P02751|FINC_HUMAN	Fibronectin	111.73	Q.MIFEEHGFR.R	2	583.274	1	32.84
treated 2	P02751|FINC_HUMAN	Fibronectin	111.73	Q.MVQPQSPVAVSQ.S	2	635.824	1	33.16
treated 2	P02751|FINC_HUMAN	Fibronectin	111.73	R.STTPDITGYR.I	2	555.774	1	21.77
treated 2	P02751|FINC_HUMAN	Fibronectin	111.73	T.IEGLQPTVEY.V	2	574.794	1	21.65
treated 2	P02751|FINC_HUMAN	Fibronectin	111.73	Y.VVSVYAQNPSGESQP.L	2	781.377	2	54.91
treated 2	Q15485|FCN2_HUMAN	Ficolin-2	86.77	K.SGKGYNYSYKVSE.M	2	741.348	1	43.69
treated 2	Q15485|FCN2_HUMAN	Ficolin-2	86.77	N.YSYKVSE.M	2	438.21	1	28.53
treated 2	Q15485|FCN2_HUMAN	Ficolin-2	86.77	R.SFKVADEAEKYN.L	2	700.837	1	49.4
treated 2	Q15485|FCN2_HUMAN	Ficolin-2	86.77	Y.LRGTHGSFAN(+.98)GINWK.S	3	553.617	1	24.05
treated 2	Q08380|LG3BP_HUMAN	Galectin-3-binding protein	45.3	Y.FQAPSDYR.Y	2	492.232	1	20.82
treated 2	Q08380|LG3BP_HUMAN	Galectin-3-binding protein	45.3	Y.FQAPSDYRYYPYQS.F	2	892.898	1	34.89
treated 2	P06396|GELS_HUMAN	Gelsolin	71.39	N.VERVPFDAAT.L	2	552.785	1	24.18
treated 2	P06396|GELS_HUMAN	Gelsolin	71.39	R.VVQGKEPAH.L	2	482.763	1	30.44
treated 2	P06396|GELS_HUMAN	Gelsolin	71.39	S.LVADENPFAQGA.L	2	616.3	2	37.38
treated 2	P06396|GELS_HUMAN	Gelsolin	71.39	S.MVVEHPEF.L	2	494.233	1	28.5
treated 2	P06396|GELS_HUMAN	Gelsolin	71.39	Y.IILYNYR.H	2	477.773	1	16.21
treated 2	P22352|GPX3_HUMAN	Glutathione peroxidase 3	23.89	N.VKMDILSY.M	2	484.759	1	23.89
treated 2	P22352|GPX3_HUMAN	Glutathione peroxidase 3	23.89	Y.MRRQAALG.V	2	451.752	1	10.49
treated 2	P04196|HRG_HUMAN	Histidine-rich glycoprotein	70.82	F.FTHTFPK	2	439.232	2	29.68
treated 2	P04196|HRG_HUMAN	Histidine-rich glycoprotein	70.82	K.FKSGFPQVSMF.F	2	637.814	1	37.31
treated 2	P04196|HRG_HUMAN	Histidine-rich glycoprotein	70.82	M.FFTHTFPK	2	512.765	1	34.36
treated 2	P04196|HRG_HUMAN	Histidine-rich glycoprotein	70.82	R.VRGGEGTGY.F	2	448.216	1	25.72
treated 2	Q14520|HABP2_HUMAN	Hyaluronan-binding protein 2	76.43	C.HISGWGVTETGK.G	2	636.322	1	34.86
treated 2	Q14520|HABP2_HUMAN	Hyaluronan-binding protein 2	76.43	E.FHEQSFR.V	2	475.727	1	23.09
treated 2	Q14520|HABP2_HUMAN	Hyaluronan-binding protein 2	76.43	K.STAGKHPWQAS.L	2	585.286	1	36.62
treated 2	Q14520|HABP2_HUMAN	Hyaluronan-binding protein 2	76.43	L.LLQENYNM.F	2	512.74	1	25.09
treated 2	Q14520|HABP2_HUMAN	Hyaluronan-binding protein 2	76.43	R.QLYDHMIDDS.M	2	618.76	1	25.64
treated 2	Q14520|HABP2_HUMAN	Hyaluronan-binding protein 2	76.43	T.QVTKFLN.W	2	425.244	1	17.59
treated 2	P01877|IGHA2_HUMAN	Ig alpha-2 chain C region	62.06	A.FTQKTIDR.M	2	504.776	1	28.94
treated 2	P01877|IGHA2_HUMAN	Ig alpha-2 chain C region	62.06	C.LVQGFFPQEP.L	2	581.298	1	22.44
treated 2	P01877|IGHA2_HUMAN	Ig alpha-2 chain C region	62.06	C.MVGHEALP.L	2	427.214	1	23.14
treated 2	P01877|IGHA2_HUMAN	Ig alpha-2 chain C region	62.06	P.LAFTQKTIDR.M	2	596.836	1	34.26
treated 2	P01857|IGHG1_HUMAN	Ig gamma-1 chain C region	78.54	A.LHNHYTQKS.L	2	564.281	1	12.74
treated 2	P01857|IGHG1_HUMAN	Ig gamma-1 chain C region	78.54	A.LTSGVHTFPAVLQ.S	2	685.376	1	27.95
treated 2	P01857|IGHG1_HUMAN	Ig gamma-1 chain C region	78.54	A.LTSGVHTFPAVLQSSG.L	2	800.918	2	40.5
treated 2	P01857|IGHG1_HUMAN	Ig gamma-1 chain C region	78.54	N.YKTTPPVLDSDGSFF.L	2	837.404	1	44.99
treated 2	P01857|IGHG1_HUMAN	Ig gamma-1 chain C region	78.54	T.QKSLSLSPG.K	2	458.758	1	15.9
treated 2	P01860|IGHG3_HUMAN	Ig gamma-3 chain C region	70.58	A.LTSGVHTFPAVLQ.S	2	685.376	1	27.95
treated 2	P01860|IGHG3_HUMAN	Ig gamma-3 chain C region	70.58	A.LTSGVHTFPAVLQSSG.L	2	800.918	2	40.5
treated 2	P01860|IGHG3_HUMAN	Ig gamma-3 chain C region	70.58	R.FTQKSLSLSPG.K	2	582.815	1	33.55
treated 2	P01860|IGHG3_HUMAN	Ig gamma-3 chain C region	70.58	T.QKSLSLSPG.K	2	458.758	1	15.9
treated 2	P01834|IGKC_HUMAN	Ig kappa chain C region	106.54	C.LLNNFYPRE.A	2	583.302	1	30.33
treated 2	P01834|IGKC_HUMAN	Ig kappa chain C region	106.54	C.LLNNFYPREAK.V	2	682.868	2	38.4
treated 2	P01834|IGKC_HUMAN	Ig kappa chain C region	106.54	E.AKVQWKVDNA.L	2	579.816	1	36.32
treated 2	P01834|IGKC_HUMAN	Ig kappa chain C region	106.54	E.VTHQGLSSP.V	2	463.24	1	26.02
treated 2	P01834|IGKC_HUMAN	Ig kappa chain C region	106.54	G.LSSPVTKS.F	2	409.734	1	21.56
treated 2	P01834|IGKC_HUMAN	Ig kappa chain C region	106.54	K.VQWKVDNA.L	2	480.25	1	30.84
treated 2	P01834|IGKC_HUMAN	Ig kappa chain C region	106.54	L.LNNFYPRE.A	2	526.761	2	27.9
treated 2	P01834|IGKC_HUMAN	Ig kappa chain C region	106.54	L.LNNFYPREAK.V	2	626.327	2	34.07
treated 2	P01834|IGKC_HUMAN	Ig kappa chain C region	106.54	S.VTEQDSKDSTYS.L	2	680.297	1	40.96
treated 2	P01834|IGKC_HUMAN	Ig kappa chain C region	106.54	T.LTLSKADY.E	2	455.747	1	23.48
treated 2	P01834|IGKC_HUMAN	Ig kappa chain C region	106.54	T.LTLSKADYEK.H	2	584.317	1	26.67
treated 2	P01599|KV107_HUMAN	Ig kappa chain V-I region Gal	52.14	DIQM(+15.99)TQSPSS.L	2	555.242	1	20.63
treated 2	P01599|KV107_HUMAN	Ig kappa chain V-I region Gal	52.14	DIQMTQSPSS.L	2	547.245	1	32.71
treated 2	P01599|KV107_HUMAN	Ig kappa chain V-I region Gal	52.14	N.LQSGVPSR.F	2	422.237	1	23.22
treated 2	P01599|KV107_HUMAN	Ig kappa chain V-I region Gal	52.14	S.LSASVGDR.V	2	402.713	1	23.38
treated 2	P01616|KV203_HUMAN	Ig kappa chain V-II region MIL	42.08	L.LIYLGSNR.A	2	468.268	1	18.66
treated 2	P01616|KV203_HUMAN	Ig kappa chain V-II region MIL	42.08	P.LSLPVTPGEPAS.I	2	584.315	1	32.75
treated 2	P04207|KV308_HUMAN	Ig kappa chain V-III region CLL	36.23	G.EIVMTQSPAT.L	2	538.767	1	20.41
treated 2	P04207|KV308_HUMAN	Ig kappa chain V-III region CLL	36.23	R.LLIYGASTR.A	2	497.289	1	14.02
treated 2	P04207|KV308_HUMAN	Ig kappa chain V-III region CLL	36.23	T.LSVSPGER.A	2	422.73	1	17.95
treated 2	P04207|KV308_HUMAN	Ig kappa chain V-III region CLL	36.23	T.LSVSPGERAT.L	2	508.772	1	19.66
treated 2	P04433|KV309_HUMAN	Ig kappa chain V-III region VG (Fragment)	68.14	G.EIVLTQSPAT.L	2	529.788	1	24.41
treated 2	P04433|KV309_HUMAN	Ig kappa chain V-III region VG (Fragment)	68.14	G.EIVLTQSPATLS.L	2	629.847	1	34.17
treated 2	P04433|KV309_HUMAN	Ig kappa chain V-III region VG (Fragment)	68.14	R.LLIYDASNR.A	2	532.789	1	22.23
treated 2	P04433|KV309_HUMAN	Ig kappa chain V-III region VG (Fragment)	68.14	S.LSPGERAT.L	2	415.721	1	16.74
treated 2	P04433|KV309_HUMAN	Ig kappa chain V-III region VG (Fragment)	68.14	T.LSLSPGERAT.L	2	515.779	1	26.28
treated 2	P04433|KV309_HUMAN	Ig kappa chain V-III region VG (Fragment)	68.14	Y.QQKPGQAP.R	2	427.23	1	21.67
treated 2	P01625|KV402_HUMAN	Ig kappa chain V-IV region Len	39.84	DIVM(+15.99)TQSPDSLA.V	2	646.803	1	35.81
treated 2	P01625|KV402_HUMAN	Ig kappa chain V-IV region Len	39.84	DIVMTQSPDSLA.V	2	638.806	1	39.84
treated 2	P01699|LV101_HUMAN	Ig lambda chain V-I region VOR	53.56	R.FSGSKSGTSASLA.I	2	600.298	1	31.23
treated 2	P01699|LV101_HUMAN	Ig lambda chain V-I region VOR	53.56	Y.QQLPGTAPK.L	2	470.266	1	25.17
treated 2	P01699|LV101_HUMAN	Ig lambda chain V-I region VOR	53.56	Y.QQLPGTAPKL.L	2	526.807	1	27.87
treated 2	P01709|LV206_HUMAN	Ig lambda chain V-II region MGC	56.93	F.VFGTGTKVT.V	2	455.255	1	35.78
treated 2	P01709|LV206_HUMAN	Ig lambda chain V-II region MGC	56.93	R.FSGSKSGNTAS.L	2	521.743	4	39.04
treated 2	P01711|LV208_HUMAN	Ig lambda chain V-II region VIL	28.89	R.FSGSKSANTAS.L	2	528.75	2	18.67
treated 2	P01711|LV208_HUMAN	Ig lambda chain V-II region VIL	28.89	S.VVFGGGTKLT.V	2	489.782	1	19.55
treated 2	P01717|LV403_HUMAN	Ig lambda chain V-IV region Hil	58.46	E.LTQPPSVSVSPGQTAR.I	2	812.935	2	39.29
treated 2	P01717|LV403_HUMAN	Ig lambda chain V-IV region Hil	58.46	SYELTQPPSVSVSPGQTAR.I	2	1002.5	1	38.33
treated 2	P0CG05|LAC2_HUMAN	Ig lambda-2 chain C regions	104.98	A.VTVAWKADSSP.V	2	580.8	2	40.53
treated 2	P0CG05|LAC2_HUMAN	Ig lambda-2 chain C regions	104.98	C.LISDFYPGAVTVA.W	2	676.856	1	34.86
treated 2	P0CG05|LAC2_HUMAN	Ig lambda-2 chain C regions	104.98	K.QSNNKYAASSY.L	2	616.78	1	37.71
treated 2	P0CG05|LAC2_HUMAN	Ig lambda-2 chain C regions	104.98	P.VKAGVETTTPSK.Q	2	609.339	2	39.24
treated 2	P0CG05|LAC2_HUMAN	Ig lambda-2 chain C regions	104.98	P.VKAGVETTTPSKQSNNKYAASSY.L	3	811.073	1	37.29
treated 2	P0CG05|LAC2_HUMAN	Ig lambda-2 chain C regions	104.98	Q.SNNKYAASSY.L	2	552.75	1	29.5
treated 2	P0CG05|LAC2_HUMAN	Ig lambda-2 chain C regions	104.98	Q.VTHEGSTVEK.T	2	543.773	1	32.35
treated 2	P0CG05|LAC2_HUMAN	Ig lambda-2 chain C regions	104.98	T.VAWKADSSP.V	2	480.742	1	28.71
treated 2	P0CG05|LAC2_HUMAN	Ig lambda-2 chain C regions	104.98	Y.LSLTPEQWK.S	2	551.299	2	24.9
treated 2	P01871|IGHM_HUMAN	Ig mu chain C region	60.52	A.LHRPDVY.L	2	450.239	1	21.24
treated 2	P01871|IGHM_HUMAN	Ig mu chain C region	60.52	C.VAHEALPNR.V	2	503.772	1	20.74
treated 2	P01871|IGHM_HUMAN	Ig mu chain C region	60.52	Q.VLLPSKDV.M	2	435.768	1	16.04
treated 2	P01871|IGHM_HUMAN	Ig mu chain C region	60.52	R.GGKYAATSQ.V	2	441.719	1	21.17
treated 2	P01871|IGHM_HUMAN	Ig mu chain C region	60.52	T.ISRPKGVA.L	2	414.258	1	26.36
treated 2	P01871|IGHM_HUMAN	Ig mu chain C region	60.52	W.MQRGQPLSPEK.Y	3	424.223	2	28.14
treated 2	P01591|IGJ_HUMAN	Immunoglobulin J chain	42.77	P.LVYGGETK.M	2	433.734	1	15.69
treated 2	P01591|IGJ_HUMAN	Immunoglobulin J chain	42.77	P.LVYGGETKMVETA.L	2	699.351	1	34.92
treated 2	B9A064|IGLL5_HUMAN	Immunoglobulin lambda-like polypeptide 5	92.24	A.VTVAWKADGSP.V	2	565.793	1	37.8
treated 2	B9A064|IGLL5_HUMAN	Immunoglobulin lambda-like polypeptide 5	92.24	C.LISDFYPGAVTVA.W	2	676.856	1	34.86
treated 2	B9A064|IGLL5_HUMAN	Immunoglobulin lambda-like polypeptide 5	92.24	K.QSNNKYAASSY.L	2	616.78	1	37.71
treated 2	B9A064|IGLL5_HUMAN	Immunoglobulin lambda-like polypeptide 5	92.24	Q.SNNKYAASSY.L	2	552.75	1	29.5
treated 2	B9A064|IGLL5_HUMAN	Immunoglobulin lambda-like polypeptide 5	92.24	Q.VTHEGSTVEK.T	2	543.773	1	32.35
treated 2	B9A064|IGLL5_HUMAN	Immunoglobulin lambda-like polypeptide 5	92.24	Y.LSLTPEQWK.S	2	551.299	2	24.9
treated 2	B9A064|IGLL5_HUMAN	Immunoglobulin lambda-like polypeptide 5	92.24	Y.VFGTGTKVT.V	2	455.255	1	35.78
treated 2	P19827|ITIH1_HUMAN	Inter-alpha-trypsin inhibitor heavy chain H1	83.78	A.FIGDIKDK.V	2	468.262	1	23.5
treated 2	P19827|ITIH1_HUMAN	Inter-alpha-trypsin inhibitor heavy chain H1	83.78	D.LEIPKTAF.I	2	459.768	1	19.8
treated 2	P19827|ITIH1_HUMAN	Inter-alpha-trypsin inhibitor heavy chain H1	83.78	E.MLGPRRTFVLS.A	3	426.244	1	19.17
treated 2	P19827|ITIH1_HUMAN	Inter-alpha-trypsin inhibitor heavy chain H1	83.78	H.MLENHVER.L	2	514.251	1	22.76
treated 2	P19827|ITIH1_HUMAN	Inter-alpha-trypsin inhibitor heavy chain H1	83.78	P.LEMLGPR.R	2	408.225	1	21.82
treated 2	P19827|ITIH1_HUMAN	Inter-alpha-trypsin inhibitor heavy chain H1	83.78	Q.LQGFYSQVAKP.L	2	619.33	1	42.18
treated 2	P19827|ITIH1_HUMAN	Inter-alpha-trypsin inhibitor heavy chain H1	83.78	R.KAAISGENAG.L	2	459.237	1	28.93
treated 2	P19827|ITIH1_HUMAN	Inter-alpha-trypsin inhibitor heavy chain H1	83.78	S.IRGMADQDG.L	2	481.72	1	23.49
treated 2	P19823|ITIH2_HUMAN	Inter-alpha-trypsin inhibitor heavy chain H2	157.31	D.LVELAPGK.F	2	413.755	1	19.9
treated 2	P19823|ITIH2_HUMAN	Inter-alpha-trypsin inhibitor heavy chain H2	157.31	D.LVELAPGKFQ.L	2	551.317	1	24
treated 2	P19823|ITIH2_HUMAN	Inter-alpha-trypsin inhibitor heavy chain H2	157.31	E.MM(+15.99)EEVDQVT.L	2	549.226	3	24.26
treated 2	P19823|ITIH2_HUMAN	Inter-alpha-trypsin inhibitor heavy chain H2	157.31	E.MMEEVDQVT.L	2	541.229	1	26.12
treated 2	P19823|ITIH2_HUMAN	Inter-alpha-trypsin inhibitor heavy chain H2	157.31	F.LKRLSNENHGIAQR.I	3	545.971	2	10.87
treated 2	P19823|ITIH2_HUMAN	Inter-alpha-trypsin inhibitor heavy chain H2	157.31	G.LVRSSALDMEN.F	2	617.807	1	30.28
treated 2	P19823|ITIH2_HUMAN	Inter-alpha-trypsin inhibitor heavy chain H2	157.31	H.FSVIDFNQNIR.T	2	676.849	1	28.7
treated 2	P19823|ITIH2_HUMAN	Inter-alpha-trypsin inhibitor heavy chain H2	157.31	K.VQSTITSR.M	2	446.247	1	19.64
treated 2	P19823|ITIH2_HUMAN	Inter-alpha-trypsin inhibitor heavy chain H2	157.31	Q.LKKFYNQVSTP.L	2	662.865	1	32.21
treated 2	P19823|ITIH2_HUMAN	Inter-alpha-trypsin inhibitor heavy chain H2	157.31	Q.LKKFYNQVSTPLL.R	2	775.949	1	29.05
treated 2	P19823|ITIH2_HUMAN	Inter-alpha-trypsin inhibitor heavy chain H2	157.31	Q.LLAERSLAPTAA.A	2	606.85	1	35.84
treated 2	P19823|ITIH2_HUMAN	Inter-alpha-trypsin inhibitor heavy chain H2	157.31	R.AKGKTAGLV.R	2	422.765	1	22.17
treated 2	P19823|ITIH2_HUMAN	Inter-alpha-trypsin inhibitor heavy chain H2	157.31	R.IYGNQDTSSQ.L	2	556.745	1	33.05
treated 2	P19823|ITIH2_HUMAN	Inter-alpha-trypsin inhibitor heavy chain H2	157.31	R.IYGNQDTSSQLK.K	2	677.335	1	37.23
treated 2	P19823|ITIH2_HUMAN	Inter-alpha-trypsin inhibitor heavy chain H2	157.31	R.IYLQPGR.L	2	423.745	1	21.88
treated 2	P19823|ITIH2_HUMAN	Inter-alpha-trypsin inhibitor heavy chain H2	157.31	R.KLGSYEHR.I	2	495.26	1	22.8
treated 2	P19823|ITIH2_HUMAN	Inter-alpha-trypsin inhibitor heavy chain H2	157.31	R.LSNENHGIAQR.I	2	619.814	1	40.01
treated 2	P19823|ITIH2_HUMAN	Inter-alpha-trypsin inhibitor heavy chain H2	157.31	R.MATTMIQSK.V	2	505.753	1	32.81
treated 2	P19823|ITIH2_HUMAN	Inter-alpha-trypsin inhibitor heavy chain H2	157.31	R.SILQMSLDHH.I	2	590.791	1	31.94
treated 2	P19823|ITIH2_HUMAN	Inter-alpha-trypsin inhibitor heavy chain H2	157.31	R.SLAPTAAAK.R	2	415.241	1	17.46
treated 2	P19823|ITIH2_HUMAN	Inter-alpha-trypsin inhibitor heavy chain H2	157.31	R.SLAPTAAAKR.R	2	493.291	1	22.86
treated 2	P19823|ITIH2_HUMAN	Inter-alpha-trypsin inhibitor heavy chain H2	157.31	R.SSIKEKTVG.R	2	474.77	1	30.54
treated 2	P19823|ITIH2_HUMAN	Inter-alpha-trypsin inhibitor heavy chain H2	157.31	R.SSIKEKTVGR.A	2	552.821	2	27.02
treated 2	P19823|ITIH2_HUMAN	Inter-alpha-trypsin inhibitor heavy chain H2	157.31	R.SSIKEKTVGRA.L	2	588.339	1	23.78
treated 2	P19823|ITIH2_HUMAN	Inter-alpha-trypsin inhibitor heavy chain H2	157.31	R.SSIKEKTVGRALY.A	2	726.412	2	33.77
treated 2	P19823|ITIH2_HUMAN	Inter-alpha-trypsin inhibitor heavy chain H2	157.31	R.TEVNVLPGAKVQFE.L	2	765.91	1	37.84
treated 2	P19823|ITIH2_HUMAN	Inter-alpha-trypsin inhibitor heavy chain H2	157.31	R.YIEKIQPSGGTNINEA.L	2	867.438	1	44.14
treated 2	P19823|ITIH2_HUMAN	Inter-alpha-trypsin inhibitor heavy chain H2	157.31	R.YIEKIQPSGGTNINEAL.L	2	923.979	1	48.85
treated 2	P19823|ITIH2_HUMAN	Inter-alpha-trypsin inhibitor heavy chain H2	157.31	S.VITATSANTQL.V	2	559.803	1	31.66
treated 2	P19823|ITIH2_HUMAN	Inter-alpha-trypsin inhibitor heavy chain H2	157.31	S.YKVQSTITSR.M	2	591.827	2	25.89
treated 2	P19823|ITIH2_HUMAN	Inter-alpha-trypsin inhibitor heavy chain H2	157.31	T.LYSYKVQS.T	2	494.26	1	21.48
treated 2	P19823|ITIH2_HUMAN	Inter-alpha-trypsin inhibitor heavy chain H2	157.31	T.LYSYKVQST.I	2	544.783	1	30.28
treated 2	P19823|ITIH2_HUMAN	Inter-alpha-trypsin inhibitor heavy chain H2	157.31	T.LYSYKVQSTITSR.M	2	773.415	3	44.34
treated 2	P19823|ITIH2_HUMAN	Inter-alpha-trypsin inhibitor heavy chain H2	157.31	T.VDGKTFR.S	2	411.726	1	12.55
treated 2	P19823|ITIH2_HUMAN	Inter-alpha-trypsin inhibitor heavy chain H2	157.31	Y.KVQSTITSR.M	2	510.295	2	26.94
treated 2	P19823|ITIH2_HUMAN	Inter-alpha-trypsin inhibitor heavy chain H2	157.31	Y.LTINQLLAER.S	2	585.844	1	26.66
treated 2	Q06033|ITIH3_HUMAN	Inter-alpha-trypsin inhibitor heavy chain H3	56.54	A.LENHGFAR.R	2	472.24	1	22.79
treated 2	Q06033|ITIH3_HUMAN	Inter-alpha-trypsin inhibitor heavy chain H3	56.54	A.LQERDY.I	2	412.2	1	16.94
treated 2	Q06033|ITIH3_HUMAN	Inter-alpha-trypsin inhibitor heavy chain H3	56.54	Q.LQGFYEEVANP.L	2	633.802	2	31.97
treated 2	Q06033|ITIH3_HUMAN	Inter-alpha-trypsin inhibitor heavy chain H3	56.54	Y.IFGNYIER.L	2	506.265	1	25.48
treated 2	Q14624|ITIH4_HUMAN	Inter-alpha-trypsin inhibitor heavy chain H4	116.28	K.GSEM(+15.99)VVAGK.L	2	447.222	1	26.46
treated 2	Q14624|ITIH4_HUMAN	Inter-alpha-trypsin inhibitor heavy chain H4	116.28	K.GSEMVVAGK.L	2	439.226	1	31.68
treated 2	Q14624|ITIH4_HUMAN	Inter-alpha-trypsin inhibitor heavy chain H4	116.28	K.LQDRGPDV.L	2	450.232	2	30.27
treated 2	Q14624|ITIH4_HUMAN	Inter-alpha-trypsin inhibitor heavy chain H4	116.28	K.LQDRGPDVLT.A	2	557.297	1	24.86
treated 2	Q14624|ITIH4_HUMAN	Inter-alpha-trypsin inhibitor heavy chain H4	116.28	K.LQDRGPDVLTAT.V	2	643.34	2	27.74
treated 2	Q14624|ITIH4_HUMAN	Inter-alpha-trypsin inhibitor heavy chain H4	116.28	M.VVAGKLQDRGPDV.L	2	677.376	1	37
treated 2	Q14624|ITIH4_HUMAN	Inter-alpha-trypsin inhibitor heavy chain H4	116.28	M.VVAGKLQDRGPDVLTAT.V	2	870.482	1	42.82
treated 2	Q14624|ITIH4_HUMAN	Inter-alpha-trypsin inhibitor heavy chain H4	116.28	R.FAHTVVTSR.V	2	509.277	1	28.75
treated 2	Q14624|ITIH4_HUMAN	Inter-alpha-trypsin inhibitor heavy chain H4	116.28	R.LLFKGSEM(+15.99).V	2	470.743	1	20.78
treated 2	Q14624|ITIH4_HUMAN	Inter-alpha-trypsin inhibitor heavy chain H4	116.28	R.MNFRPGV.L	2	410.71	1	26.04
treated 2	Q14624|ITIH4_HUMAN	Inter-alpha-trypsin inhibitor heavy chain H4	116.28	R.NVHSGSTF.F	2	424.698	1	22.25
treated 2	Q14624|ITIH4_HUMAN	Inter-alpha-trypsin inhibitor heavy chain H4	116.28	R.NVHSGSTFFK.Y	2	562.281	1	21.77
treated 2	Q14624|ITIH4_HUMAN	Inter-alpha-trypsin inhibitor heavy chain H4	116.28	R.QLGLPGPPDVPDHAAYHPF.R	3	676.669	1	28.51
treated 2	Q14624|ITIH4_HUMAN	Inter-alpha-trypsin inhibitor heavy chain H4	116.28	R.QLGLPGPPDVPDHAAYHPFR.R	3	728.703	1	18.09
treated 2	Q14624|ITIH4_HUMAN	Inter-alpha-trypsin inhibitor heavy chain H4	116.28	R.VVNRANTVQEAT.F	2	651.342	1	34.3
treated 2	Q14624|ITIH4_HUMAN	Inter-alpha-trypsin inhibitor heavy chain H4	116.28	S.LTVDSRVSSR.F	2	560.309	1	22.67
treated 2	Q14624|ITIH4_HUMAN	Inter-alpha-trypsin inhibitor heavy chain H4	116.28	Y.LQGAKIPKPEASFSPR.R	4	432.246	2	35.08
treated 2	P02679-2|FIBG_HUMAN	Isoform Gamma-A of Fibrinogen gamma chain	135.52	A.YVATRDN.C	2	419.706	1	16.25
treated 2	P02679-2|FIBG_HUMAN	Isoform Gamma-A of Fibrinogen gamma chain	135.52	H.HLGGAKQAGDV	2	526.777	1	35.88
treated 2	P02679-2|FIBG_HUMAN	Isoform Gamma-A of Fibrinogen gamma chain	135.52	H.LGGAKQAGDV	2	458.248	1	34.51
treated 2	P02679-2|FIBG_HUMAN	Isoform Gamma-A of Fibrinogen gamma chain	135.52	H.LISTQSAIPYA.L	2	582.318	2	22.22
treated 2	P02679-2|FIBG_HUMAN	Isoform Gamma-A of Fibrinogen gamma chain	135.52	K.FFTSHN(+.98)G.M	2	405.674	1	15.51
treated 2	P02679-2|FIBG_HUMAN	Isoform Gamma-A of Fibrinogen gamma chain	135.52	K.KTTMKIIPFNR.L	3	450.262	1	21.22
treated 2	P02679-2|FIBG_HUMAN	Isoform Gamma-A of Fibrinogen gamma chain	135.52	K.RLDGSVDFK.K	2	518.774	1	15.97
treated 2	P02679-2|FIBG_HUMAN	Isoform Gamma-A of Fibrinogen gamma chain	135.52	K.TTMKIIPFNR.L	3	407.565	1	30.89
treated 2	P02679-2|FIBG_HUMAN	Isoform Gamma-A of Fibrinogen gamma chain	135.52	K.VGPEADKYR.L	2	517.766	1	28.77
treated 2	P02679-2|FIBG_HUMAN	Isoform Gamma-A of Fibrinogen gamma chain	135.52	M.FKVGPEADKYR.L	3	437.234	2	28.6
treated 2	P02679-2|FIBG_HUMAN	Isoform Gamma-A of Fibrinogen gamma chain	135.52	N.LKEKVAQ.L	2	408.253	1	18.13
treated 2	P02679-2|FIBG_HUMAN	Isoform Gamma-A of Fibrinogen gamma chain	135.52	N.PDESSKPNMIDAAT.L	2	738.336	1	44.94
treated 2	P02679-2|FIBG_HUMAN	Isoform Gamma-A of Fibrinogen gamma chain	135.52	P.LKANQQF.L	2	424.734	1	12.59
treated 2	P02679-2|FIBG_HUMAN	Isoform Gamma-A of Fibrinogen gamma chain	135.52	Q.LIKAIQLTYN.P	2	588.851	1	37.5
treated 2	P02679-2|FIBG_HUMAN	Isoform Gamma-A of Fibrinogen gamma chain	135.52	Q.QHHLGGAKQAGDV	2	659.334	2	37.17
treated 2	P02679-2|FIBG_HUMAN	Isoform Gamma-A of Fibrinogen gamma chain	135.52	R.LTIGEGQQH.H	2	491.75	1	26.88
treated 2	P02679-2|FIBG_HUMAN	Isoform Gamma-A of Fibrinogen gamma chain	135.52	R.LTIGEGQQHH.L	2	560.28	1	32.2
treated 2	P02679-2|FIBG_HUMAN	Isoform Gamma-A of Fibrinogen gamma chain	135.52	R.LTIGEGQQHHLGGAK.Q	3	515.942	1	13.93
treated 2	P02679-2|FIBG_HUMAN	Isoform Gamma-A of Fibrinogen gamma chain	135.52	R.LTIGEGQQHHLGGAKQAGDV	2	1008.51	3	51.46
treated 2	P02679-2|FIBG_HUMAN	Isoform Gamma-A of Fibrinogen gamma chain	135.52	T.MKIIPFNR.L	2	509.796	1	17.69
treated 2	P02679-2|FIBG_HUMAN	Isoform Gamma-A of Fibrinogen gamma chain	135.52	Y.YQGGTYSK.A	2	452.213	1	20.09
treated 2	P01042|KNG1_HUMAN	Kininogen-1	90.66	L.MKRPPGFSPFR.S	3	440.572	1	29.24
treated 2	P01042|KNG1_HUMAN	Kininogen-1	90.66	R.AQRQVVAG.L	2	414.736	1	16.89
treated 2	P01042|KNG1_HUMAN	Kininogen-1	90.66	R.ITEATKTVGSDT.F	2	611.81	1	43.39
treated 2	P01042|KNG1_HUMAN	Kininogen-1	90.66	R.ITEATKTVGSDTFYS.F	2	810.392	1	45.7
treated 2	P01042|KNG1_HUMAN	Kininogen-1	90.66	R.PPGFSPFR.S	2	452.736	1	25.93
treated 2	P01042|KNG1_HUMAN	Kininogen-1	90.66	R.QVVAGLNFR.I	2	502.286	1	21.08
treated 2	P51884|LUM_HUMAN	Lumican	27.36	C.LRVANEVTLN	2	564.82	1	15.76
treated 2	P51884|LUM_HUMAN	Lumican	27.36	K.ILGPLSYSK.I	2	489.286	1	19.47
treated 2	O00187|MASP2_HUMAN	Mannan-binding lectin serine protease 2	42.95	A.TPLGPKWPEPVFGR.L	3	527.623	1	42.95
treated 2	P00747|PLMN_HUMAN	Plasminogen	71.55	C.VIMAENR.K	2	416.72	1	16.3
treated 2	P00747|PLMN_HUMAN	Plasminogen	71.55	G.EPLDDYVNTQGAS.L	2	704.813	1	34.69
treated 2	P00747|PLMN_HUMAN	Plasminogen	71.55	G.EPLDDYVNTQGASL.F	2	761.355	2	38.99
treated 2	P00747|PLMN_HUMAN	Plasminogen	71.55	P.LDDYVNTQGASL.F	2	648.307	1	33.4
treated 2	P00747|PLMN_HUMAN	Plasminogen	71.55	S.LFSVTKK.Q	2	411.757	1	13.84
treated 2	Q96NZ9|PRAP1_HUMAN	Proline-rich acidic protein 1	28.14	Q.LVVLFPVQKPK.L	3	423.275	1	28.14
treated 2	P00734|THRB_HUMAN	Prothrombin	149.49	A.LSKHQDFN.S	2	494.745	2	36.85
treated 2	P00734|THRB_HUMAN	Prothrombin	149.49	A.LSKHQDFNSA.V	2	573.783	1	28.67
treated 2	P00734|THRB_HUMAN	Prothrombin	149.49	A.LSKHQDFNSAV.Q	2	623.313	2	38.95
treated 2	P00734|THRB_HUMAN	Prothrombin	149.49	A.LSKHQDFNSAVQ.L	3	458.565	1	18.78
treated 2	P00734|THRB_HUMAN	Prothrombin	149.49	A.LSKHQDFNSAVQLVEN.F	2	914.96	1	25.99
treated 2	P00734|THRB_HUMAN	Prothrombin	149.49	A.MTPRSEGSSVN.L	2	582.768	1	32.01
treated 2	P00734|THRB_HUMAN	Prothrombin	149.49	C.GLRPLFE.K	2	416.239	1	16.91
treated 2	P00734|THRB_HUMAN	Prothrombin	149.49	E.LLESYIDGR.I	2	533.281	1	26.17
treated 2	P00734|THRB_HUMAN	Prothrombin	149.49	E.YQTFFNPR.T	2	536.763	2	22.28
treated 2	P00734|THRB_HUMAN	Prothrombin	149.49	F.YTHVFR.L	2	411.715	1	25.76
treated 2	P00734|THRB_HUMAN	Prothrombin	149.49	G.LRPLFEK.K	2	451.775	1	18.37
treated 2	P00734|THRB_HUMAN	Prothrombin	149.49	G.LRPLFEKK.S	2	515.823	1	16.34
treated 2	P00734|THRB_HUMAN	Prothrombin	149.49	K.ALSKHQDFN.S	2	530.263	1	31.5
treated 2	P00734|THRB_HUMAN	Prothrombin	149.49	K.ALSKHQDFNSAVQ.L	2	722.86	2	31.23
treated 2	P00734|THRB_HUMAN	Prothrombin	149.49	K.GRVTGWGN.L	2	423.714	1	27.69
treated 2	P00734|THRB_HUMAN	Prothrombin	149.49	K.HQDFNSA.V	2	409.675	1	12.56
treated 2	P00734|THRB_HUMAN	Prothrombin	149.49	K.HQDFNSAVQ.L	2	523.238	1	21.75
treated 2	P00734|THRB_HUMAN	Prothrombin	149.49	K.HQDFNSAVQLVEN.F	2	750.856	1	36.56
treated 2	P00734|THRB_HUMAN	Prothrombin	149.49	K.LKKPVAFSDY.I	2	584.323	1	40.24
treated 2	P00734|THRB_HUMAN	Prothrombin	149.49	L.FRKSPQE.L	2	446.237	1	20.53
treated 2	P00734|THRB_HUMAN	Prothrombin	149.49	L.LESYIDGR.I	2	476.74	1	24.88
treated 2	P00734|THRB_HUMAN	Prothrombin	149.49	L.LQAGYKGR.V	2	446.753	1	21.94
treated 2	P00734|THRB_HUMAN	Prothrombin	149.49	L.SKHQDFNSAVQ.L	2	630.8	1	31.38
treated 2	P00734|THRB_HUMAN	Prothrombin	149.49	N.LKETWTAN.V	2	481.75	1	33.44
treated 2	P00734|THRB_HUMAN	Prothrombin	149.49	N.VGKGQPSVLQ.V	2	506.793	1	27.84
treated 2	P00734|THRB_HUMAN	Prothrombin	149.49	N.VGKGQPSVLQVVNLP.I	2	767.947	2	23.84
treated 2	P00734|THRB_HUMAN	Prothrombin	149.49	Q.AKALSKHQDFNSA.V	2	708.863	1	33.03
treated 2	P00734|THRB_HUMAN	Prothrombin	149.49	Q.AKALSKHQDFNSAVQ.L	2	822.429	2	35.7
treated 2	P00734|THRB_HUMAN	Prothrombin	149.49	Q.VTVAM(+15.99)TPR.S	2	445.741	1	20.41
treated 2	P00734|THRB_HUMAN	Prothrombin	149.49	Q.VTVAMTPR.S	2	437.743	1	25.84
treated 2	P00734|THRB_HUMAN	Prothrombin	149.49	R.AIEGRTATSE.Y	2	517.758	1	30.48
treated 2	P00734|THRB_HUMAN	Prothrombin	149.49	R.AIEGRTATSEY.Q	2	599.29	1	41
treated 2	P00734|THRB_HUMAN	Prothrombin	149.49	R.LAVTTHGLP.C	2	454.762	1	30.75
treated 2	P00734|THRB_HUMAN	Prothrombin	149.49	R.NIEKISM.L	2	417.722	1	25.42
treated 2	P00734|THRB_HUMAN	Prothrombin	149.49	R.NIEKISMLEK.I	2	602.832	1	30.28
treated 2	P00734|THRB_HUMAN	Prothrombin	149.49	R.TATSEYQTFFNPR.T	2	781.366	1	41.93
treated 2	P00734|THRB_HUMAN	Prothrombin	149.49	S.LLQAGYKGR.V	2	503.294	1	19.89
treated 2	P00734|THRB_HUMAN	Prothrombin	149.49	T.ATDVFWAK.Y	2	469.241	1	33.45
treated 2	P00734|THRB_HUMAN	Prothrombin	149.49	Y.QTFFNPR.T	2	455.232	1	23.98
treated 2	P02753|RET4_HUMAN	Retinol-binding protein 4	24.22	R.VKENFDKAR.F	2	553.8	1	24.22
treated 2	P02787|TRFE_HUMAN	Serotransferrin	37.28	A.YLAPNNLKPVVAE.F	2	714.397	1	37.28
treated 2	P02768|ALBU_HUMAN	Serum albumin	120.5	C.FLQHKDDNPNLPR.L	3	531.941	1	33.31
treated 2	P02768|ALBU_HUMAN	Serum albumin	120.5	C.VLHEKTPVSDR.V	3	427.569	2	35.95
treated 2	P02768|ALBU_HUMAN	Serum albumin	120.5	E.YKFQNAL.L	2	442.236	1	27.07
treated 2	P02768|ALBU_HUMAN	Serum albumin	120.5	E.YKFQNALL.V	2	498.778	2	21.69
treated 2	P02768|ALBU_HUMAN	Serum albumin	120.5	F.LQHKDDNPNLPR.L	2	723.874	2	39.99
treated 2	P02768|ALBU_HUMAN	Serum albumin	120.5	K.KVPQVSTPT.L	2	478.774	1	30.31
treated 2	P02768|ALBU_HUMAN	Serum albumin	120.5	Q.IKKQTALVEL.V	2	571.859	1	22.76
treated 2	P02768|ALBU_HUMAN	Serum albumin	120.5	R.AFKAWAVAR.L	2	510.292	1	30.13
treated 2	P02768|ALBU_HUMAN	Serum albumin	120.5	R.LSQRFPKAEFAE.V	2	711.87	1	39.7
treated 2	P02768|ALBU_HUMAN	Serum albumin	120.5	R.LSQRFPKAEFAEVSK.L	2	868.968	3	34.29
treated 2	P02768|ALBU_HUMAN	Serum albumin	120.5	R.QIKKQTALVEL.V	2	635.888	2	25.17
treated 2	P02768|ALBU_HUMAN	Serum albumin	120.5	R.YTKKVPQVSTPT.L	2	674.876	2	37.95
treated 2	P02768|ALBU_HUMAN	Serum albumin	120.5	R.YTKKVPQVSTPTLVEVSR.N	3	678.051	4	40.94
treated 2	P02768|ALBU_HUMAN	Serum albumin	120.5	T.LVEVSRN.L	2	408.731	1	18.58
treated 2	P02768|ALBU_HUMAN	Serum albumin	120.5	Y.TKKVPQVSTPT.L	2	593.345	1	29.38
treated 2	P0DJI8|SAA1_HUMAN	Serum amyloid A-1 protein	40.11	R.FFGHGAEDS.L	2	483.7	1	27.93
treated 2	P0DJI8|SAA1_HUMAN	Serum amyloid A-1 protein	40.11	Y.FHARGNYDA.A	2	525.74	1	24.36
treated 2	P35542|SAA4_HUMAN	Serum amyloid A-4 protein	88.02	D.M(+15.99)GRAYWDI.M	2	514.235	1	15.87
treated 2	P35542|SAA4_HUMAN	Serum amyloid A-4 protein	88.02	D.MGRAYWDI.M	2	506.238	1	20.14
treated 2	P35542|SAA4_HUMAN	Serum amyloid A-4 protein	88.02	I.M(+15.99)ISNHQNSNRY.L	2	690.308	1	20.66
treated 2	P35542|SAA4_HUMAN	Serum amyloid A-4 protein	88.02	I.MISNHQNSNR.Y	2	600.778	2	29.17
treated 2	P35542|SAA4_HUMAN	Serum amyloid A-4 protein	88.02	I.MISNHQNSNRY.L	2	682.31	1	38.04
treated 2	P35542|SAA4_HUMAN	Serum amyloid A-4 protein	88.02	R.FRPDGLPKKY	3	407.563	1	28.19
treated 2	P35542|SAA4_HUMAN	Serum amyloid A-4 protein	88.02	R.GNYDAAQRGPGGVWAAK.L	3	573.284	2	37.46
treated 2	P35542|SAA4_HUMAN	Serum amyloid A-4 protein	88.02	Y.LYARGNYDA.A	2	521.751	1	28.65
treated 2	P35542|SAA4_HUMAN	Serum amyloid A-4 protein	88.02	Y.LYARGNYDAA.Q	2	557.269	1	31.94
treated 2	P35443|TSP4_HUMAN	Thrombospondin-4	30.32	N.PGALLPVLTD.P	2	498.291	2	17.41
treated 2	P35443|TSP4_HUMAN	Thrombospondin-4	30.32	R.AVAEPGIQLK.A	2	513.302	1	21.61
treated 2	P02766|TTHY_HUMAN	Transthyretin	102.7	A.LLSPYSYSTTAVVTNPKE	2	985.507	5	53.09
treated 2	P02766|TTHY_HUMAN	Transthyretin	102.7	E.VVFTANDSGPRR.Y	2	659.846	1	27.91
treated 2	P02766|TTHY_HUMAN	Transthyretin	102.7	G.IYKVEIDTKSY.W	2	679.861	1	38.25
treated 2	P02766|TTHY_HUMAN	Transthyretin	102.7	K.ALGISPFHEHAE.V	2	654.322	2	27.76
treated 2	P02766|TTHY_HUMAN	Transthyretin	102.7	P.FASGKTSESGE.L	2	550.247	1	31.29
treated 2	P02766|TTHY_HUMAN	Transthyretin	102.7	P.LM(+15.99)VKVLDA.V	2	452.76	1	17.77
treated 2	P02766|TTHY_HUMAN	Transthyretin	102.7	P.LMVKVLDAVR.G	2	572.347	1	29.17
treated 2	P02766|TTHY_HUMAN	Transthyretin	102.7	V.FTANDSGPRR.Y	2	560.777	1	14.57
treated 2	Q71U36|TBA1A_HUMAN	Tubulin alpha-1A chain	34.51	E.FSEAREDMAA.L	2	563.744	1	34.51
treated 2	P04070|PROC_HUMAN	Vitamin K-dependent protein C	21.07	L.LHLAQPAT.L	2	425.742	1	21.07
treated 2	P07225|PROS_HUMAN	Vitamin K-dependent protein S	54.25	C.LRSFQTGL.F	2	461.26	1	26.6
treated 2	P07225|PROS_HUMAN	Vitamin K-dependent protein S	54.25	K.AKVATYLGGLPDVP.F	2	700.89	1	19.51
treated 2	P07225|PROS_HUMAN	Vitamin K-dependent protein S	54.25	K.VATYLGGLPDVP.F	2	601.325	1	26.17
treated 2	P07225|PROS_HUMAN	Vitamin K-dependent protein S	54.25	R.QLAVLDKA.M	2	429.257	1	17.43
treated 2	P07225|PROS_HUMAN	Vitamin K-dependent protein S	54.25	R.VNRNNLELSTP.L	2	628.832	1	18.27
treated 2	P04004|VTNC_HUMAN	Vitronectin	163.16	A.LALPAHSY.S	2	436.236	1	19.61
treated 2	P04004|VTNC_HUMAN	Vitronectin	163.16	A.LALPAHSYS.G	2	479.752	2	27.87
treated 2	P04004|VTNC_HUMAN	Vitronectin	163.16	A.TVHEQVGGPSLTSD.L	2	713.842	1	39.09
treated 2	P04004|VTNC_HUMAN	Vitronectin	163.16	A.VRPGYPK.L	2	408.739	1	9.97
treated 2	P04004|VTNC_HUMAN	Vitronectin	163.16	C.YELDEKAVRPGYPK.L	3	555.625	1	16.03
treated 2	P04004|VTNC_HUMAN	Vitronectin	163.16	D.LQAQSKGNPEQ.T	2	600.303	1	35.46
treated 2	P04004|VTNC_HUMAN	Vitronectin	163.16	D.LQAQSKGNPEQTP.V	2	699.354	2	41.5
treated 2	P04004|VTNC_HUMAN	Vitronectin	163.16	D.LQAQSKGNPEQTPV.L	2	748.887	2	41.18
treated 2	P04004|VTNC_HUMAN	Vitronectin	163.16	E.QVGGPSLTSD.L	2	480.734	1	28.76
treated 2	P04004|VTNC_HUMAN	Vitronectin	163.16	F.FFSGDKY.Y	2	432.198	1	19.78
treated 2	P04004|VTNC_HUMAN	Vitronectin	163.16	F.FFSGDKYYR.V	2	591.781	4	30.93
treated 2	P04004|VTNC_HUMAN	Vitronectin	163.16	F.FFSGDKYYRVN.L	2	698.337	2	41.36
treated 2	P04004|VTNC_HUMAN	Vitronectin	163.16	F.FSGDKYYR.V	2	518.247	2	29.7
treated 2	P04004|VTNC_HUMAN	Vitronectin	163.16	F.FSGDKYYRVN.L	2	624.803	4	38.17
treated 2	P04004|VTNC_HUMAN	Vitronectin	163.16	F.ISRDWHGVPGQVDAA.M	2	804.397	1	33.46
treated 2	P04004|VTNC_HUMAN	Vitronectin	163.16	F.SGDKYYR.V	2	444.713	3	26.61
treated 2	P04004|VTNC_HUMAN	Vitronectin	163.16	G.M(+15.99)APRPSLAK.K	2	493.775	1	18.29
treated 2	P04004|VTNC_HUMAN	Vitronectin	163.16	G.MAPRPSLAK.K	2	485.778	1	24.46
treated 2	P04004|VTNC_HUMAN	Vitronectin	163.16	K.AVRPGYPK.L	2	444.257	1	13.05
treated 2	P04004|VTNC_HUMAN	Vitronectin	163.16	K.GNPEQTPV.L	2	421.206	1	23.4
treated 2	P04004|VTNC_HUMAN	Vitronectin	163.16	K.LIRDVWG.I	2	429.744	1	17.87
treated 2	P04004|VTNC_HUMAN	Vitronectin	163.16	K.LIRDVWGIEGPIDAA.F	2	812.936	1	41.3
treated 2	P04004|VTNC_HUMAN	Vitronectin	163.16	N.LGANNYDDYR.M	2	600.766	1	35.86
treated 2	P04004|VTNC_HUMAN	Vitronectin	163.16	Q.SKGNPEQTP.V	2	479.234	1	20.52
treated 2	P04004|VTNC_HUMAN	Vitronectin	163.16	R.ATWLSLFSSEESN.L	2	735.838	3	39.96
treated 2	P04004|VTNC_HUMAN	Vitronectin	163.16	R.DVWGIEGPIDAA.F	2	621.802	1	39.04
treated 2	P04004|VTNC_HUMAN	Vitronectin	163.16	R.DWHGVPGQVDAA.M	2	626.289	1	30.16
treated 2	P04004|VTNC_HUMAN	Vitronectin	163.16	R.IYISGM(+15.99)APRP.S	2	560.792	1	19.95
treated 2	P04004|VTNC_HUMAN	Vitronectin	163.16	R.IYISGM(+15.99)APRPS.L	2	604.309	1	27.04
treated 2	P04004|VTNC_HUMAN	Vitronectin	163.16	R.IYISGM(+15.99)APRPSL.A	2	660.851	2	28.7
treated 2	P04004|VTNC_HUMAN	Vitronectin	163.16	R.IYISGM(+15.99)APRPSLA.K	2	696.37	1	35.95
treated 2	P04004|VTNC_HUMAN	Vitronectin	163.16	R.IYISGM(+15.99)APRPSLAK.K	2	760.417	4	35.47
treated 2	P04004|VTNC_HUMAN	Vitronectin	163.16	R.IYISGMAPRP.S	2	552.796	1	24.4
treated 2	P04004|VTNC_HUMAN	Vitronectin	163.16	R.IYISGMAPRPSL.A	2	652.854	1	36.54
treated 2	P04004|VTNC_HUMAN	Vitronectin	163.16	R.IYISGMAPRPSLA.K	2	688.372	2	36.73
[truncated: 335 more rows]
