# Supplementary material for: Systemic Effects of Hemorrhagic Snake Venom Metalloproteinases: Untargeted Peptidomics to Explore the Pathodegradome of Plasma Proteins
Source: Toxins (Basel). 2021 Oct 28;13(11):764. doi: 10.3390/toxins13110764 (PMC8622078; doi:10.3390/toxins13110764)
Supplement: Supplementary file 1 [file toxins-13-00764-s001.zip › Supplementary table 9 Analysis of fibrinogen degradation by LC-MS_MS_PEAKS.xls]

## Sheet: Fibrinogen
Supplmentary table 9. Peptides identified by LC-MS/MS analysis of the peptide fraction of fibrinogen after incubation with HF3. Identification by Peaks.
Protein identification	Protein description	-10lgP (Protein)	Peptide	Charge (z)	Mass/Charge (m/z)	#Spec	-10lgP (Peptide) (FDR ≤ 1%)
P02671|FIBA_HUMAN	Fibrinogen alpha chain	195.38	A.FFDTASTGKTFPG.F	2	1374.65	29	50.68
P02671|FIBA_HUMAN	Fibrinogen alpha chain	195.38	A.AFFDTASTGKTFPG.F	2	1445.68	2	48.99
P02671|FIBA_HUMAN	Fibrinogen alpha chain	195.38	A.FFDTASTGKTFPGF.F	2	1521.71	2	46.05
P02671|FIBA_HUMAN	Fibrinogen alpha chain	195.38	F.FDTASTGKTFPGFFSP.M	2	1705.8	3	44.91
P02671|FIBA_HUMAN	Fibrinogen alpha chain	195.38	P.LIKMKPVPDLVPGN.F	2	1519.88	12	44.48
P02671|FIBA_HUMAN	Fibrinogen alpha chain	195.38	T.ASTGKTFPGFFSPM.L	2	1473.7	1	44.09
P02671|FIBA_HUMAN	Fibrinogen alpha chain	195.38	S.TGKTFPGFFSP.M	2	1184.59	2	41.12
P02671|FIBA_HUMAN	Fibrinogen alpha chain	195.38	T.ASTGKTFPGFF.S	2	1158.57	2	41.02
P02671|FIBA_HUMAN	Fibrinogen alpha chain	195.38	A.FFDTASTGKTFPGFFSP.M	2	1852.87	3	40.64
P02671|FIBA_HUMAN	Fibrinogen alpha chain	195.38	D.LGTLSGIGTLDGFR.H	2	1405.76	5	40.44
P02671|FIBA_HUMAN	Fibrinogen alpha chain	195.38	T.WKPGSSGPGSTGS.W	2	1203.55	4	39.99
P02671|FIBA_HUMAN	Fibrinogen alpha chain	195.38	T.ASTGKTFPGFFSP.M	2	1342.66	8	39.74
P02671|FIBA_HUMAN	Fibrinogen alpha chain	195.38	T.GKTFPGFFSP.M	2	1083.54	3	39.59
P02671|FIBA_HUMAN	Fibrinogen alpha chain	195.38	T.LSGIGTLDGFR.H	2	1134.6	13	39.52
P02671|FIBA_HUMAN	Fibrinogen alpha chain	195.38	T.ASTGKTFPGF.F	2	1011.5	2	39.31
P02671|FIBA_HUMAN	Fibrinogen alpha chain	195.38	T.ASTGKTFPGFFSPM(+15.99).L	2	1489.69	3	38.7
P02671|FIBA_HUMAN	Fibrinogen alpha chain	195.38	F.FDTASTGKTFPG.F	2	1227.58	3	38.66
P02671|FIBA_HUMAN	Fibrinogen alpha chain	195.38	G.KTFPGFFSP.M	2	1026.52	2	36.68
P02671|FIBA_HUMAN	Fibrinogen alpha chain	195.38	A.STGKTFPGFFSP.M	2	1271.62	4	36.49
P02671|FIBA_HUMAN	Fibrinogen alpha chain	195.38	N.ARPNNPDWGT.F	2	1126.52	2	35.85
P02671|FIBA_HUMAN	Fibrinogen alpha chain	195.38	A.FFDTASTGK.T	2	972.455	1	34.43
P02671|FIBA_HUMAN	Fibrinogen alpha chain	195.38	D.LGTLSGIGTLDG.F	2	1102.59	4	33.21
P02671|FIBA_HUMAN	Fibrinogen alpha chain	195.38	A.STGKTFPGF.F	2	940.465	2	32.19
P02671|FIBA_HUMAN	Fibrinogen alpha chain	195.38	P.LIKM(+15.99)KPVPDLVPGN.F	2	1535.87	19	32.12
P02671|FIBA_HUMAN	Fibrinogen alpha chain	195.38	S.SHHPGIAEFPSRG.K	3	1390.67	6	32.02
P02671|FIBA_HUMAN	Fibrinogen alpha chain	195.38	G.SFRPDSPGSGN.A	2	1119.49	2	31.81
P02671|FIBA_HUMAN	Fibrinogen alpha chain	195.38	T.ASTGKTFPG.F	2	864.434	2	31.42
P02671|FIBA_HUMAN	Fibrinogen alpha chain	195.38	K.SQLQKVPPEWKA.L	3	1409.77	6	30.78
P02671|FIBA_HUMAN	Fibrinogen alpha chain	195.38	F.FDTASTGKTFPGF.F	2	1374.65	1	30.01
P02671|FIBA_HUMAN	Fibrinogen alpha chain	195.38	T.WKPGSSGPGSTGSWN.S	2	1503.67	1	29.7
P02671|FIBA_HUMAN	Fibrinogen alpha chain	195.38	S.GIGTLDGFR.H	2	934.487	5	29.64
P02671|FIBA_HUMAN	Fibrinogen alpha chain	195.38	K.MKPVPDLVPGN.F	2	1165.62	2	29.62
P02671|FIBA_HUMAN	Fibrinogen alpha chain	195.38	A.STGKTFPGFFSPM(+15.99).L	2	1418.65	2	29.26
P02671|FIBA_HUMAN	Fibrinogen alpha chain	195.38	L.IKMKPVPDLVPGN.F	3	1406.8	4	28.61
P02671|FIBA_HUMAN	Fibrinogen alpha chain	195.38	Y.SKQFTSSTSY.N	2	1134.52	2	28.22
P02671|FIBA_HUMAN	Fibrinogen alpha chain	195.38	P.LIKM(+15.99)KPVPDLVPGNF.K	3	1682.94	4	28.09
P02671|FIBA_HUMAN	Fibrinogen alpha chain	195.38	T.ATWKPGSSGPGSTGS.W	2	1375.64	1	28.02
P02671|FIBA_HUMAN	Fibrinogen alpha chain	195.38	E.WKALTDMPQ.M	2	1088.53	1	27.91
P02671|FIBA_HUMAN	Fibrinogen alpha chain	195.38	D.FLAEGGGVR.G	2	904.477	22	27.82
P02671|FIBA_HUMAN	Fibrinogen alpha chain	195.38	L.SGIGTLDGFR.H	2	1021.52	1	27.16
P02671|FIBA_HUMAN	Fibrinogen alpha chain	195.38	K.ALTDMPQMR.M	2	1061.5	2	25.89
P02671|FIBA_HUMAN	Fibrinogen alpha chain	195.38	A.AFFDTASTGK.T	2	1043.49	1	25.88
P02671|FIBA_HUMAN	Fibrinogen alpha chain	195.38	A.FFDTASTGKTFP.G	2	1317.62	5	25.47
P02671|FIBA_HUMAN	Fibrinogen alpha chain	195.38	T.WKPGSSGP.G	2	814.397	3	25.1
P02671|FIBA_HUMAN	Fibrinogen alpha chain	195.38	Q.FTSSTSYNRGDST.F	2	1421.61	2	25.05
P02671|FIBA_HUMAN	Fibrinogen alpha chain	195.38	S.SHHPGIAEFPSRGK.S	3	1518.77	2	24.9
P02671|FIBA_HUMAN	Fibrinogen alpha chain	195.38	G.IGTLDGFR.H	2	877.466	4	24.75
P02671|FIBA_HUMAN	Fibrinogen alpha chain	195.38	D.FLAEGGGVRGPR.V	2	1214.65	19	24.63
P02671|FIBA_HUMAN	Fibrinogen alpha chain	195.38	T.WKPGSSGPGS.T	2	958.451	2	24.47
P02671|FIBA_HUMAN	Fibrinogen alpha chain	195.38	A.LTDMPQMR.M	2	990.463	1	24.31
P02671|FIBA_HUMAN	Fibrinogen alpha chain	195.38	D.TASTGKTFPGFFSP.M	2	1443.7	3	24.31
P02671|FIBA_HUMAN	Fibrinogen alpha chain	195.38	K.M(+15.99)KPVPDLVPGN.F	2	1181.61	1	24.06
P02671|FIBA_HUMAN	Fibrinogen alpha chain	195.38	K.M(+15.99)KPVPDLVPGNF.K	2	1328.68	1	22.79
P02671|FIBA_HUMAN	Fibrinogen alpha chain	195.38	S.YSKQFTS.S	2	859.408	1	22.68
P02671|FIBA_HUMAN	Fibrinogen alpha chain	195.38	T.GKTFPGFF.S	2	899.454	2	22.62
P02671|FIBA_HUMAN	Fibrinogen alpha chain	195.38	S.YSKQFTSSTSY.N	2	1297.58	1	22.57
P02671|FIBA_HUMAN	Fibrinogen alpha chain	195.38	K.SSSYSKQFTSSTSY.N	2	1558.68	2	22.48
P02671|FIBA_HUMAN	Fibrinogen alpha chain	195.38	G.IAEFPSR.G	2	818.429	2	22.12
P02671|FIBA_HUMAN	Fibrinogen alpha chain	195.38	K.SSSYSKQF.T	2	932.424	1	21.53
P02671|FIBA_HUMAN	Fibrinogen alpha chain	195.38	A.LTDM(+15.99)PQMR.M	2	1006.46	1	21.41
P02671|FIBA_HUMAN	Fibrinogen alpha chain	195.38	K.MKPVPDLVPGNF.K	2	1312.68	2	21.2
P02671|FIBA_HUMAN	Fibrinogen alpha chain	195.38	E.WKALTDM(+15.99)PQ.M	2	1104.53	1	21.01
P02671|FIBA_HUMAN	Fibrinogen alpha chain	195.38	G.TLSGIGTLDGFR.H	2	1235.65	3	20.81
P02671|FIBA_HUMAN	Fibrinogen alpha chain	195.38	Q.LQKVPPEWK.A	2	1123.64	2	20.53
P02671|FIBA_HUMAN	Fibrinogen alpha chain	195.38	A.STGKTFPGFFSPM.L	2	1402.66	1	19.84
P02671|FIBA_HUMAN	Fibrinogen alpha chain	195.38	Q.LQKVPPEWKA.L	2	1194.68	6	19.21
P02671|FIBA_HUMAN	Fibrinogen alpha chain	195.38	G.IAEFPSRG.K	2	875.45	1	18.54
P02671|FIBA_HUMAN	Fibrinogen alpha chain	195.38	T.WKPGSSGPG.S	2	871.419	1	18.52
P02671|FIBA_HUMAN	Fibrinogen alpha chain	195.38	S.TGKTFPGF.F	2	853.433	2	18.4
P02671|FIBA_HUMAN	Fibrinogen alpha chain	195.38	S.SVSGSTGQWH.S	2	1044.46	2	18.33
P02671|FIBA_HUMAN	Fibrinogen alpha chain	195.38	E.WKALTDM(+15.99)P.Q	2	976.469	2	18.3
P02671|FIBA_HUMAN	Fibrinogen alpha chain	195.38	A.STGKTFPGFF.S	2	1087.53	2	17.12
P02671|FIBA_HUMAN	Fibrinogen alpha chain	195.38	S.TGKTFPGFF.S	2	1000.5	2	16.33
P02671|FIBA_HUMAN	Fibrinogen alpha chain	195.38	T.FESKSYKM.A	2	1018.48	1	15.98
P02671|FIBA_HUMAN	Fibrinogen alpha chain	195.38	P.LIKMKPVPDLVPGNF.K	3	1666.95	2	15.95
P02671|FIBA_HUMAN	Fibrinogen alpha chain	195.38	Q.FTSSTSYNRGDSTF.E	2	1568.67	1	15.87
P02671|FIBA_HUMAN	Fibrinogen alpha chain	195.38	G.IFTNTKESS.S	2	1025.5	1	15.63
P02671|FIBA_HUMAN	Fibrinogen alpha chain	195.38	E.FVSETESRGSESGI.F	2	1483.68	1	15.41
P02671|FIBA_HUMAN	Fibrinogen alpha chain	195.38	T.WKPGSSGPGST.G	2	1059.5	1	14.66
P02671|FIBA_HUMAN	Fibrinogen alpha chain	195.38	T.ATWKPGSSGP.G	2	986.482	1	14.66
P02671|FIBA_HUMAN	Fibrinogen alpha chain	195.38	T.FESKSYKMA.D	2	1089.52	1	14.36
P02675|FIBB_HUMAN	Fibrinogen beta chain	141.92	S.LRPAPPPISGGGY.R	2	1280.69	19	56.58
P02675|FIBB_HUMAN	Fibrinogen beta chain	141.92	P.SLRPAPPPISGGGY.R	2	1367.72	3	51.93
P02675|FIBB_HUMAN	Fibrinogen beta chain	141.92	S.LRPAPPPISGGGYR.A	3	1436.79	120	46.17
P02675|FIBB_HUMAN	Fibrinogen beta chain	141.92	P.SLRPAPPPISGGGYR.A	3	1523.82	60	44.84
P02675|FIBB_HUMAN	Fibrinogen beta chain	141.92	S.LRPAPPPISGGG.Y	2	1117.62	3	42.99
P02675|FIBB_HUMAN	Fibrinogen beta chain	141.92	L.RPAPPPISGGGYR.A	3	1323.7	6	37.12
P02675|FIBB_HUMAN	Fibrinogen beta chain	141.92	S.LRPAPPPISGG.G	2	1060.6	2	31.13
P02675|FIBB_HUMAN	Fibrinogen beta chain	141.92	K.IRPFFPQQ	2	1031.56	2	28.13
P02675|FIBB_HUMAN	Fibrinogen beta chain	141.92	S.L(+42.01)RPAPPPISGGGYR.A	3	1478.8	3	24.69
P02675|FIBB_HUMAN	Fibrinogen beta chain	141.92	A.PPPISGGGYR.A	2	999.514	2	24.49
P02675|FIBB_HUMAN	Fibrinogen beta chain	141.92	R.PAPPPISGGGYR.A	2	1167.6	9	24.1
P02675|FIBB_HUMAN	Fibrinogen beta chain	141.92	P.SLRPAPPP.I	2	833.476	5	20.33
P02675|FIBB_HUMAN	Fibrinogen beta chain	141.92	S.LRPAPPPISG.G	2	1003.58	2	19.98
P02675|FIBB_HUMAN	Fibrinogen beta chain	141.92	N.WKGSWY.S	2	825.381	1	17.69
P02675|FIBB_HUMAN	Fibrinogen beta chain	141.92	K.IRPFFPQ.Q	2	903.497	2	14.85
P02675|FIBB_HUMAN	Fibrinogen beta chain	141.92	Q.LTRMGPTE.L	2	903.448	1	14.3
P02679-2|FIBG_HUMAN	Isoform Gamma-A of Fibrinogen gamma chain	89.21	K.FFTSHNGMQ.F	2	1067.45	1	42.78
P02679-2|FIBG_HUMAN	Isoform Gamma-A of Fibrinogen gamma chain	89.21	K.FFTSHNGMQ.F	2	914.482	2	33.09
P02679-2|FIBG_HUMAN	Isoform Gamma-A of Fibrinogen gamma chain	89.21	K.FFTSHNGM(+15.99)Q.F	2	1083.44	1	28.67
P02679-2|FIBG_HUMAN	Isoform Gamma-A of Fibrinogen gamma chain	89.21	H.LNGVYYQGGTYSK.A	2	1448.69	1	27.44
P02679-2|FIBG_HUMAN	Isoform Gamma-A of Fibrinogen gamma chain	89.21	K.FFTSHNG.M	2	808.35	2	26.97
P02679-2|FIBG_HUMAN	Isoform Gamma-A of Fibrinogen gamma chain	89.21	H.HLGGAKQAGDV	2	1051.54	2	25.94
P02679-2|FIBG_HUMAN	Isoform Gamma-A of Fibrinogen gamma chain	89.21	G.HLNGVYY.Q	2	864.413	1	22.07
P02679-2|FIBG_HUMAN	Isoform Gamma-A of Fibrinogen gamma chain	89.21	K.FFTSHNGM.Q	2	939.391	2	21.85
P02679-2|FIBG_HUMAN	Isoform Gamma-A of Fibrinogen gamma chain	89.21	G.IIWATWK.T	2	916.517	1	15.95
